# Supplementary material for: Precise segmentation of densely interweaving neuron clusters using G-Cut
Source: Nat Commun. 2019 Apr 4;10:1549. doi: 10.1038/s41467-019-09515-0 (PMC6449501; doi:10.1038/s41467-019-09515-0)
Supplement: Supplementary file 4 — Supplementary Software 1 [file 41467_2019_9515_MOESM4_ESM.zip]

Archive with 171 entries (167 files):
- G_Cut_Graphy_Source_Code_ver_2_9_2019/
- G_Cut_Graphy_Source_Code_ver_2_9_2019/GOF_default.mat
- G_Cut_Graphy_Source_Code_ver_2_9_2019/GOF_feature_beta.m
- G_Cut_Graphy_Source_Code_ver_2_9_2019/GOF_list.xlsx
- G_Cut_Graphy_Source_Code_ver_2_9_2019/GOF_mouse_default.mat
- G_Cut_Graphy_Source_Code_ver_2_9_2019/GOF_mouse_list.xlsx
- G_Cut_Graphy_Source_Code_ver_2_9_2019/GOF_mouse_species_neocortex.mat
- G_Cut_Graphy_Source_Code_ver_2_9_2019/GOF_mouse_species_neocortex.xlsx
- G_Cut_Graphy_Source_Code_ver_2_9_2019/Gassi_com_fit_beta.m
- G_Cut_Graphy_Source_Code_ver_2_9_2019/Neuron_split_sparse_graph_beta.m
- G_Cut_Graphy_Source_Code_ver_2_9_2019/Neuron_split_sparse_graph_sever_version.m
- G_Cut_Graphy_Source_Code_ver_2_9_2019/com_or_soma.m
- G_Cut_Graphy_Source_Code_ver_2_9_2019/connect_neurite_beta_3.m
- G_Cut_Graphy_Source_Code_ver_2_9_2019/cust_data_poly.m
- G_Cut_Graphy_Source_Code_ver_2_9_2019/demo_data/
- G_Cut_Graphy_Source_Code_ver_2_9_2019/demo_data/15_connect_recon.mat
- G_Cut_Graphy_Source_Code_ver_2_9_2019/demo_data/15_connect_recon_soma_ind.txt
- G_Cut_Graphy_Source_Code_ver_2_9_2019/demo_data/4_connect_recon_1.swc
- G_Cut_Graphy_Source_Code_ver_2_9_2019/demo_data/4_connect_recon_1_soma_ind.txt
- G_Cut_Graphy_Source_Code_ver_2_9_2019/demo_data/6_connect_recon.mat
- G_Cut_Graphy_Source_Code_ver_2_9_2019/demo_data/6_connect_recon_soma_ind.txt
- G_Cut_Graphy_Source_Code_ver_2_9_2019/demo_data/crop_0__manual_reconnection.swc
- G_Cut_Graphy_Source_Code_ver_2_9_2019/demo_data/crop_0__manual_reconnection_soma_ind.txt
- G_Cut_Graphy_Source_Code_ver_2_9_2019/demo_result/
- G_Cut_Graphy_Source_Code_ver_2_9_2019/find_connection.m
- G_Cut_Graphy_Source_Code_ver_2_9_2019/find_vector_beta_1.m
- G_Cut_Graphy_Source_Code_ver_2_9_2019/fitness_dijkstra_fast.m
- G_Cut_Graphy_Source_Code_ver_2_9_2019/gcut_demo.m
- G_Cut_Graphy_Source_Code_ver_2_9_2019/linear_path_assign.m
- G_Cut_Graphy_Source_Code_ver_2_9_2019/linear_path_assign_pre.m
- G_Cut_Graphy_Source_Code_ver_2_9_2019/mit_networks/
- G_Cut_Graphy_Source_Code_ver_2_9_2019/mit_networks/BFS.m
- G_Cut_Graphy_Source_Code_ver_2_9_2019/mit_networks/DoddsWattsSabel.m
- G_Cut_Graphy_Source_Code_ver_2_9_2019/mit_networks/PriceModel.m
- G_Cut_Graphy_Source_Code_ver_2_9_2019/mit_networks/add_edge_weights.m
- G_Cut_Graphy_Source_Code_ver_2_9_2019/mit_networks/adj2adjL.m
- G_Cut_Graphy_Source_Code_ver_2_9_2019/mit_networks/adj2dl.m
- G_Cut_Graphy_Source_Code_ver_2_9_2019/mit_networks/adj2edgeL.m
- G_Cut_Graphy_Source_Code_ver_2_9_2019/mit_networks/adj2inc.m
- G_Cut_Graphy_Source_Code_ver_2_9_2019/mit_networks/adj2pajek.m
- G_Cut_Graphy_Source_Code_ver_2_9_2019/mit_networks/adj2simple.m
- G_Cut_Graphy_Source_Code_ver_2_9_2019/mit_networks/adj2str.m
- G_Cut_Graphy_Source_Code_ver_2_9_2019/mit_networks/adjL2adj.m
- G_Cut_Graphy_Source_Code_ver_2_9_2019/mit_networks/adjL2edgeL.m
- G_Cut_Graphy_Source_Code_ver_2_9_2019/mit_networks/algebraic_connectivity.m
- G_Cut_Graphy_Source_Code_ver_2_9_2019/mit_networks/ave_neighbor_deg.m
- G_Cut_Graphy_Source_Code_ver_2_9_2019/mit_networks/ave_path_length.m
- G_Cut_Graphy_Source_Code_ver_2_9_2019/mit_networks/average_degree.m
- G_Cut_Graphy_Source_Code_ver_2_9_2019/mit_networks/build_smax_graph.m
- G_Cut_Graphy_Source_Code_ver_2_9_2019/mit_networks/canonical_nets.m
- G_Cut_Graphy_Source_Code_ver_2_9_2019/mit_networks/closeness.m
- G_Cut_Graphy_Source_Code_ver_2_9_2019/mit_networks/clust_coeff.m
- G_Cut_Graphy_Source_Code_ver_2_9_2019/mit_networks/degrees.m
- G_Cut_Graphy_Source_Code_ver_2_9_2019/mit_networks/diameter.m
- G_Cut_Graphy_Source_Code_ver_2_9_2019/mit_networks/dijkstra.m
- G_Cut_Graphy_Source_Code_ver_2_9_2019/mit_networks/distance_distribution.m
- G_Cut_Graphy_Source_Code_ver_2_9_2019/mit_networks/dot_matrix_plot.m
- G_Cut_Graphy_Source_Code_ver_2_9_2019/mit_networks/draw_circ_graph.m
- G_Cut_Graphy_Source_Code_ver_2_9_2019/mit_networks/edgeL2adj.m
- G_Cut_Graphy_Source_Code_ver_2_9_2019/mit_networks/edgeL2adjL.m
- G_Cut_Graphy_Source_Code_ver_2_9_2019/mit_networks/edgeL2cyto.m
- G_Cut_Graphy_Source_Code_ver_2_9_2019/mit_networks/edgeL2pajek.m
- G_Cut_Graphy_Source_Code_ver_2_9_2019/mit_networks/edgeL2simple.m
- G_Cut_Graphy_Source_Code_ver_2_9_2019/mit_networks/edge_betweenness.m
- G_Cut_Graphy_Source_Code_ver_2_9_2019/mit_networks/edgelist2dl.m
- G_Cut_Graphy_Source_Code_ver_2_9_2019/mit_networks/eigencentrality.m
- G_Cut_Graphy_Source_Code_ver_2_9_2019/mit_networks/el2geom.m
- G_Cut_Graphy_Source_Code_ver_2_9_2019/mit_networks/exponential_growth_model.m
- G_Cut_Graphy_Source_Code_ver_2_9_2019/mit_networks/fabrikant_model.m
- G_Cut_Graphy_Source_Code_ver_2_9_2019/mit_networks/fiedler_vector.m
- G_Cut_Graphy_Source_Code_ver_2_9_2019/mit_networks/find_conn_comp.m
- G_Cut_Graphy_Source_Code_ver_2_9_2019/mit_networks/forestFireModel.m
- G_Cut_Graphy_Source_Code_ver_2_9_2019/mit_networks/getEdges.m
- G_Cut_Graphy_Source_Code_ver_2_9_2019/mit_networks/getNodes.m
- G_Cut_Graphy_Source_Code_ver_2_9_2019/mit_networks/giant_component.m
- G_Cut_Graphy_Source_Code_ver_2_9_2019/mit_networks/graph_complement.m
- G_Cut_Graphy_Source_Code_ver_2_9_2019/mit_networks/graph_dual.m
- G_Cut_Graphy_Source_Code_ver_2_9_2019/mit_networks/graph_energy.m
- G_Cut_Graphy_Source_Code_ver_2_9_2019/mit_networks/graph_from_degree_sequence.m
- G_Cut_Graphy_Source_Code_ver_2_9_2019/mit_networks/graph_radius.m
- G_Cut_Graphy_Source_Code_ver_2_9_2019/mit_networks/graph_similarity.m
- G_Cut_Graphy_Source_Code_ver_2_9_2019/mit_networks/graph_spectrum.m
- G_Cut_Graphy_Source_Code_ver_2_9_2019/mit_networks/inc2adj.m
- G_Cut_Graphy_Source_Code_ver_2_9_2019/mit_networks/inc2edgeL.m
- G_Cut_Graphy_Source_Code_ver_2_9_2019/mit_networks/isbipartite.m
- G_Cut_Graphy_Source_Code_ver_2_9_2019/mit_networks/iscomplete.m
- G_Cut_Graphy_Source_Code_ver_2_9_2019/mit_networks/isconnected.m
- G_Cut_Graphy_Source_Code_ver_2_9_2019/mit_networks/isdirected.m
- G_Cut_Graphy_Source_Code_ver_2_9_2019/mit_networks/iseulerian.m
- G_Cut_Graphy_Source_Code_ver_2_9_2019/mit_networks/isgraphic.m
- G_Cut_Graphy_Source_Code_ver_2_9_2019/mit_networks/isregular.m
- G_Cut_Graphy_Source_Code_ver_2_9_2019/mit_networks/issimple.m
- G_Cut_Graphy_Source_Code_ver_2_9_2019/mit_networks/issymmetric.m
- G_Cut_Graphy_Source_Code_ver_2_9_2019/mit_networks/istree.m
- G_Cut_Graphy_Source_Code_ver_2_9_2019/mit_networks/isweighted.m
- G_Cut_Graphy_Source_Code_ver_2_9_2019/mit_networks/kmin_neighbors.m
- G_Cut_Graphy_Source_Code_ver_2_9_2019/mit_networks/kneighbors.m
- G_Cut_Graphy_Source_Code_ver_2_9_2019/mit_networks/kregular.m
- G_Cut_Graphy_Source_Code_ver_2_9_2019/mit_networks/laplacian_matrix.m
- G_Cut_Graphy_Source_Code_ver_2_9_2019/mit_networks/leaf_edges.m
- G_Cut_Graphy_Source_Code_ver_2_9_2019/mit_networks/leaf_nodes.m
- G_Cut_Graphy_Source_Code_ver_2_9_2019/mit_networks/license.txt
- G_Cut_Graphy_Source_Code_ver_2_9_2019/mit_networks/link_density.m
- G_Cut_Graphy_Source_Code_ver_2_9_2019/mit_networks/loops3.m
- G_Cut_Graphy_Source_Code_ver_2_9_2019/mit_networks/loops4.m
- G_Cut_Graphy_Source_Code_ver_2_9_2019/mit_networks/louvain_community_finding.m
- G_Cut_Graphy_Source_Code_ver_2_9_2019/mit_networks/master_equation_growth_model.m
- G_Cut_Graphy_Source_Code_ver_2_9_2019/mit_networks/min_span_tree.m
- G_Cut_Graphy_Source_Code_ver_2_9_2019/mit_networks/modularity_metric.m
- G_Cut_Graphy_Source_Code_ver_2_9_2019/mit_networks/multiedges.m
- G_Cut_Graphy_Source_Code_ver_2_9_2019/mit_networks/nested_hierarchies_model.m
- G_Cut_Graphy_Source_Code_ver_2_9_2019/mit_networks/newman_comm_fast.m
- G_Cut_Graphy_Source_Code_ver_2_9_2019/mit_networks/newman_eigenvector_method.m
- G_Cut_Graphy_Source_Code_ver_2_9_2019/mit_networks/newmangastner.m
- G_Cut_Graphy_Source_Code_ver_2_9_2019/mit_networks/newmangirvan.m
- G_Cut_Graphy_Source_Code_ver_2_9_2019/mit_networks/node_betweenness_faster.m
- G_Cut_Graphy_Source_Code_ver_2_9_2019/mit_networks/node_betweenness_slow.m
- G_Cut_Graphy_Source_Code_ver_2_9_2019/mit_networks/num_conn_comp.m
- G_Cut_Graphy_Source_Code_ver_2_9_2019/mit_networks/num_conn_triples.m
- G_Cut_Graphy_Source_Code_ver_2_9_2019/mit_networks/num_loops.m
- G_Cut_Graphy_Source_Code_ver_2_9_2019/mit_networks/num_star_motifs.m
- G_Cut_Graphy_Source_Code_ver_2_9_2019/mit_networks/numedges.m
- G_Cut_Graphy_Source_Code_ver_2_9_2019/mit_networks/numnodes.m
- G_Cut_Graphy_Source_Code_ver_2_9_2019/mit_networks/pajek2adj.m
- G_Cut_Graphy_Source_Code_ver_2_9_2019/mit_networks/pajek2edgeL.m
- G_Cut_Graphy_Source_Code_ver_2_9_2019/mit_networks/pajek2xyz.m
- G_Cut_Graphy_Source_Code_ver_2_9_2019/mit_networks/pdf_cdf_rank.m
- G_Cut_Graphy_Source_Code_ver_2_9_2019/mit_networks/pearson.m
- G_Cut_Graphy_Source_Code_ver_2_9_2019/mit_networks/preferential_attachment.m
- G_Cut_Graphy_Source_Code_ver_2_9_2019/mit_networks/purge.m
- G_Cut_Graphy_Source_Code_ver_2_9_2019/mit_networks/radial_plot.m
- G_Cut_Graphy_Source_Code_ver_2_9_2019/mit_networks/random_directed_graph.m
- G_Cut_Graphy_Source_Code_ver_2_9_2019/mit_networks/random_graph.m
- G_Cut_Graphy_Source_Code_ver_2_9_2019/mit_networks/random_modular_graph.m
- G_Cut_Graphy_Source_Code_ver_2_9_2019/mit_networks/rewire.m
- G_Cut_Graphy_Source_Code_ver_2_9_2019/mit_networks/rewire_assort.m
- G_Cut_Graphy_Source_Code_ver_2_9_2019/mit_networks/rewire_disassort.m
- G_Cut_Graphy_Source_Code_ver_2_9_2019/mit_networks/rich_club_metric.m
- G_Cut_Graphy_Source_Code_ver_2_9_2019/mit_networks/s_metric.m
- G_Cut_Graphy_Source_Code_ver_2_9_2019/mit_networks/selfloops.m
- G_Cut_Graphy_Source_Code_ver_2_9_2019/mit_networks/shortest_pathDP.m
- G_Cut_Graphy_Source_Code_ver_2_9_2019/mit_networks/simple_dijkstra.m
- G_Cut_Graphy_Source_Code_ver_2_9_2019/mit_networks/simple_spectral_partitioning.m
- G_Cut_Graphy_Source_Code_ver_2_9_2019/mit_networks/smooth_diameter.m
- G_Cut_Graphy_Source_Code_ver_2_9_2019/mit_networks/sort_nodes_by_max_neighbor_degree.m
- G_Cut_Graphy_Source_Code_ver_2_9_2019/mit_networks/sort_nodes_by_sum_neighbor_degrees.m
- G_Cut_Graphy_Source_Code_ver_2_9_2019/mit_networks/str2adj.m
- G_Cut_Graphy_Source_Code_ver_2_9_2019/mit_networks/subgraph.m
- G_Cut_Graphy_Source_Code_ver_2_9_2019/mit_networks/symmetrize.m
- G_Cut_Graphy_Source_Code_ver_2_9_2019/mit_networks/symmetrize_edgeL.m
- G_Cut_Graphy_Source_Code_ver_2_9_2019/mit_networks/tarjan.m
- G_Cut_Graphy_Source_Code_ver_2_9_2019/mit_networks/test_all_functions.m
- G_Cut_Graphy_Source_Code_ver_2_9_2019/mit_networks/vertex_eccentricity.m
- G_Cut_Graphy_Source_Code_ver_2_9_2019/mit_networks/weighted_clust_coeff.m
- G_Cut_Graphy_Source_Code_ver_2_9_2019/neu_length.m
- G_Cut_Graphy_Source_Code_ver_2_9_2019/neurite_connection.m
- G_Cut_Graphy_Source_Code_ver_2_9_2019/neurite_connection_recon.m
- G_Cut_Graphy_Source_Code_ver_2_9_2019/neurite_route_sort_gamma_2.m
- G_Cut_Graphy_Source_Code_ver_2_9_2019/neurite_toporecon_ver_1.m
- G_Cut_Graphy_Source_Code_ver_2_9_2019/neuron_detect.m
- G_Cut_Graphy_Source_Code_ver_2_9_2019/path_extract_beta_1.m
- G_Cut_Graphy_Source_Code_ver_2_9_2019/path_reconnect_beta.m
- G_Cut_Graphy_Source_Code_ver_2_9_2019/post_neurite_pruning.m
- G_Cut_Graphy_Source_Code_ver_2_9_2019/readme
- G_Cut_Graphy_Source_Code_ver_2_9_2019/rest_node.m
- G_Cut_Graphy_Source_Code_ver_2_9_2019/save_file_std_swc.m
- G_Cut_Graphy_Source_Code_ver_2_9_2019/soma_leaf_prune.m
- G_Cut_Graphy_Source_Code_ver_2_9_2019/split_neurite_delta.m
- G_Cut_Graphy_Source_Code_ver_2_9_2019/split_neurite_graph.m
- G_Cut_Graphy_Source_Code_ver_2_9_2019/swc_read.m
- G_Cut_Graphy_Source_Code_ver_2_9_2019/tree_resort.m
