# Supplementary material for: Precise segmentation of densely interweaving neuron clusters using G-Cut
Source: Nat Commun. 2019 Apr 4;10:1549. doi: 10.1038/s41467-019-09515-0 (PMC6449501; doi:10.1038/s41467-019-09515-0)
Supplement: Supplementary file 4 — Supplementary Software 1 [file 41467_2019_9515_MOESM4_ESM.zip › G_Cut_Graphy_Source_Code_ver_2_9_2019/GOF_list.xlsx]

## Sheet: Sheet1
poly_option	name
Brain Region
b1	antennal lobe
b2	basal ganglia
b3	hippocampus								3
b4	lateral horn
b5	left adult central complex
b6	main olfactory bulb
b7	neocortex
b8	optic Lobe
b9	protocerebrum
b10	retina
b11	Right Adult Central Complex								13
b12	Right Mushroom Body
b13	ventral striatum
b14	ventrolateral neuropils
Species
s1	C_elegans
s2	drosophila_melanogaster								19
s3	human
s4	monkey
s5	mouse
s6	rat
s7	spiny lobster
s8	zebrafish								25
Cell type
s10	Principal neuron								27
s11	Interneuron
									32
									35
									39
