# Supplementary material for: Precise segmentation of densely interweaving neuron clusters using G-Cut
Source: Nat Commun. 2019 Apr 4;10:1549. doi: 10.1038/s41467-019-09515-0 (PMC6449501; doi:10.1038/s41467-019-09515-0)
Supplement: Supplementary file 4 — Supplementary Software 1 [file 41467_2019_9515_MOESM4_ESM.zip › G_Cut_Graphy_Source_Code_ver_2_9_2019/GOF_mouse_list.xlsx]

## Sheet: Sheet1
poly_option	name	data number
Mouse Brain Region
b1	basal ganglia	1063
b2	brainstem	155
b3	cerebellum	162
b4	hippocampus	229
b5	hypothalamus	99
b6	neocortex	5586
b7	pons	127
b8	retina	1899
b9	spinal cord	675
b10	thalamus	144
b11	ventral striatum	477
Species
s1	C_elegans
s2	drosophila_melanogaster
s3	human
s4	monkey
s5	mouse
s6	rat
s7	spiny lobster
s8	zebrafish
Cell type
s10	Principal neuron
s11	Interneuron
