# Supplementary material for: Precise segmentation of densely interweaving neuron clusters using G-Cut
Source: Nat Commun. 2019 Apr 4;10:1549. doi: 10.1038/s41467-019-09515-0 (PMC6449501; doi:10.1038/s41467-019-09515-0)
Supplement: Supplementary file 4 — Supplementary Software 1 [file 41467_2019_9515_MOESM4_ESM.zip › G_Cut_Graphy_Source_Code_ver_2_9_2019/GOF_mouse_species_neocortex.xlsx]

## Sheet: Sheet1
poly_option	name	data number
Mouse Brain Region
b1	basal ganglia	1063
b2	brainstem	155
b3	cerebellum	162
b4	hippocampus	229
b5	hypothalamus	99
b6	neocortex	5586
b7	pons	127
b8	retina	1899
b9	spinal cord	675
b10	thalamus	144
b11	ventral striatum	477
Species
s1	C_elegans	424
s2	drosophila_melanogaster	25388
s3	human	2353
s4	monkey	1150
s5	mouse	13689
s6	rat
s7	spiny lobster	1708
s8	zebrafish	1166
Cell type
s10	Principal neuron
s11	Interneuron
neocortex
n1	chimpanzee	518
n2	giraffe	308
n3	monkey	989
n4	mouse	5558
n5	rat	16324
