# Supplementary material for: Precise segmentation of densely interweaving neuron clusters using G-Cut
Source: Nat Commun. 2019 Apr 4;10:1549. doi: 10.1038/s41467-019-09515-0 (PMC6449501; doi:10.1038/s41467-019-09515-0)
Supplement: Supplementary file 4 — Supplementary Software 1 [file 41467_2019_9515_MOESM4_ESM.zip › G_Cut_Graphy_Source_Code_ver_2_9_2019/Gassi_com_fit_beta.m]

function [fitness] = Gassi_com_fit_beta(angle, order, poly_para)
%This function is used to compute fitness of a neurite for a given soma
%according to the branch order and angle between neurite and soma.

p = poly_para.p;

mu = poly_para.mu;

fun = @(x)polyval(p, x, [], mu);

cdf_sum = integral(fun, 0, pi);

a = 1/cdf_sum;

fitness = a* integral(fun, angle, pi);
fitness = fitness * (1+log(1+1/order))*4;


end
