# Supplementary material for: Precise segmentation of densely interweaving neuron clusters using G-Cut
Source: Nat Commun. 2019 Apr 4;10:1549. doi: 10.1038/s41467-019-09515-0 (PMC6449501; doi:10.1038/s41467-019-09515-0)
Supplement: Supplementary file 4 — Supplementary Software 1 [file 41467_2019_9515_MOESM4_ESM.zip › G_Cut_Graphy_Source_Code_ver_2_9_2019/com_or_soma.m]

function [branch_order_s ] =  com_or_soma(index, Parent_matrix, Children_matrix, soma_node)
%This function is used to find the branch order for each branch point.
branch_order_s  = 1;
while(~isequal(index,soma_node))

        child = find(Children_matrix(index,:)==1); 
        [cm, cn] = size(child);      
        if cn>1
            branch_order_s = branch_order_s+1;
        end  
        index = (find(Parent_matrix(index,:)==1));
end
   
