# Supplementary material for: Precise segmentation of densely interweaving neuron clusters using G-Cut
Source: Nat Commun. 2019 Apr 4;10:1549. doi: 10.1038/s41467-019-09515-0 (PMC6449501; doi:10.1038/s41467-019-09515-0)
Supplement: Supplementary file 4 — Supplementary Software 1 [file 41467_2019_9515_MOESM4_ESM.zip › G_Cut_Graphy_Source_Code_ver_2_9_2019/demo_data/15_connect_recon_soma_ind.txt]

    1.0000
  513.0000
  935.0000
 1934.0000
 2242.0000
 3250.0000
 4113.0000
 4433.0000
 5433.0000
 6442.0000
 7446.0000
 8447.0000
 8709.0000
 9721.0000
10732.0000
