# Supplementary material for: Precise segmentation of densely interweaving neuron clusters using G-Cut
Source: Nat Commun. 2019 Apr 4;10:1549. doi: 10.1038/s41467-019-09515-0 (PMC6449501; doi:10.1038/s41467-019-09515-0)
Supplement: Supplementary file 4 — Supplementary Software 1 [file 41467_2019_9515_MOESM4_ESM.zip › G_Cut_Graphy_Source_Code_ver_2_9_2019/demo_data/4_connect_recon_1.swc]

1 1 0 0 0 9.6323 -1 
2 2 -5.56 -14.33 3.85 0.645 1 
3 2 -5.76 -15.05 3.85 0.645 2 
4 3 8.8 11.97 4.55 0.37 1 
5 3 13.11 18.1 4.55 0.37 4 
6 3 14.62 23.05 9.17 0.37 5 
7 3 18.09 36.86 9.47 0.37 6 
8 3 18.91 47.92 10 0.37 7 
9 3 15.48 54.57 11.06 0.37 8 
10 3 6.65 60.35 12.8 0.37 9 
11 3 3.24 61.25 13.4 0.37 10 
12 3 0.28 66.06 13.47 0.37 11 
13 3 -7.82 78.92 13.71 0.37 12 
14 3 15.37 16.39 0 0.925 1 
15 3 18.15 18.9 -0.23 0.925 14 
16 3 -2.21 -15.22 1.36 1.2 1 
17 3 -0.81 -21.52 1.36 1.2 16 
18 3 0.71 -25.17 1.36 1.2 17 
19 3 3.38 -31.04 1.36 1.2 18 
20 3 6.64 -39.75 1.36 1.2 19 
21 3 -10.95 0.86 11.97 0.645 1 
22 3 -15.67 4.03 11.97 0.645 21 
23 3 -22.73 9.35 11.97 0.645 22 
24 3 -27.48 13.85 11.97 0.645 23 
25 3 20.24 16.63 -0.23 0.925 15 
26 3 -6.64 79.75 13.71 0.37 13 
27 2 -8.37 -15.51 10.76 0.275 3 
28 2 -11.9 -16.47 11.89 0.275 27 
29 2 -14.46 -15.99 12.72 0.275 28 
30 2 -19.44 -10.84 12.94 0.275 29 
31 2 -24.39 -11.44 12.64 0.275 30 
32 2 -5.83 -17.5 3.85 0.645 3 
33 2 -5.99 -18.06 3.85 0.645 32 
34 3 -9.15 80.42 13.71 0.37 13 
35 3 -31.68 13.25 12.19 0.46 24 
36 3 -36.72 13.82 9.53 0.46 35 
37 3 -50.19 16.63 8.1 0.46 36 
38 3 5 -44.21 4.17 0.37 20 
39 3 2.38 -54.81 4.17 0.37 38 
40 3 0.73 -56.66 7.73 0.37 39 
41 3 0.98 -68.77 3.85 0.37 40 
42 3 2.54 -90.42 3.25 0.37 41 
43 3 3.44 -103.66 2.2 0.37 42 
44 3 6.24 -117.79 0.3 0.37 43 
45 3 9.77 -133.45 -2.5 0.37 44 
46 3 21.92 21.53 -0.23 0.925 15 
47 3 29.27 28.96 -0.23 0.925 46 
48 3 8.62 -40.27 1.36 1.2 20 
49 3 -26.6 16.29 8.64 0.37 24 
50 3 -27.11 21.6 8.56 0.37 49 
51 3 -28.65 24.49 9.31 0.37 50 
52 3 -29.7 27.06 10.6 0.37 51 
53 3 -28.82 35.43 11.73 0.37 52 
54 3 -31.15 53.46 11.81 0.37 53 
55 3 -40.35 63.73 11.81 0.37 54 
56 3 -43.4 67.42 11.81 0.37 55 
57 3 -45.31 73.27 8.85 0.37 56 
58 3 -54.6 86.06 8.71 0.37 57 
59 3 -61.87 97.74 8.71 0.37 58 
60 3 -68.1 100.36 12.72 0.37 59 
61 3 -80.54 106.33 13.78 0.37 60 
62 3 -94.67 115.72 15.52 0.37 61 
63 3 -102.7 125.31 15.52 0.37 62 
64 3 -100.39 136.17 15.52 0.37 63 
65 3 -100.17 146.44 19.23 0.37 64 
66 3 -110.17 163.06 20.06 0.37 65 
67 3 -112.18 167.79 20.06 0.37 66 
68 3 -119.78 172.49 24.23 0.37 67 
69 3 -123.31 178.02 25.06 0.37 68 
70 3 -134.89 187.97 25.68 0.37 69 
71 3 -137.57 193.07 25.29 0.37 70 
72 2 -27.55 -14.26 12.72 0.275 31 
73 2 -34.12 -14.42 15 0.275 72 
74 2 -38.1 -19.29 8.26 0.275 73 
75 2 -46.7 -21.99 8.26 0.275 74 
76 2 -51.7 -21.99 7.5 0.275 75 
77 2 -27.07 -5.57 12.56 0.275 31 
78 2 -31.2 5.65 12.56 0.275 77 
79 2 -31.79 9.24 12.56 0.275 78 
80 2 -30.56 16 12.8 0.275 79 
81 2 -26.93 29 15 0.275 80 
82 2 -26.58 45.54 15.3 0.275 81 
83 2 -28.36 53.28 15.3 0.275 82 
84 2 -34.39 67.5 15.44 0.275 83 
85 2 -35.46 82.32 15.52 0.275 84 
86 2 -30.47 91.7 15.6 0.275 85 
87 2 -25.86 103.3 15.6 0.275 86 
88 2 -20.03 111.5 15.6 0.275 87 
89 2 -21.55 119.55 15.68 0.275 88 
90 2 -26.77 126.67 20.6 0.275 89 
91 2 -23.94 132.13 20.68 0.275 90 
92 2 -25.22 141.84 20.68 0.275 91 
93 2 -24.1 147.47 20.68 0.275 92 
94 2 -21.99 150.36 20.68 0.275 93 
95 2 -22.68 156.47 20.68 0.275 94 
96 2 -25.35 158.71 20.68 0.275 95 
97 2 -3.05 -20.76 8.71 0.275 33 
98 2 6.75 -22.21 8.71 0.275 97 
99 2 19.4 -18.67 8.71 0.275 98 
100 2 29.65 -16.99 8.71 0.275 99 
101 2 36.56 -18.44 8.71 0.275 100 
102 2 42.13 -22.79 8.71 0.275 101 
103 2 46.75 -24.21 7.94 0.275 102 
104 2 52.57 -23.27 5.98 0.275 103 
105 2 55.86 -20.19 3.1 0.275 104 
106 2 58.91 -21.77 2.88 0.275 105 
107 2 59.95 -25.1 2.65 0.275 106 
108 2 55.43 -29.07 2.65 0.275 107 
109 2 53.7 -30.52 3.25 0.275 108 
110 2 53.13 -36.3 3.85 0.275 109 
111 2 51.52 -49.64 3.85 0.275 110 
112 2 50.71 -52.68 3.85 0.275 111 
113 2 52.64 -63.51 1.66 0.275 112 
114 2 49.94 -67.19 1.66 0.275 113 
115 2 50.95 -85.83 1.66 0.275 114 
116 2 53.73 -86.95 1.66 0.275 115 
117 2 53.85 -91.56 1.66 0.275 116 
118 2 56.99 -95.65 -1.5 0.275 117 
119 2 -5.9 -22.84 3.85 0.645 33 
120 2 -8.36 -24.86 3.85 0.645 119 
121 2 -9.57 -27.99 3.85 0.185 120 
122 2 -10.61 -31.92 3.94 0.185 121 
123 2 -11.93 -49.92 7.5 0.185 122 
124 2 -11.7 -53.43 8.47 0.185 123 
125 2 -18.47 -64.44 8.85 0.185 124 
126 2 -24.14 -70.59 8.93 0.185 125 
127 2 -33.41 -80.94 9.61 0.185 126 
128 2 -36.28 -85.93 9.92 0.185 127 
129 2 -36.73 -97.08 10.68 0.185 128 
130 2 -35.12 -104.78 5.53 0.185 129 
131 2 -37.08 -109.23 4.46 0.185 130 
132 2 -38.17 -110.47 0 0.185 131 
133 2 -41.18 -116.75 -1.36 0.185 132 
134 2 -50.28 -123.51 -1.36 0.185 133 
135 2 -71.69 -135.43 -1.36 0.185 134 
136 2 -83.85 -149.42 -1.36 0.185 135 
137 2 -95.13 -174.54 -1.36 0.185 136 
138 2 -110.77 -195.82 -1.36 0.185 137 
139 3 7.27 -135.07 2.57 0.37 45 
140 3 4.42 -135.66 3.64 0.37 139 
141 3 2.65 -132.9 8.32 0.37 140 
142 3 -2.57 -133.81 9.31 0.37 141 
143 3 -9.77 -133.42 14.61 0.37 142 
144 3 -16.57 -136.59 11.67 0.37 143 
145 3 -27.11 -137.24 8.93 0.37 144 
146 3 -30.87 -141.97 8.85 0.37 145 
147 3 -38.48 -141.68 6.51 0.37 146 
148 3 -45.8 -136.68 6.36 0.37 147 
149 3 -49.86 -133.88 6.36 0.37 148 
150 3 -10.47 79.81 13.71 0.37 34 
151 3 11.82 -39.78 1.36 0.46 48 
152 3 19.88 -39.81 1.36 0.46 151 
153 3 26.04 -40.5 1.44 0.46 152 
154 3 34.27 -41.33 1.36 0.46 153 
155 3 49.77 -44.49 2.11 0.46 154 
156 3 54.85 -45.64 2.11 0.46 155 
157 3 58.62 -48.75 2.26 0.46 156 
158 3 60.4 -47.88 2.26 0.46 157 
159 3 62.2 -51.23 2.26 0.46 158 
160 3 65.28 -53.39 -1.44 0.46 159 
161 3 65.59 -56.53 -2.34 0.46 160 
162 3 -11.19 82.88 13.71 0.37 34 
163 3 -50.86 20.53 6.28 0.46 37 
164 3 -57.34 30.86 6.28 0.37 163 
165 3 -61.77 36.63 6.28 0.37 164 
166 3 -67.67 43.35 6.28 0.37 165 
167 3 -69.4 52.8 6.28 0.37 166 
168 3 -73.25 57.84 6.28 0.37 167 
169 3 -80 64.98 9.39 0.37 168 
170 3 -90.19 74.37 9.47 0.37 169 
171 3 -106.6 90.01 9.77 0.37 170 
172 3 -125.88 104.91 9.85 0.37 171 
173 3 -132 108.65 9.85 0.37 172 
174 3 -52.29 14.51 8.02 0.37 37 
175 3 -67.06 7.33 5.9 0.37 174 
176 3 -80.86 2.39 5.23 0.37 175 
177 3 -98.36 0.91 4.76 0.37 176 
178 3 13.07 -139.11 -2.95 0.37 45 
179 3 19.99 -150.7 -3.1 0.37 178 
180 3 25.99 -160.7 -3.1 0.37 179 
181 3 29.14 -166.89 0.07 0.37 180 
182 3 30.19 32.63 -0.07 0.37 47 
183 3 32.23 40.32 4.23 0.37 182 
184 3 34.86 52.44 4.61 0.37 183 
185 3 37.75 63.33 4.69 0.37 184 
186 3 45.26 72.81 4.69 0.37 185 
187 3 52.26 90.47 4.69 0.37 186 
188 3 33.61 30.87 -0.23 0.645 47 
189 3 38.93 34.24 -0.44 0.645 188 
190 3 10.89 -45.61 3.25 0.46 48 
191 3 13.38 -52.2 3.18 0.46 190 
192 3 -23.455 38.2 17.893 0.325 50 
193 3 -22.305 37.24 17.893 0.11 192 
194 3 -21.715 35.92 17.893 0.325 193 
195 3 -21.685 35.14 17.893 0.325 194 
196 3 -21.135 32.63 17.893 0.055 195 
197 3 -20.895 30.41 17.893 0.055 196 
198 3 -22.035 28.9 17.893 0.27 197 
199 3 -23.285 27.37 17.893 0.055 198 
200 3 -24.195 26.24 17.893 0.215 199 
201 3 -25.975 24.88 17.893 0.055 200 
202 3 -27.105 23.75 17.893 0.16 201 
203 3 -27.965 23.52 17.893 0.16 202 
204 3 -29.425 22.27 17.893 0.16 203 
205 3 -30.835 21.94 17.893 0.16 204 
206 3 -31.635 21.18 17.893 0.16 205 
207 3 -33.785 21.4 10.463 0.055 206 
208 3 51.01 93.52 5.15 0.275 187 
209 3 50.95 96.22 7.73 0.275 208 
210 3 51.79 105.17 7.73 0.275 209 
211 3 51.42 111 7.8 0.275 210 
212 3 50.02 118.07 7.8 0.275 211 
213 3 52.68 120.81 7.8 0.275 212 
214 3 55.48 129.24 7.88 0.275 213 
215 3 58.56 133.59 7.88 0.275 214 
216 3 57.56 139.21 7.88 0.275 215 
217 3 59.11 144.35 10.76 0.275 216 
218 3 58.13 149.38 10.9 0.275 217 
219 3 55.75 152.69 10.9 0.275 218 
220 3 53.91 156.63 10.9 0.275 219 
221 3 54.31 159.57 10.9 0.275 220 
222 3 38.23 35.19 -0.44 0.645 189 
223 3 10.4 -52.56 3.18 0.46 191 
224 3 65.98 -58.88 -2.26 0.46 161 
225 3 66.58 -65.35 -2.26 0.46 224 
226 3 67.6 -69.45 -2.26 0.46 225 
227 3 67.94 -71.07 -2.26 0.46 226 
228 3 69.5 -54.89 -2.42 0.46 161 
229 3 73.03 -53.3 -0.82 0.46 228 
230 3 75.61 -53.02 -0.75 0.46 229 
231 3 -12.59 82.67 13.71 0.37 162 
232 3 -138.24 110.49 7.19 0.37 173 
233 3 -149.1 110.12 7.19 0.37 232 
234 3 -154.46 106.56 4.84 0.37 233 
235 3 -159.3 107.85 4.76 0.37 234 
236 3 -165.55 112.57 4.76 0.37 235 
237 3 -171.47 114.14 4.76 0.37 236 
238 3 -174.28 112.97 4.76 0.37 237 
239 3 -98.2 -3.51 4.69 0.37 177 
240 3 -99.47 -11.2 8.56 0.37 239 
241 3 -99.55 -17.3 10.22 0.37 240 
242 3 -100.66 -26.57 10.44 0.37 241 
243 3 -103.21 -31.82 10.44 0.37 242 
244 3 -97.11 -50.84 10.6 0.37 243 
245 3 -91.29 -60.8 10.68 0.37 244 
246 3 -90.47 -70 10.68 0.37 245 
247 3 -89.41 -77.56 6.13 0.37 246 
248 3 -84.15 -89.66 5.15 0.37 247 
249 3 -78.77 -98.35 4.01 0.37 248 
250 3 -76.41 -106.81 2.57 0.37 249 
251 3 -75.04 -112.54 1.28 0.37 250 
252 3 -75.18 -118.81 0.3 0.37 251 
253 3 -79.09 -125.62 -0.52 0.37 252 
254 3 -32.995 23.45 9.523 0.055 207 
255 3 -32.575 25.91 9.186 0.055 254 
256 3 -33.495 27.25 8.8 0.055 255 
257 3 -34.205 28.58 8.341 0.055 256 
258 3 -35.665 29.81 7.774 0.055 257 
259 3 -36.615 30.5 7.031 0.055 258 
260 3 -37.785 31.07 6.054 0.055 259 
261 3 -38.125 33.42 4.903 0.325 260 
262 3 33.37 -170.73 0.23 0.37 181 
263 3 41.35 -171.12 0.15 0.37 262 
264 3 -12.73 86.53 13.71 0.37 162 
265 3 -14.79 90.33 11.14 0.37 264 
266 3 -16.17 94.52 11.06 0.37 265 
267 3 -20.79 100.33 10.9 0.37 266 
268 3 -25.34 109.96 10.9 0.37 267 
269 3 -29.14 115.93 10.9 0.37 268 
270 3 -30.75 120 10.97 0.37 269 
271 3 -32.84 125.14 16.73 0.37 270 
272 3 -36.39 132.77 20.82 0.37 271 
273 3 -136.8 112.97 9.92 0.37 173 
274 3 -140.11 118.64 9.92 0.37 273 
275 3 -144.03 124.84 10 0.37 274 
276 3 -151.1 132.26 10.22 0.37 275 
277 3 -158.47 139.95 13.1 0.37 276 
278 3 -102.42 0.85 4.69 0.37 177 
279 3 -108.88 -0.29 4.69 0.37 278 
280 3 -111.04 -0.48 4.69 0.37 279 
281 3 32.07 -172.92 2.57 0.37 181 
282 3 33.66 -177.75 2.57 0.37 281 
283 3 38.95 -183.16 7.5 0.37 282 
284 3 43.14 -189.82 8.1 0.37 283 
285 3 46.22 -192.74 11.51 0.37 284 
286 3 58.77 99.07 4.69 0.37 187 
287 3 65.59 104.52 6.05 0.37 286 
288 3 72.73 112.58 6.05 0.37 287 
289 3 79.74 118.75 6.05 0.37 288 
290 3 41.19 34.79 -0.44 0.645 189 
291 3 44.58 35.99 -0.44 0.645 290 
292 3 15.85 -58.79 3.18 0.46 191 
293 3 20.03 -66.97 3.18 0.46 292 
294 3 21.61 -73.32 3.18 0.46 293 
295 3 -34.115 21.02 10.463 0.055 207 
296 3 -33.785 18.66 10.448 0.27 295 
297 3 -34.495 16.87 10.372 0.27 296 
298 3 -34.745 15.97 10.143 0.11 297 
299 3 -35.325 15.07 9.687 0.11 298 
300 3 -35.475 13.77 9.001 0.325 299 
301 3 -36.175 12.64 8.225 0.11 300 
302 3 -36.605 11.34 7.539 0.11 301 
303 3 -38.335 8.54 7.083 0.215 302 
304 3 -39.145 7.01 6.862 0.38 303 
305 3 -39.515 6.11 6.805 0.38 304 
306 3 -39.665 4.69 6.809 0.11 305 
307 3 -41.055 2.13 6.748 0.215 306 
308 3 -42.255 -0.68 6.501 0.11 307 
309 3 -43.265 -1.69 5.96 0.215 308 
310 3 -44.645 -3.72 5.141 0.11 309 
311 3 -45.335 -5 4.11 0.27 310 
312 3 -47.065 -7.79 2.997 0.27 311 
313 3 -47.345 -9.22 1.887 0.27 312 
314 3 -47.835 -12.33 0.903 0.16 313 
315 3 -46.825 -14.05 0.122 0.16 314 
316 3 -47.185 -15.09 -0.432 0.38 315 
317 3 -47.885 -16.63 -0.892 0.11 316 
318 3 -48.795 -17.51 -1.422 0.27 317 
319 3 -48.915 -18.02 -2.117 0.27 318 
320 3 -49.845 -19.68 -2.887 0.055 319 
321 3 -52.645 -22.05 -3.567 0.215 320 
322 3 -53.105 -22.81 -4.02 0.215 321 
323 3 -53.375 -24.24 -4.246 0.215 322 
324 3 -55.115 -24.69 -4.329 0.215 323 
325 3 -56.325 -25.03 -4.383 0.11 324 
326 3 -57.135 -26.29 -4.497 0.27 325 
327 3 -57.745 -28.1 -4.733 0.11 326 
328 3 -57.995 -29.26 -5.114 0.215 327 
329 3 -59.135 -30.78 -5.617 0.43 328 
330 3 -60.715 -32.41 -6.189 0.215 329 
331 3 -60.995 -34.1 -6.762 0.215 330 
332 3 -61.865 -35.5 -7.278 0.215 331 
333 3 -63.255 -37.92 -7.718 0.215 332 
334 3 -64.005 -37.76 -8.132 0.27 333 
335 3 -64.365 -38.66 -8.611 0.27 334 
336 3 -64.975 -40.46 -9.22 0.215 335 
337 3 -66.125 -42.11 -9.909 0.215 336 
338 3 -66.855 -44.68 -10.54 0.055 337 
339 3 -66.995 -45.33 -10.965 0.11 338 
340 3 -66.155 -46.02 -11.13 0.215 339 
341 3 -66.085 -47.07 -11.07 0.215 340 
342 3 -65.265 -48.01 -10.855 0.16 341 
343 3 -66.505 -49.39 -10.558 0.27 342 
344 3 -66.335 -50.57 -10.295 0.27 343 
345 3 -67.045 -52.11 -10.286 0.325 344 
346 3 -67.305 -53.54 -10.737 0.27 345 
347 3 -67.235 -54.58 -11.708 0.215 346 
348 3 -68.065 -56.24 -12.953 0.215 347 
349 3 -68.215 -57.28 -14.103 0.215 348 
350 3 -68.575 -59.61 -14.858 0.27 349 
351 3 -68.615 -60.65 -15.182 0.27 350 
352 3 -69.015 -62.59 -15.259 0.27 351 
353 3 -69.195 -67.27 -15.344 0.16 352 
354 3 -68.965 -69.63 -15.621 0.43 353 
355 3 -69.845 -72.85 -16.079 0.27 354 
356 3 -70.685 -75.84 -16.595 0.325 355 
357 3 -70.105 -77.83 -17.033 0.325 356 
358 3 -70.305 -80.03 -17.46 0.325 357 
359 3 -69.925 -81.09 -18.145 0.325 358 
360 3 -69.725 -81.74 -19.369 0.325 359 
361 3 -68.985 -82.9 -21.168 0.38 360 
362 3 -69.315 -84.81 -23.211 0.38 361 
363 3 -70.385 -85.52 -25.122 0.38 362 
364 3 -71.085 -86.55 -26.78 0.38 363 
365 3 -71.325 -88.32 -28.521 0.38 364 
366 3 -72.325 -90.22 -30.827 0.38 365 
367 3 -72.055 -92.41 -34.019 0.38 366 
368 3 -72.435 -94.06 -37.934 0.38 367 
369 3 -70.285 -95.02 -41.974 0.38 368 
370 3 -72.155 -96.94 -45.352 0.38 369 
371 3 -73.305 -99.1 -47.563 0.38 370 
372 3 -74.055 -101.21 -48.603 0.38 371 
373 3 -74.335 -102.71 -48.878 0.38 372 
374 3 -73.655 -105.37 -48.827 0.38 373 
375 3 -71.815 -105.58 -44.167 0.485 374 
376 3 41.72 -195.17 11.51 0.37 285 
377 3 33.38 -199.85 11.59 0.37 376 
378 3 27.83 -204.11 11.59 0.37 377 
379 3 24.75 -208.46 11.73 0.37 378 
380 3 22.48 -213.4 15.44 0.37 379 
381 3 19.16 -215.78 15.68 0.37 380 
382 3 20.18 -220.63 15.68 0.37 381 
383 3 45.22 -171 0.15 0.37 263 
384 3 50.98 -164.49 0.15 0.37 383 
385 3 52.52 -160.89 0.15 0.37 384 
386 3 60.06 -158.49 0.15 0.37 385 
387 3 67.07 -160.35 0.15 0.37 386 
388 3 75.65 -164.92 0.15 0.37 387 
389 3 79.76 -163.91 0.15 0.37 388 
390 3 88.17 -158.3 0.15 0.37 389 
391 3 90.04 -157.07 0.15 0.37 390 
392 3 96.21 -159.85 1.36 0.37 391 
393 3 106.24 -161.18 1.36 0.37 392 
394 3 111.88 -163.82 1.36 0.37 393 
395 3 118.94 -169.07 2.88 0.37 394 
396 3 126.6 -175.68 2.88 0.37 395 
397 3 133.14 -174.93 2.88 0.37 396 
398 3 40.41 -173.17 0.15 0.37 263 
399 3 -34.32 134.82 16.88 0.37 272 
400 3 -31.68 140.43 16.81 0.37 399 
401 3 -30.88 143.47 16.96 0.37 400 
402 3 -31.19 147.38 18.32 0.37 401 
403 3 -31.77 150.98 19.85 0.37 402 
404 3 -35.26 155.92 19.92 0.37 403 
405 3 -37.61 158.64 20.53 0.37 404 
406 3 -37.21 162.36 20.6 0.37 405 
407 3 -34.74 168.02 20.6 0.37 406 
408 3 -32.16 169.05 20.68 0.37 407 
409 3 -28.44 167.88 20.82 0.37 408 
410 3 -38.56 134.8 17.12 0.37 272 
411 3 -42.64 138.94 16.88 0.37 410 
412 3 -47.21 147.8 15.3 0.37 411 
413 3 -50.2 149.55 15.22 0.37 412 
414 3 -49.41 151.83 15.38 0.37 413 
415 3 -51.47 152.76 19.54 0.37 414 
416 3 -54.8 156.12 20.06 0.37 415 
417 3 -57.24 160.02 20.14 0.37 416 
418 3 -164.3 145.51 13.1 0.37 277 
419 3 -169.02 149.44 13.1 0.37 418 
420 3 -173.83 151 8.64 0.37 419 
421 3 -178.15 154.25 8.71 0.37 420 
422 3 -184.14 154.89 8.71 0.37 421 
423 3 -188.27 155.98 8.71 0.37 422 
424 3 -192.45 156.14 9.69 0.37 423 
425 3 -199.32 154.9 10.52 0.37 424 
426 3 -205.77 156.61 12.5 0.37 425 
427 3 -160.13 138.09 13.1 0.37 277 
428 3 -115.37 -0.87 5.82 0.37 280 
429 3 -120.62 0.33 5.9 0.37 428 
430 3 -125.68 -4.25 5.82 0.37 429 
431 3 -130.53 -13.86 5.9 0.37 430 
432 3 -136.17 -24.99 5.9 0.37 431 
433 3 -135.05 -35.23 10.68 0.37 432 
434 3 -133.84 -48.75 10.97 0.37 433 
435 3 -135.33 -55.81 10.9 0.37 434 
436 3 -138.75 -60.07 4.32 0.37 435 
437 3 -144.15 -65.9 3.55 0.37 436 
438 3 -141.52 -71.96 3.18 0.37 437 
439 3 -142.54 -80.87 3.1 0.37 438 
440 3 -143.51 -89.6 3.1 0.37 439 
441 3 -140.7 -98.56 3.1 0.37 440 
442 3 -137.96 -101.97 3.1 0.37 441 
443 3 -113.1 -3.19 4.69 0.37 280 
444 3 82.05 123.11 6.13 0.275 289 
445 3 84.5 128.01 6.13 0.275 444 
446 3 90.26 134.51 4.38 0.275 445 
447 3 98.67 146.47 3.85 0.275 446 
448 3 100.12 156.99 3.85 0.275 447 
449 3 101.76 161.72 3.85 0.275 448 
450 3 104.48 163.3 7.65 0.275 449 
451 3 51.4 -199.27 11.59 0.37 285 
452 3 63.48 -202.29 15.22 0.37 451 
453 3 -73.285 -104.64 -50.647 0.38 375 
454 3 -74.525 -104.47 -50.572 0.38 453 
455 3 -75.535 -103.59 -50.456 0.38 454 
456 3 -76.325 -101.08 -50.287 0.27 455 
457 3 -76.925 -98.79 -50.066 0.27 456 
458 3 -76.855 -96.68 -49.768 0.27 457 
459 3 -78.635 -94.22 -49.312 0.27 458 
460 3 -79.045 -92.56 -48.683 0.27 459 
461 3 -79.595 -90.01 -47.976 0.215 460 
462 3 -79.625 -87.25 -47.422 0.215 461 
463 3 -80.965 -85.89 -47.101 0.215 462 
464 3 -81.065 -84.59 -46.871 0.215 463 
465 3 -80.105 -83.23 -46.401 0.215 464 
466 3 -81.585 -81.64 -45.505 0.215 465 
467 3 -81.875 -79.3 -44.225 0.325 466 
468 3 -82.355 -77.8 -42.743 0.215 467 
469 3 -82.075 -76.95 -41.167 0.215 468 
470 3 -83.275 -74.41 -39.557 0.325 469 
471 3 -82.855 -73.01 -38.072 0.215 470 
472 3 -83.605 -70.89 -37.031 0.325 471 
473 3 -83.125 -68.56 -36.684 0.325 472 
474 3 -83.885 -66.72 -36.987 0.27 473 
475 3 -84.845 -65.01 -37.587 0.215 474 
476 3 -85.745 -63.46 -38.078 0.325 475 
477 3 -86.985 -62.09 -38.222 0.215 476 
478 3 -88.075 -60.17 -37.995 0.27 477 
479 3 -89.305 -58.78 -37.507 0.215 478 
480 3 -89.895 -57.17 -36.924 0.215 479 
481 3 -90.565 -55.97 -36.401 0.215 480 
482 3 -90.675 -54.67 -36.043 0.215 481 
483 3 -91.075 -53.01 -35.874 0.215 482 
484 3 -92.745 -50.28 -35.877 0.215 483 
485 3 -93.665 -48.45 -35.987 0.215 484 
486 3 -94.485 -46.2 -36.054 0.215 485 
487 3 -94.355 -44.47 -35.831 0.215 486 
488 3 -94.795 -42.56 -35.122 0.215 487 
489 3 -94.185 -39.68 -33.928 0.215 488 
490 3 -94.095 -37.69 -32.5 0.215 489 
491 3 -93.435 -35.85 -31.017 0.215 490 
492 3 -92.995 -34.58 -29.511 0.215 491 
493 3 -93.225 -33.3 -27.827 0.215 492 
494 3 -93.035 -31.16 -26.053 0.325 493 
495 3 -93.145 -28.65 -24.364 0.325 494 
496 3 -94.235 -28.05 -23.045 0.215 495 
497 3 -94.095 -26.32 -22.155 0.215 496 
498 3 -93.745 -24.81 -21.854 0.325 497 
499 3 -93.725 -22.42 -22.216 0.215 498 
500 3 -93.685 -20.05 -23.274 0.27 499 
501 3 -92.975 -18.46 -24.699 0.215 500 
502 3 -91.775 -13.36 -26.186 0.325 501 
503 3 -91.215 -10.89 -27.569 0.16 502 
504 3 -91.415 -9.74 -28.958 0.27 503 
505 3 -90.865 -7.26 -30.354 0.215 504 
506 3 -90.625 -6.04 -31.632 0.215 505 
507 3 -90.355 -5.06 -32.606 0.215 506 
508 3 -89.835 -3.66 -33.282 0.215 507 
509 3 -89.595 -1.23 -33.777 0.215 508 
510 3 -89.685 0.87 -34.196 0.215 509 
511 3 -89.455 2.1 -34.539 0.215 510 
512 3 -89.145 3.47 -34.767 0.215 511 
513 3 -88.805 5.24 -34.881 0.215 512 
514 3 -88.405 7.43 -34.919 0.215 513 
515 3 -88.175 8.67 -34.927 0.215 514 
516 3 -88.395 10.61 -34.927 0.215 515 
517 3 -89.585 12.38 -34.927 0.215 516 
518 3 21.73 -78.56 0.68 0.46 294 
519 3 21.31 -90.31 0.61 0.46 518 
520 3 21.07 -97.7 -2.2 0.46 519 
521 3 20.81 -110.26 -2.26 0.46 520 
522 3 22.31 -116.2 -2.34 0.46 521 
523 3 82.29 119.46 6.05 0.37 289 
524 3 84.73 122.83 6.05 0.37 523 
525 3 87.29 125.97 6.05 0.37 524 
526 3 88.14 129.19 6.05 0.37 525 
527 3 87.84 133.86 8.85 0.37 526 
528 3 84.26 139.21 8.85 0.37 527 
529 3 81.33 145.53 8.85 0.37 528 
530 3 73.98 165.64 8.85 0.37 529 
531 3 77.94 172.62 9.17 0.37 530 
532 3 83.76 176.44 5.23 0.37 531 
533 3 90.41 179.07 5.15 0.37 532 
534 3 93.07 186.21 5.15 0.37 533 
535 3 95.95 189.07 5.15 0.37 534 
536 3 50.92 42.83 4.09 0.37 291 
537 3 55.77 51.67 6.51 0.37 536 
538 3 66.08 65.2 6.51 0.37 537 
539 3 72.03 73.18 6.51 0.37 538 
540 3 75.65 83.88 6.73 0.37 539 
541 3 48.59 35.89 1.74 0.46 291 
542 3 55.1 34.35 1.74 0.46 541 
543 3 61.34 33.26 -0.37 0.46 542 
544 3 26.57 -79.22 3.18 0.46 294 
545 3 32.73 -84.29 -0.75 0.46 544 
546 3 41.49 -92.54 -0.91 0.46 545 
547 3 -71.715 -106.09 -46.304 0.485 375 
548 3 -71.505 -106.73 -48.401 0.485 547 
549 3 -71.255 -108.27 -50.407 0.485 548 
550 3 -71.095 -110.35 -52.298 0.485 549 
551 3 -71.155 -111.94 -54.105 0.485 550 
552 3 -71.585 -113.87 -55.909 0.485 551 
553 3 -71.585 -116.39 -57.787 0.485 552 
554 3 -71.495 -117.55 -59.759 0.485 553 
555 3 -70.645 -119.65 -61.743 0.485 554 
556 3 -70.205 -122.21 -63.541 0.485 555 
557 3 -69.485 -123.8 -64.935 0.485 556 
558 3 -69.255 -125.74 -65.809 0.485 557 
559 3 -68.195 -128.75 -66.297 0.485 558 
560 3 -66.595 -130.45 -66.717 0.485 559 
561 3 -65.345 -131.94 -67.489 0.485 560 
562 3 -64.385 -132.45 -68.808 0.485 561 
563 3 -64.155 -133.74 -70.549 0.485 562 
564 3 -64.765 -135.29 -72.221 0.485 563 
565 3 -66.315 -136.48 -73.399 0.485 564 
566 3 -67.465 -136.81 -73.912 0.485 565 
567 3 -68.485 -137.24 -73.987 0.485 566 
568 3 -69.395 -137.67 -73.895 0.485 567 
569 3 -70.805 -137.77 -73.83 0.485 568 
570 3 -71.325 -138.53 -73.807 0.485 569 
571 3 -71.625 -139.37 -73.807 0.485 570 
572 3 -70.635 -140 -73.807 0.485 571 
573 3 -69.705 -141.56 -74.717 1.025 572 
574 3 95.97 190.6 5.15 0.37 535 
575 3 109.71 167.07 7.73 0.275 450 
576 3 115.24 169.81 7.73 0.275 575 
577 3 120.14 172.33 7.73 0.275 576 
578 3 121.68 176.71 11.59 0.275 577 
579 3 123.27 184.13 11.67 0.275 578 
580 3 128.29 189.29 11.67 0.275 579 
581 3 134.81 192.16 11.67 0.275 580 
582 3 141.6 194.57 11.67 0.275 581 
583 3 148.01 196.3 7.34 0.275 582 
584 3 161.48 199.24 7.34 0.275 583 
585 3 169.69 200.5 7.34 0.275 584 
586 3 174.99 203.11 7.26 0.275 585 
587 3 182.65 206.63 7.19 0.275 586 
588 3 105.02 166.78 7.65 0.275 450 
589 3 78.28 82.23 6.88 0.37 540 
590 3 63.08 35.78 1.66 0.37 543 
591 3 69.38 42.9 1.97 0.37 590 
592 3 74.48 49.78 2.2 0.37 591 
593 3 82.03 55.05 2.79 0.37 592 
594 3 86.89 58.15 2.79 0.37 593 
595 3 88.45 61.17 2.79 0.37 594 
596 3 93.2 62.41 3.1 0.37 595 
597 3 96.64 63.79 5.9 0.37 596 
598 3 100.28 66.64 9.17 0.37 597 
599 3 102.52 72.94 9.69 0.37 598 
600 3 103.46 79.38 9.77 0.37 599 
601 3 101.72 83.66 9.77 0.37 600 
602 3 98.93 90.53 9.77 0.37 601 
603 3 97.96 92.7 9.77 0.37 602 
604 3 100.09 93.47 6.28 0.37 603 
605 3 100.56 98.12 5.44 0.37 604 
606 3 103.03 100.91 5.44 0.37 605 
607 3 107.42 106.63 5.44 0.37 606 
608 3 106.94 107.72 5.9 0.37 607 
609 3 110.17 109.73 9.17 0.37 608 
610 3 111.85 111.01 9.23 0.37 609 
611 3 120.95 110.5 13.18 0.37 610 
612 3 128.82 109.76 13.26 0.37 611 
613 3 137.71 111.41 13.26 0.37 612 
614 3 145.78 112.14 13.26 0.37 613 
615 3 150.11 112.52 9.77 0.37 614 
616 3 159.28 114.49 9.69 0.37 615 
617 3 164.57 119.21 9.69 0.37 616 
618 3 167.22 119.08 9.69 0.37 617 
619 3 172.42 117.7 9.69 0.37 618 
620 3 178.51 114.55 9.69 0.37 619 
621 3 183.82 110.66 9.69 0.37 620 
622 3 192.07 111.34 7.8 0.37 621 
623 3 67.97 -206.35 15.22 0.37 452 
624 3 75.05 -213 10.9 0.37 623 
625 3 85.69 -214.87 10.82 0.37 624 
626 3 92.62 -222.83 6.73 0.37 625 
627 3 98.67 -237.03 5.98 0.37 626 
628 3 103.78 -242.4 6.05 0.37 627 
629 3 111.71 -259.61 6.05 0.37 628 
630 3 114.84 -264.45 6.05 0.37 629 
631 3 114.39 -277.72 11.67 0.37 630 
632 3 68.61 -198.87 10.82 0.37 452 
633 3 69.2 -194.43 10.14 0.37 632 
634 3 68.63 -190.07 9.61 0.37 633 
635 3 70.99 -185.54 8.18 0.37 634 
636 3 73.17 -180.95 7.65 0.37 635 
637 3 72.44 -174.26 7.65 0.37 636 
638 3 23.76 -123.68 -2.26 0.37 522 
639 3 27.02 -132.39 -2.26 0.37 638 
640 3 35.4 -142.82 -1.13 0.37 639 
641 3 43.5 -156.46 -5.44 0.37 640 
642 3 48.38 -162.72 -2.88 0.37 641 
643 3 57.74 -173.04 -2.5 0.37 642 
644 3 59.35 -177.86 1.05 0.37 643 
645 3 57.91 -184.75 4.55 0.37 644 
646 3 57.23 -188.01 7.73 0.37 645 
647 3 60.93 -204.49 13.78 0.37 646 
648 3 62.45 -216.17 8.93 0.37 647 
649 3 61.47 -235.8 8.47 0.37 648 
650 3 59.01 -245.09 8.47 0.37 649 
651 3 67.85 -250.88 8.47 0.37 650 
652 3 68.82 -253.3 8.4 0.37 651 
653 3 72.89 -252.47 8.4 0.37 652 
654 3 76.44 -252.84 8.4 0.37 653 
655 3 80.27 -255.77 8.4 0.37 654 
656 3 86.12 -252.54 8.4 0.37 655 
657 3 40.92 -94.69 -0.91 0.46 546 
658 3 -87.865 16.11 -38.597 0.16 517 
659 3 -87.485 17.64 -37.113 0.215 658 
660 3 -87.375 17.66 -35.374 0.11 659 
661 3 -86.285 20.88 -33.553 0.215 660 
662 3 -85.815 21.35 -32.137 0.11 661 
663 3 -84.625 22.75 -31.546 0.215 662 
664 3 -83.965 23.92 -31.702 0.16 663 
665 3 -83.045 25.01 -32.227 0.325 664 
666 3 -81.805 27.33 -32.698 0.16 665 
667 3 -80.335 30.23 -32.966 0.27 666 
668 3 -79.015 33.37 -33.058 0.16 667 
669 3 -78.425 34.39 -33.077 0.16 668 
670 3 -77.125 35.81 -33.077 0.16 669 
671 3 -76.335 40.17 -33.077 0.16 670 
672 3 -76.855 42.45 -33.05 0.16 671 
673 3 -77.565 44.72 -32.916 0.16 672 
674 3 -78.045 46.88 -32.514 0.16 673 
675 3 -79.575 48.06 -31.711 0.16 674 
676 3 -79.515 50.21 -30.505 0.16 675 
677 3 -80.685 52.24 -29.139 0.16 676 
678 3 -80.985 55.35 -27.933 0.11 677 
679 3 -81.115 56.66 -27.13 0.215 678 
680 3 -82.465 58.14 -26.728 0.11 679 
681 3 -82.855 59.13 -26.594 0.215 680 
682 3 -83.745 60.43 -26.567 0.11 681 
683 3 -83.975 61.7 -26.586 0.215 682 
684 3 -84.405 62.96 -26.686 0.11 683 
685 3 -84.275 64.17 -26.991 0.215 684 
686 3 -83.695 67.17 -27.622 0.11 685 
687 3 -83.765 70.07 -28.595 0.215 686 
688 3 -81.905 73.96 -29.762 0.11 687 
689 3 -79.615 76.21 -30.929 0.11 688 
690 3 -78.035 79.78 -32.015 0.27 689 
691 3 -76.515 83.09 -33.101 0.11 690 
692 3 -76.295 85.5 -34.282 0.27 691 
693 3 -76.005 87.79 -35.487 0.11 692 
694 3 -77.865 90.25 -36.554 0.11 693 
695 3 -78.235 91.77 -37.412 0.215 694 
696 3 -78.225 92.97 -38.262 0.11 695 
697 3 -79.255 94.48 -39.367 0.27 696 
698 3 -80.375 95.9 -40.818 0.11 697 
699 3 -81.195 97.47 -42.338 0.215 698 
700 3 -83.295 98.28 -43.538 0.055 699 
701 3 -83.865 99.25 -44.178 0.215 700 
702 3 -84.045 100.28 -44.35 0.11 701 
703 3 -84.705 100.96 -44.293 0.27 702 
704 3 -84.835 102.39 -44.213 0.11 703 
705 3 -85.635 103.17 -44.175 0.27 704 
706 3 -86.705 104.31 -44.167 0.11 705 
707 3 -87.065 105.17 -44.171 0.27 706 
708 3 -87.065 106.38 -44.16 0.11 707 
709 3 -87.595 107.6 -44.073 0.215 708 
710 3 -88.515 109.15 -43.77 0.11 709 
711 3 -89.535 109.89 -43.144 0.11 710 
712 3 -90.975 111.91 -42.212 0.11 711 
713 3 -91.985 113.31 -41.249 0.215 712 
714 3 -94.255 116.35 -40.61 0.11 713 
715 3 -95.865 117.4 -40.554 0.215 714 
716 3 -97.775 119.58 -41.031 0.16 715 
717 3 -100.265 121.26 -41.791 0.27 716 
718 3 -100.865 123.8 -42.562 0.11 717 
719 3 -99.065 126.75 -43.257 0.27 718 
720 3 -88.255 14.19 -33.987 0.16 517 
721 3 -85.445 14.42 -34.01 0.27 720 
722 3 -84.025 15.06 -34.128 0.16 721 
723 3 -82.155 16.43 -34.49 0.16 722 
724 3 -81.385 17.62 -35.233 0.16 723 
725 3 -80.455 17.91 -36.375 0.11 724 
726 3 -78.075 18.73 -37.71 0.27 725 
727 3 -75.485 19.57 -38.931 0.16 726 
728 3 -74.115 19.94 -39.816 0.27 727 
729 3 -72.405 21.42 -40.386 0.27 728 
730 3 -70.385 22.43 -40.82 0.16 729 
731 3 -68.345 23.31 -41.19 0.27 730 
732 3 -67.715 25.4 -41.388 0.27 731 
733 3 -66.395 25.35 -41.186 0.215 732 
734 3 -64.795 27.5 -40.555 0.215 733 
735 3 -62.385 28.44 -39.626 0.11 734 
736 3 -60.705 29.52 -38.597 0.11 735 
737 3 20.43 -122.59 -2.42 0.46 522 
738 3 18.6 -131.67 -2.5 0.46 737 
739 3 19.34 -136.84 -3.1 0.46 738 
740 3 20.1 -141.24 1.44 0.46 739 
741 3 15.39 -152.43 1.66 0.46 740 
742 3 -71.395 -142.25 -82.147 0.38 573 
743 3 -72.635 -142.72 -54.555 0.38 742 
744 3 -74.205 -143.79 -32.29 0.38 743 
745 3 -73.405 -141.41 -17.873 0.38 744 
746 3 -74.605 -141.48 -10.377 0.38 745 
747 3 -76.395 -141.26 -7.197 0.38 746 
748 3 -77.955 -141.13 -5.86 0.38 747 
749 3 -80.545 -141.97 -4.979 0.27 748 
750 3 -81.555 -141.22 -3.93 0.27 749 
751 3 -81.815 -139.02 -2.543 0.27 750 
752 3 -82.605 -137.56 -0.83 0.27 751 
753 3 -83.785 -137.78 0.987 0.27 752 
754 3 -85.475 -136.88 2.61 0.27 753 
755 3 -86.975 -136.48 3.805 0.27 754 
756 3 -88.355 -136.05 4.6 0.27 755 
757 3 -89.885 -134.86 5.265 0.27 756 
758 3 -91.585 -134.49 6.14 0.27 757 
759 3 -93.635 -134.06 7.343 0.27 758 
760 3 -95.685 -134.28 8.604 0.27 759 
761 3 -97.855 -133.07 9.466 0.215 760 
762 3 -100.365 -131.25 9.663 0.325 761 
763 3 -101.185 -129.68 9.467 0.215 762 
764 3 -101.815 -128.6 9.469 0.215 763 
765 3 -103.145 -128.44 10.19 0.215 764 
766 3 -104.465 -127.87 11.7 0.43 765 
767 3 -105.555 -127.53 13.77 0.215 766 
768 3 -105.845 -128.36 16.081 0.215 767 
769 3 -106.845 -129.6 18.431 0.38 768 
770 3 -108.765 -130.6 20.68 0.27 769 
771 3 -109.125 -129.73 22.746 0.27 770 
772 3 -109.975 -128.56 24.567 0.27 771 
773 3 -110.455 -127.72 26.102 0.27 772 
774 3 -111.495 -127.38 27.305 0.27 773 
775 3 -112.525 -127.14 28.145 0.27 774 
776 3 -113.555 -126.91 28.661 0.27 775 
777 3 -114.005 -126.87 28.983 0.27 776 
778 3 104.26 190.7 5.15 0.37 535 
779 3 77.79 89.06 6.88 0.37 540 
780 3 80.92 94.34 6.88 0.37 779 
781 3 63.3 31.22 -0.37 0.275 543 
782 3 64.76 29.49 -0.37 0.275 781 
783 3 70.51 27.96 -0.37 0.275 782 
784 3 71.53 26.74 -0.37 0.275 783 
785 3 74.38 28.08 -0.37 0.275 784 
786 3 78.96 26.49 -0.37 0.275 785 
787 3 45.86 -95.62 -0.91 0.46 546 
788 3 -63.985 -142.68 -79.106 0.7 573 
789 3 -62.105 -143.41 -82.605 0.7 788 
790 3 -60.395 -143.12 -84.895 0.7 789 
791 3 -58.115 -143.66 -86.302 1.135 790 
792 3 -55.075 -144.2 -87.332 0.865 791 
793 1 -37.697 -150.647 -83.213 11.702 792 
794 3 104.59 189.08 5.15 0.37 778 
795 3 83.28 94.77 6.96 0.275 780 
796 3 85.88 96.56 6.96 0.275 795 
797 3 90.03 97 10.38 0.275 796 
798 3 94.15 98.77 10.38 0.275 797 
799 3 96.24 103.76 10.76 0.275 798 
800 3 99.73 105.32 12.19 0.275 799 
801 3 105.89 104.65 14.31 0.275 800 
802 3 110.57 101.3 14.31 0.275 801 
803 3 114.31 101.65 14.31 0.275 802 
804 3 124.91 98.84 14.31 0.275 803 
805 3 129.76 94.68 14.31 0.275 804 
806 3 133.61 93.28 14.31 0.275 805 
807 3 137.8 93.12 10.44 0.275 806 
808 3 144.11 92.98 10.44 0.275 807 
809 3 150.56 87.63 10.22 0.275 808 
810 3 157.29 81.84 6.59 0.275 809 
811 3 162.7 78.28 6.21 0.275 810 
812 3 12.34 -150.1 5.07 0.37 741 
813 3 7.98 -152.77 10.38 0.37 812 
814 3 2.74 -153.67 12.03 0.37 813 
815 3 -0.66 -160.03 12.03 0.37 814 
816 3 -3.32 -159.91 11.51 0.37 815 
817 3 -3.65 -164.02 6.28 0.37 816 
818 3 -4.6 -168.36 4.69 0.37 817 
819 3 -3.14 -176.59 4.55 0.37 818 
820 3 -7.01 -179.58 1.5 0.37 819 
821 3 -10.97 -180.06 0.91 0.37 820 
822 3 -15.57 -176.36 0.61 0.37 821 
823 3 -18.2 -174.7 0 0.37 822 
824 3 -23.08 -172.83 0.15 0.37 823 
825 3 -28.2 -171.09 5 0.37 824 
826 3 15.53 -156.29 4.46 0.37 741 
827 3 16.34 -159.75 4.46 0.37 826 
828 3 14.6 -161.97 4.46 0.37 827 
829 3 14.71 -167.35 7.26 0.37 828 
830 3 9.46 -179.16 7.34 0.37 829 
831 3 4.51 -181.86 7.8 0.37 830 
832 3 0.03 -187.17 9.01 0.37 831 
833 3 -3.42 -190.24 6.36 0.37 832 
834 3 -18.31 -189.16 2.79 0.37 833 
835 3 -27.77 -186.45 2.73 0.37 834 
836 3 -38.49 -179.03 2.5 0.37 835 
837 3 -51.91 -168.78 5.44 0.37 836 
838 3 -71.02 -159.69 5.53 0.37 837 
839 3 -81.93 -152.8 5.61 0.37 838 
840 3 46.48 -93.3 -0.91 0.46 787 
841 3 -114.345 -126.79 29.923 0.27 777 
842 3 -115.085 -126.27 30.249 0.27 841 
843 3 -115.555 -126.08 30.801 0.27 842 
844 3 -114.495 -124.71 31.723 0.27 843 
845 3 -114.845 -123.85 33.037 0.27 844 
846 3 -115.745 -123.74 34.676 0.27 845 
847 3 -117.235 -123.99 36.507 0.27 846 
848 3 -118.635 -124.1 38.385 0.215 847 
849 3 -120.645 -123.92 40.182 0.215 848 
850 3 -122.455 -123.57 41.873 0.325 849 
851 3 -125.045 -122.56 43.643 0.215 850 
852 3 -126.355 -122.64 45.842 0.215 851 
853 3 -127.665 -123.27 48.729 0.215 852 
854 3 -129.275 -123.42 52.153 0.215 853 
855 3 -114.885 -128.08 36.403 0.215 777 
856 3 -116.795 -129.73 32.652 0.16 855 
857 3 -118.075 -130.48 29.636 0.16 856 
858 3 -120.245 -131.25 27.699 0.16 857 
859 3 -122.005 -131.95 26.701 0.16 858 
860 3 -124.835 -133.22 26.213 0.16 859 
861 2 -35.615 -160.12 -117.347 1.025 793 
862 2 -35.025 -162.13 -121.351 1.025 861 
863 2 -33.485 -164.78 -124.864 0.755 862 
864 2 -31.095 -166.6 -127.773 0.54 863 
865 2 -28.675 -167.91 -130.32 0.54 864 
866 2 -28.205 -169.41 -132.777 0.54 865 
867 2 -30.475 -169.54 -135.227 0.43 866 
868 2 -31.305 -169.81 -137.632 0.43 867 
869 2 -31.975 -172.32 -140.054 0.43 868 
870 2 -30.565 -174.84 -142.744 0.43 869 
871 2 -29.045 -177.23 -146.053 0.43 870 
872 2 -28.155 -179.18 -150.197 0.43 871 
873 2 -31.085 -178.11 -154.991 0.43 872 
874 2 -32.395 -176.22 -159.847 0.43 873 
875 2 -33.135 -173.17 -164.064 0.325 874 
876 2 -33.465 -172.27 -167.287 0.53 875 
877 2 -35.005 -172.8 -169.748 0.53 876 
878 2 -36.775 -172.8 -172.035 0.53 877 
879 2 -38.775 -172 -174.699 0.53 878 
880 2 -40.095 -172.43 -177.834 0.47 879 
881 2 -40.095 -172.43 -181.19 0.47 880 
882 2 -41.635 -173.36 -184.337 0.47 881 
883 2 -41.635 -173.36 -186.988 0.47 882 
884 2 -43.285 -175.09 -188.983 0.47 883 
885 2 -44.465 -175.09 -190.375 0.47 884 
886 2 -44.465 -175.09 -191.467 0.47 885 
887 2 -44.815 -173.76 -192.79 0.47 886 
888 2 -44.815 -173.76 -194.841 0.47 887 
889 2 -45.885 -172.83 -197.682 0.47 888 
890 2 -45.885 -172.83 -200.926 0.47 889 
891 2 -46.475 -171.9 -203.976 0.47 890 
892 2 -46.475 -171.9 -206.503 0.47 891 
893 2 -47.535 -170.44 -208.517 0.47 892 
894 2 -48.835 -169.77 -210.217 0.47 893 
895 2 -49.655 -169.77 -211.654 0.47 894 
896 2 -49.655 -169.64 -212.563 0.47 895 
897 2 -50.485 -169.77 -212.568 0.47 896 
898 2 -50.485 -169.77 -211.507 0.47 897 
899 2 -51.425 -169.51 -209.78 0.47 898 
900 2 -52.605 -169.11 -208.13 0.47 899 
901 2 -53.905 -168.98 -207.288 0.47 900 
902 2 -54.025 -168.98 -207.503 0.47 901 
903 2 -56.035 -168.58 -208.553 0.47 902 
904 2 -56.035 -168.58 -209.953 0.47 903 
905 2 -57.565 -168.58 -211.314 0.47 904 
906 2 -58.505 -168.58 -212.533 0.47 905 
907 2 -60.045 -168.84 -213.737 0.47 906 
908 2 -60.165 -168.84 -215.102 0.47 907 
909 2 -60.985 -169.11 -216.6 0.47 908 
910 2 -60.985 -169.11 -218.018 0.47 909 
911 2 -62.405 -169.24 -219.017 0.47 910 
912 2 -64.295 -169.64 -219.444 0.47 911 
913 2 -64.645 -168.71 -219.462 0.47 912 
914 2 -65.235 -167.65 -219.593 0.47 913 
915 2 -65.235 -167.65 -220.314 0.47 914 
916 2 -66.295 -166.45 -221.691 0.47 915 
917 2 -67.365 -165.25 -223.296 0.47 916 
918 2 -68.185 -165.52 -224.59 0.47 917 
919 2 -68.305 -165.52 -225.327 0.47 918 
920 2 -69.245 -166.05 -225.59 0.47 919 
921 2 -70.665 -166.45 -225.559 0.47 920 
922 2 -70.785 -166.45 -225.278 0.47 921 
923 2 -71.845 -166.72 -224.711 0.47 922 
924 2 -72.435 -166.32 -223.913 0.47 923 
925 2 -73.795 -165.65 -223.215 0.415 924 
926 2 -74.855 -164.72 -223.173 0.415 925 
927 2 -74.975 -163.79 -224.303 0.415 926 
928 2 -74.975 -163.79 -226.708 0.415 927 
929 2 -75.445 -163.26 -229.885 0.415 928 
930 2 -75.795 -162.33 -232.953 0.415 929 
931 2 -77.095 -160.6 -235.11 0.415 930 
932 2 -78.865 -160.73 -236.003 0.415 931 
933 2 -78.395 -160.73 -235.771 0.415 932 
934 2 -80.165 -160.87 -234.878 0.415 933 
935 2 -81.465 -161.13 -233.95 0.415 934 
936 2 -81.465 -161.13 -233.552 0.415 935 
937 2 -82.405 -160.87 -234.01 0.415 936 
938 2 -82.405 -160.87 -235.299 0.415 937 
939 2 -83.235 -160.87 -237.151 0.415 938 
940 2 -83.585 -160.87 -239.224 0.415 939 
941 2 -84.885 -161.13 -241.202 0.415 940 
942 2 -86.425 -161.4 -242.904 0.415 941 
943 2 -87.605 -161.26 -244.297 0.415 942 
944 2 -89.015 -161.13 -245.509 0.415 943 
945 2 -90.315 -160.87 -246.579 0.415 944 
946 2 -90.315 -160.87 -247.289 0.415 945 
947 2 -91.025 -160.33 -247.238 0.415 946 
948 2 -91.025 -160.33 -246.153 0.415 947 
949 2 -92.325 -159.54 -244.215 0.415 948 
950 2 -92.445 -159.54 -241.91 0.415 949 
951 2 -93.505 -159.54 -239.799 0.415 950 
952 2 -93.505 -159.4 -238.19 0.415 951 
953 2 -94.915 -159 -237.237 0.415 952 
954 2 -94.915 -159 -236.962 0.415 953 
955 2 -95.625 -158.61 -237.316 0.415 954 
956 2 -95.625 -158.61 -238.13 0.415 955 
957 2 -96.925 -157.28 -239.2 0.415 956 
958 2 -96.805 -157.14 -240.41 0.415 957 
959 2 -96.925 -155.68 -241.714 0.415 958 
960 2 -96.925 -155.68 -243.069 0.415 959 
961 2 -97.165 -155.02 -244.335 0.415 960 
962 2 -97.165 -154.88 -245.369 0.415 961 
963 2 -97.515 -153.55 -246.091 0.415 962 
964 2 -98.345 -152.36 -246.54 0.415 963 
965 2 -99.045 -152.36 -246.836 0.415 964 
966 2 -99.045 -152.49 -247.175 0.415 965 
967 2 -99.045 -153.29 -247.82 0.415 966 
968 2 -98.815 -154.09 -248.982 0.415 967 
969 2 -98.935 -155.28 -250.676 0.415 968 
970 2 -99.995 -154.88 -252.615 0.415 969 
971 2 -99.995 -154.88 -254.417 0.415 970 
972 2 -101.175 -154.62 -255.809 0.415 971 
973 2 -101.295 -154.62 -256.802 0.415 972 
974 2 -102.475 -154.22 -257.534 0.415 973 
975 2 -103.185 -154.09 -258.183 0.415 974 
976 2 -104.595 -153.95 -258.879 0.415 975 
977 2 -105.895 -153.55 -259.813 0.415 976 
978 2 -107.485 -152.22 -261.133 0.415 977 
979 2 -108.595 -151.75 -262.857 0.53 978 
980 2 -110.135 -150.95 -264.718 0.53 979 
981 2 -110.245 -150.95 -266.349 0.53 980 
982 2 -111.665 -150.28 -267.476 0.415 981 
983 2 -112.605 -150.28 -268.147 0.415 982 
984 2 -113.905 -150.55 -268.627 0.415 983 
985 2 -114.025 -150.55 -269.276 0.415 984 
986 2 -114.495 -150.15 -270.318 0.415 985 
987 2 -114.495 -150.15 -271.789 0.415 986 
988 2 -114.855 -149.62 -273.504 0.415 987 
989 2 -114.965 -149.62 -275.185 0.415 988 
990 2 -116.855 -148.82 -276.564 0.415 989 
991 2 -116.855 -148.82 -277.524 0.415 990 
992 2 -118.395 -148.29 -278.08 0.415 991 
993 2 -118.505 -148.29 -278.359 0.415 992 
994 2 -119.805 -148.42 -278.519 0.415 993 
995 2 -119.925 -148.42 -278.736 0.415 994 
996 2 -121.345 -148.42 -279.141 0.415 995 
997 2 -121.345 -148.55 -279.77 0.415 996 
998 2 -122.285 -148.95 -280.53 0.415 997 
999 2 -122.405 -148.95 -281.259 0.415 998 
1000 2 -123.825 -149.35 -281.831 0.415 999 
1001 2 -124.055 -149.49 -282.212 0.415 1000 
1002 2 -125.595 -149.49 -282.402 0.415 1001 
1003 2 -125.705 -149.49 -282.351 0.415 1002 
1004 2 -126.885 -149.62 -282.037 0.415 1003 
1005 2 -127.005 -149.75 -281.602 0.415 1004 
1006 2 -128.735 -150.48 -281.45 0.415 1005 
1007 2 -131.095 -151.15 -281.984 0.415 1006 
1008 2 -131.095 -151.15 -283.314 0.415 1007 
1009 2 -132.745 -151.28 -285.075 0.415 1008 
1010 2 -132.745 -151.28 -286.718 0.415 1009 
1011 2 -134.515 -152.08 -287.843 0.415 1010 
1012 2 -135.465 -152.61 -288.415 0.415 1011 
1013 2 -135.585 -152.74 -288.659 0.415 1012 
1014 2 -136.525 -155.14 -288.919 0.415 1013 
1015 2 -136.525 -155.4 -289.57 0.415 1014 
1016 2 -137.235 -156.46 -290.889 0.415 1015 
1017 2 -137.355 -156.6 -292.909 0.415 1016 
1018 2 -138.055 -157.26 -295.248 0.415 1017 
1019 2 -139.235 -157.53 -297.302 0.415 1018 
1020 2 -139.355 -157.53 -298.457 0.415 1019 
1021 2 -141.245 -157.93 -298.483 0.415 1020 
1022 2 -142.075 -159.12 -297.602 0.415 1021 
1023 2 -142.545 -160.45 -296.553 0.415 1022 
1024 2 -142.545 -160.59 -296.191 0.415 1023 
1025 2 -142.545 -162.58 -297.11 0.415 1024 
1026 2 -142.895 -163.51 -299.195 0.415 1025 
1027 2 -143.135 -164.71 -301.824 0.415 1026 
1028 2 -144.075 -166.3 -304.217 0.415 1027 
1029 2 -144.075 -166.3 -305.89 0.415 1028 
1030 2 -143.485 -167.1 -306.675 0.415 1029 
1031 2 -143.485 -167.23 -306.679 0.415 1030 
1032 2 -143.725 -170.56 -306.165 0.415 1031 
1033 2 -143.725 -170.42 -305.482 0.415 1032 
1034 2 -144.435 -170.96 -304.937 0.415 1033 
1035 2 -144.435 -170.82 -304.709 0.415 1034 
1036 2 -146.325 -169.23 -304.884 0.415 1035 
1037 2 -146.325 -169.09 -305.555 0.415 1036 
1038 2 -146.325 -170.82 -306.775 0.415 1037 
1039 2 -146.205 -171.09 -308.455 0.415 1038 
1040 2 -146.085 -172.95 -310.3 0.415 1039 
1041 2 -145.965 -173.08 -312.003 0.415 1040 
1042 2 -146.205 -174.81 -313.489 0.415 1041 
1043 2 -146.265 -175.28 -314.945 0.415 1042 
1044 2 -146.735 -176.34 -316.565 0.415 1043 
1045 2 -147.915 -177.94 -318.17 0.415 1044 
1046 2 -147.915 -177.94 -319.283 0.415 1045 
1047 2 -147.795 -179.27 -319.466 0.415 1046 
1048 2 -146.385 -178.33 -318.925 0.415 1047 
1049 2 -146.385 -178.33 -318.501 0.415 1048 
1050 2 -145.085 -178.33 -319.225 0.415 1049 
1051 2 -145.195 -178.47 -321.514 0.415 1050 
1052 2 -146.025 -179 -324.875 0.415 1051 
1053 2 -146.385 -180.33 -328.328 0.415 1052 
1054 2 -146.855 -181.13 -331.134 0.415 1053 
1055 2 -147.085 -182.86 -333.246 0.415 1054 
1056 2 -147.085 -183.12 -335.057 0.415 1055 
1057 2 -148.265 -185.25 -336.952 0.415 1056 
1058 2 -149.805 -186.84 -338.941 0.415 1057 
1059 2 -151.925 -187.77 -340.671 0.415 1058 
1060 2 -151.925 -188.04 -341.559 0.415 1059 
1061 2 -153.225 -188.7 -341.265 0.415 1060 
1062 2 -153.345 -188.7 -339.985 0.415 1061 
1063 2 -153.935 -189.1 -338.636 0.415 1062 
1064 2 -155.825 -189.1 -338.11 0.415 1063 
1065 2 -157.005 -190.3 -338.782 0.415 1064 
1066 2 -157.005 -190.3 -340.074 0.415 1065 
1067 2 -159.245 -191.36 -341.362 0.415 1066 
1068 2 -159.245 -191.36 -342.516 0.415 1067 
1069 2 -161.365 -193.09 -344.425 0.415 1068 
1070 2 -163.495 -192.69 -347.968 0.415 1069 
1071 2 -163.495 -192.69 -353.383 0.415 1070 
1072 2 -165.855 -192.83 -359.629 0.415 1071 
1073 2 -165.975 -192.83 -365.429 0.415 1072 
1074 2 -167.265 -192.56 -369.885 0.415 1073 
1075 2 -167.265 -192.29 -373.083 0.415 1074 
1076 2 -168.095 -190.03 -375.386 0.415 1075 
1077 2 -168.095 -190.03 -377.148 0.415 1076 
1078 2 -168.455 -187.77 -378.449 0.415 1077 
1079 2 -168.455 -187.51 -379.425 0.415 1078 
1080 2 -168.095 -185.12 -380.259 0.415 1079 
1081 2 -168.215 -184.72 -381.15 0.415 1080 
1082 2 -169.515 -183.52 -382.175 0.415 1081 
1083 2 -170.105 -183.79 -383.321 0.415 1082 
1084 2 -171.995 -184.85 -384.521 0.415 1083 
1085 2 -173.405 -184.58 -385.66 0.415 1084 
1086 2 -173.525 -184.32 -386.602 0.415 1085 
1087 2 -175.295 -182.46 -387.242 0.415 1086 
1088 2 -175.295 -182.32 -387.585 0.415 1087 
1089 2 -175.415 -179.53 -387.723 0.415 1088 
1090 2 -175.295 -179.53 -387.677 0.415 1089 
1091 2 -176.825 -179.4 -387.243 0.415 1090 
1092 2 -177.065 -179.4 -385.871 0.415 1091 
1093 2 -179.785 -178.33 -383.071 0.415 1092 
1094 2 -179.785 -178.33 -378.807 0.415 1093 
1095 2 -181.605 -178.8 -373.925 0.415 1094 
1096 2 -183.375 -177.34 -369.58 0.415 1095 
1097 2 -185.975 -178.27 -366.673 0.415 1096 
1098 2 -186.095 -178.27 -365.266 0.415 1097 
1099 2 -188.215 -178.93 -365.015 0.415 1098 
1100 2 -188.805 -179.2 -365.586 0.415 1099 
1101 2 -191.055 -179.6 -366.947 0.415 1100 
1102 2 -191.055 -179.6 -369.089 0.415 1101 
1103 2 -192.825 -179.73 -371.627 0.415 1102 
1104 2 -192.825 -179.73 -373.867 0.415 1103 
1105 2 -194.945 -178.53 -375.089 0.415 1104 
1106 2 -195.655 -178.27 -375.172 0.415 1105 
1107 2 -198.605 -178.14 -374.493 0.415 1106 
1108 2 -200.495 -178.67 -373.715 0.415 1107 
1109 2 -202.575 -179.25 -373.192 0.47 1108 
1110 2 -203.515 -178.98 -372.987 0.47 1109 
1111 2 -205.045 -178.58 -372.945 0.47 1110 
1112 2 -206.115 -178.45 -372.96 0.47 1111 
1113 2 -206.935 -178.18 -372.96 0.47 1112 
1114 2 -207.885 -177.52 -372.846 0.47 1113 
1115 2 -208.945 -177.12 -372.529 0.47 1114 
1116 2 -210.365 -176.85 -371.968 0.47 1115 
1117 2 -211.595 -176.19 -371.277 0.59 1116 
1118 2 -213.135 -176.32 -370.476 0.59 1117 
1119 2 -214.435 -175.66 -369.505 0.59 1118 
1120 2 -215.735 -175.39 -368.161 0.59 1119 
1121 2 -216.325 -174.73 -366.536 0.59 1120 
1122 2 -216.435 -174.73 -364.9 0.59 1121 
1123 2 -217.975 -173.66 -363.625 0.415 1122 
1124 2 -218.795 -172.86 -362.729 0.415 1123 
1125 2 -219.505 -172.86 -362.032 0.415 1124 
1126 2 -220.685 -172.33 -361.291 0.415 1125 
1127 2 -221.635 -171.93 -360.524 0.415 1126 
1128 2 -222.815 -170.6 -359.898 0.415 1127 
1129 2 -223.405 -169.67 -359.63 0.415 1128 
1130 2 -224.695 -169.27 -359.8 0.415 1129 
1131 2 -225.285 -168.74 -360.314 0.415 1130 
1132 2 -226.115 -168.61 -360.859 0.415 1131 
1133 2 -226.115 -168.61 -361.008 0.415 1132 
1134 2 -226.945 -168.08 -360.475 0.415 1133 
1135 2 -227.885 -167.55 -359.388 0.415 1134 
1136 2 -228.005 -166.88 -358.3 0.415 1135 
1137 2 -228.005 -166.88 -357.79 0.415 1136 
1138 2 -228.945 -165.69 -358.03 0.415 1137 
1139 2 -230.015 -164.62 -358.714 0.415 1138 
1140 2 -229.895 -163.69 -359.379 0.415 1139 
1141 2 -230.365 -162.76 -359.778 0.415 1140 
1142 2 -230.715 -161.56 -359.927 0.415 1141 
1143 2 -230.955 -160.9 -359.957 0.415 1142 
1144 2 -231.785 -159.57 -359.957 0.415 1143 
1145 2 -231.895 -158.64 -359.957 0.415 1144 
1146 2 -232.845 -158.24 -359.957 0.415 1145 
1147 2 -233.435 -157.71 -359.957 0.415 1146 
1148 2 -233.435 -156.51 -359.953 0.415 1147 
1149 2 -234.145 -155.32 -359.935 0.415 1148 
1150 2 -234.495 -153.59 -359.878 0.415 1149 
1151 2 -234.615 -153.59 -359.728 0.415 1150 
1152 2 -235.325 -152.26 -359.399 0.415 1151 
1153 2 -236.795 -151.99 -358.788 0.415 1152 
1154 2 -237.855 -151.06 -357.924 0.415 1153 
1155 2 -238.565 -150.26 -356.971 0.415 1154 
1156 2 -238.445 -148.8 -356.235 0.415 1155 
1157 2 -238.215 -147.6 -355.868 0.415 1156 
1158 2 -239.515 -145.88 -355.883 0.415 1157 
1159 2 -240.695 -144.55 -356.123 0.415 1158 
1160 2 -241.395 -143.35 -356.502 0.415 1159 
1161 2 -241.875 -142.02 -356.949 0.415 1160 
1162 2 -241.875 -142.02 -357.418 0.415 1161 
1163 2 -242.345 -140.82 -357.836 0.415 1162 
1164 2 -242.345 -140.69 -358.176 0.415 1163 
1165 2 -243.285 -140.03 -358.465 0.415 1164 
1166 2 -243.285 -140.03 -358.747 0.415 1165 
1167 2 -244.115 -138.83 -359.039 0.415 1166 
1168 2 -243.995 -137.9 -359.324 0.415 1167 
1169 2 -244.585 -136.84 -359.574 0.415 1168 
1170 2 -244.585 -135.64 -359.766 0.53 1169 
1171 2 -245.295 -134.18 -359.902 0.47 1170 
1172 2 -246.235 -133.38 -360.016 0.47 1171 
1173 2 -247.655 -131.65 -360.151 0.47 1172 
1174 2 -247.655 -128.33 -360.328 0.59 1173 
1175 2 -249.485 -126.73 -360.526 0.59 1174 
1176 2 -249.245 -125 -360.7 0.59 1175 
1177 2 -249.605 -123.81 -360.816 0.59 1176 
1178 2 -249.835 -122.88 -360.874 0.59 1177 
1179 2 -250.785 -121.94 -360.893 0.53 1178 
1180 2 -251.015 -119.82 -360.897 0.53 1179 
1181 2 -252.195 -117.96 -360.897 0.53 1180 
1182 2 -252.195 -117.82 -360.897 0.53 1181 
1183 2 -252.675 -116.63 -360.897 0.53 1182 
1184 2 -252.785 -115.16 -360.897 0.53 1183 
1185 2 -253.375 -113.84 -360.897 0.53 1184 
1186 2 -253.735 -112.11 -360.897 0.53 1185 
1187 2 -253.615 -109.98 -360.897 0.53 1186 
1188 2 -253.615 -108.38 -360.897 0.53 1187 
1189 2 -254.205 -105.73 -360.897 0.59 1188 
1190 2 -253.145 -103.86 -360.897 0.59 1189 
1191 2 -253.435 -101.07 -360.897 0.59 1190 
1192 2 -252.965 -98.68 -360.897 0.59 1191 
1193 2 -252.965 -96.68 -360.897 0.59 1192 
1194 2 -252.025 -93.76 -360.885 0.59 1193 
1195 2 -251.905 -91.77 -360.828 0.53 1194 
1196 2 -251.545 -87.91 -360.67 0.53 1195 
1197 2 -251.665 -85.92 -360.401 0.53 1196 
1198 2 -251.545 -83.39 -360.111 0.53 1197 
1199 2 -252.495 -81.93 -359.97 0.53 1198 
1200 2 -252.255 -79.4 -360.078 0.53 1199 
1201 2 -252.785 -77.81 -360.337 0.47 1200 
1202 2 -253.495 -76.74 -360.554 0.47 1201 
1203 2 -253.735 -75.01 -360.693 0.47 1202 
1204 2 -253.735 -75.01 -361.032 0.47 1203 
1205 2 -253.855 -73.15 -361.939 0.47 1204 
1206 2 -254.205 -71.42 -363.498 0.47 1205 
1207 2 -254.205 -69.16 -365.309 0.47 1206 
1208 2 -254.205 -69.16 -366.767 0.47 1207 
1209 2 -254.795 -68.23 -367.481 0.47 1208 
1210 2 -255.625 -66.77 -367.133 0.47 1209 
1211 2 -255.385 -64.78 -366.698 0.47 1210 
1212 2 -255.385 -64.78 -366.408 0.47 1211 
1213 2 -256.215 -62.38 -366.427 0.47 1212 
1214 2 -256.445 -60.52 -366.855 0.47 1213 
1215 2 -255.975 -58.93 -367.557 0.47 1214 
1216 2 -255.975 -58.93 -368.099 0.47 1215 
1217 2 -257.035 -57.2 -367.977 0.47 1216 
1218 2 -257.505 -55.47 -367.065 0.47 1217 
1219 2 -258.745 -53.74 -365.78 0.47 1218 
1220 2 -259.105 -52.28 -364.826 0.47 1219 
1221 2 -260.165 -51.08 -364.64 0.415 1220 
1222 2 -260.285 -50.55 -365.206 0.415 1221 
1223 2 -260.515 -48.69 -366.184 0.415 1222 
1224 2 -261.345 -48.16 -367.289 0.415 1223 
1225 2 -261.465 -45.9 -368.336 0.415 1224 
1226 2 -262.175 -44.44 -369.2 0.415 1225 
1227 2 -262.175 -44.44 -369.736 0.415 1226 
1228 2 -262.995 -42.31 -369.911 0.59 1227 
1229 2 -263.465 -39.78 -369.843 0.59 1228 
1230 2 -263.235 -37.79 -369.749 0.59 1229 
1231 2 -263.355 -36.72 -369.76 0.59 1230 
1232 2 -263.825 -35.53 -369.895 0.59 1231 
1233 2 -264.765 -34.2 -370.123 0.59 1232 
1234 2 -264.765 -34.07 -370.506 0.59 1233 
1235 2 -264.885 -32.47 -371.161 0.59 1234 
1236 2 -264.885 -31.27 -372.184 0.59 1235 
1237 2 -265.295 -28.08 -373.505 0.65 1236 
1238 2 -265.775 -26.22 -374.94 0.65 1237 
1239 2 -265.775 -26.22 -376.248 0.65 1238 
1240 2 -266.365 -25.03 -377.269 0.59 1239 
1241 2 -267.775 -23.56 -377.949 0.59 1240 
1242 2 -268.605 -21.97 -378.369 0.59 1241 
1243 2 -270.135 -20.9 -378.692 0.59 1242 
1244 2 -271.195 -19.04 -379.082 0.59 1243 
1245 2 -271.435 -17.71 -379.624 0.59 1244 
1246 2 -271.435 -17.71 -380.263 0.59 1245 
1247 2 -271.795 -15.85 -380.865 0.59 1246 
1248 2 -271.795 -15.72 -381.244 0.59 1247 
1249 2 -272.975 -14.26 -381.267 0.59 1248 
1250 2 -272.975 -14.26 -380.893 0.59 1249 
1251 2 -274.855 -12.4 -380.245 0.59 1250 
1252 2 -274.855 -12.26 -379.541 0.59 1251 
1253 2 -274.745 -10.27 -378.987 0.59 1252 
1254 2 -275.565 -8.54 -378.65 0.59 1253 
1255 2 -275.565 -8.41 -378.463 0.59 1254 
1256 2 -275.925 -6.94 -378.311 0.59 1255 
1257 2 -275.925 -6.81 -378.132 0.59 1256 
1258 2 -274.325 -3.89 -377.932 0.59 1257 
1259 2 -275.035 -2.56 -377.756 0.59 1258 
1260 2 -274.915 -2.29 -377.639 0.59 1259 
1261 2 -275.155 -0.43 -377.58 0.59 1260 
1262 2 -275.155 -0.3 -377.561 0.59 1261 
1263 2 -275.745 1.56 -377.557 0.59 1262 
1264 2 -276.565 2.63 -377.557 0.59 1263 
1265 2 -276.565 2.76 -377.557 0.59 1264 
1266 2 -276.925 4.22 -377.557 0.59 1265 
1267 2 -276.925 5.42 -377.557 0.59 1266 
1268 2 -277.045 5.42 -377.557 0.59 1267 
1269 2 -277.395 6.62 -377.557 0.59 1268 
1270 2 -277.865 8.21 -377.557 0.59 1269 
1271 2 -277.985 8.21 -377.557 0.59 1270 
1272 2 -277.515 9.54 -377.557 0.59 1271 
1273 2 -277.165 11.14 -377.557 0.59 1272 
1274 2 -277.165 12.2 -377.557 0.59 1273 
1275 2 -277.985 12.73 -377.568 0.59 1274 
1276 2 -277.985 12.87 -377.625 0.59 1275 
1277 2 -279.045 13.8 -377.796 0.59 1276 
1278 2 -278.575 14.73 -378.138 0.59 1277 
1279 2 -277.985 15.79 -378.651 0.59 1278 
1280 2 -278.345 17.52 -379.233 0.71 1279 
1281 2 -278.455 17.52 -379.742 0.71 1280 
1282 2 -279.935 19.51 -380.046 0.71 1281 
1283 2 -279.575 21.64 -380.074 0.71 1282 
1284 2 -279.465 24.03 -379.771 0.71 1283 
1285 2 -279.225 26.16 -379.158 0.71 1284 
1286 2 -279.225 26.16 -378.313 0.71 1285 
1287 2 -279.225 28.02 -377.383 0.71 1286 
1288 2 -279.225 28.02 -376.402 0.71 1287 
1289 2 -278.985 30.55 -375.314 0.71 1288 
1290 2 -279.575 32.28 -374.022 0.71 1289 
1291 2 -280.645 34.27 -372.614 0.65 1290 
1292 2 -279.815 36.66 -371.257 0.65 1291 
1293 2 -280.055 39.72 -370.12 0.65 1292 
1294 2 -279.575 42.11 -369.207 0.65 1293 
1295 2 -280.465 43.58 -368.494 0.65 1294 
1296 2 -280.345 45.17 -367.956 0.65 1295 
1297 2 -281.175 46.63 -367.612 0.65 1296 
1298 2 -281.055 48.23 -367.415 0.65 1297 
1299 2 -281.525 50.36 -367.252 0.65 1298 
1300 2 -282.115 51.95 -366.998 0.65 1299 
1301 2 -282.235 53.81 -366.637 0.65 1300 
1302 2 -282.235 53.81 -366.385 0.65 1301 
1303 2 -282.705 55.41 -366.565 0.65 1302 
1304 2 -282.705 55.41 -367.408 0.65 1303 
1305 2 -282.475 58.07 -368.746 0.65 1304 
1306 2 -282.825 60.33 -370.188 0.65 1305 
1307 2 -282.825 60.46 -371.366 0.65 1306 
1308 2 -283.175 61.66 -372.279 0.65 1307 
1309 2 -283.175 63.39 -373.128 0.65 1308 
1310 2 -283.175 63.52 -374.087 0.65 1309 
1311 2 -283.175 64.98 -375.038 0.65 1310 
1312 2 -283.065 66.84 -375.666 0.65 1311 
1313 2 -284.065 70.3 -375.687 0.65 1312 
1314 2 -283.475 72.43 -375.074 0.65 1313 
1315 2 -284.185 74.95 -374.1 0.65 1314 
1316 2 -284.655 76.81 -373.141 0.65 1315 
1317 2 -284.535 78.94 -372.474 0.65 1316 
1318 2 -284.895 80.8 -372.134 0.65 1317 
1319 2 -285.005 80.94 -372.02 0.65 1318 
1320 2 -285.485 82.8 -371.993 0.65 1319 
1321 2 -285.955 85.46 -371.975 0.65 1320 
1322 2 -286.075 87.32 -371.918 0.65 1321 
1323 2 -286.075 87.45 -371.806 0.65 1322 
1324 2 -286.775 91.04 -371.622 0.765 1323 
1325 2 -287.195 94.23 -371.366 0.765 1324 
1326 2 -288.605 95.56 -371.026 0.765 1325 
1327 2 -286.835 98.09 -370.626 0.765 1326 
1328 2 -288.605 99.55 -370.223 0.59 1327 
1329 2 -288.015 101.01 -369.937 0.765 1328 
1330 2 -288.015 101.01 -369.825 0.765 1329 
1331 2 -287.895 102.87 -369.878 0.765 1330 
1332 2 -288.495 104.73 -369.99 0.765 1331 
1333 2 -288.375 106.46 -370.073 0.53 1332 
1334 2 -288.965 106.73 -370.054 0.53 1333 
1335 2 -288.965 107.79 -369.876 0.53 1334 
1336 2 -288.965 109.39 -369.479 0.53 1335 
1337 2 -289.905 109.92 -368.856 0.53 1336 
1338 2 -289.785 111.65 -368.108 0.53 1337 
1339 2 -289.785 111.65 -367.39 0.53 1338 
1340 2 -290.615 113.24 -366.805 0.71 1339 
1341 2 -291.445 114.17 -366.293 0.71 1340 
1342 2 -292.505 114.57 -365.711 0.71 1341 
1343 2 -292.975 115.5 -364.936 0.71 1342 
1344 2 -294.095 116.17 -363.977 0.71 1343 
1345 2 -294.095 116.3 -362.926 0.71 1344 
1346 2 -293.975 118.16 -361.893 0.59 1345 
1347 2 -294.215 120.42 -360.964 0.59 1346 
1348 2 -293.155 123.21 -360.2 0.47 1347 
1349 2 -292.445 125.21 -359.648 0.47 1348 
1350 2 -292.795 126.4 -359.303 0.47 1349 
1351 2 -292.915 126.4 -359.079 0.47 1350 
1352 2 -293.155 128.13 -358.778 0.47 1351 
1353 2 -293.155 130.13 -358.109 0.47 1352 
1354 2 -293.975 131.85 -356.845 0.47 1353 
1355 2 -293.975 131.85 -354.99 0.47 1354 
1356 2 -293.855 132.79 -352.898 0.47 1355 
1357 2 -295.395 134.38 -351.02 0.47 1356 
1358 2 -295.865 135.98 -349.632 0.47 1357 
1359 2 -296.695 137.57 -348.586 0.47 1358 
1360 2 -297.755 139.17 -347.556 0.47 1359 
1361 2 -297.755 140.1 -346.297 0.47 1360 
1362 2 -298.525 141.83 -344.947 0.65 1361 
1363 2 -299.465 143.82 -343.881 0.65 1362 
1364 2 -300.295 145.02 -343.596 0.65 1363 
1365 2 -301.235 146.08 -344.293 0.65 1364 
1366 2 -301.235 146.08 -345.778 0.65 1365 
1367 2 -300.645 148.47 -347.312 0.65 1366 
1368 2 -299.825 150.87 -348.185 0.65 1367 
1369 2 -300.055 152.46 -348.083 0.65 1368 
1370 2 -300.885 153.13 -347.424 0.65 1369 
1371 2 -300.885 153.13 -346.754 0.65 1370 
1372 2 -301.595 155.39 -346.447 0.65 1371 
1373 2 -302.415 156.98 -346.447 0.65 1372 
1374 2 -302.885 158.98 -346.677 0.65 1373 
1375 2 -302.885 160.17 -346.958 0.65 1374 
1376 2 -303.005 162.03 -347.045 0.65 1375 
1377 2 -303.835 163.63 -346.559 0.65 1376 
1378 2 -304.545 164.56 -345.379 0.65 1377 
1379 2 -305.785 167.09 -343.78 0.53 1378 
1380 2 -306.845 168.42 -342.275 0.71 1379 
1381 2 -306.965 169.74 -341.247 0.71 1380 
1382 2 -308.025 170.41 -340.771 0.71 1381 
1383 2 -309.085 172.54 -340.77 0.59 1382 
1384 2 -309.795 173.87 -341.211 0.59 1383 
1385 2 -309.915 174 -342.067 0.59 1384 
1386 2 -310.615 175.99 -343.227 0.885 1385 
1387 2 -311.445 176.92 -344.413 0.885 1386 
1388 2 -311.795 179.58 -345.417 0.765 1387 
1389 2 -312.155 181.31 -346.083 0.765 1388 
1390 2 -312.865 183.31 -346.254 0.765 1389 
1391 2 -313.565 184.1 -345.652 0.765 1390 
1392 2 -313.565 184.1 -344.137 0.765 1391 
1393 2 -315.225 186.63 -342.039 0.175 1392 
1394 2 -316.995 188.36 -340.041 0.175 1393 
1395 2 -318.175 190.48 -338.767 0.175 1394 
1396 2 -318.585 192.61 -338.3 0.06 1395 
1397 2 -318.115 193.81 -338.348 0.06 1396 
1398 2 -318.115 193.94 -338.516 0.06 1397 
1399 2 -319.175 195.4 -338.665 0.06 1398 
1400 2 -319.525 196.33 -338.879 0.06 1399 
1401 2 -319.525 196.87 -339.419 0.65 1400 
1402 2 -321.415 197.8 -340.504 0.65 1401 
1403 2 -321.415 197.93 -342.205 0.65 1402 
1404 2 -322.005 199.92 -344.35 0.65 1403 
1405 2 -322.005 199.92 -346.771 0.65 1404 
1406 2 -322.955 202.45 -349.342 0.65 1405 
1407 2 -323.775 203.25 -352.03 0.65 1406 
1408 2 -324.255 205.24 -354.593 1.18 1407 
1409 2 -324.255 205.51 -356.749 1.18 1408 
1410 2 -325.665 206.17 -358.337 1.18 1409 
1411 2 -325.665 206.31 -359.621 1.18 1410 
1412 2 -326.615 207.37 -360.977 1.18 1411 
1413 2 -326.725 207.5 -362.565 1.18 1412 
1414 2 -327.905 210.56 -364.133 0.945 1413 
1415 2 -327.905 210.69 -365.351 0.945 1414 
1416 2 -329.325 212.42 -366.138 0.71 1415 
1417 2 -331.335 212.95 -366.673 0.71 1416 
1418 2 -332.515 214.68 -367.167 0.71 1417 
1419 2 -334.455 215.88 -367.629 0.71 1418 
1420 2 -335.525 217.34 -368.008 0.71 1419 
1421 2 -336.345 218.14 -368.293 0.71 1420 
1422 2 -337.295 219.33 -368.609 0.71 1421 
1423 2 -338.355 221.2 -369.03 0.71 1422 
1424 2 -338.355 221.33 -369.49 0.71 1423 
1425 2 -339.065 223.99 -369.759 0.71 1424 
1426 2 -339.065 223.99 -369.657 0.71 1425 
1427 2 -340.595 225.32 -369.189 0.71 1426 
1428 2 -341.895 226.51 -368.56 0.71 1427 
1429 2 -341.895 226.51 -368.005 0.71 1428 
1430 2 -342.245 227.98 -367.645 0.71 1429 
1431 2 -342.365 229.97 -367.467 0.71 1430 
1432 2 -342.365 230.1 -367.399 0.71 1431 
1433 2 -343.315 231.17 -367.381 0.71 1432 
1434 2 -344.605 232.23 -367.369 0.71 1433 
1435 2 -345.435 233.29 -367.335 0.71 1434 
1436 2 -345.435 233.43 -367.255 0.71 1435 
1437 2 -346.265 234.62 -367.163 0.71 1436 
1438 2 -347.205 235.29 -367.182 0.71 1437 
1439 2 -348.265 235.69 -367.483 0.71 1438 
1440 2 -348.265 235.69 -368.154 0.71 1439 
1441 2 -349.325 236.35 -369.102 0.71 1440 
1442 2 -349.325 236.35 -370.1 0.71 1441 
1443 2 -350.865 236.88 -370.937 0.71 1442 
1444 2 -352.165 238.21 -371.542 0.71 1443 
1445 2 -352.045 238.88 -371.965 0.71 1444 
1446 2 -352.045 239.01 -372.286 0.71 1445 
1447 2 -354.105 239.94 -372.543 0.71 1446 
1448 2 -356.585 241.67 -372.736 0.71 1447 
1449 2 -357.765 243.27 -372.856 0.71 1448 
1450 2 -357.885 243.4 -372.914 0.71 1449 
1451 2 -359.305 243.27 -372.933 0.71 1450 
1452 2 -359.305 243.4 -372.937 0.71 1451 
1453 2 -360.015 244.99 -372.937 0.71 1452 
1454 2 -360.835 246.99 -372.937 0.71 1453 
1455 2 -362.255 248.32 -372.937 0.71 1454 
1456 2 -362.375 248.58 -372.937 0.71 1455 
1457 2 -362.965 250.84 -372.937 0.71 1456 
1458 2 -363.905 251.91 -372.937 0.71 1457 
1459 2 -364.025 252.44 -372.937 0.71 1458 
1460 2 -364.025 253.5 -372.937 0.71 1459 
1461 2 -365.325 254.97 -372.937 0.71 1460 
1462 2 -366.265 255.9 -372.937 0.71 1461 
1463 2 -366.385 256.03 -372.937 0.71 1462 
1464 2 -366.385 257.89 -372.937 0.71 1463 
1465 3 106.96 190.75 5.15 0.37 778 
1466 3 84.04 98.87 6.88 0.37 780 
1467 3 87.53 101.2 6.96 0.37 1466 
1468 3 89.57 105.25 9.17 0.37 1467 
1469 3 91.98 109.97 9.17 0.37 1468 
1470 3 97.89 114.13 9.17 0.37 1469 
1471 3 101.27 124.71 9.17 0.37 1470 
1472 3 115.78 138.84 9.17 0.37 1471 
1473 3 119.85 140.43 9.17 0.37 1472 
1474 3 126.4 138.32 11.73 0.37 1473 
1475 3 138.42 145.26 11.73 0.37 1474 
1476 3 141.9 143.35 9.85 0.37 1475 
1477 3 147.54 144.35 9.77 0.37 1476 
1478 3 153.95 142.45 10.06 0.37 1477 
1479 3 159.37 139.68 10.97 0.37 1478 
1480 3 165.28 134.47 11.06 0.37 1479 
1481 3 183.27 129.13 7.34 0.37 1480 
1482 3 193.32 132.96 3.94 0.37 1481 
1483 3 205.15 142.07 2.95 0.37 1482 
1484 3 218.3 145.27 3.94 0.37 1483 
1485 3 234.02 151.51 4.01 0.37 1484 
1486 3 245.68 157.79 4.01 0.37 1485 
1487 3 83.39 28.29 -0.3 0.37 786 
1488 3 86.92 30.04 -0.3 0.37 1487 
1489 3 88.23 30.64 -0.3 0.37 1488 
1490 3 80.23 24.05 -0.37 0.275 786 
1491 3 84.86 19.76 -0.37 0.275 1490 
1492 3 49.52 -98.5 -0.91 0.46 787 
1493 3 55.23 -105.95 -4.23 0.46 1492 
1494 3 59.72 -113.63 -4.23 0.46 1493 
1495 3 69.37 -122.89 -4.32 0.46 1494 
1496 3 78.63 -135.1 -5.15 0.46 1495 
1497 3 92.37 -151.36 -5.15 0.46 1496 
1498 3 109.17 -165.57 -5.15 0.46 1497 
1499 3 -28.945 -156.19 -104.367 1.35 793 
1500 3 -28.265 -156.34 -107.897 1.35 1499 
1501 3 -26.115 -157.3 -110.384 1.19 1500 
1502 3 -22.905 -157.53 -111.393 1.19 1501 
1503 3 -24.345 -159.38 -111.439 1.19 1502 
1504 3 -26.705 -160.96 -111.737 1.19 1503 
1505 3 -28.295 -160.57 -113.316 0.885 1504 
1506 3 -30.415 -160.83 -116.39 0.885 1505 
1507 3 -31.245 -160.17 -120.483 0.885 1506 
1508 3 -31.245 -160.17 -125.227 0.885 1507 
1509 3 -28.765 -159.64 -130.546 0.65 1508 
1510 3 -26.755 -160.04 -136.347 0.65 1509 
1511 3 -25.815 -159.77 -141.832 0.65 1510 
1512 3 -25.455 -158.97 -145.998 0.65 1511 
1513 3 -24.395 -158.31 -148.271 0.65 1512 
1514 3 -23.685 -156.85 -149.229 0.65 1513 
1515 3 -23.685 -156.85 -149.841 0.65 1514 
1516 3 -22.745 -156.05 -150.667 0.65 1515 
1517 3 -28.985 -155.42 -61.767 0.755 793 
1518 3 -28.195 -156.06 -61.582 0.755 1517 
1519 3 -27.145 -157.07 -61.312 0.755 1518 
1520 3 -22.525 -160.37 -60.846 0.755 1519 
1521 3 -19.535 -161.83 -60.046 0.755 1520 
1522 3 -17.995 -162.5 -58.848 0.755 1521 
1523 3 -16.535 -163.97 -57.34 0.54 1522 
1524 3 -14.835 -163 -55.714 0.54 1523 
1525 3 -15.805 -161.86 -54.037 0.54 1524 
1526 3 -15.735 -159.74 -52.106 0.54 1525 
1527 3 -15.745 -155.77 -49.665 0.54 1526 
1528 3 -15.005 -153.79 -46.808 0.54 1527 
1529 3 -14.085 -152.18 -44.16 0.54 1528 
1530 3 -13.415 -149.03 -42.421 0.54 1529 
1531 3 -11.185 -147.32 -41.842 0.54 1530 
1532 3 -9.845 -146.83 -41.996 0.54 1531 
1533 3 -8.165 -145.74 -42.225 0.54 1532 
1534 3 -7.155 -143.97 -42.035 0.54 1533 
1535 3 -4.745 -144.62 -41.25 0.54 1534 
1536 3 -2.895 -143.9 -39.87 0.54 1535 
1537 3 -2.235 -143.25 -38.017 0.54 1536 
1538 3 -1.005 -143.05 -35.957 0.54 1537 
1539 3 0.615 -142.9 -33.965 0.54 1538 
1540 3 2.825 -143.71 -32.127 0.54 1539 
1541 3 -35.985 -157.01 -111.787 2.645 793 
1542 3 -35.715 -159.22 -121.977 2.645 1541 
1543 3 -54.295 -154.49 -91.6 1.24 793 
1544 3 -57.985 -154.72 -96.502 1.24 1543 
1545 3 -60.055 -154.81 -101.413 1.24 1544 
1546 3 -62.015 -154.88 -106.198 1.24 1545 
1547 3 -66.655 -155.29 -110.847 1.24 1546 
1548 3 -32.775 -154.6 -65.924 3.025 793 
1549 3 -30.595 -158.99 -63.32 2.105 1548 
1550 3 -28.065 -161.59 -60.351 2.105 1549 
1551 3 -27.455 -162.54 -57.147 2.105 1550 
1552 3 -41.912 -153.695 -114.6 1.475 793 
1553 3 -51.844 -160.311 -138.132 1.475 1552 
1554 3 -50.099 -156.405 -153.725 1.06 1553 
1555 3 -46.444 -154.734 -169.839 0.885 1554 
1556 3 -48.662 -152.63 -174.872 0.885 1555 
1557 3 -49.143 -153.408 -177.521 0.885 1556 
1558 3 -49.753 -157.202 -178.634 0.765 1557 
1559 3 -51.189 -157.448 -181.561 0.765 1558 
1560 3 -50.859 -160.584 -183.439 0.765 1559 
1561 3 -52.665 -158.41 -187.725 0.765 1560 
1562 3 -52.665 -158.41 -190.056 0.765 1561 
1563 3 -53.605 -159.61 -193.268 0.765 1562 
1564 3 -53.605 -159.61 -196.572 0.765 1563 
1565 3 -54.905 -160.94 -199.141 0.765 1564 
1566 3 -56.085 -159.61 -200.72 0.765 1565 
1567 3 -55.855 -158.55 -201.617 0.765 1566 
1568 3 -18.815 -149.83 -81.232 1.51 793 
1569 3 -15.445 -150.3 -81.894 1.24 1568 
1570 3 -12.115 -151.18 -83.179 1.24 1569 
1571 3 -9.445 -152.04 -84.217 1.24 1570 
1572 3 -6.095 -152.38 -84.652 1.295 1571 
1573 3 -3.595 -152.88 -84.741 1.89 1572 
1574 3 -2.545 -153.23 -84.784 1.89 1573 
1575 3 -1.455 -153.57 -84.907 1.89 1574 
1576 3 -46.505 -142.83 -96.947 1.835 793 
1577 3 -51.635 -142.93 -99.102 1.08 1576 
1578 3 -53.515 -143.51 -101.549 1.08 1577 
1579 3 -56.615 -143.92 -104.439 1.08 1578 
1580 3 -58.535 -143.58 -107.707 1.08 1579 
1581 3 -62.625 -143.64 -111.206 1.08 1580 
1582 3 -65.425 -143.33 -114.78 1.08 1581 
1583 3 -69.325 -143.59 -118.378 1.08 1582 
1584 3 -74.035 -142.96 -121.977 1.565 1583 
1585 3 -44.008 -152.819 -54.764 1.73 793 
1586 3 -48.049 -157.93 -34.219 1.73 1585 
1587 3 -52.499 -155.41 -19.991 1.73 1586 
1588 3 108.05 187.59 5.15 0.37 1465 
1589 3 246.91 155.93 4.01 0.37 1486 
1590 3 87.08 32.09 -0.3 0.37 1489 
1591 3 84.12 14.79 -0.37 0.275 1491 
1592 3 85.69 11.31 -0.37 0.275 1591 
1593 3 86.06 8.35 -0.37 0.275 1592 
1594 3 84.7 7.56 -0.37 0.275 1593 
1595 3 86.15 5.08 -0.37 0.275 1594 
1596 3 85.67 2.53 -3.1 0.275 1595 
1597 3 86.48 -0.93 -3.78 0.275 1596 
1598 3 86.22 -6.98 -3.78 0.275 1597 
1599 3 86.99 -9.87 -4.38 0.275 1598 
1600 3 86.8 -10.58 -4.55 0.275 1599 
1601 3 88.45 -11.59 -4.92 0.275 1600 
1602 3 90.03 -8.56 -5 0.275 1601 
1603 3 93.56 -10.46 -5 0.275 1602 
1604 3 94.87 -12.72 -5 0.275 1603 
1605 3 95.39 -15.15 -4.92 0.275 1604 
1606 3 112.64 -166.94 1.21 0.46 1498 
1607 3 119.75 -171.31 1.13 0.46 1606 
1608 3 123.59 -177.11 1.21 0.46 1607 
1609 3 125.89 -180.78 6.05 0.46 1608 
1610 3 131.24 -184.5 6.05 0.46 1609 
1611 3 138.69 -186.85 6.21 0.46 1610 
1612 3 140.92 -188.59 7.42 0.46 1611 
1613 3 143.44 -194.99 10.06 0.46 1612 
1614 3 149.12 -201.86 10.9 0.46 1613 
1615 3 161.66 -217.61 10.9 0.46 1614 
1616 3 171.75 -227.36 8.18 0.46 1615 
1617 3 177.62 -227.4 8.1 0.46 1616 
1618 3 183.99 -235.98 8.1 0.46 1617 
1619 3 192.44 -240.32 8.1 0.46 1618 
1620 3 196.56 -238.55 8.1 0.46 1619 
1621 3 1.015 -151.67 -96.947 0.755 1575 
1622 3 3.035 -150.68 -123.114 0.755 1621 
1623 3 7.035 -148.4 -143.557 0.595 1622 
1624 3 10.555 -147.27 -155.87 0.595 1623 
1625 3 13.085 -146.7 -161.486 0.595 1624 
1626 3 14.755 -146.15 -163.435 0.595 1625 
1627 3 16.975 -144.45 -164.176 0.595 1626 
1628 3 18.875 -143.98 -164.858 0.595 1627 
1629 3 20.355 -143.07 -165.852 0.595 1628 
1630 3 22.515 -141.63 -167.174 0.595 1629 
1631 3 24.805 -140.31 -168.576 0.595 1630 
1632 3 26.975 -138.88 -169.608 0.595 1631 
1633 3 28.905 -138.02 -169.862 0.595 1632 
1634 3 34.245 -133.66 -169.318 0.755 1633 
1635 3 37.845 -131.72 -168.495 0.65 1634 
1636 3 39.855 -131.25 -168.253 0.65 1635 
1637 3 41.865 -130.9 -169.32 0.65 1636 
1638 3 42.005 -128.5 -171.768 0.54 1637 
1639 3 40.925 -127.36 -174.927 0.38 1638 
1640 3 39.035 -127.16 -177.773 0.38 1639 
1641 3 36.915 -128.2 -179.629 0.27 1640 
1642 3 34.355 -128.63 -180.481 0.27 1641 
1643 3 32.115 -129.01 -180.836 0.215 1642 
1644 3 29.705 -129.56 -181.227 0.215 1643 
1645 3 27.765 -129.9 -181.908 0.215 1644 
1646 3 25.845 -130.1 -182.768 0.215 1645 
1647 3 24.035 -129.75 -183.521 0.215 1646 
1648 3 21.385 -129.67 -183.907 0.215 1647 
1649 3 19.415 -129.61 -183.89 0.215 1648 
1650 3 18.505 -130.17 -183.625 0.215 1649 
1651 3 17.055 -130.55 -183.341 0.215 1650 
1652 3 15.045 -131.04 -183.161 0.215 1651 
1653 3 13.545 -131.82 -183.092 0.215 1652 
1654 3 11.385 -132.07 -183.077 0.215 1653 
1655 3 10.425 -131.55 -183.077 0.16 1654 
1656 3 9.115 -132.32 -183.077 0.16 1655 
1657 3 6.895 -132.71 -183.089 0.16 1656 
1658 3 3.735 -132.85 -183.146 0.16 1657 
1659 3 1.365 -132.46 -183.335 0.16 1658 
1660 3 -0.345 -133.29 -183.757 0.16 1659 
1661 3 -4.225 -133.69 -184.504 0.325 1660 
1662 3 -5.475 -133.78 -185.547 0.27 1661 
1663 3 -7.125 -133.67 -186.747 0.16 1662 
1664 3 -10.685 -134.02 -187.864 0.16 1663 
1665 3 -12.525 -134.2 -188.717 0.16 1664 
1666 3 -14.665 -134.44 -189.228 0.16 1665 
1667 3 -17.305 -135.03 -189.466 0.16 1666 
1668 3 -20.075 -134.85 -189.565 0.27 1667 
1669 3 -21.855 -135.28 -189.695 0.215 1668 
1670 3 -24.395 -135.19 -190.038 0.16 1669 
1671 3 -25.805 -135.31 -190.726 0.16 1670 
1672 3 -27.635 -136.15 -191.788 0.16 1671 
1673 3 -30.145 -136.85 -193.102 0.16 1672 
1674 3 -31.665 -135.66 -194.568 0.16 1673 
1675 3 -32.855 -135.73 -196.144 0.16 1674 
1676 3 -33.895 -135.39 -197.887 0.16 1675 
1677 3 -35.285 -135.62 -199.687 0.16 1676 
1678 3 -36.955 -135.51 -201.247 0.16 1677 
1679 3 -38.915 -135.32 -202.162 0.16 1678 
1680 3 -40.475 -134.41 -202.289 0.16 1679 
1681 3 -42.335 -135.12 -201.917 0.16 1680 
1682 3 -43.355 -135.56 -201.602 0.16 1681 
1683 3 -44.365 -136 -201.785 0.16 1682 
1684 3 -46.545 -135.46 -202.468 0.16 1683 
1685 3 -47.345 -134.66 -203.379 0.16 1684 
1686 3 -48.735 -134.25 -204.263 0.16 1685 
1687 3 -50.515 -135.34 -205.117 0.11 1686 
1688 3 -51.515 -134.59 -206.05 0.215 1687 
1689 3 -53.005 -135.5 -207.115 0.215 1688 
1690 3 -55.175 -133.77 -208.278 0.215 1689 
1691 3 -56.645 -133.49 -209.479 0.215 1690 
1692 3 -58.265 -132.98 -210.695 0.215 1691 
1693 3 -59.035 -132.99 -211.856 0.215 1692 
1694 3 -60.195 -132.65 -212.863 0.215 1693 
1695 3 -61.735 -131.87 -213.613 0.215 1694 
1696 3 -66.015 -130.61 -214.117 0.215 1695 
1697 3 -67.525 -130.74 -214.483 0.16 1696 
1698 3 -69.325 -130.51 -214.9 0.16 1697 
1699 3 -71.045 -130.03 -215.51 0.16 1698 
1700 3 -74.535 -129.19 -216.329 0.215 1699 
1701 3 -77.705 -129.86 -217.189 0.215 1700 
1702 3 -80.635 -130.63 -217.885 0.215 1701 
1703 3 -82.645 -129.79 -218.32 0.215 1702 
1704 3 -85.805 -129.26 -218.605 0.16 1703 
1705 3 -87.415 -128.88 -218.929 0.16 1704 
1706 3 -89.425 -128.7 -219.404 0.16 1705 
1707 3 -90.495 -128.76 -219.97 0.16 1706 
1708 3 -91.445 -127.74 -220.495 0.16 1707 
1709 3 -92.485 -127.92 -220.876 0.16 1708 
1710 3 -94.165 -127.28 -221.11 0.16 1709 
1711 3 -95.425 -126.84 -221.245 0.16 1710 
1712 3 -97.125 -125.94 -221.365 0.16 1711 
1713 3 -99.645 -125.18 -221.573 0.16 1712 
1714 3 -101.665 -123.68 -221.994 0.16 1713 
1715 3 -103.245 -124.1 -222.646 0.16 1714 
1716 3 -105.645 -123.57 -223.386 0.16 1715 
1717 3 -107.795 -122.76 -223.93 0.215 1716 
1718 3 -109.175 -122.47 -224.13 0.215 1717 
1719 3 -110.255 -122.53 -224.144 0.215 1718 
1720 3 -111.295 -122.18 -224.379 0.215 1719 
1721 3 -112.495 -122.25 -225.162 0.215 1720 
1722 3 -113.665 -122.45 -226.434 0.215 1721 
1723 3 -115.805 -123.49 -227.848 0.215 1722 
1724 3 -116.845 -123.13 -228.996 0.215 1723 
1725 3 -118.265 -121.92 -229.756 0.16 1724 
1726 3 -119.695 -122.44 -230.255 0.16 1725 
1727 3 -122.445 -122.37 -230.829 0.16 1726 
1728 3 -123.385 -122.66 -231.778 0.16 1727 
1729 3 -126.975 -124.75 -233.301 0.16 1728 
1730 3 -128.615 -124.1 -235.377 0.16 1729 
1731 3 -129.905 -124.2 -237.853 0.16 1730 
1732 3 -131.605 -125.15 -240.517 0.16 1731 
1733 3 -22.035 -155.38 -144.197 0.47 1516 
1734 3 -21.445 -154.32 -144.197 0.415 1733 
1735 3 -21.565 -152.99 -144.197 0.415 1734 
1736 3 -22.155 -151.79 -144.197 0.415 1735 
1737 3 -22.155 -150.6 -144.197 0.415 1736 
1738 3 5.825 -143.98 -33.077 0.325 1540 
1739 3 6.995 -143.78 -33.525 0.325 1738 
1740 3 8.775 -142.02 -33.661 0.325 1739 
1741 3 9.565 -140.83 -33.294 0.325 1740 
1742 3 10.735 -138.78 -32.473 0.325 1741 
1743 3 13.545 -140.41 -31.386 0.325 1742 
1744 3 14.965 -139.12 -30.203 0.325 1743 
1745 3 16.265 -139.02 -28.795 0.325 1744 
1746 3 17.685 -139.03 -26.849 0.325 1745 
1747 3 19.435 -139 -24.065 0.325 1746 
1748 3 21.235 -138.56 -20.538 0.325 1747 
1749 3 23.495 -137.11 -16.687 0.325 1748 
1750 3 24.945 -136.07 -13.149 0.325 1749 
1751 3 26.065 -134.28 -10.464 0.325 1750 
1752 3 26.765 -133.77 -9.093 0.325 1751 
1753 3 28.155 -133.65 -9.282 0.325 1752 
1754 3 29.325 -133.46 -10.975 0.325 1753 
1755 3 33.805 -133.08 -13.607 0.325 1754 
1756 3 111.92 191.35 5.15 0.37 1465 
1757 3 247.86 159.5 4.01 0.37 1486 
1758 3 91.09 31.98 -0.3 0.37 1489 
1759 3 95.03 34.57 2.88 0.37 1758 
1760 3 100.53 37.9 2.95 0.37 1759 
1761 3 105.56 40.2 5.44 0.37 1760 
1762 3 108.32 41.18 5.98 0.37 1761 
1763 3 113.78 42.22 7.8 0.37 1762 
1764 3 120.32 42.97 8.64 0.37 1763 
1765 3 128.42 45.22 8.78 0.37 1764 
1766 3 135.11 47.28 9.17 0.37 1765 
1767 3 137.46 51.82 9.31 0.37 1766 
1768 3 140.53 55.4 9.31 0.37 1767 
1769 3 144.55 56.82 9.17 0.37 1768 
1770 3 147.34 55.69 9.09 0.37 1769 
1771 3 149.84 57.9 9.09 0.37 1770 
1772 3 154.02 56.98 9.09 0.37 1771 
1773 3 157.27 57.65 6.44 0.37 1772 
1774 3 163.32 55.85 5.76 0.37 1773 
1775 3 165.92 54.78 3.41 0.37 1774 
1776 3 169.6 53.42 0.52 0.37 1775 
1777 3 172.83 52.57 -3.02 0.37 1776 
1778 3 174.54 52.5 -4.46 0.37 1777 
1779 3 172.94 54.45 -4.46 0.37 1778 
1780 3 178.1 50.24 -2.11 0.37 1779 
1781 3 181.33 46.51 -2.11 0.37 1780 
1782 3 184.14 44.05 2.04 0.37 1781 
1783 3 87.98 20.65 -2.2 0.37 1491 
1784 3 89.86 20.53 -2.2 0.37 1783 
1785 3 92.68 21.7 -2.2 0.37 1784 
1786 3 95.31 22.92 -2.11 0.37 1785 
1787 3 99.13 23.62 -5 0.37 1786 
1788 3 103.8 25.26 -5 0.37 1787 
1789 3 106.29 26.7 -4.23 0.37 1788 
1790 3 110.1 27.98 -1.44 0.37 1789 
1791 3 113.15 28.24 -2.04 0.37 1790 
1792 3 118.8 26.36 -2.11 0.37 1791 
1793 3 120.65 23.19 -2.26 0.37 1792 
1794 3 120.59 18.61 -2.34 0.37 1793 
1795 3 124.47 15.1 -2.5 0.37 1794 
1796 3 128.83 14.9 -2.5 0.37 1795 
1797 3 132.15 14.35 2.34 0.275 1796 
1798 3 133.67 7.06 2.34 0.275 1797 
1799 3 138.91 1.46 2.34 0.275 1798 
1800 3 142.49 -3.87 2.34 0.275 1799 
1801 3 147.73 -5.84 2.34 0.275 1800 
1802 3 110.39 -168.19 -2.11 0.46 1498 
1803 3 109.78 -173.38 -2.11 0.46 1802 
1804 3 107.37 -178.1 3.78 0.46 1803 
1805 3 104.73 -180.85 3.85 0.46 1804 
1806 3 -35.405 -161.93 -131.217 1.08 1542 
1807 3 -36.365 -164.62 -135.199 0.97 1806 
1808 3 -37.385 -166.38 -138.747 0.865 1807 
1809 3 -40.425 -165.18 -141.685 0.865 1808 
1810 3 -40.465 -164.39 -144.197 0.865 1809 
1811 3 -21.565 -156.58 -149.757 0.355 1516 
1812 3 -20.505 -156.31 -150.233 0.355 1811 
1813 3 -20.975 -157.78 -150.447 0.295 1812 
1814 3 -21.805 -158.17 -150.532 0.295 1813 
1815 3 -22.745 -159.5 -151.078 0.295 1814 
1816 3 -23.575 -159.77 -152.699 0.235 1815 
1817 3 -23.575 -161.23 -155.521 0.235 1816 
1818 3 -22.865 -161.37 -158.918 0.235 1817 
1819 3 -21.915 -161.5 -161.981 0.295 1818 
1820 3 -20.855 -162.16 -164.037 0.355 1819 
1821 3 -19.445 -162.83 -165.066 0.355 1820 
1822 3 -18.375 -162.3 -165.408 0.355 1821 
1823 3 -17.555 -161.37 -165.477 0.355 1822 
1824 3 -17.435 -161.37 -165.477 0.355 1823 
1825 3 -16.725 -160.17 -165.477 0.355 1824 
1826 3 -16.255 -159.5 -165.477 0.355 1825 
1827 3 -15.075 -158.71 -165.477 0.355 1826 
1828 3 -14.365 -158.44 -165.507 0.355 1827 
1829 3 -13.535 -158.57 -165.66 0.355 1828 
1830 3 -12.945 -159.64 -166.13 0.355 1829 
1831 3 -11.655 -160.7 -167.107 0.355 1830 
1832 3 -10.235 -161.63 -168.696 0.355 1831 
1833 3 -8.975 -161.63 -170.773 0.295 1832 
1834 3 -7.915 -162.3 -173.163 0.235 1833 
1835 3 -6.025 -161.63 -175.658 0.235 1834 
1836 3 -6.025 -161.63 -178.14 0.235 1835 
1837 3 -5.435 -159.9 -180.392 0.415 1836 
1838 3 -4.255 -158.97 -182.312 0.415 1837 
1839 3 -2.955 -157.78 -184.055 0.415 1838 
1840 3 -1.425 -157.64 -186.141 0.415 1839 
1841 3 0.225 -157.38 -188.982 0.415 1840 
1842 3 0.935 -157.51 -192.424 0.415 1841 
1843 3 2.235 -158.18 -195.782 0.415 1842 
1844 3 2.235 -158.18 -198.35 0.415 1843 
1845 3 3.415 -157.91 -199.831 0.295 1844 
1846 3 3.175 -156.58 -200.131 0.295 1845 
1847 3 3.175 -156.58 -199.212 0.295 1846 
1848 3 2.705 -154.98 -197.178 0.295 1847 
1849 3 2.225 -154.92 -194.808 0.295 1848 
1850 3 2.105 -155.05 -193.261 0.295 1849 
1851 3 2.225 -155.05 -193.535 0.295 1850 
1852 3 3.285 -153.86 -195.627 0.295 1851 
1853 3 3.285 -153.86 -198.892 0.295 1852 
1854 3 4.115 -152.92 -202.424 0.295 1853 
1855 3 4.115 -152.92 -205.705 0.295 1854 
1856 3 4.815 -151.86 -208.418 0.295 1855 
1857 3 4.935 -151.73 -210.537 0.295 1856 
1858 3 5.405 -150.8 -212.207 0.295 1857 
1859 3 5.525 -150.66 -213.884 0.295 1858 
1860 3 5.525 -150.8 -216.034 0.295 1859 
1861 3 6.705 -150 -218.903 0.295 1860 
1862 3 7.765 -150.8 -222.298 0.175 1861 
1863 3 7.765 -150.8 -225.804 0.175 1862 
1864 3 9.425 -151.6 -229.008 0.175 1863 
1865 3 9.425 -151.86 -231.76 0.175 1864 
1866 3 9.895 -151.99 -234.104 0.175 1865 
1867 3 10.015 -151.99 -236.205 0.175 1866 
1868 3 11.545 -150.53 -238.16 0.175 1867 
1869 3 11.545 -150.53 -239.997 0.175 1868 
1870 3 12.605 -149.07 -241.693 0.175 1869 
1871 3 12.725 -149.07 -243.287 0.175 1870 
1872 3 2.895 -145.41 -26.567 0.54 1540 
1873 3 4.805 -146.29 -24.854 0.54 1872 
1874 3 6.175 -147.23 -22.497 0.54 1873 
1875 3 5.505 -147.86 -19.561 0.325 1874 
1876 3 3.805 -146.85 -16.765 0.325 1875 
1877 3 3.045 -145.65 -14.892 0.325 1876 
1878 3 3.315 -143.36 -14.121 0.325 1877 
1879 3 4.245 -142.41 -13.992 0.325 1878 
1880 3 4.355 -140.55 -13.695 0.325 1879 
1881 3 4.165 -138.85 -12.594 0.325 1880 
1882 3 4.385 -138.16 -10.512 0.325 1881 
1883 3 4.305 -138.3 -7.817 0.38 1882 
1884 3 4.565 -137.02 -5.069 0.38 1883 
1885 3 5.595 -135.49 -2.702 0.38 1884 
1886 3 6.715 -134.36 -0.819 0.38 1885 
1887 3 7.975 -132.97 0.653 0.38 1886 
1888 3 7.695 -131.79 1.813 0.38 1887 
1889 3 6.665 -130.44 2.695 0.38 1888 
1890 3 6.295 -128.88 3.311 0.38 1889 
1891 3 6.155 -126.78 3.69 0.38 1890 
1892 3 5.435 -125.7 3.885 0.38 1891 
1893 3 4.805 -123.86 3.966 0.38 1892 
1894 3 5.075 -122.57 3.989 0.38 1893 
1895 3 5.015 -121.26 3.993 0.38 1894 
1896 3 4.685 -118.9 3.993 0.595 1895 
1897 3 -51.84 -155.588 -13.537 1.08 1587 
1898 3 -50.565 -156.63 -12.487 1.08 1897 
1899 3 -48.875 -158.18 -14.057 1.08 1898 
1900 3 -46.715 -159.92 -15.102 1.08 1899 
1901 3 -45.445 -161.56 -14.94 0.65 1900 
1902 3 -43.605 -164.01 -13.293 0.65 1901 
1903 3 -41.875 -166.36 -10.53 0.595 1902 
1904 3 -41.175 -166.63 -7.384 0.595 1903 
1905 3 -40.305 -165.29 -4.371 0.595 1904 
1906 3 -40.095 -164.59 -1.616 0.595 1905 
1907 3 -38.045 -165.7 0.965 0.595 1906 
1908 3 -34.645 -163.79 3.387 0.54 1907 
1909 3 -33.245 -163.66 5.548 0.54 1908 
1910 3 -30.425 -163.45 7.356 0.54 1909 
1911 3 -29.375 -164.47 8.881 0.54 1910 
1912 3 -29.845 -167.45 10.323 0.54 1911 
1913 3 -29.275 -170.12 11.905 0.54 1912 
1914 3 -30.175 -170.95 13.706 0.54 1913 
1915 3 -29.415 -172.78 15.648 0.54 1914 
1916 3 -28.075 -175.48 17.557 0.54 1915 
1917 3 -26.575 -174.68 19.278 0.43 1916 
1918 3 -25.085 -172.45 20.792 0.54 1917 
1919 3 -24.215 -171.89 22.213 0.43 1918 
1920 3 -22.925 -172.33 23.763 0.43 1919 
1921 3 -23.275 -175.98 25.588 0.43 1920 
1922 3 -22.575 -176.89 27.754 0.43 1921 
1923 3 -21.185 -177.98 30.184 0.43 1922 
1924 3 -20.175 -178.73 32.772 0.43 1923 
1925 3 -19.105 -178.68 35.385 0.43 1924 
1926 3 -17.475 -177.86 37.947 0.43 1925 
1927 3 -16.995 -176.86 40.503 0.43 1926 
1928 3 -15.575 -176.21 43.217 0.43 1927 
1929 3 -15.105 -175.74 46.357 0.43 1928 
1930 3 -13.885 -175.8 50.136 0.325 1929 
1931 3 -13.735 -176.7 54.609 0.325 1930 
1932 3 -11.485 -178.95 59.533 0.485 1931 
1933 3 -55.265 -156.55 -214.567 0.765 1567 
1934 3 -55.965 -155.22 -218.039 0.765 1933 
1935 3 -55.965 -155.22 -220.944 0.765 1934 
1936 3 -57.505 -155.62 -222.889 0.765 1935 
1937 3 -58.925 -155.62 -223.608 0.65 1936 
1938 3 -59.865 -156.42 -222.971 0.65 1937 
1939 3 -59.985 -156.42 -221.055 0.65 1938 
1940 3 -61.395 -157.48 -218.428 0.53 1939 
1941 3 -62.695 -158.15 -216.028 0.53 1940 
1942 3 -64.465 -157.35 -214.823 0.47 1941 
1943 3 -65.765 -156.82 -215.286 0.47 1942 
1944 3 -67.535 -156.95 -217.212 0.47 1943 
1945 3 -68.895 -156.82 -219.917 0.47 1944 
1946 3 -69.835 -156.82 -222.555 0.47 1945 
1947 3 -70.895 -156.02 -224.534 0.47 1946 
1948 3 -72.315 -155.76 -225.537 0.47 1947 
1949 3 -73.025 -155.36 -225.582 0.47 1948 
1950 3 -73.965 -155.09 -224.843 0.47 1949 
1951 3 -74.675 -154.96 -223.725 0.47 1950 
1952 3 -74.675 -154.96 -222.799 0.47 1951 
1953 3 -75.385 -155.22 -222.689 0.47 1952 
1954 3 -75.385 -155.22 -223.728 0.47 1953 
1955 3 -75.975 -155.22 -225.761 0.47 1954 
1956 3 -76.915 -155.36 -228.186 0.47 1955 
1957 3 -76.915 -155.36 -230.345 0.47 1956 
1958 3 -77.985 -155.76 -231.834 0.47 1957 
1959 3 -79.395 -155.62 -232.644 0.47 1958 
1960 3 -80.105 -155.09 -232.974 0.47 1959 
1961 3 -81.045 -154.69 -233.025 0.47 1960 
1962 3 -81.755 -154.82 -232.845 0.47 1961 
1963 3 -81.875 -154.82 -232.393 0.47 1962 
1964 3 -82.705 -155.36 -231.708 0.47 1963 
1965 3 -82.705 -155.36 -231.048 0.47 1964 
1966 3 -83.175 -155.76 -230.808 0.47 1965 
1967 3 -83.175 -155.76 -231.203 0.47 1966 
1968 3 -84.115 -155.62 -232.025 0.47 1967 
1969 3 -84.235 -155.62 -232.737 0.47 1968 
1970 3 -85.535 -155.36 -232.884 0.47 1969 
1971 3 -86.835 -155.36 -232.438 0.47 1970 
1972 3 -86.835 -155.36 -231.805 0.47 1971 
1973 3 -87.545 -155.22 -231.476 0.47 1972 
1974 3 -88.605 -155.36 -231.688 0.47 1973 
1975 3 -89.785 -154.96 -232.279 0.415 1974 
1976 3 -89.905 -154.96 -232.9 0.415 1975 
1977 3 -91.195 -154.96 -233.272 0.415 1976 
1978 3 -91.905 -155.36 -233.362 0.415 1977 
1979 3 -92.025 -155.36 -233.297 0.415 1978 
1980 3 -92.735 -154.69 -233.245 0.415 1979 
1981 3 -93.445 -154.69 -233.322 0.415 1980 
1982 3 -94.505 -154.69 -233.588 0.415 1981 
1983 3 -95.915 -154.82 -234.043 0.415 1982 
1984 3 -96.395 -154.16 -234.618 0.415 1983 
1985 3 -96.395 -154.16 -235.208 0.415 1984 
1986 3 -97.455 -153.5 -235.717 0.415 1985 
1987 3 -98.045 -153.23 -236.112 0.415 1986 
1988 3 -98.395 -152.56 -236.401 0.415 1987 
1989 3 -98.395 -152.43 -236.619 0.415 1988 
1990 3 -99.345 -152.17 -236.817 0.415 1989 
1991 3 -99.465 -152.03 -237.024 0.415 1990 
1992 3 -100.645 -151.5 -237.179 0.415 1991 
1993 3 -101.345 -151.5 -237.054 0.415 1992 
1994 3 -101.465 -151.5 -236.422 0.415 1993 
1995 3 -102.585 -151.5 -235.295 0.415 1994 
1996 3 -104.005 -150.97 -234.128 0.415 1995 
1997 3 -105.065 -150.7 -233.543 0.415 1996 
1998 3 -105.535 -150.57 -233.965 0.415 1997 
1999 3 -105.535 -150.57 -235.307 0.415 1998 
2000 3 -106.015 -150.7 -237.152 0.415 1999 
2001 3 -106.715 -150.7 -239.021 0.415 2000 
2002 3 -108.845 -150.44 -240.663 0.415 2001 
2003 3 -108.845 -150.44 -242.055 0.415 2002 
2004 3 -109.075 -150.17 -243.315 0.415 2003 
2005 3 -109.075 -150.17 -244.542 0.415 2004 
2006 3 -110.735 -149.77 -245.774 0.415 2005 
2007 3 -112.025 -149.37 -247.007 0.415 2006 
2008 3 -68.695 -157.76 -119.167 0.7 1547 
2009 3 -69.865 -158.62 -120.651 0.7 2008 
2010 3 -72.715 -159.12 -122.031 0.65 2009 
2011 3 -74.585 -159.18 -123.218 0.65 2010 
2012 3 -77.165 -160.15 -124.155 0.65 2011 
2013 3 -78.395 -160.61 -124.839 0.65 2012 
2014 3 -79.845 -162.33 -125.315 0.65 2013 
2015 3 -81.375 -164.3 -125.677 0.65 2014 
2016 3 -31.435 -160.46 -118.257 1.025 1542 
2017 3 -27.845 -159.05 -121.846 1.025 2016 
2018 3 -25.155 -156.86 -124.59 0.865 2017 
2019 3 -20.165 -154.02 -126.138 0.865 2018 
2020 3 -15.895 -152.09 -126.724 0.7 2019 
2021 3 -12.675 -151.02 -126.849 0.7 2020 
2022 3 -10.585 -149.87 -126.944 0.7 2021 
2023 3 -6.665 -148.39 -127.231 0.7 2022 
2024 3 -1.205 -146.13 -127.751 0.65 2023 
2025 3 1.605 -144.58 -128.449 0.595 2024 
2026 3 5.215 -142.63 -129.227 0.755 2025 
2027 3 7.235 -140.97 -130.045 0.595 2026 
2028 3 8.835 -139.5 -130.938 0.595 2027 
2029 3 10.525 -139.08 -132.003 0.595 2028 
2030 3 11.535 -137.99 -133.273 0.595 2029 
2031 3 14.535 -136.94 -134.677 0.595 2030 
2032 3 17.625 -134.55 -136.048 0.595 2031 
2033 3 21.005 -133.84 -137.191 0.595 2032 
2034 3 23.455 -132.75 -137.987 0.7 2033 
2035 3 26.135 -131.5 -138.42 0.595 2034 
2036 3 29.835 -130.07 -138.594 0.595 2035 
2037 3 34.855 -128.68 -138.631 0.595 2036 
2038 3 37.915 -127.36 -138.631 0.595 2037 
2039 3 40.725 -125.81 -138.627 0.595 2038 
2040 3 42.875 -124.38 -138.627 0.595 2039 
2041 3 46.735 -123.18 -138.627 0.755 2040 
2042 3 48.785 -122.31 -138.627 0.54 2041 
2043 3 50.715 -122.24 -138.646 0.54 2042 
2044 3 53.635 -120.68 -138.741 0.54 2043 
2045 3 55.445 -120.36 -139.027 0.54 2044 
2046 3 59.245 -117.87 -139.599 0.54 2045 
2047 3 61.875 -116.62 -140.475 0.54 2046 
2048 3 63.335 -115.56 -141.543 0.54 2047 
2049 3 66.135 -114.03 -142.687 0.485 2048 
2050 3 66.835 -112.98 -143.833 0.485 2049 
2051 3 68.615 -111.87 -144.999 0.485 2050 
2052 3 69.985 -110.99 -146.169 0.485 2051 
2053 3 71.245 -109.98 -147.353 0.485 2052 
2054 3 74.005 -108.18 -148.556 0.485 2053 
2055 3 75.365 -107.15 -149.815 0.485 2054 
2056 3 77.175 -106.17 -151.054 0.485 2055 
2057 3 78.975 -105.2 -152.13 0.485 2056 
2058 3 80.015 -104.23 -152.913 0.485 2057 
2059 3 82.745 -101.64 -153.467 0.65 2058 
2060 3 -27.365 -166.23 -67.337 0.97 1551 
2061 3 -27.305 -167.27 -68.588 0.97 2060 
2062 3 -29.295 -169.07 -70.038 0.81 2061 
2063 3 -29.775 -171.41 -71.776 0.81 2062 
2064 3 -29.545 -172.82 -73.897 0.81 2063 
2065 3 -29.425 -174.65 -76.588 0.81 2064 
2066 3 -29.895 -177.11 -80.017 0.81 2065 
2067 3 -29.115 -181.86 -83.997 0.97 2066 
2068 3 -76.915 -144.38 -123.827 0.595 1584 
2069 3 -78.835 -145.37 -125.253 0.595 2068 
2070 3 -80.505 -145.8 -126.512 0.595 2069 
2071 3 -81.575 -145.98 -127.486 0.7 2070 
2072 3 -84.275 -146.84 -128.164 0.7 2071 
2073 3 -85.995 -147.01 -128.675 0.595 2072 
2074 3 -87.175 -145.88 -129.207 0.54 2073 
2075 3 -87.745 -144.54 -129.871 0.54 2074 
2076 3 -88.995 -143.56 -130.641 0.54 2075 
2077 3 -90.685 -142.66 -131.418 0.54 2076 
2078 3 -92.965 -141.6 -132.157 0.54 2077 
2079 3 -68.685 -154.32 -110.847 1.025 1547 
2080 3 -72.395 -153.77 -110.924 0.97 2079 
2081 3 -75.095 -153.32 -111.044 0.97 2080 
2082 3 -78.915 -153.44 -111.218 0.97 2081 
2083 3 -84.115 -154.06 -111.416 0.865 2082 
2084 3 -88.085 -153.29 -111.59 0.81 2083 
2085 3 -91.705 -153.26 -111.706 0.81 2084 
2086 3 -94.495 -152.95 -111.764 0.81 2085 
2087 3 -96.835 -153.35 -111.783 0.81 2086 
2088 3 -99.845 -152.53 -111.787 0.81 2087 
2089 3 -102.105 -152.67 -111.787 0.81 2088 
2090 3 -25.505 -163.12 -71.957 0.65 1551 
2091 3 -23.345 -164.88 -64.86 0.65 2090 
2092 3 -21.215 -165.7 -58.07 0.65 2091 
2093 3 -18.885 -166.48 -51.587 0.65 2092 
2094 3 -56.855 -160.81 -220.127 0.415 1567 
2095 3 -57.795 -161.87 -220.813 0.415 2094 
2096 3 -58.505 -162.67 -221.875 0.415 2095 
2097 3 -59.215 -163.47 -223.433 0.415 2096 
2098 3 -60.515 -164.26 -225.254 0.415 2097 
2099 3 -61.455 -164.93 -226.995 0.415 2098 
2100 3 -62.515 -165.73 -228.425 0.415 2099 
2101 3 -63.225 -165.46 -229.639 0.415 2100 
2102 3 -62.875 -163.07 -231.017 0.59 2101 
2103 3 -62.405 -162.14 -233.02 0.59 2102 
2104 3 -62.405 -162.14 -235.888 0.59 2103 
2105 3 -62.635 -160.54 -239.263 0.59 2104 
2106 3 -63.705 -159.08 -242.381 0.59 2105 
2107 3 -64.295 -158.15 -244.435 0.59 2106 
2108 3 -64.995 -156.42 -245.303 0.415 2107 
2109 3 -65.235 -154.56 -245.485 0.415 2108 
2110 3 -66.175 -153.76 -245.851 0.415 2109 
2111 3 -67.355 -153.89 -246.939 0.355 2110 
2112 3 -68.185 -156.02 -248.813 0.355 2111 
2113 3 -68.775 -158.02 -251.083 0.355 2112 
2114 3 -69.365 -158.68 -253.298 0.355 2113 
2115 3 -69.365 -158.68 -255.188 0.355 2114 
2116 3 -70.195 -159.61 -256.847 0.355 2115 
2117 3 -70.785 -160.14 -258.708 0.355 2116 
2118 3 -70.785 -160.28 -261.345 0.355 2117 
2119 3 -71.605 -160.67 -265.135 0.355 2118 
2120 3 -73.255 -161.07 -269.998 0.355 2119 
2121 3 -74.805 -165.19 -275.511 0.295 2120 
2122 3 -76.335 -166.12 -281.257 0.295 2121 
2123 3 0.575 -155.86 -87.707 0.97 1575 
2124 3 2.795 -156.67 -90.156 0.97 2123 
2125 3 5.085 -156.54 -92.43 0.97 2124 
2126 3 7.655 -156.22 -94.404 0.81 2125 
2127 3 10.275 -156.16 -96.234 0.755 2126 
2128 3 13.125 -156.73 -98.201 0.755 2127 
2129 3 15.235 -157.56 -100.676 0.755 2128 
2130 3 17.995 -158.93 -103.563 0.755 2129 
2131 3 22.615 -159.06 -106.464 0.755 2130 
2132 3 25.365 -159.11 -108.886 0.755 2131 
2133 3 28.465 -157.92 -110.847 1.025 2132 
2134 3 -76.075 -140 -121.977 1.025 1584 
2135 3 -76.745 -136.83 -122.715 1.025 2134 
2136 3 -78.455 -133.29 -123.635 1.025 2135 
2137 3 -79.905 -128.12 -124.737 1.135 2136 
2138 3 -54.594 -146.988 -6.75 1.135 1587 
2139 3 -53.836 -157.312 0.422 1.135 2138 
2140 3 -52.325 -158.303 13.052 1.025 2139 
2141 3 -53.877 -159.764 32.481 1.025 2140 
2142 3 -55.785 -162.092 43.819 1.025 2141 
2143 3 -59.665 -165.21 54.013 1.025 2142 
2144 3 114.49 194.48 5.15 0.37 1756 
2145 3 117.52 195.79 5.15 0.37 2144 
2146 3 123.17 197.54 5.15 0.37 2145 
2147 3 128.86 202.34 5.15 0.37 2146 
2148 3 135.19 210.99 5.15 0.37 2147 
2149 3 139.4 218.86 5.15 0.37 2148 
2150 3 149.86 230.04 7.34 0.37 2149 
2151 3 149.6 234.89 9.85 0.37 2150 
2152 3 113.43 189.8 5.15 0.37 1756 
2153 3 253.3 161.89 4.01 0.37 1757 
2154 3 253.59 163.72 7.88 0.37 2153 
2155 3 245.8 160.43 4.01 0.37 1757 
2156 3 184.41 40.73 2.42 0.37 1782 
2157 3 185.58 37.16 5.53 0.37 2156 
2158 3 186.88 33.38 8.1 0.37 2157 
2159 3 187.59 25.92 8.1 0.37 2158 
2160 3 187.25 20.28 7.34 0.37 2159 
2161 3 183.67 15.49 6.21 0.37 2160 
2162 3 176.25 15.74 6.21 0.37 2161 
2163 3 158.49 14.71 1.44 0.37 2162 
2164 3 188.77 43.39 2.11 0.37 1782 
2165 3 195.77 41.54 2.5 0.37 2164 
2166 3 199.36 40.58 3.18 0.37 2165 
2167 3 204.58 40.73 5.9 0.37 2166 
2168 3 205.77 37.93 6.73 0.37 2167 
2169 3 204.49 33.11 6.96 0.37 2168 
2170 3 203.58 25.31 7.5 0.37 2169 
2171 3 200.2 17.67 11.59 0.37 2170 
2172 3 196.79 12.07 13.26 0.37 2171 
2173 3 196.5 7.37 15.3 0.37 2172 
2174 3 194.96 3 16.81 0.37 2173 
2175 3 190.56 -2.71 16.88 0.37 2174 
2176 3 184.37 -4.31 16.88 0.37 2175 
2177 3 149.94 -9.11 2.34 0.275 1801 
2178 3 153.23 -19.92 2.34 0.275 2177 
2179 3 152.65 -25.7 2.34 0.275 2178 
2180 3 155.88 -33.82 7.57 0.275 2179 
2181 3 151.24 -2.76 2.34 0.275 1801 
2182 3 156.88 8.36 2.34 0.275 2181 
2183 3 157.44 13.37 2.34 0.275 2182 
2184 3 162.69 17.92 2.34 0.275 2183 
2185 3 105.07 -188.97 8.18 0.46 1805 
2186 3 106.15 -194.08 12.88 0.46 2185 
2187 3 108.25 -204.97 13.64 0.46 2186 
2188 3 115 -212.12 14.47 0.46 2187 
2189 3 118.38 -218.94 11.35 0.46 2188 
2190 3 125.34 -227.48 8.02 0.46 2189 
2191 3 135.48 -237.05 7.8 0.46 2190 
2192 3 139.7 -241.42 7.8 0.46 2191 
2193 3 144.51 -239.26 7.8 0.46 2192 
2194 3 151.73 -234.48 7.8 0.46 2193 
2195 3 160.52 -233.93 7.8 0.46 2194 
2196 3 170.07 -240.68 7.8 0.46 2195 
2197 3 171.51 -249.63 7.8 0.46 2196 
2198 3 169.17 -253.4 7.8 0.46 2197 
2199 3 109.63 -188.46 8.18 0.46 1805 
2200 3 -41.465 -163.65 -139.577 0.38 1810 
2201 3 -42.025 -162.42 -142.013 0.325 2200 
2202 3 -47.265 -161.74 -144.385 0.325 2201 
2203 3 -48.065 -162.8 -146.615 0.325 2202 
2204 3 -51.265 -163.36 -148.553 0.325 2203 
2205 3 -52.685 -163.46 -150.052 0.325 2204 
2206 3 -55.305 -166.03 -151.044 0.43 2205 
2207 3 -56.945 -167.23 -151.692 0.38 2206 
2208 3 -59.085 -167.6 -152.297 0.325 2207 
2209 3 -60.035 -169.09 -153.183 0.325 2208 
2210 3 -59.955 -170.8 -154.468 0.215 2209 
2211 3 -61.635 -171.22 -155.994 0.215 2210 
2212 3 -63.575 -172.08 -157.398 0.215 2211 
2213 3 -65.945 -174.87 -158.404 0.215 2212 
2214 3 -67.025 -175.84 -159.186 0.215 2213 
2215 3 -67.475 -177.13 -160.283 0.215 2214 
2216 3 -68.445 -178.47 -162.25 0.215 2215 
2217 3 -68.905 -179.6 -165.101 0.215 2216 
2218 3 -69.785 -180.8 -168.477 0.215 2217 
2219 3 -68.905 -182.11 -171.987 0.215 2218 
2220 3 -39.815 -162.43 -143.257 0.865 1810 
2221 3 -39.225 -160.75 -144.685 0.865 2220 
2222 3 -38.675 -158.26 -146.235 0.865 2221 
2223 3 -38.765 -157.62 -147.907 0.865 2222 
2224 3 84.785 -99.83 -153.467 0.215 2059 
2225 3 86.805 -98.17 -153.706 0.16 2224 
2226 3 89.825 -95.41 -154.347 0.27 2225 
2227 3 91.505 -94.33 -155.505 0.16 2226 
2228 3 92.995 -93.05 -156.928 0.27 2227 
2229 3 93.545 -91.75 -158.335 0.16 2228 
2230 3 94.695 -90.23 -159.592 0.16 2229 
2231 3 95.685 -88.35 -160.848 0.215 2230 
2232 3 96.095 -87.48 -162.21 0.215 2231 
2233 3 97.165 -86.11 -163.746 0.215 2232 
2234 3 99.635 -84.62 -165.42 0.325 2233 
2235 3 102.105 -82.35 -167.25 0.215 2234 
2236 3 104.435 -78.66 -169.187 0.215 2235 
2237 3 12.725 -148.8 -242.357 0.235 1871 
2238 3 13.905 -147.08 -243.166 0.235 2237 
2239 3 14.025 -146.94 -244.673 0.235 2238 
2240 3 14.855 -145.75 -247.444 0.235 2239 
2241 3 14.855 -145.61 -251.709 0.235 2240 
2242 3 15.325 -143.09 -257.197 0.235 2241 
2243 3 16.265 -141.49 -263.268 0.235 2242 
2244 3 16.265 -141.49 -269.347 0.235 2243 
2245 3 17.685 -140.56 -275.246 0.235 2244 
2246 3 17.685 -140.56 -281.226 0.235 2245 
2247 3 19.805 -140.69 -287.373 0.235 2246 
2248 3 19.805 -140.69 -293.147 0.235 2247 
2249 3 20.275 -140.96 -296.916 0.235 2248 
2250 3 22.995 -141.23 -292.346 0.235 2249 
2251 3 23.825 -140.29 -284.247 0.235 2250 
2252 3 23.825 -140.29 -274.898 0.235 2251 
2253 3 24.645 -138.7 -266.395 0.235 2252 
2254 3 24.645 -138.7 -259.027 0.235 2253 
2255 3 11.075 -148.4 -247.917 0.175 1871 
2256 3 11.075 -148.4 -251.991 0.175 2255 
2257 3 11.315 -146.28 -255.969 0.175 2256 
2258 3 11.315 -146.01 -259.7 0.175 2257 
2259 3 11.425 -144.95 -262.985 0.175 2258 
2260 3 11.425 -144.95 -265.809 0.175 2259 
2261 3 12.605 -145.35 -268.332 0.175 2260 
2262 3 12.605 -145.35 -270.878 0.175 2261 
2263 3 14.025 -146.14 -273.645 0.175 2262 
2264 3 14.025 -146.14 -276.627 0.175 2263 
2265 3 6.235 -117.66 -2.517 0.27 1896 
2266 3 5.825 -114.38 -2.517 0.215 2265 
2267 3 5.025 -112.66 -2.517 0.11 2266 
2268 3 4.555 -111.08 -2.517 0.27 2267 
2269 3 4.255 -110.16 -2.502 0.055 2268 
2270 3 3.775 -108.57 -2.41 0.27 2269 
2271 3 2.975 -106.85 -2.105 0.215 2270 
2272 3 2.265 -105.78 -1.395 0.055 2271 
2273 3 1.455 -104.45 -0.135 0.215 2272 
2274 3 0.325 -102.72 1.673 0.055 2273 
2275 3 -1.525 -100.29 3.826 0.325 2274 
2276 3 -2.085 -99.23 6 0.325 2275 
2277 3 -2.445 -97.66 7.854 0.055 2276 
2278 3 -3.695 -96.43 9.189 0.215 2277 
2279 3 -3.875 -95.64 9.967 0.055 2278 
2280 3 -4.045 -94.2 10.326 0.215 2279 
2281 3 -4.325 -93.27 10.451 0.325 2280 
2282 3 -4.455 -90.93 10.512 0.11 2281 
2283 3 -5.255 -89.2 10.588 0.27 2282 
2284 3 -6.905 -87.18 10.645 0.215 2283 
2285 3 -7.715 -85.85 10.588 0.055 2284 
2286 3 -7.775 -84.55 10.313 0.325 2285 
2287 3 -6.925 -81.97 9.857 0.325 2286 
2288 3 -7.515 -80.52 9.343 0.27 2287 
2289 3 -8.405 -78.4 8.944 0.27 2288 
2290 3 -8.565 -76.95 8.716 0.11 2289 
2291 3 -8.215 -76.32 8.651 0.325 2290 
2292 3 -9.395 -74.7 8.727 0.325 2291 
2293 3 -9.465 -73.66 9.027 0.055 2292 
2294 3 -8.785 -72.91 9.674 0.055 2293 
2295 3 -8.135 -72.93 10.759 0.055 2294 
2296 3 -7.875 -71.52 12.187 0.215 2295 
2297 3 -7.875 -69.03 13.729 0.11 2296 
2298 3 -8.685 -67.31 15.078 0.11 2297 
2299 3 -7.175 -67.62 16.05 0.27 2298 
2300 3 -6.275 -66.75 16.603 0.27 2299 
2301 3 -5.695 -65.48 16.851 0.27 2300 
2302 3 -3.515 -62.29 16.928 0.055 2301 
2303 3 -3.015 -60.62 16.947 0.325 2302 
2304 3 -2.345 -60 16.966 0.055 2303 
2305 3 -1.975 -58.71 17.025 0.215 2304 
2306 3 -1.475 -57.16 17.169 0.16 2305 
2307 3 -1.315 -55.6 17.478 0.055 2306 
2308 3 -1.435 -53.39 18.084 0.38 2307 
2309 3 -1.155 -51.7 19.093 0.11 2308 
2310 3 -0.745 -50.67 20.504 0.215 2309 
2311 3 -0.935 -47.42 22.091 0.055 2310 
2312 3 -1.635 -45.81 23.535 0.27 2311 
2313 3 -1.885 -44.11 24.552 0.055 2312 
2314 3 -2.255 -42.41 25.096 0.215 2313 
2315 3 -2.415 -40.98 25.284 0.16 2314 
2316 3 -2.045 -39.54 25.309 0.16 2315 
2317 3 -1.405 -36.97 25.308 0.325 2316 
2318 3 -1.365 -33.59 25.392 0.11 2317 
2319 3 -1.265 -30.85 25.698 0.27 2318 
2320 3 -1.215 -29.42 26.39 0.055 2319 
2321 3 -0.065 -27.77 27.612 0.325 2320 
2322 3 -0.115 -24.64 29.33 0.055 2321 
2323 3 -0.585 -22.93 31.333 0.325 2322 
2324 3 -0.605 -20.7 33.244 0.11 2323 
2325 3 -1.195 -19.12 34.754 0.27 2324 
2326 3 -0.595 -17.72 35.708 0.11 2325 
2327 3 -1.725 -15.99 36.185 0.055 2326 
2328 3 -1.565 -14.69 36.357 0.055 2327 
2329 3 -1.945 -13.36 36.399 0.055 2328 
2330 3 -2.165 -10.62 36.426 0.055 2329 
2331 3 -2.615 -8.26 36.541 0.27 2330 
2332 3 -2.005 -6.45 36.884 0.16 2331 
2333 3 -2.545 -3.7 37.572 0.11 2332 
2334 3 -2.755 -2.13 38.603 0.11 2333 
2335 3 -2.705 -0.69 39.795 0.325 2334 
2336 3 -3.075 0.88 40.942 0.16 2335 
2337 3 -3.215 2.71 41.973 0.325 2336 
2338 3 5.075 -116.84 3.993 0.215 1896 
2339 3 5.235 -115.67 4.236 0.215 2338 
2340 3 5.685 -115.16 4.68 0.215 2339 
2341 3 7.205 -115.09 5.326 0.16 2340 
2342 3 7.045 -113.39 6.137 0.11 2341 
2343 3 6.685 -111.82 7.218 0.27 2342 
2344 3 6.605 -111.03 8.899 0.11 2343 
2345 3 6.635 -110.26 11.343 0.325 2344 
2346 3 8.145 -110.06 14.319 0.27 2345 
2347 3 5.505 -108.77 17.259 0.11 2346 
2348 3 4.235 -107.94 19.613 0.325 2347 
2349 3 1.955 -108.11 21.162 0.325 2348 
2350 3 1.385 -108.88 21.999 0.16 2349 
2351 3 1.985 -110.21 22.401 0.055 2350 
2352 3 1.095 -111.08 22.665 0.055 2351 
2353 3 0.605 -109.5 23.054 0.055 2352 
2354 3 0.525 -108.84 23.781 0.055 2353 
2355 3 -0.395 -107.37 24.913 0.215 2354 
2356 3 -1.275 -107.99 26.342 0.16 2355 
2357 3 -3.105 -107.92 27.79 0.38 2356 
2358 3 -3.275 -106.34 29.067 0.11 2357 
2359 3 -2.375 -105.73 30.211 0.11 2358 
2360 3 -2.255 -107.82 31.476 0.11 2359 
2361 3 -4.135 -109.31 33.042 0.11 2360 
2362 3 -5.545 -109.26 34.826 0.11 2361 
2363 3 -5.625 -108.74 36.601 0.11 2362 
2364 3 -6.755 -106.86 38.263 0.325 2363 
2365 3 -78.985 -164.99 -271.067 0.295 2122 
2366 3 -81.235 -164.72 -272.588 0.175 2365 
2367 3 -81.235 -164.72 -274.456 0.175 2366 
2368 3 -83.355 -162.46 -276.743 0.175 2367 
2369 3 -83.715 -160.73 -279.221 0.175 2368 
2370 3 -83.825 -160.73 -281.58 0.175 2369 
2371 3 -85.955 -161.13 -283.643 0.175 2370 
2372 3 -87.365 -162.06 -285.4 0.175 2371 
2373 3 -88.785 -160.73 -286.871 0.175 2372 
2374 3 -88.905 -160.73 -288.047 0.175 2373 
2375 3 -90.795 -159.54 -288.9 0.175 2374 
2376 3 -93.035 -159.8 -289.498 0.175 2375 
2377 3 -95.275 -160.07 -290.001 0.175 2376 
2378 3 -95.275 -160.07 -290.661 0.175 2377 
2379 3 -96.815 -159.67 -291.694 0.175 2378 
2380 3 -96.815 -159.54 -293.216 0.175 2379 
2381 3 -98.105 -158.34 -295.16 0.175 2380 
2382 3 -98.105 -158.34 -297.432 0.175 2381 
2383 3 -99.285 -156.48 -300.065 0.175 2382 
2384 3 -99.285 -156.48 -303.293 0.175 2383 
2385 3 -99.285 -153.69 -307.275 0.175 2384 
2386 3 -99.115 -151.76 -311.817 0.175 2385 
2387 3 -114.155 -149.24 -245.157 0.175 2007 
2388 3 -115.215 -149.11 -244.981 0.175 2387 
2389 3 -115.575 -148.98 -244.793 0.175 2388 
2390 3 -116.275 -148.84 -244.632 0.175 2389 
2391 3 -116.755 -149.11 -244.59 0.175 2390 
2392 3 -117.815 -149.51 -244.776 0.175 2391 
2393 3 -118.995 -149.11 -245.208 0.175 2392 
2394 3 -119.225 -148.84 -245.782 0.175 2393 
2395 3 -119.225 -148.84 -246.245 0.175 2394 
2396 3 -119.935 -148.58 -246.437 0.175 2395 
2397 3 -120.295 -148.44 -246.36 0.175 2396 
2398 3 -120.885 -148.04 -246.314 0.175 2397 
2399 3 -121.235 -148.18 -246.522 0.175 2398 
2400 3 -121.355 -148.31 -247.064 0.175 2399 
2401 3 -123.005 -148.71 -247.742 0.12 2400 
2402 3 -123.835 -148.71 -248.429 0.12 2401 
2403 3 -124.305 -148.31 -249.16 0.12 2402 
2404 3 -124.895 -147.65 -250.183 0.12 2403 
2405 3 -124.895 -147.65 -251.721 0.12 2404 
2406 3 -125.485 -147.25 -253.69 0.12 2405 
2407 3 -125.485 -147.25 -255.603 0.12 2406 
2408 3 -126.545 -146.98 -256.742 0.12 2407 
2409 3 -126.545 -146.85 -256.761 0.12 2408 
2410 3 -127.605 -146.18 -255.95 0.12 2409 
2411 3 -129.145 -145.12 -255.116 0.12 2410 
2412 3 -131.735 -144.72 -254.852 0.12 2411 
2413 3 -133.275 -144.19 -255.274 0.295 2412 
2414 3 -134.455 -143.66 -256.114 0.06 2413 
2415 3 -135.515 -143.52 -257.161 0.06 2414 
2416 3 -135.515 -143.39 -258.254 0.06 2415 
2417 3 -137.815 -142.46 -259.098 0.06 2416 
2418 3 -138.875 -142.59 -259.287 0.06 2417 
2419 3 -138.875 -142.59 -258.609 0.06 2418 
2420 3 -140.645 -142.46 -257.391 0.06 2419 
2421 3 -142.065 -142.06 -256.249 0.06 2420 
2422 3 -142.065 -142.06 -255.699 0.06 2421 
2423 3 -143.485 -141.66 -255.772 0.06 2422 
2424 3 -146.195 -141.53 -256.197 0.06 2423 
2425 3 -146.195 -141.4 -256.643 0.06 2424 
2426 3 -148.675 -141.66 -256.972 0.06 2425 
2427 3 -150.325 -141.53 -257.197 0.06 2426 
2428 3 32.435 -156.57 -118.257 0.485 2133 
2429 3 36.465 -156.41 -121.795 0.485 2428 
2430 3 41.125 -156.66 -124.954 0.43 2429 
2431 3 46.565 -156.51 -127.456 0.43 2430 
2432 3 48.955 -157.03 -129.26 0.43 2431 
2433 3 50.165 -157.09 -130.678 0.43 2432 
2434 3 51.445 -156.87 -132.154 0.43 2433 
2435 3 52.785 -157.56 -133.958 0.43 2434 
2436 3 55.605 -157.47 -135.941 0.43 2435 
2437 3 58.185 -157.16 -137.791 0.54 2436 
2438 3 60.725 -156.72 -139.336 0.43 2437 
2439 3 63.315 -156.8 -140.735 0.43 2438 
2440 3 66.655 -157.01 -142.263 0.43 2439 
2441 3 69.055 -156.33 -144.083 0.43 2440 
2442 3 70.085 -156.55 -146.186 0.325 2441 
2443 3 72.085 -157.4 -148.491 0.325 2442 
2444 3 74.595 -158.02 -150.939 0.325 2443 
2445 3 77.325 -157.94 -153.467 0.325 2444 
2446 3 -30.925 -182.83 -76.577 0.595 2067 
2447 3 -32.175 -183.84 -76.122 0.595 2446 
2448 3 -33.485 -184.47 -75.582 0.595 2447 
2449 3 -33.615 -186.19 -74.842 0.595 2448 
2450 3 -33.285 -187.6 -73.795 0.595 2449 
2451 3 -32.025 -190.42 -72.479 0.595 2450 
2452 3 -31.755 -192.62 -71.079 0.595 2451 
2453 3 -32.475 -194.2 -69.865 0.595 2452 
2454 3 -33.045 -195.35 -69.005 0.595 2453 
2455 3 -33.475 -196.61 -68.527 0.43 2454 
2456 3 -34.815 -197.78 -68.32 0.43 2455 
2457 3 -36.085 -197.99 -68.232 0.54 2456 
2458 3 -37.635 -198.53 -68.083 0.43 2457 
2459 3 -38.705 -199.37 -67.664 0.43 2458 
2460 3 -39.475 -200.56 -66.806 0.43 2459 
2461 3 -40.225 -201.34 -65.455 0.43 2460 
2462 3 -40.605 -201.68 -63.735 0.43 2461 
2463 3 -41.585 -202.37 -61.748 0.43 2462 
2464 3 -42.495 -202.79 -59.519 0.65 2463 
2465 3 -43.115 -204.89 -57.003 0.65 2464 
2466 3 -44.605 -206.73 -54.364 0.485 2465 
2467 3 -45.935 -207.88 -51.947 0.485 2466 
2468 3 -46.425 -208.89 -50.118 0.485 2467 
2469 3 -47.035 -210.45 -48.975 0.485 2468 
2470 3 -46.915 -212.42 -48.377 0.595 2469 
2471 3 -46.945 -214.15 -48.057 0.485 2470 
2472 3 -47.555 -215.7 -47.78 0.485 2471 
2473 3 -48.095 -217.63 -47.34 0.485 2472 
2474 3 -49.345 -218.65 -46.692 0.485 2473 
2475 3 -50.255 -219.73 -45.944 0.485 2474 
2476 3 -51.155 -221.6 -45.394 0.485 2475 
2477 3 -52.655 -222.39 -45.209 0.485 2476 
2478 3 -53.235 -224.73 -45.379 0.485 2477 
2479 3 -55.095 -225.97 -45.663 0.485 2478 
2480 3 -55.755 -227.28 -45.891 0.485 2479 
2481 3 -58.085 -229.02 -46.017 0.485 2480 
2482 3 -61.725 -163.71 55.823 0.595 2143 
2483 3 -62.745 -164.15 55.823 0.595 2482 
2484 3 -64.825 -164.78 55.823 0.595 2483 
2485 3 -66.965 -164.48 55.804 0.595 2484 
2486 3 -69.425 -164.23 55.728 0.595 2485 
2487 3 -71.145 -164.4 55.554 0.595 2486 
2488 3 -72.745 -164.61 55.345 0.595 2487 
2489 3 -72.975 -164.65 55.29 0.595 2488 
2490 3 -74.495 -164.65 55.634 0.595 2489 
2491 3 -75.355 -164.8 56.439 0.485 2490 
2492 3 -78.585 -164.43 57.521 0.65 2491 
2493 3 -80.415 -164.62 58.53 0.54 2492 
2494 3 -81.675 -164.96 59.196 0.54 2493 
2495 3 -83.825 -164.53 59.386 0.54 2494 
2496 3 -86.255 -164.42 59.103 0.485 2495 
2497 3 -89.495 -164.72 58.423 0.485 2496 
2498 3 -92.315 -164.28 57.519 0.485 2497 
2499 3 -96.445 -164.47 56.566 0.65 2498 
2500 3 -98.425 -164.4 55.647 0.485 2499 
2501 3 -99.345 -164.18 54.679 0.485 2500 
2502 3 -102.155 -165.07 53.508 0.485 2501 
2503 3 -104.155 -165.53 52.046 0.485 2502 
2504 3 -106.715 -165.98 50.33 0.595 2503 
2505 3 -107.975 -166.19 48.478 0.485 2504 
2506 3 -110.875 -166.56 46.613 0.595 2505 
2507 3 -113.195 -165.77 44.856 0.485 2506 
2508 3 -114.955 -165.81 43.345 0.485 2507 
2509 3 -116.615 -165.71 42.206 0.485 2508 
2510 3 -117.905 -165.79 41.478 0.485 2509 
2511 3 -120.035 -166.82 41.023 0.485 2510 
2512 3 -11.265 -180.9 58.633 0.38 1932 
2513 3 -11.045 -181.52 57.948 0.38 2512 
2514 3 -9.575 -182.98 57.224 0.38 2513 
2515 3 -8.815 -183.98 56.622 0.38 2514 
2516 3 -8.535 -185.17 56.481 0.38 2515 
2517 3 -8.075 -187.15 57.107 0.38 2516 
2518 3 -8.245 -188.56 58.443 0.38 2517 
2519 3 -6.865 -189.54 60.06 0.38 2518 
2520 3 -5.265 -190.11 61.383 0.38 2519 
2521 3 -3.015 -190.33 62.163 0.38 2520 
2522 3 -1.835 -190.77 62.527 0.325 2521 
2523 3 -0.915 -191.97 62.82 0.325 2522 
2524 3 -0.025 -194.1 63.201 0.325 2523 
2525 3 2.075 -196 63.632 0.325 2524 
2526 3 3.545 -196.97 63.97 0.325 2525 
2527 3 4.505 -197.13 64.18 0.27 2526 
2528 3 5.235 -197.94 64.294 0.27 2527 
2529 3 6.875 -199.97 64.362 0.38 2528 
2530 3 7.605 -200.91 64.384 0.325 2529 
2531 3 10.805 -202.07 64.381 0.325 2530 
2532 3 11.865 -202.38 64.419 0.325 2531 
2533 3 13.125 -203.72 64.648 0.325 2532 
2534 3 15.265 -205.64 65.181 0.325 2533 
2535 3 17.335 -207.67 66.018 0.325 2534 
2536 3 18.795 -209.03 66.945 0.485 2535 
2537 3 21.755 -213.58 67.693 0.325 2536 
2538 3 22.895 -215.05 68.094 0.325 2537 
2539 3 24.125 -216.78 68.335 0.325 2538 
2540 3 26.545 -218.18 68.784 0.325 2539 
2541 3 29.025 -218.4 69.761 0.325 2540 
2542 3 31.715 -218.52 71.191 0.325 2541 
2543 3 32.185 -220.62 72.802 0.11 2542 
2544 3 32.875 -222.6 74.383 0.27 2543 
2545 3 -8.875 -179.42 59.533 0.38 1932 
2546 3 -8.185 -179.99 61.442 0.38 2545 
2547 3 -6.685 -180.44 63.004 0.38 2546 
2548 3 -5.665 -181.91 64.04 0.38 2547 
2549 3 -4.295 -182.88 64.612 0.38 2548 
2550 3 -3.385 -184.6 64.874 0.38 2549 
2551 3 -2.335 -185.42 65.041 0.325 2550 
2552 3 -2.165 -186.61 65.225 0.325 2551 
2553 3 -0.595 -187.71 65.479 0.325 2552 
2554 3 1.515 -188.96 65.728 0.325 2553 
2555 3 2.895 -189.8 65.916 0.325 2554 
2556 3 4.265 -190.63 66.008 0.325 2555 
2557 3 5.125 -190.66 66.039 0.325 2556 
2558 3 5.635 -191.34 66.043 0.27 2557 
2559 3 8.305 -192.22 66.062 0.27 2558 
2560 3 9.295 -191.99 66.157 0.27 2559 
2561 3 10.205 -193.47 66.442 0.215 2560 
2562 3 12.005 -194.46 66.997 0.43 2561 
2563 3 13.395 -195.15 67.773 0.43 2562 
2564 3 16.215 -195.78 68.518 0.16 2563 
2565 3 18.795 -196.27 68.974 0.27 2564 
2566 3 20.335 -195.8 69.087 0.27 2565 
2567 3 22.235 -196.67 69.108 0.27 2566 
2568 3 23.855 -196.86 69.383 0.27 2567 
2569 3 25.655 -197.85 70.107 0.27 2568 
2570 3 27.095 -199.59 71.288 0.27 2569 
2571 3 28.335 -201.07 72.791 0.27 2570 
2572 3 29.845 -201.39 74.414 0.27 2571 
2573 3 32.305 -202 75.812 0.27 2572 
2574 3 34.245 -202.08 76.671 0.27 2573 
2575 3 35.695 -203.57 76.868 0.27 2574 
2576 3 37.205 -203.76 76.625 0.16 2575 
2577 3 37.805 -205.09 76.324 0.16 2576 
2578 3 40.995 -206.52 76.332 0.27 2577 
2579 3 42.645 -208.53 76.895 0.38 2578 
2580 3 43.725 -208.18 78.112 0.215 2579 
2581 3 46.135 -207.5 79.882 0.215 2580 
2582 3 49.225 -209.96 81.841 0.11 2581 
2583 3 51.485 -210.17 83.545 0.11 2582 
2584 3 53.945 -211.05 84.678 0.11 2583 
2585 3 54.575 -211.34 85.245 0.11 2584 
2586 3 55.635 -212.03 85.435 0.27 2585 
2587 3 56.915 -212.47 85.473 0.11 2586 
2588 3 58.605 -213.44 85.469 0.11 2587 
2589 3 61.285 -214.07 85.451 0.11 2588 
2590 3 63.415 -214.94 85.417 0.11 2589 
2591 3 66.115 -215.16 85.419 0.11 2590 
2592 3 67.115 -214.17 85.591 0.11 2591 
2593 3 68.315 -214.21 86.083 0.27 2592 
2594 3 70.555 -214.69 86.984 0.43 2593 
2595 3 72.775 -216.07 88.254 0.27 2594 
2596 3 73.945 -216.51 89.867 0.16 2595 
2597 3 74.905 -216.68 91.772 0.055 2596 
2598 3 76.455 -215.82 93.885 0.27 2597 
2599 3 78.095 -217.99 95.895 0.16 2598 
2600 3 79.535 -218.56 97.497 0.16 2599 
2601 3 80.715 -219 98.568 0.11 2600 
2602 3 81.525 -220.33 99.331 0.215 2601 
2603 3 82.415 -219.84 100.072 0.215 2602 
2604 3 83.995 -220.81 100.91 0.215 2603 
2605 3 84.955 -221.11 101.761 0.16 2604 
2606 3 86.045 -220.89 102.522 0.27 2605 
2607 3 87.825 -219.4 103.266 0.215 2606 
2608 3 89.305 -220.23 104.146 0.215 2607 
2609 3 90.125 -221.31 105.277 0.215 2608 
2610 3 90.075 -222.74 106.515 0.27 2609 
2611 3 88.935 -224.4 107.561 0.16 2610 
2612 3 89.015 -225.05 107.942 0.38 2611 
2613 3 90.175 -225.74 107.425 0.16 2612 
2614 3 91.785 -226.07 106.068 0.325 2613 
2615 3 94.695 -223.31 104.451 0.11 2614 
2616 3 98.745 -225.04 103.092 0.11 2615 
2617 3 99.485 -225.33 102.133 0.43 2616 
2618 3 -112.145 -148.71 -247.007 0.415 2007 
2619 3 -112.855 -148.58 -249.642 0.415 2618 
2620 3 -113.795 -149.77 -251.971 0.415 2619 
2621 3 -113.795 -149.91 -253.729 0.415 2620 
2622 3 -114.625 -150.44 -254.794 0.295 2621 
2623 3 -115.575 -151.1 -255.307 0.295 2622 
2624 3 -116.865 -151.5 -255.581 0.295 2623 
2625 3 -116.865 -151.5 -255.932 0.295 2624 
2626 3 -117.245 -150.89 -256.548 0.355 2625 
2627 3 -117.245 -150.76 -257.58 0.355 2626 
2628 3 -117.245 -149.43 -259.122 0.355 2627 
2629 3 -117.955 -148.9 -261.15 0.355 2628 
2630 3 -119.375 -149.03 -263.364 0.355 2629 
2631 3 -120.195 -149.56 -265.411 0.295 2630 
2632 3 -121.145 -150.36 -267.127 0.295 2631 
2633 3 -123.035 -149.83 -268.671 0.295 2632 
2634 3 -124.565 -149.7 -270.252 0.295 2633 
2635 3 -125.275 -149.83 -271.85 0.295 2634 
2636 3 -125.505 -149.96 -273.222 0.295 2635 
2637 3 -127.165 -150.1 -274.137 0.295 2636 
2638 3 -128.815 -151.29 -274.594 0.235 2637 
2639 3 -129.875 -152.09 -274.747 0.235 2638 
2640 3 -131.525 -152.76 -274.777 0.235 2639 
2641 3 -131.765 -152.89 -274.777 0.235 2640 
2642 3 -132.945 -153.29 -274.777 0.235 2641 
2643 3 -133.065 -153.29 -274.827 0.235 2642 
2644 3 -134.245 -153.42 -275.078 0.235 2643 
2645 3 -134.715 -152.49 -275.84 0.235 2644 
2646 3 -136.135 -152.49 -277.387 0.235 2645 
2647 3 -137.195 -153.29 -279.75 0.235 2646 
2648 3 -137.785 -152.49 -282.504 0.235 2647 
2649 3 -138.615 -153.55 -285.046 0.235 2648 
2650 3 -138.725 -154.88 -286.894 0.235 2649 
2651 3 -140.025 -155.41 -288.002 0.235 2650 
2652 3 -140.145 -155.41 -288.646 0.235 2651 
2653 3 -140.735 -153.82 -289.267 0.235 2652 
2654 3 -141.855 -152.69 -290.325 0.235 2653 
2655 3 -140.675 -151.63 -292.154 0.235 2654 
2656 3 -143.745 -152.82 -294.826 0.235 2655 
2657 3 -144.575 -152.56 -298.006 0.235 2656 
2658 3 -144.685 -152.82 -301.17 0.235 2657 
2659 3 -144.805 -153.49 -303.828 0.235 2658 
2660 3 -145.755 -151.63 -305.772 0.235 2659 
2661 3 -145.755 -151.49 -307.012 0.235 2660 
2662 3 -146.105 -149.9 -307.694 0.12 2661 
2663 3 -147.405 -149.9 -308.006 0.12 2662 
2664 3 -148.345 -149.1 -308.174 0.12 2663 
2665 3 -148.465 -149.1 -308.475 0.12 2664 
2666 3 -149.405 -150.03 -309.241 0.12 2665 
2667 3 -151.175 -150.03 -310.746 0.12 2666 
2668 3 -152.245 -149.23 -313.02 0.12 2667 
2669 3 -153.065 -148.04 -315.722 0.12 2668 
2670 3 -153.065 -148.04 -318.29 0.12 2669 
2671 3 -153.655 -147.9 -320.257 0.12 2670 
2672 3 -153.895 -147.9 -321.495 0.12 2671 
2673 3 -154.605 -148.7 -322.168 0.12 2672 
2674 3 -154.605 -148.7 -322.525 0.12 2673 
2675 3 -155.315 -149.37 -322.73 0.12 2674 
2676 3 -155.425 -149.63 -322.847 0.12 2675 
2677 3 -156.135 -150.56 -322.904 0.12 2676 
2678 3 -156.375 -150.69 -322.923 0.12 2677 
2679 3 -157.785 -150.69 -322.927 0.12 2678 
2680 3 -94.565 -141.47 -133.067 0.325 2078 
2681 3 -95.595 -141.26 -134.275 0.325 2680 
2682 3 -97.305 -140.23 -135.503 0.325 2681 
2683 3 -98.725 -140.88 -136.822 0.325 2682 
2684 3 -98.495 -142.28 -138.48 0.325 2683 
2685 3 -97.325 -143.94 -140.94 0.325 2684 
2686 3 -96.885 -145.84 -144.427 0.325 2685 
2687 3 -98.165 -142.23 -148.626 0.325 2686 
2688 3 -99.925 -141.62 -152.852 0.325 2687 
2689 3 -103.475 -140.64 -156.669 0.325 2688 
2690 3 -105.595 -139.83 -160.14 0.325 2689 
2691 3 -104.805 -143.78 -163.486 0.325 2690 
2692 3 -106.095 -143.2 -166.711 0.325 2691 
2693 3 -108.375 -142.8 -169.578 0.325 2692 
2694 3 -109.975 -141.76 -171.901 0.325 2693 
2695 3 -111.545 -142.15 -173.687 0.325 2694 
2696 3 -113.435 -142.62 -175.101 0.325 2695 
2697 3 -114.515 -141.64 -176.34 0.415 2696 
2698 3 -115.575 -141.78 -177.573 0.415 2697 
2699 3 -116.395 -140.98 -178.881 0.415 2698 
2700 3 -116.395 -140.98 -180.301 0.415 2699 
2701 3 -117.345 -140.71 -181.758 0.355 2700 
2702 3 -118.165 -140.18 -183.152 0.355 2701 
2703 3 -119.115 -140.31 -184.353 0.355 2702 
2704 3 -119.465 -140.58 -185.39 0.355 2703 
2705 3 -120.415 -140.05 -186.486 0.415 2704 
2706 3 -121.355 -140.05 -187.95 0.415 2705 
2707 3 -122.065 -140.18 -189.897 0.415 2706 
2708 3 -122.885 -139.38 -192.045 0.415 2707 
2709 3 -123.595 -138.85 -193.93 0.415 2708 
2710 3 -124.185 -138.32 -195.187 0.415 2709 
2711 3 -125.015 -137.66 -195.816 0.415 2710 
2712 3 -125.845 -137.39 -196.025 0.415 2711 
2713 3 -126.075 -136.72 -196.067 0.415 2712 
2714 3 -127.255 -135.66 -196.067 0.415 2713 
2715 3 -127.615 -135.53 -196.067 0.415 2714 
2716 3 -80.485 -166 -136.777 0.43 2015 
2717 3 -78.605 -166.09 -137.407 0.43 2716 
2718 3 -76.785 -166.42 -138.479 0.43 2717 
2719 3 -75.135 -166.53 -140.314 0.43 2718 
2720 3 -73.515 -166.26 -143.029 0.43 2719 
2721 3 -72.529 -169.185 -147.54 0.43 2720 
2722 3 -71.525 -175.29 -150.875 0.43 2721 
2723 3 -70.995 -179.69 -155.597 0.43 2722 
2724 3 -70.225 -182.21 -160.539 0.43 2723 
2725 3 -67.125 -183.65 -165.705 0.43 2724 
2726 3 -67.395 -180.14 -171.25 0.43 2725 
2727 3 -67.845 -177.72 -177.367 0.65 2726 
2728 3 -66.665 -178.78 -183.847 0.53 2727 
2729 3 -66.895 -181.57 -190.196 0.53 2728 
2730 3 -67.255 -184.63 -195.714 0.53 2729 
2731 3 -67.135 -186.49 -200.043 0.53 2730 
2732 3 -67.135 -186.49 -203.039 0.53 2731 
2733 3 -67.895 -185.96 -204.881 0.53 2732 
2734 3 -68.845 -186.49 -205.724 0.415 2733 
2735 3 -69.905 -187.82 -205.945 0.415 2734 
2736 3 -70.845 -188.22 -205.957 0.415 2735 
2737 3 -71.085 -187.16 -206.265 0.415 2736 
2738 3 -71.555 -185.96 -207.114 0.415 2737 
2739 3 -71.555 -185.96 -208.488 0.415 2738 
2740 3 -71.555 -184.63 -210.013 0.415 2739 
2741 3 -71.555 -184.63 -211.151 0.415 2740 
2742 3 -71.795 -183.44 -211.498 0.415 2741 
2743 3 -71.795 -183.44 -211.186 0.415 2742 
2744 3 -70.495 -183.04 -211.022 0.415 2743 
2745 3 -70.495 -183.04 -211.904 0.415 2744 
2746 3 -69.195 -182.77 -214.15 0.415 2745 
2747 3 -72.035 -184.63 -217.184 0.415 2746 
2748 3 -72.855 -185.56 -220.188 0.415 2747 
2749 3 -73.325 -185.7 -222.764 0.415 2748 
2750 3 -74.395 -186.09 -225.046 0.415 2749 
2751 3 -75.455 -186.76 -227.101 0.415 2750 
2752 3 -76.515 -186.89 -228.414 0.415 2751 
2753 3 -77.225 -188.09 -227.041 0.415 2752 
2754 3 -75.925 -189.02 -225.636 0.415 2753 
2755 3 -75.575 -190.75 -227.71 0.415 2754 
2756 3 -75.575 -190.75 -231.269 0.415 2755 
2757 3 -74.865 -192.08 -234.954 0.415 2756 
2758 3 -74.395 -193.94 -237.629 0.415 2757 
2759 3 -73.215 -193.54 -238.825 0.415 2758 
2760 3 -72.735 -192.48 -238.938 0.415 2759 
2761 3 -72.735 -191.01 -238.716 0.415 2760 
2762 3 -72.735 -191.01 -238.973 0.415 2761 
2763 3 -73.445 -189.82 -240.084 0.355 2762 
2764 3 -73.445 -189.82 -242.047 0.355 2763 
2765 3 -74.395 -188.89 -244.497 0.355 2764 
2766 3 -75.685 -189.15 -247.019 0.355 2765 
2767 3 -75.685 -189.15 -249.256 0.355 2766 
2768 3 -76.865 -189.68 -251.051 0.355 2767 
2769 3 -76.865 -189.68 -252.462 0.355 2768 
2770 3 -78.635 -189.68 -253.765 0.355 2769 
2771 3 -80.055 -190.22 -255.323 0.355 2770 
2772 3 -80.055 -190.48 -257.308 0.355 2771 
2773 3 -80.295 -191.68 -259.445 0.355 2772 
2774 3 -80.885 -192.48 -261.115 0.355 2773 
2775 3 -80.885 -192.61 -261.954 0.355 2774 
2776 3 -81.825 -193.81 -262.323 0.355 2775 
2777 3 -81.825 -193.81 -263.231 0.355 2776 
2778 3 -83.245 -194.74 -265.622 0.355 2777 
2779 3 -84.775 -195.13 -269.785 0.355 2778 
2780 3 -85.955 -196.6 -275.256 0.355 2779 
2781 3 -85.245 -198.19 -281.158 0.355 2780 
2782 3 -85.645 -198.12 -286.574 0.415 2781 
2783 3 -87.185 -198.26 -290.721 0.415 2782 
2784 3 -87.185 -198.26 -293.135 0.415 2783 
2785 3 -88.365 -198.26 -293.868 0.415 2784 
2786 3 -88.365 -198.26 -293.613 0.415 2785 
2787 3 -89.075 -198.12 -293.435 0.415 2786 
2788 3 -89.075 -198.12 -294.087 0.415 2787 
2789 3 -89.895 -198.39 -295.569 0.415 2788 
2790 3 -90.605 -199.05 -297.162 0.415 2789 
2791 3 -91.435 -200.25 -298.122 0.415 2790 
2792 3 -91.905 -200.12 -297.736 0.415 2791 
2793 3 -92.725 -199.19 -297.427 0.415 2792 
2794 3 -92.725 -197.86 -297.759 0.415 2793 
2795 3 -92.725 -197.86 -298.815 0.415 2794 
2796 3 -93.085 -196.4 -300.37 0.415 2795 
2797 3 -93.085 -196.4 -302.126 0.415 2796 
2798 3 -93.905 -197.73 -303.924 0.415 2797 
2799 3 -93.675 -199.59 -305.745 0.415 2798 
2800 3 -94.265 -200.12 -307.586 0.415 2799 
2801 3 -95.085 -200.38 -309.388 0.415 2800 
2802 3 -95.205 -200.52 -311.084 0.415 2801 
2803 3 -96.505 -200.92 -312.674 0.355 2802 
2804 3 -96.035 -201.98 -314.206 0.355 2803 
2805 3 -94.265 -202.78 -315.682 0.355 2804 
2806 3 -94.265 -202.78 -317.02 0.355 2805 
2807 3 -92.845 -203.71 -318.118 0.355 2806 
2808 3 -92.845 -203.84 -318.958 0.355 2807 
2809 3 -92.495 -205.84 -319.603 0.355 2808 
2810 3 -93.255 -208.16 -320.157 0.355 2809 
2811 3 -82.835 -167.2 -130.307 0.54 2015 
2812 3 -85.395 -169.99 -130.481 0.485 2811 
2813 3 -89.045 -171.31 -130.941 0.485 2812 
2814 3 -91.305 -172.75 -131.8 0.485 2813 
2815 3 -94.455 -174.23 -132.919 0.485 2814 
2816 3 -96.325 -174.82 -134.059 0.485 2815 
2817 3 -98.715 -177.21 -135.029 0.485 2816 
2818 3 -101.595 -178.89 -135.833 0.485 2817 
2819 3 -103.255 -181.96 -136.624 0.485 2818 
2820 3 -104.455 -183.88 -137.582 0.485 2819 
2821 3 -105.435 -185.9 -138.784 0.485 2820 
2822 3 -106.375 -188.04 -140.118 0.485 2821 
2823 3 -107.485 -189.82 -141.363 0.485 2822 
2824 3 -107.675 -191.3 -142.303 0.485 2823 
2825 3 -109.355 -194.88 -142.872 0.595 2824 
2826 3 -110.635 -196.45 -143.137 0.43 2825 
2827 3 -112.805 -197.74 -143.231 0.43 2826 
2828 3 -115.135 -199.47 -143.253 0.595 2827 
2829 3 -117.125 -200.07 -143.257 0.485 2828 
2830 3 -119.485 -202.85 -143.257 0.485 2829 
2831 3 -123.605 -206.61 -143.257 0.485 2830 
2832 3 -125.005 -208.04 -143.257 0.485 2831 
2833 3 -127.135 -210.25 -143.257 0.485 2832 
2834 3 -130.635 -212.85 -143.257 0.485 2833 
2835 3 -105.935 -153.05 -109.927 0.27 2089 
2836 3 -108.525 -153.91 -110.783 0.215 2835 
2837 3 -110.565 -154.79 -111.748 0.27 2836 
2838 3 -113.275 -156.19 -112.813 0.27 2837 
2839 3 -116.615 -157.17 -113.898 0.38 2838 
2840 3 -119.885 -157.99 -114.926 0.215 2839 
2841 3 -121.525 -158.55 -115.899 0.325 2840 
2842 3 -124.115 -158.85 -116.772 0.215 2841 
2843 3 -126.435 -159.38 -117.463 0.215 2842 
2844 3 -128.865 -160.47 -117.871 0.215 2843 
2845 3 -132.535 -160.83 -118.005 0.38 2844 
2846 3 -134.185 -161.38 -118.061 0.27 2845 
2847 3 -139.005 -163 -118.419 0.27 2846 
2848 3 -141.585 -163.33 -119.604 0.325 2847 
2849 3 -144.405 -163.54 -122.022 0.16 2848 
2850 3 -147.735 -164.52 -125.746 0.16 2849 
2851 3 -148.885 -164.84 -130.307 0.16 2850 
2852 3 86.185 -101.32 -153.467 0.43 2059 
2853 3 90.515 -99.39 -152.874 0.43 2852 
2854 3 92.705 -98.08 -152.181 0.43 2853 
2855 3 93.775 -97.36 -151.417 0.43 2854 
2856 3 97.015 -97.06 -150.727 0.43 2855 
2857 3 98.945 -96.08 -150.269 0.43 2856 
2858 3 100.775 -95.36 -150.096 0.43 2857 
2859 3 104.225 -94.38 -150.151 0.43 2858 
2860 3 105.905 -93.95 -150.315 0.43 2859 
2861 3 108.075 -92.52 -150.484 0.43 2860 
2862 3 111.575 -91.26 -150.579 0.43 2861 
2863 3 113.475 -91.46 -150.504 0.43 2862 
2864 3 115.315 -91.41 -150.145 0.43 2863 
2865 3 117.905 -90.43 -149.374 0.43 2864 
2866 3 121.295 -89.44 -148.197 0.43 2865 
2867 3 123.755 -89.16 -146.767 0.43 2866 
2868 3 127.125 -88.32 -145.391 0.43 2867 
2869 3 128.745 -88.16 -144.332 0.43 2868 
2870 3 131.675 -87.4 -143.743 0.43 2869 
2871 3 134.685 -86.49 -143.614 0.38 2870 
2872 3 138.175 -86.29 -143.852 0.38 2871 
2873 3 140.935 -84.48 -144.294 0.38 2872 
2874 3 144.055 -82.88 -144.709 0.27 2873 
2875 3 146.325 -82.09 -144.882 0.27 2874 
2876 3 147.845 -81.95 -144.694 0.27 2875 
2877 3 150.365 -81.39 -144.203 0.27 2876 
2878 3 153.275 -81.42 -143.515 0.27 2877 
2879 3 156.195 -81.19 -142.749 0.27 2878 
2880 3 160.425 -80.32 -142.009 0.27 2879 
2881 3 162.125 -79.36 -141.52 0.27 2880 
2882 3 165.415 -77.48 -141.499 0.215 2881 
2883 3 166.955 -77.48 -142.012 0.215 2882 
2884 3 169.695 -76.21 -142.775 0.215 2883 
2885 3 172.675 -75.7 -143.379 0.215 2884 
2886 3 175.395 -74.96 -143.512 0.215 2885 
2887 3 178.285 -74.6 -143.199 0.215 2886 
2888 3 179.835 -74.06 -142.631 0.215 2887 
2889 3 182.495 -72.95 -142.018 0.215 2888 
2890 3 183.235 -72.42 -141.427 0.43 2889 
2891 3 -17.245 -165.54 -64.537 0.755 2093 
2892 3 -15.205 -165.32 -63.802 0.595 2891 
2893 3 -10.705 -165.34 -63.228 0.595 2892 
2894 3 -8.605 -164.84 -62.884 0.595 2893 
2895 3 -6.425 -164.73 -62.696 0.595 2894 
2896 3 -3.895 -164.17 -62.479 0.595 2895 
2897 3 -2.385 -164.03 -61.972 0.595 2896 
2898 3 -1.185 -165.28 -61.021 0.595 2897 
2899 3 0.595 -166.69 -59.711 0.595 2898 
2900 3 4.555 -168.12 -58.427 0.595 2899 
2901 3 8.215 -168.95 -57.551 0.595 2900 
2902 3 13.375 -168.98 -57.167 0.595 2901 
2903 3 14.905 -168.97 -56.964 0.595 2902 
2904 3 18.895 -168.95 -56.513 0.595 2903 
2905 3 21.845 -169.5 -55.601 0.595 2904 
2906 3 25.295 -170.37 -54.347 0.97 2905 
2907 3 -28.525 -183.08 -83.087 0.54 2067 
2908 3 -26.065 -183.98 -84.17 0.38 2907 
2909 3 -24.435 -184.49 -84.619 0.54 2908 
2910 3 -22.255 -187.01 -84.313 0.27 2909 
2911 3 -20.725 -189.53 -83.683 0.485 2910 
2912 3 -21.065 -189.47 -83.396 0.485 2911 
2913 3 -16.065 -197.51 -83.897 0.54 2912 
2914 3 -15.205 -198.03 -85.284 0.54 2913 
2915 3 -13.275 -199.67 -87.285 0.54 2914 
2916 3 -11.865 -200.88 -89.475 0.54 2915 
2917 3 -10.595 -202.52 -91.397 0.54 2916 
2918 3 -10.035 -203.87 -92.795 0.54 2917 
2919 3 -9.195 -205.57 -93.618 0.54 2918 
2920 3 -7.135 -207.98 -94.01 0.54 2919 
2921 3 -5.705 -209.86 -94.148 0.54 2920 
2922 3 -3.815 -212.97 -94.183 0.54 2921 
2923 3 -2.285 -215.47 -94.187 0.54 2922 
2924 3 -1.605 -217.48 -94.187 0.54 2923 
2925 3 -0.315 -219.23 -94.191 0.54 2924 
2926 3 1.465 -221.31 -94.232 0.54 2925 
2927 3 1.255 -220.69 -94.403 0.54 2926 
2928 3 2.155 -222.12 -94.859 0.54 2927 
2929 3 3.385 -224.81 -95.725 0.54 2928 
2930 3 4.445 -226.48 -96.999 0.65 2929 
2931 3 5.705 -228.77 -98.524 0.54 2930 
2932 3 7.175 -230.88 -100.179 0.54 2931 
2933 3 8.125 -233.24 -102.078 0.54 2932 
2934 3 9.705 -235.08 -104.555 0.54 2933 
2935 3 9.735 -236.52 -107.845 0.54 2934 
2936 3 11.515 -237.94 -111.747 0.54 2935 
2937 3 -94.315 -140.11 -131.217 0.485 2078 
2938 3 -95.675 -139.82 -129.769 0.485 2937 
2939 3 -97.665 -138.45 -128.71 0.43 2938 
2940 3 -101.465 -137.38 -128.301 0.38 2939 
2941 3 -104.705 -136.35 -128.51 0.325 2940 
2942 3 -107.535 -134.61 -129.003 0.325 2941 
2943 3 -109.245 -133.57 -129.37 0.325 2942 
2944 3 -110.515 -133.53 -129.526 0.27 2943 
2945 3 -112.045 -132.34 -129.708 0.27 2944 
2946 3 -114.215 -131.78 -130.257 0.27 2945 
2947 3 -115.605 -130.7 -131.202 0.27 2946 
2948 3 -116.905 -129.48 -132.333 0.27 2947 
2949 3 -119.235 -128.7 -133.37 0.27 2948 
2950 3 -120.885 -128.05 -134.234 0.27 2949 
2951 3 -122.095 -127.34 -134.982 0.27 2950 
2952 3 -123.445 -126.52 -135.713 0.27 2951 
2953 3 -125.365 -125.65 -136.45 0.27 2952 
2954 3 -126.145 -124.86 -137.143 0.27 2953 
2955 3 -127.825 -123.31 -137.726 0.27 2954 
2956 3 -130.575 -122.05 -138.175 0.27 2955 
2957 3 -132.605 -121.74 -138.539 0.27 2956 
2958 3 -134.465 -121.8 -138.927 0.27 2957 
2959 3 -136.055 -122.08 -139.448 0.27 2958 
2960 3 -137.755 -122.37 -140.122 0.27 2959 
2961 3 -139.815 -121.81 -140.86 0.27 2960 
2962 3 -141.965 -121.5 -141.513 0.27 2961 
2963 3 -144.975 -119.92 -141.971 0.27 2962 
2964 3 -147.865 -118.69 -142.218 0.215 2963 
2965 3 -149.345 -118.42 -142.317 0.215 2964 
2966 3 -151.295 -117.83 -142.343 0.215 2965 
2967 3 -152.885 -117.58 -142.347 0.215 2966 
2968 3 -154.265 -117.17 -142.347 0.215 2967 
2969 3 -155.025 -117.16 -142.362 0.215 2968 
2970 3 -157.245 -117.01 -142.439 0.215 2969 
2971 3 -157.955 -116.87 -142.652 0.215 2970 
2972 3 -160.785 -114.98 -143.019 0.215 2971 
2973 3 -161.965 -115.18 -143.401 0.215 2972 
2974 3 -163.905 -114.58 -143.507 0.215 2973 
2975 3 -166.285 -114.21 -143.126 0.27 2974 
2976 3 -168.095 -115.05 -142.347 0.27 2975 
2977 3 -81.875 -127.4 -117.347 0.65 2137 
2978 3 -83.845 -126.15 -118.197 0.54 2977 
2979 3 -85.705 -124.89 -118.306 0.54 2978 
2980 3 -87.205 -123.83 -117.425 0.54 2979 
2981 3 -88.965 -122.15 -115.948 0.485 2980 
2982 3 -90.415 -122.14 -114.488 0.485 2981 
2983 3 -91.965 -120.68 -113.468 0.485 2982 
2984 3 -95.105 -118.32 -112.773 0.595 2983 
2985 3 -96.705 -116.08 -111.977 0.485 2984 
2986 3 -97.485 -114.76 -110.605 0.485 2985 
2987 3 -99.405 -113.77 -108.538 0.485 2986 
2988 3 -101.365 -111.88 -105.993 0.485 2987 
2989 3 -101.995 -110.25 -103.384 0.485 2988 
2990 3 -103.285 -108.35 -100.985 0.485 2989 
2991 3 -103.735 -107.61 -98.807 0.43 2990 
2992 3 -105.405 -151.26 -111.787 0.7 2089 
2993 3 -107.925 -150.11 -109.662 0.65 2992 
2994 3 -109.925 -149.93 -107.706 0.65 2993 
2995 3 -112.195 -149.53 -105.967 0.65 2994 
2996 3 -113.475 -149.35 -104.367 0.65 2995 
2997 3 -17.605 -167.58 -51.587 0.65 2093 
2998 3 -17.875 -165.37 -48.545 0.65 2997 
2999 3 -17.615 -163.1 -45.621 0.65 2998 
3000 3 -17.355 -160.8 -42.956 0.65 2999 
3001 3 -17.005 -159.02 -40.676 0.65 3000 
3002 3 -17.015 -157.06 -38.85 0.65 3001 
3003 3 -15.985 -156.61 -37.467 0.485 3002 
3004 3 -14.895 -157.87 -36.466 0.485 3003 
3005 3 -13.605 -159.1 -35.699 0.485 3004 
3006 3 -11.735 -160.36 -34.871 0.7 3005 
3007 3 -9.025 -160.81 -33.547 0.7 3006 
3008 3 -6.185 -162.05 -31.437 0.7 3007 
3009 3 -2.875 -162.14 -28.692 0.54 3008 
3010 3 1.185 -160.91 -25.973 0.54 3009 
3011 3 3.555 -160.37 -23.936 0.54 3010 
3012 3 7.295 -161.03 -22.776 0.54 3011 
3013 3 9.755 -160.75 -22.15 0.54 3012 
3014 3 11.275 -160.62 -21.695 0.43 3013 
3015 3 12.415 -160.29 -21.336 0.325 3014 
3016 3 13.975 -161.08 -21.238 0.325 3015 
3017 3 15.455 -161.35 -21.474 0.325 3016 
3018 3 16.965 -159.91 -21.937 0.755 3017 
3019 3 -76.414 -165.764 -267.218 0.295 2122 
3020 3 -77.871 -167.643 -264.078 0.295 3019 
3021 3 -79.776 -168.995 -264.504 0.295 3020 
3022 3 -81.116 -168.983 -266.451 0.295 3021 
3023 3 -83.065 -169.97 -267.514 0.295 3022 
3024 3 -83.655 -171.83 -271.104 0.295 3023 
3025 3 -83.655 -172.1 -274.522 0.295 3024 
3026 3 -84.355 -173.3 -277.639 0.295 3025 
3027 3 -84.475 -173.69 -280.452 0.295 3026 
3028 3 -85.185 -173.96 -282.998 0.295 3027 
3029 3 -87.425 -173.83 -285.308 0.295 3028 
3030 3 -89.315 -173.43 -286.725 0.295 3029 
3031 3 -89.315 -173.43 -284.789 0.295 3030 
3032 3 -89.435 -171.7 -274.038 0.295 3031 
3033 3 -87.025 -163.795 -268.965 0.295 3032 
3034 3 -84.627 -155.582 -262.932 0.295 3033 
3035 3 -80.381 -145.781 -269.403 0.295 3034 
3036 3 30.805 -158.84 -115.497 1.025 2133 
3037 3 32.575 -158.93 -114.108 0.7 3036 
3038 3 35.625 -159.86 -113.495 0.7 3037 
3039 3 39.045 -159.93 -113.915 0.7 3038 
3040 3 41.665 -160.53 -115.105 0.595 3039 
3041 3 44.295 -161.13 -116.662 0.755 3040 
3042 3 46.725 -162.56 -118.361 0.92 3041 
3043 3 48.935 -163.24 -120.117 0.92 3042 
3044 3 -79.685 -125.17 -123.827 0.7 2137 
3045 3 -79.085 -123.48 -124.138 0.7 3044 
3046 3 -78.965 -122.4 -124.538 0.7 3045 
3047 3 -79.425 -119.7 -125.183 0.7 3046 
3048 3 -79.045 -117.4 -126.216 0.7 3047 
3049 3 -79.385 -114.82 -127.646 0.7 3048 
3050 3 -79.375 -113.62 -129.252 0.7 3049 
3051 3 -79.555 -111.93 -130.783 0.7 3050 
3052 3 -81.485 -107.78 -132.157 0.865 3051 
3053 3 -62.015 -167.45 53.063 0.7 2143 
3054 3 -63.455 -168.62 52.048 0.7 3053 
3055 3 -66.085 -170.13 51.227 0.7 3054 
3056 3 -68.175 -172.08 50.695 0.7 3055 
3057 3 -70.105 -174.26 50.426 0.7 3056 
3058 3 -71.615 -175.58 50.323 0.595 3057 
3059 3 -72.725 -176.82 50.297 0.595 3058 
3060 3 -74.045 -177.45 50.293 0.595 3059 
3061 3 -75.235 -180.03 50.293 0.595 3060 
3062 3 -78.315 -183.47 50.297 0.54 3061 
3063 3 -78.785 -183.95 50.316 0.54 3062 
3064 3 -79.525 -184.74 50.375 0.54 3063 
3065 3 -80.475 -186.22 50.504 0.54 3064 
3066 3 -81.765 -187.64 50.729 0.54 3065 
3067 3 -82.245 -189.32 51.061 0.54 3066 
3068 3 -83.085 -190.77 51.464 0.54 3067 
3069 3 -83.395 -192.14 51.865 0.54 3068 
3070 3 -84.925 -193.46 52.16 0.54 3069 
3071 3 -87.255 -197.04 52.303 0.54 3070 
3072 3 -88.395 -200.33 52.304 0.215 3071 
3073 3 -89.435 -202.62 52.245 0.215 3072 
3074 3 -91.325 -204.41 52.188 0.215 3073 
3075 3 -92.685 -205.96 52.161 0.215 3074 
3076 3 -93.865 -206.83 52.153 0.215 3075 
3077 3 -95.155 -208.24 52.153 0.215 3076 
3078 3 -96.125 -209.59 52.149 0.215 3077 
3079 3 -97.525 -211.04 52.127 0.215 3078 
3080 3 -98.495 -212.39 52.093 0.215 3079 
3081 3 -100.015 -213.69 52.132 0.215 3080 
3082 3 -102.935 -215.26 52.477 0.215 3081 
3083 3 -104.595 -218.32 53.372 0.27 3082 
3084 3 -105.695 -219.57 54.897 0.27 3083 
3085 3 -108.235 -221.33 56.753 0.38 3084 
3086 3 -109.865 -223.34 58.473 0.38 3085 
3087 3 -112.685 -225.41 59.657 0.215 3086 
3088 3 -113.195 -227.47 60.265 0.215 3087 
3089 3 -116.335 -229.61 60.471 0.215 3088 
3090 3 -118.775 -233.99 60.513 0.215 3089 
3091 3 80.455 -157.01 -157.147 0.325 2445 
3092 3 84.015 -155.34 -156.155 0.215 3091 
3093 3 87.105 -153.62 -155.44 0.215 3092 
3094 3 90.055 -152.98 -155.302 0.215 3093 
3095 3 94.425 -152.22 -155.908 0.215 3094 
3096 3 98.855 -152.79 -157.161 0.215 3095 
3097 3 107.185 -151.47 -158.663 0.215 3096 
3098 3 134.465 -149.02 -160.047 0.215 3097 
3099 3 142.415 -147.64 -161.235 0.215 3098 
3100 3 152.215 -146.09 -162.402 0.215 3099 
3101 3 161.105 -143.62 -163.657 0.11 3100 
3102 3 79.545 -158.1 -149.757 0.325 2445 
3103 3 80.805 -159.07 -153.468 0.325 3102 
3104 3 81.845 -160.6 -156.899 0.325 3103 
3105 3 82.735 -162.56 -159.939 0.325 3104 
3106 3 84.005 -162.35 -162.707 0.325 3105 
3107 3 52.515 -163.66 -125.677 0.43 3043 
3108 3 55.425 -164.61 -127.547 0.43 3107 
3109 3 56.655 -164.15 -129.416 0.43 3108 
3110 3 57.815 -163.28 -131.513 0.325 3109 
3111 3 59.825 -164.12 -134.162 0.325 3110 
3112 3 60.795 -164.6 -137.594 0.43 3111 
3113 3 62.225 -165.95 -141.598 0.43 3112 
3114 3 64.395 -165.83 -145.734 0.43 3113 
3115 3 65.755 -165.47 -149.54 0.43 3114 
3116 3 66.825 -166.62 -152.805 0.325 3115 
3117 3 69.415 -166.96 -155.525 0.38 3116 
3118 3 70.835 -166.33 -157.731 0.38 3117 
3119 3 72.335 -166.72 -159.345 0.38 3118 
3120 3 73.845 -167.25 -160.021 0.38 3119 
3121 3 77.465 -169.13 -159.293 0.38 3120 
3122 3 81.775 -170.65 -156.944 0.38 3121 
3123 3 82.385 -171.33 -153.467 0.38 3122 
3124 3 -92.605 -209.82 -319.227 0.175 2810 
3125 3 -90.945 -211.42 -319.372 0.175 3124 
3126 3 -89.535 -211.82 -319.772 0.175 3125 
3127 3 -87.995 -213.01 -320.672 0.175 3126 
3128 3 -87.645 -214.61 -322.235 0.175 3127 
3129 3 -86.115 -215.27 -324.384 0.175 3128 
3130 3 -86.115 -215.27 -326.883 0.175 3129 
3131 3 -85.635 -216.47 -329.497 0.175 3130 
3132 3 -85.635 -216.47 -332.286 0.175 3131 
3133 3 -85.285 -218.07 -335.448 0.175 3132 
3134 3 -85.285 -218.07 -339.069 0.175 3133 
3135 3 -83.865 -217.93 -342.769 0.175 3134 
3136 3 -85.405 -219 -345.975 0.175 3135 
3137 3 -86.115 -220.46 -348.236 0.175 3136 
3138 3 -86.115 -220.72 -349.575 0.175 3137 
3139 3 -85.045 -222.19 -350.296 0.175 3138 
3140 3 -85.045 -222.32 -350.837 0.175 3139 
3141 3 -84.695 -223.65 -351.603 0.175 3140 
3142 3 -84.695 -223.65 -353.059 0.175 3141 
3143 3 -83.985 -225.51 -355.501 0.175 3142 
3144 3 -83.755 -225.91 -358.806 0.175 3143 
3145 3 -83.275 -227.9 -362.114 0.175 3144 
3146 3 -83.395 -228.04 -364.191 0.175 3145 
3147 3 -83.635 -229.5 -364.103 0.175 3146 
3148 3 -83.985 -229.63 -361.899 0.175 3147 
3149 3 -84.575 -231.63 -358.625 0.175 3148 
3150 3 -84.575 -231.76 -355.606 0.175 3149 
3151 3 -84.105 -232.42 -353.648 0.175 3150 
3152 3 -84.105 -232.42 -352.567 0.175 3151 
3153 3 -134.115 -213.97 -148.817 0.215 2834 
3154 3 -136.015 -213.77 -149.555 0.215 3153 
3155 3 -137.905 -214.23 -150.284 0.215 3154 
3156 3 -139.765 -213.63 -150.969 0.215 3155 
3157 3 -140.565 -214.69 -151.559 0.215 3156 
3158 3 -142.195 -214.06 -152.003 0.215 3157 
3159 3 -143.565 -215.08 -152.29 0.215 3158 
3160 3 -146.155 -214.06 -152.441 0.215 3159 
3161 3 -149.515 -214.24 -152.505 0.215 3160 
3162 3 -153.455 -212.42 -152.523 0.215 3161 
3163 3 -154.385 -212.05 -152.527 0.215 3162 
3164 3 -157.375 -211.91 -152.527 0.215 3163 
3165 3 -159.625 -212.3 -152.527 0.215 3164 
3166 3 -162.435 -211.87 -152.527 0.38 3165 
3167 3 -164.455 -211.53 -152.527 0.16 3166 
3168 3 -166.885 -210.5 -152.527 0.27 3167 
3169 3 -169.485 -209.37 -152.527 0.16 3168 
3170 3 -171.235 -209.4 -152.561 0.16 3169 
3171 3 -173.115 -209.33 -152.733 0.16 3170 
3172 3 -174.865 -208.72 -153.247 0.16 3171 
3173 3 -176.495 -208.07 -154.271 0.16 3172 
3174 3 -179.555 -206.21 -155.853 0.27 3173 
3175 3 -182.505 -205.67 -157.754 0.16 3174 
3176 3 -185.335 -205.76 -159.661 0.11 3175 
3177 3 -187.605 -206.68 -161.065 0.11 3176 
3178 3 -190.025 -207.1 -161.52 0.27 3177 
3179 3 -192.515 -207.39 -160.514 0.16 3178 
3180 3 -194.145 -208.06 -158.05 0.16 3179 
3181 3 -195.735 -207.83 -154.561 0.16 3180 
3182 3 -199.015 -206.54 -151.006 0.16 3181 
3183 3 -200.065 -206.44 -148.143 0.16 3182 
3184 3 -200.885 -205.53 -146.353 0.215 3183 
3185 3 -202.065 -204.41 -145.475 0.11 3184 
3186 3 -203.485 -203.21 -145.169 0.215 3185 
3187 3 -204.915 -202.54 -145.103 0.11 3186 
3188 3 -206.775 -203.12 -145.107 0.215 3187 
3189 3 -116.535 -150.01 -104.367 0.485 2996 
3190 3 -118.825 -148.81 -104.992 0.43 3189 
3191 3 -122.585 -148.01 -105.088 0.38 3190 
3192 3 -124.795 -148.52 -104.46 0.27 3191 
3193 3 -127.505 -147.41 -103.348 0.27 3192 
3194 3 -129.805 -148.07 -102.188 0.215 3193 
3195 3 -132.295 -146.92 -101.337 0.325 3194 
3196 3 -135.605 -145.5 -100.892 0.215 3195 
3197 3 -137.405 -144.09 -100.795 0.325 3196 
3198 3 -141.985 -141.59 -100.981 0.27 3197 
3199 3 -144.535 -140.17 -101.436 0.215 3198 
3200 3 -147.065 -137.57 -102.096 0.38 3199 
3201 3 -149.745 -136.32 -102.742 0.215 3200 
3202 3 -151.565 -134.64 -103.029 0.215 3201 
3203 3 -152.645 -134.17 -102.704 0.215 3202 
3204 3 -154.625 -133.46 -101.815 0.27 3203 
3205 3 -156.575 -132.34 -100.807 0.16 3204 
3206 3 -158.385 -131.34 -100.271 0.16 3205 
3207 3 -162.205 -130.8 -100.671 0.27 3206 
3208 3 -164.405 -130.12 -102.001 0.215 3207 
3209 3 -168.215 -128.39 -103.869 0.27 3208 
3210 3 -169.805 -128.03 -105.6 0.215 3209 
3211 3 -172.375 -127.81 -106.687 0.215 3210 
3212 3 -173.865 -127.4 -106.913 0.215 3211 
3213 3 -177.065 -126.62 -106.442 0.27 3212 
3214 3 -179.235 -126.73 -105.498 0.215 3213 
3215 3 -180.535 -126.17 -104.268 0.215 3214 
3216 3 -183.795 -126.32 -102.836 0.215 3215 
3217 3 -185.465 -125.83 -101.398 0.27 3216 
3218 3 -188.145 -124.97 -100.197 0.16 3217 
3219 3 -189.075 -123.94 -99.451 0.16 3218 
3220 3 -190.765 -125.03 -99.18 0.27 3219 
3221 3 -192.195 -124.88 -99.301 0.27 3220 
3222 3 -194.815 -123.75 -99.738 0.16 3221 
3223 3 -197.915 -122.95 -100.521 0.16 3222 
3224 3 -199.425 -123.08 -101.722 0.325 3223 
3225 3 -201.195 -123.52 -103.305 0.215 3224 
3226 3 -202.895 -123.28 -105.096 0.38 3225 
3227 3 -206.565 -121.67 -106.811 0.11 3226 
3228 3 -208.045 -121.4 -108.237 0.215 3227 
3229 3 -209.045 -121.3 -109.285 0.215 3228 
3230 3 -209.995 -120.28 -109.994 0.215 3229 
3231 3 -211.165 -119.82 -110.407 0.215 3230 
3232 3 -213.515 -118.9 -110.527 0.16 3231 
3233 3 -215.025 -118.51 -110.299 0.27 3232 
3234 3 -217.125 -117.69 -109.766 0.16 3233 
3235 3 -220.715 -116.6 -109.111 0.325 3234 
3236 3 -224.535 -114.99 -108.667 0.11 3235 
3237 3 -228.115 -114.57 -108.649 0.215 3236 
3238 3 -230.055 -112.92 -108.987 0.215 3237 
3239 3 26.205 -172.58 -60.827 0.485 2906 
3240 3 27.105 -173.89 -60.713 0.485 3239 
3241 3 27.895 -175.33 -60.428 0.485 3240 
3242 3 28.995 -177.91 -59.857 0.485 3241 
3243 3 31.505 -178.53 -58.991 0.43 3242 
3244 3 32.905 -180.28 -57.96 0.43 3243 
3245 3 32.945 -181.73 -56.888 0.43 3244 
3246 3 34.495 -183.16 -55.781 0.43 3245 
3247 3 35.415 -185.27 -54.449 0.43 3246 
3248 3 37.155 -188.4 -52.743 0.43 3247 
3249 3 37.565 -189.51 -50.703 0.43 3248 
3250 3 38.935 -190.73 -48.659 0.43 3249 
3251 3 40.285 -191.56 -46.983 0.43 3250 
3252 3 40.105 -193.05 -45.904 0.325 3251 
3253 3 41.265 -193.37 -45.381 0.27 3252 
3254 3 40.835 -194.1 -45.244 0.27 3253 
3255 3 41.495 -196.09 -45.333 0.27 3254 
3256 3 43.535 -198.92 -45.61 0.27 3255 
3257 3 44.825 -202.67 -46.143 0.38 3256 
3258 3 46.135 -203.23 -46.997 0.27 3257 
3259 3 47.375 -204.73 -48.14 0.43 3258 
3260 3 47.155 -206.62 -49.341 0.325 3259 
3261 3 48.545 -207.7 -50.258 0.325 3260 
3262 3 48.905 -209.11 -50.51 0.325 3261 
3263 3 50.495 -210.14 -49.881 0.325 3262 
3264 3 50.035 -211.94 -48.398 0.325 3263 
3265 3 51.455 -214.74 -46.415 0.325 3264 
3266 3 51.625 -216.43 -44.463 0.215 3265 
3267 3 52.445 -218.01 -42.995 0.325 3266 
3268 3 52.985 -220.42 -42.137 0.27 3267 
3269 3 57.675 -221.6 -41.7 0.27 3268 
3270 3 57.325 -224.02 -41.393 0.27 3269 
3271 3 59.575 -226.81 -41.021 0.27 3270 
3272 3 61.715 -226.58 -40.503 0.27 3271 
3273 3 62.465 -226.45 -39.818 0.27 3272 
3274 3 62.885 -227.56 -38.968 0.27 3273 
3275 3 66.325 -228.55 -38.041 0.27 3274 
3276 3 66.885 -229.89 -37.178 0.27 3275 
3277 3 68.475 -231.48 -36.526 0.215 3276 
3278 3 69.915 -232.15 -36.125 0.38 3277 
3279 3 70.115 -233.97 -35.926 0.38 3278 
3280 3 71.405 -234.81 -35.818 0.215 3279 
3281 3 72.485 -235.28 -35.719 0.215 3280 
3282 3 74.105 -235.81 -35.625 0.215 3281 
3283 3 74.925 -237.38 -35.644 0.16 3282 
3284 3 77.165 -238.31 -35.945 0.325 3283 
3285 3 78.685 -239.49 -36.616 0.38 3284 
3286 3 80.055 -240.44 -37.564 0.43 3285 
3287 3 81.765 -240.83 -38.587 0.215 3286 
3288 3 84.375 -243.28 -39.558 0.16 3287 
3289 3 86.255 -244.01 -40.566 0.16 3288 
3290 3 88.945 -244.86 -41.812 0.325 3289 
3291 3 90.935 -245.72 -43.414 0.43 3290 
3292 3 92.525 -247.29 -45.235 0.16 3291 
3293 3 94.395 -248.02 -46.999 0.16 3292 
3294 3 97.515 -250.25 -48.412 0.215 3293 
3295 3 98.875 -251.73 -49.254 0.16 3294 
3296 3 101.835 -254.27 -49.337 0.27 3295 
3297 3 103.305 -255.47 -48.515 0.27 3296 
3298 3 104.825 -256.66 -46.786 0.16 3297 
3299 3 107.615 -258.82 -44.362 0.16 3298 
3300 3 108.335 -261.74 -41.643 0.16 3299 
3301 3 109.445 -261.14 -39.1 0.16 3300 
3302 3 111.415 -261.87 -37.111 0.27 3301 
3303 3 113.135 -263.55 -35.845 0.16 3302 
3304 3 114.895 -264.83 -35.211 0.16 3303 
3305 3 116.135 -266.33 -34.984 0.16 3304 
3306 3 116.675 -267.57 -34.938 0.325 3305 
3307 3 118.735 -269.33 -34.942 0.215 3306 
3308 3 119.935 -270.57 -34.908 0.215 3307 
3309 3 119.795 -272.32 -34.697 0.215 3308 
3310 3 122.145 -273.89 -34.181 0.325 3309 
3311 3 122.015 -276.95 -33.308 0.325 3310 
3312 3 124.225 -277.36 -32.262 0.325 3311 
3313 3 126.885 -280.07 -31.307 0.215 3312 
3314 3 127.705 -280.32 -30.639 0.325 3313 
3315 3 130.885 -282.29 -30.159 0.215 3314 
3316 3 132.395 -284.02 -29.59 0.27 3315 
3317 3 133.075 -284.82 -28.732 0.16 3316 
3318 3 135.005 -285.81 -27.735 0.325 3317 
3319 3 136.555 -287.78 -27.035 0.215 3318 
3320 3 137.225 -289.79 -26.924 0.325 3319 
3321 3 137.665 -293.01 -27.247 0.325 3320 
3322 3 139.875 -293.69 -27.455 0.325 3321 
3323 3 142.665 -294.66 -27.067 0.215 3322 
3324 3 143.885 -294.06 -25.833 0.16 3323 
3325 3 145.495 -293.92 -23.72 0.27 3324 
3326 3 146.445 -293.75 -20.786 0.11 3325 
3327 3 149.965 -293.14 -17.327 0.215 3326 
3328 3 12.845 -238.64 -108.047 0.38 2936 
3329 3 13.915 -239.78 -108.194 0.27 3328 
3330 3 15.855 -240.9 -108.334 0.325 3329 
3331 3 16.395 -242.12 -108.477 0.215 3330 
3332 3 17.485 -242.73 -108.708 0.27 3331 
3333 3 17.965 -243.56 -109.145 0.16 3332 
3334 3 20.095 -246.37 -109.867 0.325 3333 
3335 3 21.745 -248.34 -110.761 0.27 3334 
3336 3 23.755 -249.84 -111.613 0.215 3335 
3337 3 25.335 -251.28 -112.243 0.215 3336 
3338 3 26.035 -252.2 -112.734 0.325 3337 
3339 3 26.925 -254.18 -113.301 0.325 3338 
3340 3 27.365 -255.82 -114.134 0.325 3339 
3341 3 28.515 -258.66 -115.153 0.325 3340 
3342 3 28.785 -260.2 -116.145 0.325 3341 
3343 3 29.215 -261.45 -116.905 0.325 3342 
3344 3 29.545 -262.71 -117.445 0.325 3343 
3345 3 30.075 -264.6 -117.904 0.325 3344 
3346 3 30.915 -266.84 -118.468 0.325 3345 
3347 3 31.625 -267.77 -119.237 0.325 3346 
3348 3 31.875 -268.65 -120.229 0.325 3347 
3349 3 32.095 -269.27 -121.365 0.325 3348 
3350 3 32.275 -270.31 -122.501 0.325 3349 
3351 3 31.965 -271.68 -123.459 0.325 3350 
3352 3 32.195 -273.62 -124.04 0.325 3351 
3353 3 32.245 -275.18 -124.023 0.325 3352 
3354 3 32.745 -276.81 -123.281 0.325 3353 
3355 3 33.045 -277.3 -121.931 0.325 3354 
3356 3 32.125 -279.31 -120.465 0.325 3355 
3357 3 33.035 -281.39 -119.441 0.325 3356 
3358 3 33.645 -283.02 -119.184 0.325 3357 
3359 3 34.365 -285.28 -119.523 0.325 3358 
3360 3 36.095 -286.42 -120.16 0.325 3359 
3361 3 36.565 -287.79 -120.897 0.325 3360 
3362 3 37.545 -289.75 -121.835 0.325 3361 
3363 3 38.735 -291.52 -123.078 0.325 3362 
3364 3 38.355 -293.17 -124.6 0.325 3363 
3365 3 40.195 -294.96 -126.151 0.325 3364 
3366 3 40.385 -299.29 -127.425 0.325 3365 
3367 3 40.685 -300.95 -128.193 0.325 3366 
3368 3 42.215 -304.39 -128.427 0.325 3367 
3369 3 42.375 -306.61 -128.31 0.325 3368 
3370 3 43.075 -308.75 -128.173 0.325 3369 
3371 3 43.745 -310.74 -128.396 0.325 3370 
3372 3 44.645 -312.16 -129.278 0.27 3371 
3373 3 45.895 -313.68 -130.911 0.27 3372 
3374 3 47.765 -316.25 -133.089 0.27 3373 
3375 3 49.335 -317.83 -135.425 0.27 3374 
3376 3 51.815 -318.85 -137.483 0.215 3375 
3377 3 52.415 -320.34 -138.992 0.215 3376 
3378 3 56.465 -324.13 -139.838 0.38 3377 
3379 3 58.955 -325.56 -140.13 0.11 3378 
3380 3 59.465 -327.31 -140.089 0.11 3379 
3381 3 60.035 -328.01 -139.996 0.215 3380 
3382 3 61.735 -329.56 -140.004 0.11 3381 
3383 3 62.695 -330.72 -140.131 0.215 3382 
3384 3 62.865 -332.93 -140.288 0.215 3383 
3385 3 63.735 -333.58 -140.405 0.11 3384 
3386 3 64.405 -334.26 -140.463 0.215 3385 
3387 3 64.975 -335.61 -140.483 0.16 3386 
3388 3 65.595 -336.7 -140.506 0.16 3387 
3389 3 65.845 -339.43 -140.586 0.16 3388 
3390 3 67.295 -340.23 -140.791 0.16 3389 
3391 3 68.405 -343.48 -141.113 0.11 3390 
3392 3 69.095 -344.28 -141.455 0.27 3391 
3393 3 70.045 -345.97 -141.625 0.16 3392 
3394 3 71.405 -347.85 -141.533 0.16 3393 
3395 3 73.665 -348.91 -141.226 0.11 3394 
3396 3 75.525 -350.18 -140.885 0.11 3395 
3397 3 77.745 -351.51 -140.638 0.215 3396 
3398 3 78.315 -351.67 -140.525 0.16 3397 
3399 3 80.775 -353.24 -140.502 0.215 3398 
3400 3 82.345 -354.01 -140.559 0.11 3399 
3401 3 83.795 -354.83 -140.726 0.055 3400 
3402 3 85.945 -357.23 -141.006 0.055 3401 
3403 3 87.615 -359.19 -141.301 0.055 3402 
3404 3 88.955 -360.02 -141.435 0.215 3403 
3405 3 90.795 -361.15 -141.321 0.11 3404 
3406 3 92.045 -362.65 -141.034 0.11 3405 
3407 3 93.725 -364.75 -140.782 0.11 3406 
3408 3 94.795 -366.54 -140.737 0.055 3407 
3409 3 95.785 -367.55 -141.007 0.055 3408 
3410 3 96.625 -368.61 -141.565 0.215 3409 
3411 3 98.385 -369.23 -142.268 0.11 3410 
3412 3 99.385 -369.98 -142.816 0.215 3411 
3413 3 100.445 -370.32 -142.943 0.11 3412 
3414 3 101.285 -372.04 -142.576 0.27 3413 
3415 3 101.355 -373.74 -141.918 0.16 3414 
3416 3 101.595 -375.16 -141.29 0.27 3415 
3417 3 101.965 -376.01 -140.987 0.16 3416 
3418 3 102.375 -376.46 -141.217 0.325 3417 
3419 3 103.455 -377.73 -142.057 0.16 3418 
3420 3 105.035 -378.51 -143.43 0.27 3419 
3421 3 105.975 -379.54 -145.077 0.16 3420 
3422 3 106.805 -381.25 -146.717 0.16 3421 
3423 3 107.775 -382.41 -148.241 0.27 3422 
3424 3 109.745 -384.31 -149.712 0.11 3423 
3425 3 112.035 -386.16 -151.297 0.27 3424 
3426 3 112.805 -388.01 -153.005 0.11 3425 
3427 3 115.315 -390.21 -154.815 0.38 3426 
3428 3 116.545 -391.6 -156.535 0.11 3427 
3429 3 118.485 -392.71 -158.025 0.215 3428 
3430 3 120.005 -393.9 -158.986 0.11 3429 
3431 3 120.905 -394.68 -159.271 0.27 3430 
3432 3 124.445 -394.19 -158.831 0.11 3431 
3433 3 126.845 -394.83 -157.976 0.215 3432 
3434 3 128.135 -395.28 -157.077 0.325 3433 
3435 3 130.525 -396.45 -156.47 0.16 3434 
3436 3 131.955 -397.01 -156.199 0.27 3435 
3437 3 132.755 -397.92 -156.157 0.11 3436 
3438 3 133.325 -398.08 -156.197 0.325 3437 
3439 3 -59.645 -229.8 -40.457 0.325 2481 
3440 3 -61.235 -230.09 -40.77 0.215 3439 
3441 3 -63.115 -230.53 -41.082 0.215 3440 
3442 3 -65.115 -231 -41.419 0.325 3441 
3443 3 -67.355 -232.06 -41.862 0.16 3442 
3444 3 -70.655 -233.3 -42.572 0.215 3443 
3445 3 -71.505 -233.44 -43.677 0.16 3444 
3446 3 -74.495 -234.61 -45.169 0.16 3445 
3447 3 -77.765 -233.98 -46.783 0.325 3446 
3448 3 -79.855 -233.96 -48.13 0.16 3447 
3449 3 -82.815 -234.59 -48.809 0.16 3448 
3450 3 -86.245 -234.4 -48.523 0.16 3449 
3451 3 -88.165 -234.72 -47.119 0.16 3450 
3452 3 -90.465 -234.72 -44.673 0.16 3451 
3453 3 -95.665 -235.36 -41.57 0.215 3452 
3454 3 -99.295 -235.31 -38.316 0.215 3453 
3455 3 -102.505 -235.75 -35.319 0.215 3454 
3456 3 -104.375 -236.33 -32.695 0.215 3455 
3457 3 -107.875 -236.95 -30.409 0.215 3456 
3458 3 -109.935 -237.17 -28.411 0.215 3457 
3459 3 -111.875 -237.36 -26.726 0.215 3458 
3460 3 -115.655 -238.94 -25.404 0.215 3459 
3461 3 -118.455 -239.82 -24.514 0.16 3460 
3462 3 -120.805 -240.22 -24.135 0.215 3461 
3463 3 -122.995 -242.06 -24.316 0.215 3462 
3464 3 -127.835 -243.54 -24.984 0.16 3463 
3465 3 -129.695 -244.92 -25.929 0.16 3464 
3466 3 -133.485 -247.69 -26.933 0.27 3465 
3467 3 -136.175 -249.22 -27.897 0.11 3466 
3468 3 -138.495 -250.42 -28.892 0.11 3467 
3469 3 -139.045 -251.57 -29.983 0.11 3468 
3470 3 -141.455 -252.37 -31.22 0.215 3469 
3471 3 -143.095 -253.58 -32.641 0.055 3470 
3472 3 -144.015 -254.01 -34.417 0.16 3471 
3473 3 -146.505 -255.5 -36.788 0.27 3472 
3474 3 -148.765 -258.26 -39.951 0.11 3473 
3475 3 -150.745 -256.88 -43.952 0.11 3474 
3476 3 -154.175 -256.03 -48.536 0.11 3475 
3477 3 -155.905 -258.42 -53.188 0.215 3476 
3478 3 -157.545 -260.96 -57.198 0.27 3477 
3479 3 -158.645 -262.2 -60.075 0.11 3478 
3480 3 -160.275 -263.55 -61.711 0.215 3479 
3481 3 -161.155 -263.57 -62.392 0.11 3480 
3482 3 -162.195 -263.89 -62.43 0.11 3481 
3483 3 -162.085 -263.19 -61.935 0.215 3482 
3484 3 -164.075 -263.14 -60.851 0.16 3483 
3485 3 -166.825 -263.74 -59.197 0.27 3484 
3486 3 -168.545 -263.9 -57.282 0.16 3485 
3487 3 -170.095 -265.1 -55.551 0.27 3486 
3488 3 -171.435 -265.62 -54.356 0.16 3487 
3489 3 -172.115 -266.78 -53.731 0.11 3488 
3490 3 -174.075 -269.35 -53.503 0.11 3489 
3491 3 -176.165 -271.83 -53.451 0.27 3490 
3492 3 -177.685 -273.83 -53.447 0.11 3491 
3493 3 -179.105 -275.78 -53.432 0.215 3492 
3494 3 -179.115 -276.97 -53.352 0.16 3493 
3495 3 -180.345 -276.79 -53.108 0.16 3494 
3496 3 -182.335 -278.7 -52.589 0.325 3495 
3497 3 -183.295 -279.41 -51.728 0.16 3496 
3498 3 -184.495 -279.75 -50.519 0.16 3497 
3499 3 -186.195 -280.71 -49.008 0.16 3498 
3500 3 -187.225 -282.34 -47.256 0.16 3499 
3501 3 -188.205 -283.03 -45.4 0.16 3500 
3502 3 -190.125 -283.36 -43.638 0.16 3501 
3503 3 -191.335 -287.14 -42.217 0.16 3502 
3504 3 -191.855 -287.89 -41.261 0.16 3503 
3505 3 -193.015 -288.87 -40.783 0.325 3504 
3506 3 -195.515 -291.56 -40.714 0.16 3505 
3507 3 -197.425 -293.75 -41.059 0.27 3506 
3508 3 -199.245 -295.92 -41.882 0.16 3507 
3509 3 -201.695 -298.31 -43.225 0.27 3508 
3510 3 -203.035 -299.99 -44.978 0.055 3509 
3511 3 -205.565 -303.08 -46.891 0.055 3510 
3512 3 -209.175 -305.68 -48.69 0.055 3511 
3513 3 -211.325 -307.89 -50.236 0.055 3512 
3514 3 -213.305 -311.28 -51.587 0.215 3513 
3515 3 -57.815 -230.54 -40.457 0.485 2481 
3516 3 -58.435 -232.1 -40.027 0.485 3515 
3517 3 -60.155 -235.71 -39.719 0.485 3516 
3518 3 -61.925 -239.44 -39.731 0.38 3517 
3519 3 -62.865 -242.26 -40.243 0.38 3518 
3520 3 -63.895 -242.56 -41.277 0.38 3519 
3521 3 -64.975 -244.59 -42.568 0.38 3520 
3522 3 -65.415 -245.86 -43.753 0.38 3521 
3523 3 -66.615 -247.8 -44.553 0.16 3522 
3524 3 -67.515 -249.01 -44.956 0.16 3523 
3525 3 -68.015 -249.88 -45.094 0.16 3524 
3526 3 -67.545 -252.57 -45.124 0.38 3525 
3527 3 -67.555 -253.9 -45.103 0.16 3526 
3528 3 -67.575 -255.62 -44.986 0.38 3527 
3529 3 -68.095 -260.2 -44.685 0.16 3528 
3530 3 -68.985 -262.33 -44.131 0.325 3529 
3531 3 -70.665 -263.42 -43.347 0.16 3530 
3532 3 -71.045 -264.4 -42.392 0.16 3531 
3533 3 -70.775 -265.95 -41.324 0.325 3532 
3534 3 -70.255 -267.71 -40.127 0.27 3533 
3535 3 -70.185 -268.09 -38.74 0.11 3534 
3536 3 -70.485 -269.46 -37.083 0.11 3535 
3537 3 -71.695 -268.23 -35.083 0.27 3536 
3538 3 -70.885 -269.79 -32.741 0.11 3537 
3539 3 -70.615 -270.67 -30.192 0.27 3538 
3540 3 -69.715 -272.11 -27.772 0.16 3539 
3541 3 -69.855 -274.5 -25.842 0.325 3540 
3542 3 -69.495 -276.56 -24.621 0.16 3541 
3543 3 -70.215 -277.47 -24.03 0.16 3542 
3544 3 -71.125 -277.89 -23.835 0.325 3543 
3545 3 -72.005 -279.77 -23.793 0.325 3544 
3546 3 -73.005 -280.35 -23.775 0.16 3545 
3547 3 -73.925 -281.3 -23.718 0.325 3546 
3548 3 -72.995 -284.15 -23.606 0.16 3547 
3549 3 -73.875 -287.36 -23.415 0.27 3548 
3550 3 -73.675 -288.91 -23.109 0.16 3549 
3551 3 -74.495 -291.04 -22.597 0.27 3550 
3552 3 -74.545 -291.42 -21.799 0.11 3551 
3553 3 -75.095 -292.71 -20.713 0.27 3552 
3554 3 -75.565 -293.73 -19.504 0.16 3553 
3555 3 -74.695 -295.03 -18.357 0.27 3554 
3556 3 -74.035 -296.89 -17.327 0.27 3555 
3557 3 -121.585 -167.62 39.163 0.43 2511 
3558 3 -123.135 -167.62 38.252 0.43 3557 
3559 3 -124.105 -168.98 37.147 0.325 3558 
3560 3 -124.755 -169.63 35.779 0.325 3559 
3561 3 -126.165 -170.39 34.161 0.325 3560 
3562 3 -127.585 -170.37 32.323 0.325 3561 
3563 3 -128.155 -170.86 30.221 0.325 3562 
3564 3 -128.995 -173.01 27.838 0.325 3563 
3565 3 -129.505 -173.22 25.157 0.325 3564 
3566 3 -130.835 -173.83 22.204 0.215 3565 
3567 3 -132.745 -174.83 19.002 0.325 3566 
3568 3 -135.225 -175.64 15.693 0.215 3567 
3569 3 -133.275 -176.11 12.526 0.215 3568 
3570 3 -133.655 -177.1 9.786 0.215 3569 
3571 3 -134.235 -178.24 7.633 0.215 3570 
3572 3 -134.895 -178.23 6.073 0.215 3571 
3573 3 -136.175 -177.79 5.004 0.215 3572 
3574 3 -137.795 -177.28 4.271 0.27 3573 
3575 3 -139.785 -175.91 3.675 0.16 3574 
3576 3 -140.495 -176.83 3.039 0.215 3575 
3577 3 -141.415 -179.09 2.28 0.325 3576 
3578 3 -143.085 -179.65 1.463 0.215 3577 
3579 3 -144.745 -180.2 0.723 0.215 3578 
3580 3 -146.235 -179.8 0.156 0.215 3579 
3581 3 -147.605 -180.82 -0.266 0.215 3580 
3582 3 -148.205 -182.37 -0.692 0.16 3581 
3583 3 -148.915 -182.77 -1.355 0.16 3582 
3584 3 -151.415 -182.8 -2.418 0.27 3583 
3585 3 -154.565 -184.55 -3.911 0.27 3584 
3586 3 -154.115 -185.92 -5.609 0.215 3585 
3587 3 -155.855 -185.95 -7.286 0.215 3586 
3588 3 -156.755 -187.69 -8.728 0.215 3587 
3589 3 -157.915 -188.68 -10.006 0.215 3588 
3590 3 -159.515 -189.61 -11.21 0.16 3589 
3591 3 -162.265 -190.75 -12.56 0.16 3590 
3592 3 -164.435 -190.87 -14.154 0.16 3591 
3593 3 -167.805 -190.39 -16.124 0.16 3592 
3594 3 -169.255 -190.9 -18.453 0.16 3593 
3595 3 -169.885 -191.67 -21.027 0.16 3594 
3596 3 -122.345 -165.51 41.023 0.485 2511 
3597 3 -123.885 -164.85 41.25 0.485 3596 
3598 3 -126.035 -164.42 41.275 0.485 3597 
3599 3 -128.375 -164.55 40.79 0.43 3598 
3600 3 -129.975 -164.17 39.53 0.43 3599 
3601 3 -131.425 -164.03 37.328 0.43 3600 
3602 3 -133.825 -164.05 34.335 0.325 3601 
3603 3 -137.505 -163.1 30.732 0.325 3602 
3604 3 -144.215 -162.27 26.833 0.325 3603 
3605 3 -146.205 -161.55 22.825 0.325 3604 
3606 3 -147.615 -160.35 19.037 0.325 3605 
3607 3 -149.725 -160.84 15.733 0.325 3606 
3608 3 -151.075 -160.02 13.251 0.325 3607 
3609 3 -152.875 -159.14 11.766 0.215 3608 
3610 3 -154.705 -157.47 11.31 0.325 3609 
3611 3 -155.635 -156.44 11.673 0.215 3610 
3612 3 -158.285 -156.37 12.474 0.215 3611 
3613 3 -158.775 -154.74 13.278 0.215 3612 
3614 3 -160.225 -153.94 13.69 0.215 3613 
3615 3 -162.075 -153.73 13.462 0.27 3614 
3616 3 -164.915 -152.49 12.47 0.215 3615 
3617 3 -167.355 -152.92 10.81 0.325 3616 
3618 3 -169.165 -152.7 8.689 0.16 3617 
3619 3 -170.925 -151.29 6.374 0.16 3618 
3620 3 -174.825 -151.57 3.978 0.27 3619 
3621 3 -178.105 -151.6 1.54 0.16 3620 
3622 3 -180.235 -150.12 -0.878 0.27 3621 
3623 3 -181.915 -149.89 -3.072 0.16 3622 
3624 3 -184.045 -150.24 -4.867 0.27 3623 
3625 3 -185.515 -149.43 -6.297 0.16 3624 
3626 3 -187.015 -150.23 -7.537 0.16 3625 
3627 3 -187.825 -149.31 -8.701 0.27 3626 
3628 3 -188.105 -148.31 -9.64 0.27 3627 
3629 3 -189.475 -148.01 -10.19 0.27 3628 
3630 3 -190.225 -146.82 -10.338 0.27 3629 
3631 3 -190.775 -146.13 -10.361 0.16 3630 
3632 3 -192.185 -146.9 -10.589 0.16 3631 
3633 3 -194.775 -146.55 -11.178 0.325 3632 
3634 3 -195.745 -146.32 -12.012 0.27 3633 
3635 3 -196.065 -145.04 -12.636 0.27 3634 
3636 3 -197.525 -144.25 -12.586 0.27 3635 
3637 3 -197.015 -143.37 -11.593 0.27 3636 
3638 3 -197.105 -141.55 -9.937 0.16 3637 
3639 3 -119.645 -235.59 59.573 0.16 3090 
3640 3 -119.585 -237.82 59.215 0.27 3639 
3641 3 -119.425 -239.37 58.982 0.16 3640 
3642 3 -118.885 -240.61 58.992 0.16 3641 
3643 3 -118.475 -241.07 59.257 0.27 3642 
3644 3 -118.045 -242.31 59.684 0.16 3643 
3645 3 -117.445 -243.27 60.087 0.16 3644 
3646 3 -117.365 -244.97 60.355 0.16 3645 
3647 3 -115.895 -245.9 60.478 0.16 3646 
3648 3 -117.275 -247.35 60.551 0.16 3647 
3649 3 -116.435 -247.85 60.691 0.16 3648 
3650 3 -116.035 -249.51 61.013 0.16 3649 
3651 3 -115.395 -250.69 61.524 0.16 3650 
3652 3 -114.775 -251.81 62.099 0.16 3651 
3653 3 -113.325 -253.79 62.476 0.16 3652 
3654 3 -112.265 -255.45 62.44 0.27 3653 
3655 3 -111.515 -257.3 61.926 0.16 3654 
3656 3 -110.605 -257.8 61.091 0.16 3655 
3657 3 -110.145 -259.19 60.189 0.27 3656 
3658 3 -109.645 -260.16 59.451 0.27 3657 
3659 3 -108.745 -260.92 58.962 0.16 3658 
3660 3 -107.405 -261.75 58.62 0.16 3659 
3661 3 -106.045 -262.57 58.174 0.16 3660 
3662 3 -104.905 -262.91 57.356 0.16 3661 
3663 3 -103.205 -263.92 56.095 0.27 3662 
3664 3 -101.995 -264.53 54.604 0.27 3663 
3665 3 -98.795 -265.94 53.284 0.16 3664 
3666 3 -95.085 -265.17 52.434 0.16 3665 
3667 3 -93.205 -265.38 52.088 0.16 3666 
3668 3 -89.915 -266.53 52.052 0.11 3667 
3669 3 -88.995 -268.75 52.127 0.11 3668 
3670 3 -88.535 -270.13 52.224 0.11 3669 
3671 3 -89.545 -271.87 52.337 0.215 3670 
3672 3 -90.525 -273.25 52.498 0.11 3671 
3673 3 -92.095 -275.49 52.776 0.27 3672 
3674 3 -92.525 -276.89 53.427 0.16 3673 
3675 3 -92.455 -279.12 54.743 0.16 3674 
3676 3 -91.285 -281.17 56.882 0.325 3675 
3677 3 -91.585 -282.01 59.496 0.215 3676 
3678 3 -92.045 -283.16 61.955 0.38 3677 
3679 3 -92.425 -285.98 63.596 0.16 3678 
3680 3 -93.115 -287.04 64.151 0.27 3679 
3681 3 -93.935 -288.09 63.672 0.16 3680 
3682 3 -92.465 -288.9 62.419 0.27 3681 
3683 3 -91.065 -290.78 60.663 0.16 3682 
3684 3 -91.235 -293.58 58.663 0.16 3683 
3685 3 32.085 -224.65 77.143 0.055 2544 
3686 3 31.385 -226.2 78.362 0.055 3685 
3687 3 29.785 -225.36 80.24 0.43 3686 
3688 3 29.995 -222.87 82.944 0.43 3687 
3689 3 28.005 -226.59 85.965 0.055 3688 
3690 3 27.835 -228.14 88.621 0.27 3689 
3691 3 29.005 -228.84 90.473 0.27 3690 
3692 3 28.625 -230.12 91.739 0.27 3691 
3693 3 28.165 -231.16 92.911 0.27 3692 
3694 3 28.725 -233.26 94.48 0.055 3693 
3695 3 28.225 -234.8 96.537 0.325 3694 
3696 3 28.715 -236.25 98.723 0.27 3695 
3697 3 29.875 -237.07 100.34 0.27 3696 
3698 3 30.035 -235.65 100.621 0.215 3697 
3699 3 31.505 -236.88 99.26 0.215 3698 
3700 3 33.305 -237.87 96.463 0.215 3699 
3701 3 34.255 -238.29 92.893 0.215 3700 
3702 3 34.395 -223.83 78.093 0.27 2544 
3703 3 35.855 -225.07 78.097 0.27 3702 
3704 3 37.125 -225.76 78.115 0.27 3703 
3705 3 39.045 -226.49 78.171 0.11 3704 
3706 3 41.225 -228.53 78.282 0.055 3705 
3707 3 43.005 -229.89 78.449 0.485 3706 
3708 3 45.405 -232.21 78.637 0.215 3707 
3709 3 47.405 -233.84 78.808 0.38 3708 
3710 3 48.635 -235.33 78.961 0.055 3709 
3711 3 49.475 -236.15 79.126 0.27 3710 
3712 3 50.625 -236.96 79.33 0.215 3711 
3713 3 51.255 -237.51 79.447 0.055 3712 
3714 3 52.325 -237.94 79.356 0.215 3713 
3715 3 53.715 -238.53 78.979 0.055 3714 
3716 3 55.945 -239.01 78.599 0.27 3715 
3717 3 58.995 -243.94 78.57 0.11 3716 
3718 3 60.645 -246.35 79.317 0.055 3717 
3719 3 61.165 -249.49 80.903 0.055 3718 
3720 3 63.325 -252.58 83.137 0.055 3719 
3721 3 64.905 -253.68 85.445 0.325 3720 
3722 3 64.605 -257.05 87.285 0.325 3721 
3723 3 66.625 -257.92 88.394 0.055 3722 
3724 3 68.195 -259.41 89.053 0.055 3723 
3725 3 69.505 -261.67 89.817 0.27 3724 
3726 3 71.335 -262.14 91.117 0.27 3725 
3727 3 73.255 -262.73 92.943 0.27 3726 
3728 3 74.575 -264.61 94.925 0.27 3727 
3729 3 77.035 -265.49 96.628 0.27 3728 
3730 3 78.445 -265.41 97.827 0.27 3729 
3731 3 81.425 -266.7 98.547 0.27 3730 
3732 3 83.495 -266.13 98.946 0.055 3731 
3733 3 85.025 -268.4 99.205 0.055 3732 
3734 3 87.185 -268.35 99.514 0.38 3733 
3735 3 88.925 -270.88 100.143 0.055 3734 
3736 3 90.045 -269.64 101.307 0.055 3735 
3737 3 91.855 -270.74 103.025 0.055 3736 
3738 3 91.935 -273.88 104.954 0.055 3737 
3739 3 94.065 -274.74 106.614 0.055 3738 
3740 3 95.845 -276.37 107.644 0.43 3739 
3741 3 96.575 -277.18 108.043 0.055 3740 
3742 3 97.115 -278.51 108.036 0.055 3741 
3743 3 97.815 -279.97 107.9 0.27 3742 
3744 3 99.735 -280.82 107.78 0.055 3743 
3745 3 101.515 -282.07 107.703 0.325 3744 
3746 3 99.275 -226.49 101.223 0.16 2617 
3747 3 99.565 -227.67 103.358 0.16 3746 
3748 3 99.135 -229.86 105.383 0.16 3747 
3749 3 100.815 -231.24 107.17 0.16 3748 
3750 3 102.965 -234.58 108.643 0.055 3749 
3751 3 103.805 -235.13 109.843 0.215 3750 
3752 3 103.995 -236.05 110.871 0.11 3751 
3753 3 104.355 -237.63 111.767 0.27 3752 
3754 3 104.185 -239.19 112.481 0.11 3753 
3755 3 105.195 -241.04 112.942 0.11 3754 
3756 3 105.905 -242.37 113.171 0.215 3755 
3757 3 107.315 -244.91 113.248 0.11 3756 
3758 3 107.155 -246.34 113.263 0.215 3757 
3759 3 107.325 -247.64 113.263 0.11 3758 
3760 3 101.875 -225.03 103.073 0.11 2617 
3761 3 104.275 -224.46 103.073 0.11 3760 
3762 3 106.415 -225.2 103.073 0.11 3761 
3763 3 108.535 -225.94 103.073 0.11 3762 
3764 3 109.215 -225.31 103.115 0.215 3763 
3765 3 111.495 -224.74 103.325 0.055 3764 
3766 3 115.075 -225.79 103.954 0.215 3765 
3767 3 119.385 -226.35 105.212 0.11 3766 
3768 3 121.665 -226.18 107.099 0.27 3767 
3769 3 122.855 -225.96 109.237 0.16 3768 
3770 3 124.295 -225.36 111.124 0.325 3769 
3771 3 126.435 -225.71 112.424 0.11 3770 
3772 3 127.635 -225.49 113.263 0.325 3771 
3773 3 -88.311 -146.554 -248.146 0.295 3035 
3774 3 -85.472 -144.996 -232.089 0.295 3773 
3775 3 -86.816 -149.813 -214.534 0.295 3774 
3776 3 -87.604 -152.691 -208.047 0.235 3775 
3777 3 -88.704 -155.271 -199.422 0.235 3776 
3778 3 -89.74 -157.296 -194.771 0.235 3777 
3779 3 -90.654 -158.308 -189.888 0.235 3778 
3780 3 -91.991 -159.966 -188.999 0.235 3779 
3781 3 -92.814 -159.831 -187.55 0.235 3780 
3782 3 -93.245 -158.851 -185.98 0.235 3781 
3783 3 -93.911 -160.186 -184.761 0.235 3782 
3784 3 -94.892 -159.657 -183.477 0.235 3783 
3785 3 -95.528 -160.649 -182.589 0.235 3784 
3786 3 -96.539 -162.715 -181.799 0.235 3785 
3787 3 -96.905 -163.421 -181.085 0.235 3786 
3788 3 -97.578 -164.146 -180.319 0.235 3787 
3789 3 -98.291 -165.398 -178.722 0.235 3788 
3790 3 -98.973 -166.786 -178.875 0.235 3789 
3791 3 -99.915 -167.787 -179.174 0.235 3790 
3792 3 -101.038 -167.983 -180.153 0.235 3791 
3793 3 -102.187 -168.479 -180.918 0.235 3792 
3794 3 -102.215 -167.83 -182.894 0.235 3793 
3795 3 -102.215 -167.83 -185.166 0.235 3794 
3796 3 -103.285 -166.9 -187.533 0.235 3795 
3797 3 -103.285 -166.9 -190.083 0.235 3796 
3798 3 -104.105 -165.18 -192.846 0.235 3797 
3799 3 -104.935 -166.11 -195.793 0.235 3798 
3800 3 -104.935 -166.11 -198.872 0.235 3799 
3801 3 -106.465 -164.24 -202.058 0.235 3800 
3802 3 -108.115 -163.31 -205.317 0.235 3801 
3803 3 -157.555 -151.89 -315.527 0.12 2679 
3804 3 -158.735 -152.69 -319.972 0.12 3803 
3805 3 -158.025 -154.28 -324.048 0.12 3804 
3806 3 -158.735 -155.48 -327.211 0.12 3805 
3807 3 -158.735 -155.48 -328.906 0.12 3806 
3808 3 -159.325 -156.41 -328.964 0.12 3807 
3809 3 -160.385 -155.48 -327.752 0.12 3808 
3810 3 -160.385 -155.48 -325.896 0.12 3809 
3811 3 -162.275 -154.55 -323.857 0.12 3810 
3812 3 -159.205 -150.03 -322.927 0.12 2679 
3813 3 -159.795 -148.43 -323.447 0.12 3812 
3814 3 -160.505 -147.37 -323.765 0.12 3813 
3815 3 -160.625 -147.37 -323.747 0.12 3814 
3816 3 -162.155 -146.04 -323.394 0.12 3815 
3817 3 -163.095 -145.78 -322.937 0.12 3816 
3818 3 -163.095 -145.78 -322.708 0.12 3817 
3819 3 -164.755 -144.58 -323.001 0.12 3818 
3820 3 -166.405 -144.85 -323.878 0.12 3819 
3821 3 -167.825 -143.25 -325.173 0.12 3820 
3822 3 -169.595 -141.79 -326.584 0.12 3821 
3823 3 -170.775 -141.26 -327.815 0.12 3822 
3824 3 -171.005 -141.26 -328.734 0.12 3823 
3825 3 -173.015 -141.39 -329.417 0.12 3824 
3826 3 -128.495 -134.6 -203.457 0.235 2715 
3827 3 -130.663 -133.763 -217.54 0.175 3826 
3828 3 -130.794 -131.718 -236.362 0.175 3827 
3829 3 -131.946 -131.241 -247.682 0.175 3828 
3830 3 -132.559 -130.914 -254.803 0.175 3829 
3831 3 -133.054 -130.811 -259.944 0.175 3830 
3832 3 -132.964 -130.549 -264.213 0.175 3831 
3833 3 -132.865 -131.01 -267.5 0.175 3832 
3834 3 -132.865 -131.01 -268.359 0.175 3833 
3835 3 -133.805 -130.48 -269.232 0.175 3834 
3836 3 -134.515 -129.81 -270.151 0.175 3835 
3837 3 -134.515 -129.81 -271.168 0.175 3836 
3838 3 -135.105 -129.28 -272.32 0.175 3837 
3839 3 -135.105 -129.15 -273.606 0.175 3838 
3840 3 -136.045 -127.82 -274.908 0.175 3839 
3841 3 -136.635 -127.82 -276.075 0.175 3840 
3842 3 -136.635 -127.82 -276.983 0.175 3841 
3843 3 -137.465 -128.08 -277.635 0.175 3842 
3844 3 -137.585 -128.08 -278.097 0.175 3843 
3845 3 -138.295 -128.22 -278.462 0.175 3844 
3846 3 -138.405 -128.22 -278.789 0.175 3845 
3847 3 -139.475 -127.95 -279.123 0.355 3846 
3848 3 -140.535 -127.15 -279.503 0.235 3847 
3849 3 -141.475 -127.02 -279.963 0.235 3848 
3850 3 -142.545 -126.89 -280.5 0.235 3849 
3851 3 -142.655 -126.89 -281.058 0.235 3850 
3852 3 -143.245 -126.35 -281.558 0.235 3851 
3853 3 -144.195 -125.96 -281.955 0.235 3852 
3854 3 -144.545 -125.69 -282.259 0.235 3853 
3855 3 -145.135 -125.42 -282.527 0.235 3854 
3856 3 -145.135 -125.42 -282.827 0.235 3855 
3857 3 -146.315 -125.42 -283.253 0.235 3856 
3858 3 -146.195 -123.56 -283.922 0.12 3857 
3859 3 -146.555 -123.7 -284.975 0.295 3858 
3860 3 -147.495 -123.83 -286.542 0.295 3859 
3861 3 -147.495 -123.83 -288.596 0.295 3860 
3862 3 -148.325 -124.23 -290.822 0.235 3861 
3863 3 -149.385 -124.63 -292.479 0.235 3862 
3864 3 -149.385 -124.63 -292.855 0.235 3863 
3865 3 -150.215 -124.76 -291.753 0.235 3864 
3866 3 -151.155 -124.89 -289.953 0.235 3865 
3867 3 -151.155 -124.89 -288.633 0.235 3866 
3868 3 -151.985 -125.02 -288.632 0.235 3867 
3869 3 -151.985 -125.02 -289.827 0.235 3868 
3870 3 -153.045 -125.02 -291.49 0.235 3869 
3871 3 -153.045 -124.89 -292.887 0.235 3870 
3872 3 -153.165 -123.3 -293.751 0.235 3871 
3873 3 -152.575 -123.3 -294.246 0.235 3872 
3874 3 -153.755 -124.36 -294.692 0.235 3873 
3875 3 -154.575 -124.23 -295.197 0.235 3874 
3876 3 -154.695 -124.23 -295.604 0.235 3875 
3877 3 -155.875 -124.23 -295.676 0.235 3876 
3878 3 -157.175 -124.23 -295.743 0.235 3877 
3879 3 -157.175 -124.23 -296.663 0.235 3878 
3880 3 -157.055 -123.16 -299.442 0.235 3879 
3881 3 -156.465 -121.44 -304.131 0.235 3880 
3882 3 -156.465 -121.44 -309.862 0.235 3881 
3883 3 -157.175 -121.3 -315.238 0.235 3882 
3884 3 -157.645 -121.3 -319.379 0.235 3883 
3885 3 -158.945 -121.97 -321.883 0.235 3884 
3886 3 -159.775 -122.5 -322.773 0.47 3885 
3887 3 -159.535 -121.83 -322.142 0.47 3886 
3888 3 -160.365 -121.7 -320.534 0.47 3887 
3889 3 -159.535 -120.37 -318.75 0.355 3888 
3890 3 -159.885 -119.44 -317.661 0.295 3889 
3891 3 -160.955 -118.11 -317.424 0.175 3890 
3892 3 -162.365 -118.24 -317.696 0.175 3891 
3893 3 -163.485 -117.58 -317.873 0.175 3892 
3894 3 -163.485 -117.58 -317.747 0.175 3893 
3895 3 -164.195 -116.12 -317.377 0.06 3894 
3896 3 -128.905 -135.79 -202.537 0.295 2715 
3897 3 -130.445 -135.79 -203.242 0.295 3896 
3898 3 -130.565 -135.79 -203.993 0.295 3897 
3899 3 -131.505 -135.79 -204.755 0.295 3898 
3900 3 -131.505 -135.79 -205.414 0.295 3899 
3901 3 -132.685 -135.93 -205.875 0.235 3900 
3902 3 -133.865 -136.19 -206.163 0.235 3901 
3903 3 -134.925 -136.33 -206.454 0.355 3902 
3904 3 -135.875 -136.46 -207.051 0.355 3903 
3905 3 -137.175 -136.59 -208.194 0.295 3904 
3906 3 -138.705 -136.86 -209.903 0.47 3905 
3907 3 -140.235 -136.46 -211.841 0.235 3906 
3908 3 -141.415 -136.19 -213.55 0.235 3907 
3909 3 -142.485 -136.33 -214.689 0.235 3908 
3910 3 -143.425 -136.33 -215.259 0.235 3909 
3911 3 -144.015 -136.46 -215.491 0.235 3910 
3912 3 -144.605 -136.46 -215.739 0.235 3911 
3913 3 -145.315 -136.19 -216.326 0.235 3912 
3914 3 -146.255 -135.93 -217.374 0.235 3913 
3915 3 -147.085 -135.93 -218.621 0.235 3914 
3916 3 -147.675 -136.19 -219.448 0.235 3915 
3917 3 -148.025 -136.46 -219.297 0.235 3916 
3918 3 -149.095 -137.12 -218.131 0.235 3917 
3919 3 -149.915 -137.12 -216.524 0.415 3918 
3920 3 -150.975 -137.39 -215.29 0.235 3919 
3921 3 -151.985 -137.12 -215.005 0.235 3920 
3922 3 -152.335 -136.72 -215.756 0.235 3921 
3923 3 -152.685 -136.33 -217.225 0.235 3922 
3924 3 -153.755 -135.93 -218.917 0.415 3923 
3925 3 -155.165 -135.93 -220.497 0.415 3924 
3926 3 -155.165 -135.93 -221.847 0.415 3925 
3927 3 -156.345 -136.19 -222.977 0.235 3926 
3928 3 -156.345 -136.19 -223.788 0.235 3927 
3929 3 -157.765 -136.59 -224.104 0.235 3928 
3930 3 -158.825 -136.72 -223.804 0.235 3929 
3931 3 -159.185 -137.26 -222.996 0.235 3930 
3932 3 -160.005 -137.39 -222.014 0.235 3931 
3933 3 -160.475 -137.39 -221.29 0.235 3932 
3934 3 -160.475 -137.39 -221.118 0.235 3933 
3935 3 -161.065 -137.39 -221.512 0.235 3934 
3936 3 -162.015 -137.92 -222.255 0.235 3935 
3937 3 -162.955 -138.85 -223.093 0.235 3936 
3938 3 -163.665 -139.25 -223.883 0.235 3937 
3939 3 -164.255 -138.72 -224.568 0.235 3938 
3940 3 -164.725 -138.19 -225.13 0.235 3939 
3941 3 -165.435 -137.79 -225.588 0.235 3940 
3942 3 -165.675 -137.26 -226.047 0.355 3941 
3943 3 -166.735 -138.19 -226.62 0.295 3942 
3944 3 -167.675 -138.19 -227.342 0.295 3943 
3945 3 -168.975 -138.05 -228.097 0.295 3944 
3946 3 -170.155 -138.05 -228.726 0.295 3945 
3947 3 -171.215 -137.79 -229.125 0.295 3946 
3948 3 -171.335 -137.66 -229.315 0.295 3947 
3949 3 -172.285 -137.52 -229.41 0.295 3948 
3950 3 -172.285 -137.39 -229.593 0.295 3949 
3951 3 -173.695 -137.66 -230.054 0.175 3950 
3952 3 -174.285 -137.79 -230.854 0.175 3951 
3953 3 -175.115 -138.45 -231.788 0.175 3952 
3954 3 -176.055 -138.72 -232.498 0.175 3953 
3955 3 -177.355 -138.45 -232.748 0.175 3954 
3956 3 -178.895 -138.32 -232.709 0.53 3955 
3957 3 -180.665 -138.05 -232.771 0.235 3956 
3958 3 -181.485 -138.85 -233.316 0.235 3957 
3959 3 -182.315 -139.38 -234.415 0.235 3958 
3960 3 -182.315 -139.38 -235.991 0.235 3959 
3961 3 -184.085 -139.25 -237.897 0.235 3960 
3962 3 -185.145 -139.12 -240.106 0.235 3961 
3963 3 -185.915 -139.25 -242.525 0.355 3962 
3964 3 -186.855 -139.92 -244.87 0.175 3963 
3965 3 -187.215 -140.98 -246.582 0.175 3964 
3966 3 -187.325 -140.98 -247.208 0.175 3965 
3967 3 -188.395 -142.71 -246.767 0.175 3966 
3968 3 -188.395 -142.71 -245.794 0.175 3967 
3969 3 -188.745 -142.71 -244.913 0.175 3968 
3970 3 -188.745 -142.57 -244.416 0.175 3969 
3971 3 -188.625 -141.24 -244.242 0.175 3970 
3972 3 -189.215 -140.71 -244.181 0.175 3971 
3973 3 -189.925 -140.85 -244.097 0.175 3972 
3974 3 -190.045 -140.85 -243.962 0.175 3973 
3975 3 -190.395 -141.51 -243.85 0.175 3974 
3976 3 -191.575 -141.91 -243.877 0.175 3975 
3977 3 -191.575 -141.91 -244.134 0.175 3976 
3978 3 -192.645 -142.04 -244.64 0.175 3977 
3979 3 -192.755 -142.04 -245.388 0.175 3978 
3980 3 -193.465 -142.31 -246.421 0.175 3979 
3981 3 -193.585 -142.31 -247.803 0.175 3980 
3982 3 -194.645 -142.84 -249.49 0.175 3981 
3983 3 -195.005 -143.11 -251.235 0.175 3982 
3984 3 -195.595 -144.44 -252.706 0.175 3983 
3985 3 -195.595 -144.3 -253.684 0.175 3984 
3986 3 -196.885 -144.04 -254.181 0.12 3985 
3987 3 -199.245 -144.44 -254.365 0.12 3986 
3988 3 -199.365 -144.44 -254.433 0.12 3987 
3989 3 -200.315 -144.57 -254.543 0.235 3988 
3990 3 -201.135 -144.3 -254.831 0.06 3989 
3991 3 -202.315 -145.63 -255.419 0.06 3990 
3992 3 -203.145 -146.43 -256.355 0.06 3991 
3993 3 -203.145 -146.43 -257.543 0.06 3992 
3994 3 -204.325 -146.3 -258.766 0.06 3993 
3995 3 -204.325 -146.3 -259.819 0.06 3994 
3996 3 -205.265 -146.43 -260.647 0.06 3995 
3997 3 -205.155 -147.09 -261.363 0.06 3996 
3998 3 -205.855 -148.42 -262.149 0.06 3997 
3999 3 -206.805 -149.22 -263.115 0.06 3998 
4000 3 -206.805 -149.09 -264.261 0.06 3999 
4001 3 -207.865 -148.29 -265.507 0.06 4000 
4002 3 -168.355 -116.82 -142.347 0.43 2976 
4003 3 -104.235 -107.17 -98.807 0.43 2991 
4004 3 -104.475 -106.59 -98.116 0.485 4003 
4005 3 -105.635 -105.6 -97.334 0.485 4004 
4006 3 -106.695 -103.93 -96.48 0.485 4005 
4007 3 -107.655 -102.78 -95.669 0.485 4006 
4008 3 -108.895 -101.01 -95.056 0.485 4007 
4009 3 -108.805 -99 -94.805 0.485 4008 
4010 3 -109.305 -96.72 -95.128 0.485 4009 
4011 3 -111.195 -97.18 -96.174 0.485 4010 
4012 3 -112.695 -95.46 -97.905 0.38 4011 
4013 3 -114.815 -95.29 -100.015 0.27 4012 
4014 3 -116.205 -94.88 -102.183 0.215 4013 
4015 3 -118.535 -94.08 -104.222 0.16 4014 
4016 3 -119.405 -92.78 -106.16 0.27 4015 
4017 3 -120.045 -92.23 -107.98 0.16 4016 
4018 3 -121.395 -91.41 -109.667 0.215 4017 
4019 3 -122.065 -90.07 -111.215 0.16 4018 
4020 3 -123.235 -89.61 -112.785 0.215 4019 
4021 3 -124.885 -88.96 -114.475 0.215 4020 
4022 3 -126.455 -87.52 -116.225 0.215 4021 
4023 3 -127.185 -85.8 -117.727 0.215 4022 
4024 3 -129.705 -84.52 -118.711 0.215 4023 
4025 3 -131.365 -82.55 -119.117 0.16 4024 
4026 3 -132.525 -81.17 -119.226 0.27 4025 
4027 3 -134.435 -80.3 -119.409 0.27 4026 
4028 3 -135.345 -78.87 -119.903 0.215 4027 
4029 3 -136.365 -77.99 -120.642 0.215 4028 
4030 3 -137.835 -77.19 -121.427 0.215 4029 
4031 3 -139.515 -76.3 -122.119 0.215 4030 
4032 3 -141.435 -75.31 -122.804 0.16 4031 
4033 3 -142.675 -74.48 -123.722 0.16 4032 
4034 3 -146.245 -72.83 -125.146 0.16 4033 
4035 3 -148.085 -71.7 -127.125 0.16 4034 
4036 3 -150.705 -70.44 -129.404 0.325 4035 
4037 3 -152.045 -70.93 -131.507 0.215 4036 
4038 3 -153.445 -69.85 -133.214 0.215 4037 
4039 3 -154.915 -69.58 -134.785 0.215 4038 
4040 3 -156.005 -68.96 -136.802 0.215 4039 
4041 3 -154.695 -68.34 -139.559 0.16 4040 
4042 3 -154.035 -67.7 -142.823 0.27 4041 
4043 3 -154.525 -66.73 -146.112 0.27 4042 
4044 3 -155.105 -65.25 -149.159 0.16 4043 
4045 3 -156.405 -67.32 -152.033 0.16 4044 
4046 3 -158.025 -66.15 -154.842 0.16 4045 
4047 3 -159.255 -65.42 -157.545 0.16 4046 
4048 3 -162.475 -63.86 -159.907 0.16 4047 
4049 3 -164.795 -62.82 -161.723 0.325 4048 
4050 3 -164.805 -61.5 -162.944 0.325 4049 
4051 3 -166.215 -60.29 -163.807 0.27 4050 
4052 3 -168.865 -58.89 -164.655 0.215 4051 
4053 3 -170.605 -57.74 -165.723 0.215 4052 
4054 3 -170.915 -55.29 -166.921 0.215 4053 
4055 3 -171.475 -52.74 -167.989 0.215 4054 
4056 3 -171.925 -51.36 -168.703 0.215 4055 
4057 3 -172.005 -49.66 -169.076 0.27 4056 
4058 3 -172.195 -48.52 -169.265 0.27 4057 
4059 3 -172.075 -47.3 -169.457 0.16 4058 
4060 3 -172.115 -45.84 -169.737 0.27 4059 
4061 3 -171.895 -44.49 -170.097 0.16 4060 
4062 3 -94.905 -209.36 -322.007 0.06 2810 
4063 3 -94.195 -210.82 -325.961 0.235 4062 
4064 3 -93.015 -211.22 -329.133 0.235 4063 
4065 3 -92.545 -212.95 -331.247 0.175 4064 
4066 3 -92.665 -212.95 -332.589 0.175 4065 
4067 3 -94.195 -214.81 -333.641 0.175 4066 
4068 3 -93.485 -216.54 -334.71 0.175 4067 
4069 3 -92.775 -218 -335.832 0.175 4068 
4070 3 -92.775 -218.13 -336.942 0.175 4069 
4071 3 -91.485 -220.13 -338.032 0.175 4070 
4072 3 -91.125 -221.85 -339.183 0.175 4071 
4073 3 -93.665 -221.66 -340.509 0.175 4072 
4074 3 -91.895 -222.85 -342.09 0.175 4073 
4075 3 -91.895 -222.85 -343.965 0.175 4074 
4076 3 -92.365 -226.57 -346.107 0.175 4075 
4077 3 -92.365 -226.57 -348.497 0.175 4076 
4078 3 -90.355 -226.97 -351.092 0.175 4077 
4079 3 -90.355 -226.97 -353.882 0.175 4078 
4080 3 -89.535 -224.05 -356.767 0.175 4079 
4081 3 -89.535 -224.05 -359.628 0.175 4080 
4082 3 -88.355 -225.78 -362.261 0.175 4081 
4083 3 -87.765 -226.57 -364.505 0.175 4082 
4084 3 -88.255 -227.77 -366.204 0.175 4083 
4085 3 -88.375 -227.77 -367.336 0.175 4084 
4086 3 -89.315 -228.57 -367.995 0.175 4085 
4087 3 -90.025 -229.77 -368.456 0.175 4086 
4088 3 -90.025 -229.9 -369.093 0.175 4087 
4089 3 -90.615 -230.83 -370.263 0.175 4088 
4090 3 -90.855 -231.49 -372.173 0.175 4089 
4091 3 -89.785 -231.36 -374.734 0.175 4090 
4092 3 -89.785 -231.49 -377.615 0.175 4091 
4093 3 -88.725 -231.89 -380.355 0.175 4092 
4094 3 -87.785 -232.56 -382.676 0.175 4093 
4095 3 -87.785 -232.69 -384.642 0.175 4094 
4096 3 -88.375 -234.68 -386.654 0.175 4095 
4097 3 -88.255 -234.55 -389.14 0.175 4096 
4098 3 -86.245 -234.42 -392.261 0.175 4097 
4099 3 -85.185 -235.48 -395.863 0.175 4098 
4100 3 -85.185 -235.75 -399.665 0.175 4099 
4101 3 -85.775 -238.01 -403.497 0.175 4100 
4102 3 -133.095 -216.43 -143.257 0.38 2834 
4103 3 -133.965 -218.97 -144.118 0.38 4102 
4104 3 -134.795 -220.56 -145.079 0.325 4103 
4105 3 -136.175 -223.31 -146.092 0.325 4104 
4106 3 -138.245 -226.58 -147.014 0.325 4105 
4107 3 -140.045 -228.87 -147.719 0.27 4106 
4108 3 -141.645 -231.65 -148.233 0.27 4107 
4109 3 -142.515 -234.45 -148.639 0.215 4108 
4110 3 -144.165 -236.45 -149.021 0.215 4109 
4111 3 -145.815 -238.32 -149.392 0.215 4110 
4112 3 -149.175 -240.35 -149.757 0.215 4111 
4113 3 -151.325 -166.58 -131.217 0.215 2851 
4114 3 -151.695 -164.4 -130.307 0.27 2851 
4115 3 -155.235 -164.89 -130.54 0.215 4114 
4116 3 -157.465 -165.27 -130.808 0.215 4115 
4117 3 -158.735 -166.15 -131.234 0.215 4116 
4118 3 -160.745 -165.96 -131.955 0.215 4117 
4119 3 -162.455 -167.44 -132.962 0.215 4118 
4120 3 -163.775 -168.73 -133.969 0.215 4119 
4121 3 -165.985 -169.24 -134.571 0.215 4120 
4122 3 -169.295 -169.4 -134.529 0.215 4121 
4123 3 -170.965 -170.63 -134.007 0.215 4122 
4124 3 184.995 -70.93 -142.347 0.11 2890 
4125 3 186.865 -70.35 -142.422 0.11 4124 
4126 3 188.445 -69.94 -142.557 0.11 4125 
4127 3 190.075 -68.59 -142.821 0.11 4126 
4128 3 191.265 -67.86 -143.299 0.215 4127 
4129 3 193.285 -67.5 -144.069 0.11 4128 
4130 3 194.985 -67.22 -145.175 0.11 4129 
4131 3 196.245 -66.21 -146.607 0.215 4130 
4132 3 197.785 -65.55 -148.287 0.16 4131 
4133 3 198.935 -64.69 -150.069 0.27 4132 
4134 3 200.015 -63.99 -151.731 0.215 4133 
4135 3 200.955 -63.68 -153.068 0.16 4134 
4136 3 202.585 -62.35 -153.962 0.16 4135 
4137 3 203.075 -62 -154.497 0.16 4136 
4138 3 203.895 -60.41 -154.88 0.27 4137 
4139 3 204.675 -59.21 -155.395 0.16 4138 
4140 3 206.875 -58.69 -156.183 0.215 4139 
4141 3 207.695 -58.29 -157.119 0.11 4140 
4142 3 209.415 -58.12 -157.675 0.215 4141 
4143 3 211.215 -57.69 -157.203 0.11 4142 
4144 3 212.965 -56.45 -155.357 0.38 4143 
4145 3 214.315 -56.35 -152.527 0.38 4144 
4146 3 185.185 -72.36 -141.427 0.215 2890 
4147 3 187.375 -72.36 -139.276 0.215 4146 
4148 3 190.615 -72.61 -137.369 0.215 4147 
4149 3 191.985 -71.7 -135.888 0.215 4148 
4150 3 193.365 -71.46 -134.894 0.215 4149 
4151 3 195.455 -70.84 -134.344 0.215 4150 
4152 3 196.895 -70.33 -134.099 0.215 4151 
4153 3 198.335 -69.16 -134.022 0.215 4152 
4154 3 199.935 -68.87 -134.007 0.215 4153 
4155 3 202.315 -67.42 -134.007 0.325 4154 
4156 3 27.805 -170.06 -60.827 0.43 2906 
4157 3 30.135 -169.64 -60.842 0.215 4156 
4158 3 32.825 -169.32 -60.923 0.27 4157 
4159 3 35.495 -169.52 -61.171 0.27 4158 
4160 3 36.685 -169.45 -61.665 0.27 4159 
4161 3 40.165 -170.57 -62.355 0.325 4160 
4162 3 42.045 -171.3 -62.988 0.215 4161 
4163 3 44.485 -172.07 -63.302 0.325 4162 
4164 3 45.935 -172.88 -63.252 0.215 4163 
4165 3 48.385 -173.77 -63.135 0.38 4164 
4166 3 51.085 -174.1 -63.326 0.215 4165 
4167 3 54.015 -174.65 -63.953 0.325 4166 
4168 3 55.985 -175.25 -64.834 0.215 4167 
4169 3 58.765 -175.42 -65.707 0.38 4168 
4170 3 60.625 -175.77 -66.519 0.27 4169 
4171 3 62.255 -175.75 -67.354 0.27 4170 
4172 3 65.095 -175.65 -68.233 0.38 4171 
4173 3 69.455 -175.56 -68.889 0.38 4172 
4174 3 70.545 -176.16 -68.989 0.38 4173 
4175 3 72.775 -175.64 -68.384 0.38 4174 
4176 3 75.325 -175.86 -67.379 0.38 4175 
4177 3 78.345 -175.61 -66.51 0.38 4176 
4178 3 81.465 -175.2 -66.243 0.215 4177 
4179 3 84.015 -174.76 -66.691 0.325 4178 
4180 3 87.205 -174.21 -67.706 0.325 4179 
4181 3 89.585 -173.4 -69.035 0.325 4180 
4182 3 91.935 -172.99 -70.52 0.325 4181 
4183 3 127.375 -170.45 -72.031 0.325 4182 
4184 3 129.415 -171.17 -73.522 0.325 4183 
4185 3 131.485 -171.07 -74.92 0.325 4184 
4186 3 133.505 -171.38 -76.25 0.325 4185 
4187 3 135.365 -171.32 -77.51 0.325 4186 
4188 3 139.625 -171.25 -78.794 0.325 4187 
4189 3 141.995 -172.29 -80.227 0.325 4188 
4190 3 144.295 -172.29 -82.006 0.27 4189 
4191 3 145.995 -172 -84.225 0.27 4190 
4192 3 150.455 -172.42 -86.767 0.485 4191 
4193 3 18.785 -160.38 -22.887 0.38 3018 
4194 3 20.865 -160.94 -23.055 0.38 4193 
4195 3 22.465 -160.67 -23.247 0.38 4194 
4196 3 25.655 -160.78 -23.461 0.38 4195 
4197 3 30.215 -160.53 -23.687 0.38 4196 
4198 3 31.515 -160.43 -23.916 0.38 4197 
4199 3 33.995 -159.61 -24.146 0.38 4198 
4200 3 35.245 -160.06 -24.362 0.38 4199 
4201 3 36.715 -160.46 -24.54 0.38 4200 
4202 3 38.475 -161.08 -24.66 0.38 4201 
4203 3 38.985 -161.52 -24.737 0.38 4202 
4204 3 11.545 -240.3 -109.897 0.27 2936 
4205 3 12.215 -242.31 -114.324 0.27 4204 
4206 3 12.985 -243.64 -118.455 0.27 4205 
4207 3 13.265 -245.17 -122.032 0.27 4206 
4208 3 13.735 -246.66 -125.014 0.27 4207 
4209 3 13.355 -247.66 -127.56 0.27 4208 
4210 3 11.455 -246.8 -129.991 0.27 4209 
4211 3 12.125 -248.14 -132.392 0.27 4210 
4212 3 13.445 -248.84 -134.638 0.27 4211 
4213 3 14.485 -250.38 -136.435 0.27 4212 
4214 3 15.865 -251.33 -137.699 0.27 4213 
4215 3 15.565 -252.17 -138.539 0.27 4214 
4216 3 15.265 -253.02 -139.168 0.215 4215 
4217 3 13.465 -253.99 -139.758 0.325 4216 
4218 3 12.075 -254.75 -140.38 0.27 4217 
4219 3 11.505 -256.04 -141.136 0.27 4218 
4220 3 11.875 -257.44 -142.033 0.27 4219 
4221 3 11.345 -258.32 -143.049 0.27 4220 
4222 3 10.855 -259.2 -144.017 0.27 4221 
4223 3 10.245 -260.09 -144.806 0.27 4222 
4224 3 9.405 -261.56 -145.324 0.27 4223 
4225 3 10.205 -263.01 -145.63 0.27 4224 
4226 3 9.345 -264.75 -145.886 0.27 4225 
4227 3 7.075 -266.19 -146.341 0.27 4226 
4228 3 5.325 -266.89 -147.165 0.215 4227 
4229 3 4.115 -268.8 -148.323 0.215 4228 
4230 3 4.245 -270.12 -149.556 0.38 4229 
4231 3 5.485 -270.96 -150.565 0.38 4230 
4232 3 5.715 -272.91 -151.189 0.215 4231 
4233 3 5.405 -274.93 -151.474 0.215 4232 
4234 3 5.675 -276.48 -151.569 0.215 4233 
4235 3 4.475 -276.55 -151.627 0.38 4234 
4236 3 4.885 -277.67 -151.775 0.215 4235 
4237 3 6.135 -279.82 -152.138 0.215 4236 
4238 3 5.225 -281.58 -152.827 0.215 4237 
4239 3 5.835 -283.19 -153.86 0.215 4238 
4240 3 4.745 -285.1 -155.117 0.215 4239 
4241 3 4.915 -286.11 -156.337 0.16 4240 
4242 3 5.405 -287.62 -157.271 0.16 4241 
4243 3 5.585 -289.05 -157.804 0.38 4242 
4244 3 5.035 -289.67 -158.057 0.38 4243 
4245 3 -171.035 -113.96 -142.347 0.215 2976 
4246 3 -174.155 -113.06 -144.205 0.215 4245 
4247 3 -175.845 -112.16 -145.828 0.11 4246 
4248 3 -178.745 -111.2 -147.002 0.11 4247 
4249 3 -179.645 -110.45 -147.64 0.215 4248 
4250 3 -181.095 -110.03 -147.907 0.215 4249 
4251 3 -104.155 -105.84 -104.367 0.43 2991 
4252 3 -103.765 -104.84 -103.379 0.43 4251 
4253 3 -103.035 -103.4 -102.076 0.43 4252 
4254 3 -102.405 -102.63 -100.391 0.43 4253 
4255 3 -101.905 -101.08 -98.511 0.43 4254 
4256 3 -101.495 -99.56 -96.692 0.54 4255 
4257 3 -102.005 -97.94 -95.02 0.215 4256 
4258 3 -103.015 -95.2 -93.315 0.215 4257 
4259 3 -104.135 -92.87 -91.242 0.215 4258 
4260 3 -103.065 -92.05 -88.527 0.215 4259 
4261 3 -103.415 -89.46 -85.291 0.485 4260 
4262 3 -104.155 -87.73 -81.956 0.325 4261 
4263 3 -105.595 -86.93 -78.982 0.325 4262 
4264 3 -106.345 -85.21 -76.391 0.325 4263 
4265 3 -106.945 -83.6 -73.836 0.325 4264 
4266 3 -107.895 -83.22 -70.893 0.325 4265 
4267 3 -108.195 -80.9 -67.432 0.325 4266 
4268 3 -108.905 -78.52 -63.627 0.325 4267 
4269 3 -116.445 -147.08 -104.367 0.27 2996 
4270 3 -119.235 -147.45 -113.137 0.215 4269 
4271 3 -124.845 -149.18 -120.399 0.43 4270 
4272 3 -126.085 -149.01 -125.381 0.43 4271 
4273 3 -128.055 -148.31 -128.26 0.43 4272 
4274 3 -130.585 -149.52 -129.893 0.43 4273 
4275 3 -132.765 -148.98 -131.167 0.43 4274 
4276 3 -135.705 -149.75 -132.623 0.43 4275 
4277 3 -139.135 -148.22 -134.32 0.43 4276 
4278 3 -141.995 -147.54 -136.114 0.43 4277 
4279 3 -144.805 -146.56 -137.828 0.43 4278 
4280 3 -147.625 -145.45 -139.421 0.43 4279 
4281 3 -150.965 -144.85 -140.909 0.43 4280 
4282 3 -153.975 -144.58 -142.347 0.43 4281 
4283 3 17.325 -158.27 -4.337 0.43 3018 
4284 3 19.455 -157.23 -9.121 0.43 4283 
4285 3 20.825 -155.67 -12.241 0.38 4284 
4286 3 21.965 -153.36 -13.021 0.38 4285 
4287 3 23.235 -150.5 -11.868 0.38 4286 
4288 3 23.845 -150.2 -9.582 0.43 4287 
4289 3 25.025 -149.45 -6.747 0.43 4288 
4290 3 26.955 -149.79 -3.615 0.16 4289 
4291 3 28.505 -148.94 -0.316 0.11 4290 
4292 3 28.775 -147.38 3.053 0.27 4291 
4293 3 -92.625 -169.44 -296.077 0.295 3035 
4294 3 -92.625 -169.57 -297.654 0.295 4293 
4295 3 -92.975 -171.17 -299.319 0.295 4294 
4296 3 -92.975 -171.17 -301.083 0.295 4295 
4297 3 -94.625 -172.1 -302.851 0.295 4296 
4298 3 -94.625 -172.23 -304.52 0.295 4297 
4299 3 -95.335 -173.96 -305.98 0.295 4298 
4300 3 -95.685 -174.49 -307.112 0.295 4299 
4301 3 -96.875 -175.42 -307.642 0.295 4300 
4302 3 -96.875 -175.42 -307.249 0.295 4301 
4303 3 -99.825 -176.62 -305.767 0.295 4302 
4304 3 -99.825 -176.75 -303.51 0.295 4303 
4305 3 -100.885 -178.08 -301.159 0.295 4304 
4306 3 -100.885 -178.08 -299.489 0.295 4305 
4307 3 -102.945 -179.34 -298.918 0.295 4306 
4308 3 -103.575 -179.02 -299.508 0.47 4307 
4309 3 -105.555 -179.09 -300.956 0.415 4308 
4310 3 -106.735 -178.56 -302.895 0.415 4309 
4311 3 -108.275 -179.88 -304.968 0.415 4310 
4312 3 -109.685 -180.42 -307.08 0.415 4311 
4313 3 -109.925 -180.55 -309.325 0.415 4312 
4314 3 -111.335 -180.68 -311.849 0.415 4313 
4315 3 -111.455 -180.68 -314.628 0.415 4314 
4316 3 -112.285 -181.61 -317.425 0.295 4315 
4317 3 -112.285 -181.61 -319.948 0.295 4316 
4318 3 -112.045 -183.08 -321.892 0.295 4317 
4319 3 -112.045 -183.08 -322.916 0.295 4318 
4320 3 -113.585 -183.87 -322.684 0.295 4319 
4321 3 -113.585 -183.87 -321.082 0.295 4320 
4322 3 -114.175 -184.27 -318.578 0.295 4321 
4323 3 -114.405 -184.4 -316.062 0.295 4322 
4324 3 -115.585 -184.54 -314.461 0.295 4323 
4325 3 -115.945 -184.54 -314.172 0.295 4324 
4326 3 -117.125 -184.94 -315.076 0.295 4325 
4327 3 -117.125 -184.94 -316.822 0.295 4326 
4328 3 -117.595 -184.94 -319.128 0.295 4327 
4329 3 -119.125 -184.27 -321.792 0.295 4328 
4330 3 -120.305 -185.07 -324.505 0.295 4329 
4331 3 -120.425 -185.2 -326.932 0.295 4330 
4332 3 -121.725 -186.4 -328.834 0.295 4331 
4333 3 -121.725 -186.4 -330.275 0.295 4332 
4334 3 -123.025 -186.53 -331.418 0.295 4333 
4335 3 -123.025 -186.4 -332.336 0.295 4334 
4336 3 -124.445 -186.27 -332.782 0.295 4335 
4337 3 -124.795 -186.27 -332.428 0.295 4336 
4338 3 -126.095 -186.13 -331.126 0.295 4337 
4339 3 -127.275 -187.6 -329.217 0.295 4338 
4340 3 -127.505 -187.86 -327.289 0.295 4339 
4341 3 -128.575 -189.46 -325.823 0.295 4340 
4342 3 -128.455 -191.05 -324.787 0.295 4341 
4343 3 -83.595 -106.02 -132.157 0.485 3052 
4344 3 -84.275 -104.56 -132.547 0.43 4343 
4345 3 -85.725 -104.41 -132.981 0.43 4344 
4346 3 -87.145 -102.55 -133.607 0.43 4345 
4347 3 -88.115 -101.39 -134.613 0.43 4346 
4348 3 -89.555 -100.05 -136.09 0.43 4347 
4349 3 -86.525 -99.79 -137.899 0.43 4348 
4350 3 -85.525 -99.22 -139.787 0.43 4349 
4351 3 -87.175 -97.93 -141.529 0.325 4350 
4352 3 -87.765 -96.44 -143.072 0.43 4351 
4353 3 -87.975 -94.62 -144.523 0.43 4352 
4354 3 -88.315 -92.58 -146.052 0.43 4353 
4355 3 -88.835 -90.81 -147.761 0.43 4354 
4356 3 -89.405 -88.79 -149.561 0.43 4355 
4357 3 -89.565 -85.93 -151.243 0.43 4356 
4358 3 -89.735 -84.36 -152.647 0.43 4357 
4359 3 -89.545 -83.26 -153.879 0.43 4358 
4360 3 -90.595 -81.59 -155.319 0.485 4359 
4361 3 -89.245 -79.26 -157.357 0.485 4360 
4362 3 -93.035 -81.49 -160.106 0.485 4361 
4363 3 -92.625 -79.44 -163.18 0.485 4362 
4364 3 -92.435 -76.62 -165.977 0.54 4363 
4365 3 -91.535 -74.89 -167.995 0.54 4364 
4366 3 -92.475 -73.87 -169.275 0.54 4365 
4367 3 -92.725 -72.45 -170.2 0.54 4366 
4368 3 -95.295 -72.11 -171.141 0.54 4367 
4369 3 -97.085 -69.37 -172.077 0.54 4368 
4370 3 -99.125 -67.3 -172.664 0.59 4369 
4371 3 -100.305 -65.84 -172.738 0.59 4370 
4372 3 -101.245 -64.78 -172.474 0.415 4371 
4373 3 -101.955 -63.58 -172.381 0.415 4372 
4374 3 -102.905 -62.65 -172.726 0.415 4373 
4375 3 -103.255 -61.99 -173.435 0.415 4374 
4376 3 -103.255 -61.85 -174.212 0.415 4375 
4377 3 -103.845 -61.05 -174.878 0.415 4376 
4378 3 -104.905 -58.66 -175.449 0.415 4377 
4379 3 -105.265 -57.73 -175.827 0.415 4378 
4380 3 -106.325 -56.53 -175.333 0.415 4379 
4381 3 -106.325 -56.53 -174.647 0.415 4380 
4382 3 -107.505 -55.6 -174.322 0.415 4381 
4383 3 -108.095 -55.34 -174.793 0.415 4382 
4384 3 -108.685 -53.08 -176.081 0.415 4383 
4385 3 -109.035 -50.42 -177.799 0.415 4384 
4386 3 -109.035 -50.42 -179.497 0.415 4385 
4387 3 -109.155 -49.75 -180.888 0.355 4386 
4388 3 -110.335 -48.56 -181.974 0.355 4387 
4389 3 -111.515 -47.63 -182.859 0.355 4388 
4390 3 -111.515 -47.63 -183.615 0.355 4389 
4391 3 -112.345 -46.83 -184.196 0.355 4390 
4392 3 -113.645 -45.63 -184.54 0.355 4391 
4393 3 -114.355 -44.3 -184.633 0.355 4392 
4394 3 -114.465 -44.3 -184.529 0.355 4393 
4395 3 -116.765 -41.91 -184.304 0.355 4394 
4396 3 -116.655 -41.11 -184.027 0.355 4395 
4397 3 50.545 -164.95 -121.027 0.595 3043 
4398 3 52.135 -165.99 -122.21 0.595 4397 
4399 3 53.215 -167.78 -123.877 0.595 4398 
4400 3 55.435 -169.26 -126.261 0.595 4399 
4401 3 57.655 -171.26 -129.187 0.595 4400 
4402 3 59.265 -172.29 -132.103 0.595 4401 
4403 3 60.995 -173.44 -134.427 0.595 4402 
4404 3 62.475 -175.05 -135.863 0.595 4403 
4405 3 65.105 -177.63 -136.53 0.595 4404 
4406 3 65.615 -178.33 -136.777 0.595 4405 
4407 3 -80.865 -104.37 -127.537 0.65 3052 
4408 3 -80.825 -102.38 -123.346 0.65 4407 
4409 3 -82.595 -99.11 -119.167 0.65 4408 
4410 3 -120.995 -234.37 60.513 0.215 3090 
4411 3 -123.435 -235.19 64.519 0.215 4410 
4412 3 -124.585 -236.18 68.14 0.215 4411 
4413 3 -126.535 -237.57 71.251 0.215 4412 
4414 3 -128.165 -238.89 73.837 0.215 4413 
4415 3 -129.325 -240.43 75.735 0.215 4414 
4416 3 -132.445 -242.69 76.668 0.215 4415 
4417 3 -135.455 -245.58 76.625 0.215 4416 
4418 3 -138.045 -247.62 76.005 0.215 4417 
4419 3 -141.505 -249.27 75.389 0.16 4418 
4420 3 -145.105 -251.22 75.167 0.16 4419 
4421 3 -145.435 -253.12 75.413 0.16 4420 
4422 3 -147.115 -253.54 76.003 0.16 4421 
4423 3 -148.265 -255.05 76.818 0.16 4422 
4424 3 -149.125 -255.87 77.791 0.16 4423 
4425 3 -149.825 -256.9 78.876 0.16 4424 
4426 3 -153.755 -259.18 79.941 0.16 4425 
4427 3 -155.115 -262.18 80.818 0.16 4426 
4428 3 -156.995 -263.96 81.357 0.16 4427 
4429 3 -158.705 -264.91 81.506 0.16 4428 
4430 3 -160.525 -265.1 81.237 0.16 4429 
4431 3 -162.145 -264.58 80.55 0.16 4430 
4432 3 -163.855 -264.88 79.482 0.16 4431 
4433 3 -164.585 -265 78.202 0.16 4432 
4434 3 -165.825 -265.48 77.019 0.16 4433 
4435 3 -167.345 -265.61 76.347 0.16 4434 
4436 3 -168.845 -266.41 76.579 0.16 4435 
4437 3 -170.905 -268.35 77.872 0.16 4436 
4438 3 -172.975 -270.42 79.968 0.16 4437 
4439 3 -173.965 -272.31 82.201 0.16 4438 
4440 3 -174.865 -274.03 83.894 0.16 4439 
4441 3 -176.355 -275.63 84.721 0.16 4440 
4442 3 -177.155 -276.69 84.837 0.27 4441 
4443 3 -177.145 -278 84.612 0.16 4442 
4444 3 -178.635 -278.27 84.402 0.16 4443 
4445 3 -181.035 -279.87 84.507 0.16 4444 
4446 3 -181.485 -281.14 85.23 0.16 4445 
4447 3 -182.935 -280.33 86.743 0.16 4446 
4448 3 -184.465 -281.65 88.918 0.16 4447 
4449 3 -185.155 -282.69 91.283 0.16 4448 
4450 3 -186.755 -283.63 93.397 0.16 4449 
4451 3 -188.555 -283.95 95.09 0.16 4450 
4452 3 -189.015 -286.4 96.53 0.16 4451 
4453 3 -189.535 -287.8 97.826 0.16 4452 
4454 3 -191.175 -289.68 98.931 0.16 4453 
4455 3 -192.325 -290.67 99.648 0.11 4454 
4456 3 -194.235 -292.98 99.871 0.11 4455 
4457 3 -195.635 -294.28 99.596 0.27 4456 
4458 3 -197.955 -296.78 98.805 0.11 4457 
4459 3 -199.795 -298.82 97.477 0.27 4458 
4460 3 -200.405 -300.39 95.609 0.11 4459 
4461 3 -203.095 -303.23 93.498 0.11 4460 
4462 3 -205.415 -304.95 91.575 0.11 4461 
4463 3 -207.185 -307.49 90.348 0.11 4462 
4464 3 -209.735 -308.22 89.95 0.16 4463 
4465 3 -210.975 -310.54 90.133 0.325 4464 
4466 3 66.115 -180.63 -136.777 0.485 4406 
4467 3 67.775 -181.93 -138.572 0.485 4466 
4468 3 69.375 -182.97 -140.293 0.38 4467 
4469 3 71.145 -183.72 -141.926 0.54 4468 
4470 3 72.545 -184.26 -143.537 0.54 4469 
4471 3 74.675 -185.11 -145.309 0.485 4470 
4472 3 75.875 -186.34 -147.401 0.485 4471 
4473 3 76.165 -188.01 -149.864 0.485 4472 
4474 3 76.215 -189.59 -152.527 0.485 4473 
4475 3 77.425 -190.31 -155.125 0.43 4474 
4476 3 77.885 -191.02 -157.429 0.43 4475 
4477 3 78.505 -192.1 -159.37 0.43 4476 
4478 3 79.655 -193.1 -160.991 0.43 4477 
4479 3 80.055 -194.07 -162.385 0.43 4478 
4480 3 79.085 -194.77 -163.657 0.43 4479 
4481 3 -86.535 -238.15 -380.347 0.175 4101 
4482 3 -86.765 -238.28 -380.461 0.355 4481 
4483 3 -85.945 -239.48 -380.747 0.355 4482 
4484 3 -84.995 -241.21 -381.334 0.355 4483 
4485 3 -84.885 -241.21 -382.275 0.355 4484 
4486 3 -83.345 -242.27 -383.514 0.235 4485 
4487 3 -81.695 -244.53 -384.944 0.235 4486 
4488 3 -81.815 -245.19 -386.416 0.235 4487 
4489 3 -81.575 -246.79 -387.742 0.235 4488 
4490 3 -81.575 -246.79 -388.661 0.235 4489 
4491 3 -82.045 -248.39 -388.997 0.235 4490 
4492 3 -82.285 -248.65 -388.847 0.235 4491 
4493 3 -82.635 -249.45 -388.74 0.235 4492 
4494 3 -83.225 -250.25 -389.316 0.235 4493 
4495 3 -82.995 -252.11 -390.966 0.235 4494 
4496 3 -83.935 -253.7 -393.492 0.235 4495 
4497 3 -84.175 -253.84 -396.392 0.235 4496 
4498 3 -86.065 -256.23 -399.182 0.235 4497 
4499 3 -85.585 -258.62 -401.687 0.235 4498 
4500 3 -85.585 -258.62 -403.864 0.235 4499 
4501 3 -85.825 -261.68 -405.649 0.235 4500 
4502 3 -86.065 -261.95 -406.931 0.235 4501 
4503 3 -86.765 -264.74 -407.679 0.235 4502 
4504 3 -87.005 -265 -408.015 0.235 4503 
4505 3 -86.535 -266.47 -408.118 0.06 4504 
4506 3 -86.415 -267.4 -408.137 0.06 4505 
4507 3 -85.115 -267.66 -408.137 0.06 4506 
4508 3 -83.115 -237.22 -402.577 0.175 4101 
4509 3 -82.165 -239.61 -403.08 0.175 4508 
4510 3 -82.165 -239.61 -405.176 0.175 4509 
4511 3 -81.105 -240.67 -409.101 0.175 4510 
4512 3 -81.105 -240.67 -413.822 0.175 4511 
4513 3 -79.095 -242.14 -418.06 0.175 4512 
4514 3 -79.095 -242.4 -421.277 0.175 4513 
4515 3 -78.865 -244.8 -423.427 0.175 4514 
4516 3 -78.865 -244.93 -424.414 0.175 4515 
4517 3 -76.975 -247.46 -423.797 0.175 4516 
4518 3 -76.975 -247.46 -421.166 0.175 4517 
4519 3 -75.325 -247.46 -416.622 0.175 4518 
4520 3 -75.325 -247.46 -410.907 0.175 4519 
4521 3 -148.915 -241.89 -147.907 0.27 4112 
4522 3 -149.435 -243.96 -147.907 0.27 4521 
4523 3 -149.505 -245.56 -147.907 0.27 4522 
4524 3 -150.575 -246.93 -147.907 0.27 4523 
4525 3 -151.645 -248.97 -147.907 0.27 4524 
4526 3 -151.885 -250.07 -147.877 0.38 4525 
4527 3 -153.015 -253.02 -147.72 0.215 4526 
4528 3 -153.465 -254.96 -147.239 0.215 4527 
4529 3 -153.635 -256.46 -146.248 0.215 4528 
4530 3 -156.455 -258.53 -144.703 0.215 4529 
4531 3 -159.715 -260.94 -142.859 0.215 4530 
4532 3 -162.845 -261.87 -141.137 0.43 4531 
4533 3 -164.155 -262.5 -139.949 0.215 4532 
4534 3 -166.685 -264.37 -139.488 0.215 4533 
4535 3 -167.375 -266.08 -139.734 0.215 4534 
4536 3 -170.515 -268.2 -140.483 0.215 4535 
4537 3 -173.015 -271.42 -141.432 0.325 4536 
4538 3 -173.465 -272.68 -142.308 0.215 4537 
4539 3 -175.335 -273.93 -143.009 0.215 4538 
4540 3 -175.685 -275.05 -143.715 0.43 4539 
4541 3 -177.095 -278.34 -144.725 0.27 4540 
4542 3 -178.155 -279.84 -146.232 0.16 4541 
4543 3 -180.065 -283.33 -148.086 0.325 4542 
4544 3 -180.885 -284.95 -149.864 0.16 4543 
4545 3 -182.145 -287.14 -151.085 0.16 4544 
4546 3 -182.965 -287.81 -151.428 0.325 4545 
4547 3 -183.405 -289.73 -150.855 0.16 4546 
4548 3 -183.875 -290.85 -149.607 0.325 4547 
4549 3 -183.675 -292.55 -148.199 0.16 4548 
4550 3 -185.165 -294.79 -147.227 0.38 4549 
4551 3 -184.615 -296.02 -147.115 0.38 4550 
4552 3 -185.185 -297.17 -147.862 0.16 4551 
4553 3 -185.465 -300 -149.076 0.16 4552 
4554 3 -186.745 -301.4 -150.251 0.325 4553 
4555 3 -185.855 -302.83 -151.054 0.325 4554 
4556 3 -186.495 -303.6 -151.456 0.215 4555 
4557 3 -187.285 -305.33 -151.579 0.16 4556 
4558 3 -187.695 -306.72 -151.517 0.27 4557 
4559 3 -187.915 -308.08 -151.193 0.16 4558 
4560 3 -188.085 -310.22 -150.391 0.16 4559 
4561 3 -187.755 -312.15 -148.971 0.16 4560 
4562 3 -188.135 -313.4 -147.072 0.27 4561 
4563 3 -188.515 -315.71 -145.173 0.27 4562 
4564 3 -189.045 -317.66 -143.828 0.27 4563 
4565 3 -190.425 -320.54 -143.389 0.27 4564 
4566 3 -189.895 -321.62 -143.833 0.27 4565 
4567 3 -190.855 -324.98 -144.867 0.27 4566 
4568 3 -191.715 -328.29 -146.029 0.215 4567 
4569 3 -191.645 -331.85 -146.853 0.215 4568 
4570 3 -191.355 -333.51 -147.023 0.16 4569 
4571 3 -192.005 -336.13 -146.553 0.16 4570 
4572 3 -193.445 -337.97 -145.755 0.16 4571 
4573 3 -194.465 -338.68 -145.01 0.16 4572 
4574 3 -194.675 -340.02 -144.525 0.16 4573 
4575 3 -196.275 -342.82 -144.299 0.16 4574 
4576 3 -197.265 -344.04 -144.219 0.325 4575 
4577 3 -201.225 -344.59 -144.201 0.16 4576 
4578 3 -203.335 -346.29 -144.197 0.11 4577 
4579 3 -210.905 -353.26 -144.197 0.11 4578 
4580 3 -210.725 -352.44 -144.197 0.27 4579 
4581 3 -152.745 -240.04 -158.097 0.16 4112 
4582 3 -152.925 -166.85 -134.917 0.325 4113 
4583 3 -155.215 -166.85 -137.225 0.27 4582 
4584 3 -157.755 -167.42 -139.271 0.27 4583 
4585 3 -160.305 -167.86 -140.765 0.27 4584 
4586 3 -161.965 -168.41 -141.245 0.16 4585 
4587 3 -164.875 -169.32 -140.159 0.16 4586 
4588 3 -167.005 -169.67 -137.248 0.27 4587 
4589 3 -169.185 -170.45 -133.067 0.055 4588 
4590 3 -152.985 -169.65 -133.067 0.16 4113 
4591 3 -152.775 -170.01 -132.745 0.06 4590 
4592 3 -152.895 -170.01 -133.271 0.06 4591 
4593 3 -153.365 -170.68 -134.878 0.06 4592 
4594 3 -153.365 -170.68 -137.161 0.06 4593 
4595 3 -153.835 -171.74 -139.497 0.06 4594 
4596 3 -153.835 -171.74 -141.555 0.06 4595 
4597 3 -154.075 -172.54 -143.335 0.06 4596 
4598 3 -154.075 -172.67 -145.05 0.06 4597 
4599 3 -153.485 -174 -146.865 0.06 4598 
4600 3 -153.485 -174.13 -148.82 0.06 4599 
4601 3 -154.185 -174.93 -150.73 0.06 4600 
4602 3 -154.665 -175.86 -152.225 0.06 4601 
4603 3 -154.895 -177.06 -152.934 0.06 4602 
4604 3 -155.725 -178.79 -152.811 0.06 4603 
4605 3 -157.375 -180.25 -152.297 0.06 4604 
4606 3 -157.495 -180.52 -152.098 0.06 4605 
4607 3 -157.965 -181.45 -152.804 0.06 4606 
4608 3 -157.965 -181.58 -154.683 0.06 4607 
4609 3 -157.845 -183.31 -157.698 0.06 4608 
4610 3 -158.905 -184.5 -161.624 0.06 4609 
4611 3 -161.735 -188.31 -165.949 0.06 4610 
4612 3 -161.735 -188.31 -170.049 0.06 4611 
4613 3 -162.675 -190.17 -173.364 0.06 4612 
4614 3 -163.025 -190.57 -175.765 0.06 4613 
4615 3 -163.615 -191.5 -177.449 0.06 4614 
4616 3 -163.975 -191.63 -178.775 0.06 4615 
4617 3 -164.795 -192.3 -179.983 0.06 4616 
4618 3 -165.155 -192.83 -181.203 0.06 4617 
4619 3 -165.625 -193.49 -182.472 0.06 4618 
4620 3 -165.975 -194.29 -183.802 0.06 4619 
4621 3 -166.565 -195.62 -185.155 0.06 4620 
4622 3 -166.805 -195.89 -186.497 0.06 4621 
4623 3 -168.335 -195.89 -187.83 0.06 4622 
4624 3 -168.335 -195.89 -189.252 0.06 4623 
4625 3 -169.165 -194.69 -190.868 0.06 4624 
4626 3 -169.165 -194.69 -192.732 0.06 4625 
4627 3 -170.815 -194.03 -194.771 0.06 4626 
4628 3 -170.815 -194.03 -196.867 0.06 4627 
4629 3 -170.815 -195.09 -198.898 0.06 4628 
4630 3 -170.815 -195.22 -200.799 0.06 4629 
4631 3 -172.585 -195.35 -202.503 0.06 4630 
4632 3 -172.825 -195.75 -204.005 0.06 4631 
4633 3 -173.065 -196.95 -205.396 0.06 4632 
4634 3 -173.065 -197.48 -206.963 0.06 4633 
4635 3 -173.535 -198.68 -208.999 0.06 4634 
4636 3 -173.655 -198.94 -211.658 0.06 4635 
4637 3 -174.245 -199.74 -214.76 0.06 4636 
4638 3 -174.355 -199.87 -217.972 0.06 4637 
4639 3 -175.185 -201.2 -221.002 0.06 4638 
4640 3 -175.305 -201.34 -223.837 0.06 4639 
4641 3 -169.805 -171.23 -135.867 0.16 4123 
4642 3 -171.415 -172.69 -137.279 0.16 4641 
4643 3 -173.725 -171.37 -138.299 0.16 4642 
4644 3 -175.665 -171.57 -138.887 0.16 4643 
4645 3 -178.075 -173.45 -139.404 0.16 4644 
4646 3 -179.725 -174.13 -140.282 0.16 4645 
4647 3 -181.425 -174.42 -141.761 0.27 4646 
4648 3 -182.795 -174.64 -143.764 0.215 4647 
4649 3 -183.885 -175.38 -146.057 0.215 4648 
4650 3 -171.815 -171.3 -134.007 0.215 4123 
4651 3 -173.615 -170.43 -136.007 0.16 4650 
4652 3 -176.255 -171.01 -137.775 0.16 4651 
4653 3 -178.125 -170.94 -139.146 0.16 4652 
4654 3 -179.745 -172.4 -140.088 0.16 4653 
4655 3 -181.105 -172.77 -140.717 0.16 4654 
4656 3 -182.675 -173.17 -141.195 0.16 4655 
4657 3 -184.545 -173.1 -141.658 0.16 4656 
4658 3 -184.855 -173.29 -142.231 0.325 4657 
4659 3 -186.555 -174.91 -143.147 0.215 4658 
4660 3 -187.605 -175.09 -144.635 0.16 4659 
4661 3 -188.555 -175.91 -146.732 0.325 4660 
4662 3 -191.085 -176.48 -149.07 0.27 4661 
4663 3 -193.195 -176.98 -151.121 0.27 4662 
4664 3 -195.925 -177.7 -152.493 0.16 4663 
4665 3 -198.915 -178.76 -153.238 0.325 4664 
4666 3 -201.365 -179.57 -153.654 0.215 4665 
4667 3 -204.715 -180.94 -154.074 0.325 4666 
4668 3 -208.215 -181.15 -154.597 0.215 4667 
4669 3 -211.135 -182.58 -155.168 0.215 4668 
4670 3 -212.015 -183.26 -155.649 0.325 4669 
4671 3 -214.945 -184.03 -155.975 0.215 4670 
4672 3 -218.185 -186.18 -156.16 0.325 4671 
4673 3 -219.655 -185.9 -156.309 0.16 4672 
4674 3 -221.905 -187.49 -156.576 0.16 4673 
4675 3 -223.815 -187.81 -157.094 0.16 4674 
4676 3 -225.145 -187.78 -157.894 0.16 4675 
4677 3 -227.005 -188.36 -158.841 0.325 4676 
4678 3 -229.495 -189.19 -159.719 0.16 4677 
4679 3 -231.955 -189.87 -160.345 0.325 4678 
4680 3 -236.345 -191.17 -160.687 0.16 4679 
4681 3 -238.305 -190.57 -160.819 0.16 4680 
4682 3 -240.185 -190.49 -160.853 0.055 4681 
4683 3 -241.955 -190.94 -160.857 0.215 4682 
4684 3 -242.665 -190.67 -160.857 0.16 4683 
4685 3 -244.385 -190.96 -160.857 0.27 4684 
4686 3 -245.335 -191.79 -160.857 0.11 4685 
4687 3 -247.325 -192.26 -160.857 0.27 4686 
4688 3 -154.625 -145.48 -139.577 0.325 4282 
4689 3 -156.105 -145.87 -139.348 0.325 4688 
4690 3 -157.085 -145.25 -138.876 0.27 4689 
4691 3 -161.485 -147.59 -138.299 0.215 4690 
4692 3 -162.955 -148.63 -138.161 0.27 4691 
4693 3 -165.255 -149.95 -139.133 0.27 4692 
4694 3 -168.125 -150.46 -141.462 0.27 4693 
4695 3 -171.945 -151.24 -144.767 0.27 4694 
4696 3 -173.745 -151.55 -148.169 0.215 4695 
4697 3 -174.585 -151.83 -150.839 0.215 4696 
4698 3 -176.645 -152.57 -152.379 0.27 4697 
4699 3 -178.685 -152.79 -152.916 0.16 4698 
4700 3 -180.035 -153.84 -152.888 0.16 4699 
4701 3 -181.745 -155.98 -152.808 0.325 4700 
4702 3 -183.895 -156.22 -153.089 0.16 4701 
4703 3 -184.855 -157.7 -153.862 0.16 4702 
4704 3 -189.215 -159.38 -154.945 0.27 4703 
4705 3 -190.625 -159.49 -155.972 0.27 4704 
4706 3 -192.155 -160.15 -156.675 0.27 4705 
4707 3 -192.835 -161.32 -157.018 0.27 4706 
4708 3 -193.955 -162.42 -157.128 0.27 4707 
4709 3 -195.495 -162.44 -157.17 0.27 4708 
4710 3 -197.395 -163.44 -157.284 0.16 4709 
4711 3 -199.905 -164.13 -157.627 0.16 4710 
4712 3 -201.655 -164.84 -158.314 0.16 4711 
4713 3 -203.675 -165.18 -159.343 0.27 4712 
4714 3 -204.945 -165.4 -160.511 0.16 4713 
4715 3 -207.525 -165.71 -161.54 0.16 4714 
4716 3 -210.295 -165.53 -162.23 0.325 4715 
4717 3 -210.925 -165.65 -162.597 0.16 4716 
4718 3 -213.175 -166.04 -162.79 0.16 4717 
4719 3 -215.145 -167.29 -162.989 0.27 4718 
4720 3 -216.225 -167.34 -163.282 0.11 4719 
4721 3 -219.535 -170.15 -163.657 0.11 4720 
4722 3 216.525 -55.84 -158.097 0.11 4145 
4723 3 218.335 -54.87 -156.971 0.11 4722 
4724 3 220.065 -54.71 -154.811 0.11 4723 
4725 3 223.605 -54.89 -151.617 0.11 4724 
4726 3 215.895 -54.63 -159.947 0.11 4145 
4727 3 217.465 -51.72 -158.541 0.11 4726 
4728 3 218.505 -50.08 -157.147 0.11 4727 
4729 3 204.925 -66.33 -133.067 0.16 4155 
4730 3 206.505 -65.26 -132.786 0.16 4729 
4731 3 208.875 -64.46 -132.539 0.16 4730 
4732 3 210.585 -64.17 -132.355 0.16 4731 
4733 3 213.015 -64.26 -132.258 0.16 4732 
4734 3 215.275 -64.01 -132.258 0.16 4733 
4735 3 217.985 -63.81 -132.325 0.16 4734 
4736 3 221.145 -63.12 -132.357 0.16 4735 
4737 3 223.845 -62.93 -132.171 0.325 4736 
4738 3 225.375 -62.93 -131.659 0.11 4737 
4739 3 226.725 -63.09 -130.935 0.215 4738 
4740 3 229.625 -63.39 -130.418 0.11 4739 
4741 3 232.545 -64.47 -130.556 0.11 4740 
4742 3 235.885 -64.04 -131.554 0.11 4741 
4743 3 236.975 -62.77 -133.118 0.215 4742 
4744 3 238.905 -62.44 -134.697 0.215 4743 
4745 3 240.115 -61.31 -135.721 0.16 4744 
4746 3 241.715 -61.71 -136.028 0.325 4745 
4747 3 244.465 -60.43 -135.783 0.16 4746 
4748 3 246.305 -59.98 -135.386 0.27 4747 
4749 3 247.955 -58.77 -135.081 0.11 4748 
4750 3 249.145 -58.05 -134.951 0.27 4749 
4751 3 249.495 -56.26 -134.917 0.11 4750 
4752 3 204.705 -67.93 -135.867 0.16 4155 
4753 3 206.735 -68.24 -135.867 0.16 4752 
4754 3 208.025 -69.33 -135.852 0.16 4753 
4755 3 210.015 -70.18 -135.775 0.16 4754 
4756 3 211.565 -70.83 -135.546 0.16 4755 
4757 3 213.655 -72.2 -135.085 0.16 4756 
4758 3 215.105 -73 -134.401 0.27 4757 
4759 3 215.585 -75.33 -133.679 0.16 4758 
4760 3 217.085 -76.52 -133.219 0.27 4759 
4761 3 218.875 -77.27 -133.273 0.16 4760 
4762 3 220.275 -77.68 -133.877 0.27 4761 
4763 3 222.485 -77.83 -134.793 0.16 4762 
4764 3 224.715 -77.43 -135.691 0.27 4763 
4765 3 227.915 -78.22 -136.32 0.16 4764 
4766 3 230.165 -78.63 -136.644 0.27 4765 
4767 3 236.475 -78.33 -136.754 0.11 4766 
4768 3 238.035 -78.46 -136.777 0.215 4767 
4769 3 158.645 -170.74 -77.527 0.11 4192 
4770 3 161.195 -170.29 -77.283 0.11 4769 
4771 3 162.845 -170.28 -77.159 0.11 4770 
4772 3 164.325 -169.9 -77.243 0.215 4771 
4773 3 166.205 -169.45 -77.544 0.11 4772 
4774 3 168.745 -168.86 -77.935 0.27 4773 
4775 3 170.015 -167.99 -78.244 0.16 4774 
4776 3 171.745 -167.83 -78.378 0.16 4775 
4777 3 173.955 -166.64 -78.454 0.16 4776 
4778 3 175.665 -165.82 -78.683 0.16 4777 
4779 3 177.525 -165.1 -79.224 0.16 4778 
4780 3 180.515 -164.06 -80.004 0.16 4779 
4781 3 182.375 -163.47 -80.848 0.27 4780 
4782 3 184.755 -162.93 -81.597 0.215 4781 
4783 3 186.875 -162.56 -82.289 0.215 4782 
4784 3 189.105 -162.05 -83.03 0.215 4783 
4785 3 191.055 -160.65 -83.947 0.27 4784 
4786 3 192.935 -160.07 -85.006 0.16 4785 
4787 3 195.705 -159.05 -86.093 0.215 4786 
4788 3 196.615 -158.63 -87.033 0.215 4787 
4789 3 198.015 -157.86 -87.736 0.16 4788 
4790 3 199.525 -156.42 -88.241 0.16 4789 
4791 3 201.745 -156.57 -88.699 0.215 4790 
4792 3 204.885 -155.1 -89.248 0.11 4791 
4793 3 207.575 -154.12 -89.862 0.215 4792 
4794 3 209.815 -153.19 -90.298 0.11 4793 
4795 3 211.655 -153.01 -90.287 0.215 4794 
4796 3 213.795 -152.1 -89.734 0.11 4795 
4797 3 215.795 -151.9 -88.802 0.11 4796 
4798 3 217.135 -152.06 -87.707 0.27 4797 
4799 3 155.925 -173.59 -77.527 0.16 4192 
4800 3 158.245 -174.38 -77.351 0.16 4799 
4801 3 163.495 -176.12 -77.156 0.27 4800 
4802 3 167.525 -177.67 -76.952 0.11 4801 
4803 3 169.315 -177.23 -76.776 0.11 4802 
4804 3 170.535 -177.93 -76.659 0.11 4803 
4805 3 173.075 -179.35 -76.627 0.215 4804 
4806 3 175.075 -179.53 -76.745 0.11 4805 
4807 3 178.135 -180.2 -77.151 0.27 4806 
4808 3 182.885 -180.3 -77.954 0.16 4807 
4809 3 186.375 -180.24 -79.1 0.27 4808 
4810 3 187.855 -180.5 -80.293 0.11 4809 
4811 3 190.815 -181.18 -81.177 0.27 4810 
4812 3 192.865 -182.28 -81.568 0.16 4811 
4813 3 194.695 -182.09 -81.569 0.16 4812 
4814 3 198.645 -183.39 -81.417 0.27 4813 
4815 3 199.385 -183.54 -81.292 0.215 4814 
4816 3 203.375 -183.77 -81.238 0.16 4815 
4817 3 207.015 -183.93 -81.227 0.16 4816 
4818 3 209.625 -184.42 -81.227 0.16 4817 
4819 3 212.885 -184.9 -81.227 0.16 4818 
4820 3 215.525 -183.65 -81.227 0.27 4819 
4821 3 41.085 -161.03 -26.567 0.27 4203 
4822 3 42.755 -161.14 -26.938 0.27 4821 
4823 3 44.545 -161.35 -27.229 0.215 4822 
4824 3 46.135 -160.41 -27.403 0.215 4823 
4825 3 49.245 -160.02 -27.48 0.325 4824 
4826 3 50.635 -160.44 -27.503 0.215 4825 
4827 3 53.155 -160.4 -27.503 0.325 4826 
4828 3 56.275 -160.12 -27.484 0.16 4827 
4829 3 57.565 -159.36 -27.426 0.325 4828 
4830 3 59.895 -159.84 -27.31 0.16 4829 
4831 3 62.075 -159.74 -27.136 0.325 4830 
4832 3 65.655 -158.86 -26.938 0.16 4831 
4833 3 68.225 -159.21 -26.749 0.325 4832 
4834 3 71.915 -159.23 -26.557 0.16 4833 
4835 3 73.995 -159.27 -26.295 0.16 4834 
4836 3 77.455 -158.41 -25.935 0.27 4835 
4837 3 82.625 -157.25 -25.591 0.11 4836 
4838 3 85.565 -156.47 -25.501 0.43 4837 
4839 3 88.455 -156.64 -25.844 0.325 4838 
4840 3 91.115 -156.18 -26.55 0.16 4839 
4841 3 92.975 -156.27 -27.328 0.215 4840 
4842 3 96.305 -155.15 -27.821 0.16 4841 
4843 3 100.305 -154.33 -27.767 0.325 4842 
4844 3 102.255 -153.87 -27.025 0.16 4843 
4845 3 104.815 -153.42 -25.622 0.16 4844 
4846 3 106.565 -153.4 -23.797 0.325 4845 
4847 3 40.295 -163.42 -24.737 0.38 4203 
4848 3 41.515 -164.12 -23.889 0.38 4847 
4849 3 42.725 -165.36 -22.419 0.38 4848 
4850 3 43.325 -166.33 -20.04 0.27 4849 
4851 3 45.755 -168.42 -16.949 0.27 4850 
4852 3 46.205 -169.64 -13.62 0.27 4851 
4853 3 47.215 -171.07 -10.407 0.27 4852 
4854 3 48.335 -173.13 -7.298 0.27 4853 
4855 3 50.175 -174.26 -4.075 0.27 4854 
4856 3 50.485 -174.19 -0.667 0.27 4855 
4857 3 30.745 -147.07 3.053 0.11 4292 
4858 3 31.415 -146.31 3.484 0.055 4857 
4859 3 34.865 -143.58 4.132 0.325 4858 
4860 3 35.965 -143.23 5.147 0.11 4859 
4861 3 37.265 -143.15 6.521 0.11 4860 
4862 3 38.785 -142.95 8.02 0.325 4861 
4863 3 39.465 -142.19 9.277 0.16 4862 
4864 3 41.745 -142.02 9.998 0.11 4863 
4865 3 43.685 -141.84 10.165 0.325 4864 
4866 3 44.805 -140.97 10.008 0.215 4865 
4867 3 45.375 -140.21 9.827 0.16 4866 
4868 3 45.835 -139.57 9.789 0.16 4867 
4869 3 46.205 -138.54 9.906 0.16 4868 
4870 3 46.955 -138.31 10.092 0.16 4869 
4871 3 47.495 -138.59 10.266 0.16 4870 
4872 3 48.645 -139.42 10.382 0.055 4871 
4873 3 49.395 -139.57 10.451 0.215 4872 
4874 3 50.685 -139.76 10.527 0.215 4873 
4875 3 51.455 -139.52 10.702 0.11 4874 
4876 3 52.415 -139.96 11.029 0.055 4875 
4877 3 53.365 -140.25 11.473 0.055 4876 
4878 3 55.065 -141.22 11.864 0.325 4877 
4879 3 55.925 -141.4 12.034 0.11 4878 
4880 3 57.315 -141.72 11.918 0.215 4879 
4881 3 60.285 -141.7 11.655 0.11 4880 
4882 3 70.185 -148.59 11.415 0.11 4881 
4883 3 72.965 -149.09 11.313 0.27 4882 
4884 3 75.005 -149.56 11.314 0.11 4883 
4885 3 77.645 -151.22 11.352 0.485 4884 
4886 3 79.855 -152.61 11.375 0.055 4885 
4887 3 81.475 -152.67 11.383 0.27 4886 
4888 3 81.875 -153.6 11.383 0.485 4887 
4889 3 2.815 -290.71 -162.707 0.16 4244 
4890 3 1.505 -292 -160.725 0.16 4889 
4891 3 -0.265 -293.22 -158.255 0.16 4890 
4892 3 -1.825 -294.28 -155.297 0.16 4891 
4893 3 7.615 -293.06 -158.057 0.16 4244 
4894 3 7.685 -294.89 -158.867 0.27 4893 
4895 3 7.915 -296.83 -159.767 0.16 4894 
4896 3 7.865 -298.43 -160.522 0.325 4895 
4897 3 7.875 -299.74 -160.708 0.16 4896 
4898 3 7.885 -300.39 -160.035 0.16 4897 
4899 3 8.715 -302.11 -158.675 0.38 4898 
4900 3 8.955 -302.86 -157.002 0.27 4899 
4901 3 9.565 -304.47 -155.297 0.27 4900 
4902 3 -129.575 -190.19 -322.927 0.175 4342 
4903 3 -131.225 -190.32 -347.002 0.175 4902 
4904 3 -131.225 -190.32 -365.27 0.175 4903 
4905 3 -131.695 -190.32 -375.48 0.175 4904 
4906 3 -133.115 -190.59 -379.36 0.175 4905 
4907 3 -134.175 -191.92 -380.176 0.175 4906 
4908 3 -134.535 -192.18 -380.339 0.175 4907 
4909 3 -136.305 -193.51 -380.842 0.175 4908 
4910 3 -136.415 -193.64 -381.917 0.175 4909 
4911 3 -138.545 -193.78 -383.597 0.175 4910 
4912 3 -138.665 -193.78 -385.769 0.175 4911 
4913 3 -139.365 -193.78 -388.143 0.175 4912 
4914 3 -139.485 -193.78 -390.373 0.175 4913 
4915 3 -140.555 -194.84 -392.218 0.175 4914 
4916 3 -140.785 -194.97 -393.633 0.175 4915 
4917 3 -141.845 -195.37 -394.735 0.295 4916 
4918 3 -144.205 -196.44 -395.749 0.12 4917 
4919 3 -144.915 -197.1 -396.877 0.295 4918 
4920 3 -146.805 -198.17 -398.207 0.12 4919 
4921 3 -147.865 -197.77 -399.682 0.12 4920 
4922 3 -147.865 -197.77 -401.161 0.12 4921 
4923 3 -149.515 -198.56 -402.506 0.12 4922 
4924 3 -150.695 -198.83 -403.65 0.12 4923 
4925 3 -150.815 -198.83 -404.675 0.12 4924 
4926 3 -151.995 -198.83 -405.868 0.12 4925 
4927 3 -152.355 -198.96 -407.701 0.12 4926 
4928 3 -153.065 -199.49 -410.556 0.12 4927 
4929 3 -153.065 -199.49 -414.447 0.12 4928 
4930 3 -154.125 -198.83 -418.833 0.12 4929 
4931 3 -154.125 -198.83 -422.961 0.12 4930 
4932 3 -155.775 -198.43 -426.231 0.12 4931 
4933 3 -155.775 -198.43 -428.526 0.12 4932 
4934 3 -156.835 -198.96 -429.997 0.12 4933 
4935 3 -156.835 -198.96 -430.82 0.12 4934 
4936 3 -157.665 -200.43 -431.078 0.12 4935 
4937 3 -157.665 -200.43 -430.918 0.12 4936 
4938 3 -159.255 -201.69 -430.7 0.12 4937 
4939 3 -159.135 -199.96 -430.834 0.12 4938 
4940 3 -159.495 -199.83 -431.554 0.12 4939 
4941 3 -160.555 -199.3 -432.805 0.12 4940 
4942 3 -160.555 -199.3 -434.44 0.12 4941 
4943 3 -162.085 -200.23 -436.285 0.12 4942 
4944 3 -163.385 -197.57 -437.871 0.12 4943 
4945 3 -163.265 -197.57 -438.073 0.12 4944 
4946 3 -162.085 -197.57 -435.397 0.12 4945 
4947 3 -162.085 -197.43 -429.084 0.12 4946 
4948 3 -161.735 -198.36 -420.167 0.12 4947 
4949 3 -181.515 -109.44 -159.007 0.16 4250 
4950 3 -182.575 -107.77 -159.007 0.325 4949 
4951 3 -183.655 -107.83 -159.007 0.16 4950 
4952 3 -185.035 -108.08 -159.007 0.27 4951 
4953 3 -185.785 -108.86 -159.007 0.16 4952 
4954 3 -186.765 -108.23 -159.007 0.16 4953 
4955 3 -188.665 -106.85 -159.007 0.215 4954 
4956 3 -189.125 -106.65 -159.007 0.16 4955 
4957 3 -190.695 -105.87 -159.007 0.27 4956 
4958 3 -191.085 -106.07 -159.007 0.11 4957 
4959 3 -192.005 -105.17 -159.007 0.11 4958 
4960 3 -193.435 -105.15 -159.007 0.27 4959 
4961 3 -195.765 -104.9 -159.007 0.27 4960 
4962 3 -196.425 -103.69 -159.007 0.16 4961 
4963 3 -197.175 -103.81 -159.026 0.27 4962 
4964 3 -199.085 -104.15 -159.122 0.16 4963 
4965 3 -200.155 -104.33 -159.413 0.27 4964 
4966 3 -200.905 -104.32 -160.005 0.16 4965 
4967 3 -204.525 -104.43 -160.923 0.27 4966 
4968 3 -206.255 -103.27 -162.011 0.16 4967 
4969 3 -208.305 -102.82 -163.018 0.16 4968 
4970 3 -210.455 -103.07 -163.668 0.16 4969 
4971 3 -212.045 -102.14 -163.781 0.16 4970 
4972 3 -215.085 -102.29 -163.302 0.38 4971 
4973 3 -216.115 -102.33 -162.348 0.325 4972 
4974 3 -219.255 -101.94 -161.2 0.16 4973 
4975 3 -221.275 -102.29 -160.174 0.325 4974 
4976 3 -221.935 -101.63 -159.487 0.215 4975 
4977 3 -225.445 -99.7 -159.144 0.16 4976 
4978 3 -228.805 -98.04 -159.03 0.27 4977 
4979 3 -231.455 -96.52 -159.007 0.16 4978 
4980 3 -232.795 -95.83 -159.007 0.325 4979 
4981 3 -181.405 -112.06 -147.907 0.16 4250 
4982 3 -182.035 -113.5 -147.83 0.16 4981 
4983 3 -182.005 -116.14 -147.71 0.16 4982 
4984 3 -183.315 -118.74 -147.536 0.16 4983 
4985 3 -183.995 -119.25 -147.335 0.27 4984 
4986 3 -184.865 -119.93 -147.141 0.16 4985 
4987 3 -185.885 -121.03 -146.967 0.325 4986 
4988 3 -116.125 -38.19 -184.937 0.06 4396 
4989 3 -113.328 -43.194 -199.716 0.06 4988 
4990 3 -107.656 -44.738 -212.114 0.295 4989 
4991 3 -107.722 -46.663 -224.993 0.06 4990 
4992 3 -105.112 -46.345 -232.366 0.295 4991 
4993 3 -82.865 -96.26 -121.977 0.43 4409 
4994 3 -83.085 -93.65 -119.406 0.595 4993 
4995 3 -83.355 -90.78 -117.143 0.43 4994 
4996 3 -85.145 -88.71 -115.441 0.27 4995 
4997 3 -86.035 -85.57 -114.45 0.485 4996 
4998 3 -86.145 -82.94 -114.183 0.27 4997 
4999 3 -86.435 -80.09 -114.581 0.27 4998 
5000 3 -86.145 -76.87 -115.485 0.27 4999 
5001 3 -85.665 -73.35 -116.618 0.43 5000 
5002 3 -86.035 -71.17 -117.546 0.38 5001 
5003 3 -86.105 -68.93 -117.944 0.38 5002 
5004 3 -87.135 -66.74 -117.773 0.325 5003 
5005 3 -87.225 -62.38 -117.385 0.43 5004 
5006 3 -86.565 -60.41 -117.192 0.27 5005 
5007 3 -85.835 -58.46 -117.514 0.27 5006 
5008 3 -85.245 -56.76 -118.371 0.43 5007 
5009 3 -84.405 -53.97 -119.647 0.43 5008 
5010 3 -84.215 -51.58 -121.049 0.43 5009 
5011 3 -83.275 -49.41 -122.291 0.43 5010 
5012 3 -83.505 -46.16 -123.15 0.27 5011 
5013 3 -82.955 -43.68 -123.608 0.27 5012 
5014 3 -82.165 -41.3 -123.811 0.27 5013 
5015 3 -81.085 -38.61 -124.006 0.27 5014 
5016 3 -79.915 -37.07 -124.466 0.27 5015 
5017 3 -78.225 -35.47 -125.359 0.27 5016 
5018 3 -76.915 -34.18 -126.632 0.27 5017 
5019 3 -76.075 -32.05 -127.898 0.27 5018 
5020 3 -74.615 -30.36 -128.715 0.27 5019 
5021 3 -74.425 -28.2 -128.825 0.27 5020 
5022 3 -73.285 -25.76 -128.387 0.27 5021 
5023 3 -74.055 -24.44 -127.625 0.38 5022 
5024 3 -73.195 -23.64 -126.683 0.38 5023 
5025 3 -71.575 -20.98 -125.48 0.215 5024 
5026 3 -71.775 -19.82 -124.098 0.325 5025 
5027 3 -72.925 -18.3 -122.744 0.215 5026 
5028 3 -72.685 -17.06 -121.715 0.215 5027 
5029 3 -73.215 -14.65 -121.069 0.16 5028 
5030 3 -74.125 -13.22 -120.725 0.325 5029 
5031 3 -74.255 -11.13 -120.568 0.16 5030 
5032 3 -74.465 -9.31 -120.629 0.215 5031 
5033 3 -74.755 -7.65 -120.974 0.16 5032 
5034 3 -74.715 -6.59 -121.605 0.27 5033 
5035 3 -75.045 -5.32 -122.365 0.16 5034 
5036 3 -75.385 -4.58 -123.048 0.27 5035 
5037 3 -75.055 -3.33 -123.506 0.16 5036 
5038 3 -74.425 -0.33 -123.713 0.215 5037 
5039 3 -73.625 0.73 -123.689 0.215 5038 
5040 3 -73.195 2.67 -123.437 0.16 5039 
5041 3 -74.545 6.79 -122.979 0.215 5040 
5042 3 -73.565 8.68 -122.407 0.16 5041 
5043 3 -73.015 9.83 -121.927 0.16 5042 
5044 3 -74.015 11.9 -121.676 0.27 5043 
5045 3 -74.645 13.65 -121.678 0.16 5044 
5046 3 -74.875 15.6 -121.793 0.16 5045 
5047 3 -76.015 17.77 -121.912 0.16 5046 
5048 3 -77.795 20.5 -121.984 0.16 5047 
5049 3 -78.055 22.31 -122.055 0.215 5048 
5050 3 -78.125 23.36 -122.166 0.27 5049 
5051 3 -79.215 23.96 -122.333 0.27 5050 
5052 3 -79.355 28.03 -122.525 0.16 5051 
5053 3 -80.065 30.15 -122.71 0.215 5052 
5054 3 -80.125 32.38 -122.877 0.27 5053 
5055 3 -109.645 -75.86 -65.487 0.215 4268 
5056 3 -111.495 -74.07 -61.729 0.215 5055 
5057 3 -112.685 -73.48 -58.31 0.215 5056 
5058 3 -113.705 -73.92 -55.67 0.215 5057 
5059 3 -114.345 -74.68 -54.203 0.215 5058 
5060 3 -115.045 -75.08 -53.909 0.215 5059 
5061 3 -114.875 -74.13 -54.309 0.215 5060 
5062 3 -114.595 -72.63 -54.558 0.215 5061 
5063 3 -113.945 -71.97 -53.858 0.215 5062 
5064 3 -115.005 -72.7 -51.752 0.215 5063 
5065 3 -115.935 -72.46 -48.559 0.215 5064 
5066 3 -116.555 -71.37 -45.197 0.215 5065 
5067 3 -117.735 -71.58 -42.788 0.215 5066 
5068 3 -119.125 -70.5 -41.69 0.215 5067 
5069 3 -118.665 -68.7 -41.435 0.215 5068 
5070 3 -119.925 -65.74 -41.073 0.215 5069 
5071 3 -120.645 -64.8 -40.132 0.215 5070 
5072 3 -121.025 -62.64 -38.787 0.215 5071 
5073 3 -122.265 -62.45 -37.565 0.215 5072 
5074 3 -121.865 -60.92 -36.823 0.215 5073 
5075 3 -122.515 -60.25 -36.544 0.11 5074 
5076 3 -124.525 -59.53 -36.538 0.11 5075 
5077 3 -125.445 -58.65 -36.569 0.11 5076 
5078 3 -126.875 -58.62 -36.534 0.11 5077 
5079 3 -129.775 -58.33 -36.394 0.11 5078 
5080 3 -131.595 -56.93 -36.178 0.11 5079 
5081 3 -133.195 -55.88 -35.821 0.27 5080 
5082 3 -135.425 -56.93 -35.094 0.11 5081 
5083 3 -137.935 -55.76 -33.662 0.215 5082 
5084 3 -138.165 -53.82 -31.352 0.16 5083 
5085 3 -140.775 -53.89 -28.417 0.16 5084 
5086 3 -108.335 -76.17 -63.627 0.215 4268 
5087 3 -108.925 -74.67 -64.216 0.215 5086 
5088 3 -108.935 -72.06 -64.905 0.325 5087 
5089 3 -109.945 -69.7 -65.672 0.215 5088 
5090 3 -111.025 -67.91 -66.379 0.215 5089 
5091 3 -112.185 -66.91 -66.845 0.27 5090 
5092 3 -111.505 -65.76 -66.907 0.16 5091 
5093 3 -112.615 -65.01 -66.381 0.16 5092 
5094 3 -113.175 -64.97 -65.103 0.27 5093 
5095 3 -113.515 -63.58 -63.045 0.27 5094 
5096 3 -113.385 -61.19 -60.404 0.27 5095 
5097 3 -113.955 -59.16 -57.546 0.215 5096 
5098 3 -114.875 -58.27 -54.787 0.27 5097 
5099 3 -114.945 -56.57 -52.264 0.11 5098 
5100 3 -115.695 -55.37 -49.919 0.215 5099 
5101 3 -115.275 -52.78 -47.657 0.215 5100 
5102 3 -116.515 -51.28 -45.487 0.215 5101 
5103 3 -116.575 -48.39 -43.565 0.325 5102 
5104 3 -117.155 -45.31 -42.164 0.16 5103 
5105 3 -117.225 -43.08 -41.526 0.27 5104 
5106 3 -117.935 -41.48 -41.852 0.27 5105 
5107 3 -118.145 -39.54 -43.148 0.215 5106 
5108 3 -117.605 -37.07 -45.203 0.215 5107 
5109 3 -117.865 -34.87 -47.439 0.215 5108 
5110 3 -117.755 -33 -49.219 0.215 5109 
5111 3 -119.145 -31.26 -50.097 0.325 5110 
5112 3 -119.215 -30.22 -50.143 0.16 5111 
5113 3 -119.455 -26.95 -49.651 0.27 5112 
5114 3 -120.235 -26.28 -48.928 0.27 5113 
5115 3 -120.035 -23.62 -48.051 0.16 5114 
5116 3 -118.905 -20.38 -47.113 0.16 5115 
5117 3 -117.925 -19.02 -46.236 0.27 5116 
5118 3 -116.865 -16.86 -45.608 0.11 5117 
5119 3 -115.935 -15.9 -45.265 0.11 5118 
5120 3 -116.165 -13.96 -45.144 0.11 5119 
5121 3 -115.475 -11.6 -45.136 0.27 5120 
5122 3 -115.435 -8.7 -45.231 0.11 5121 
5123 3 -115.345 -6.01 -45.528 0.11 5122 
5124 3 -114.755 -3.68 -46.155 0.11 5123 
5125 3 -113.865 -1.93 -47.173 0.27 5124 
5126 3 -112.955 -0.19 -48.445 0.11 5125 
5127 3 -111.245 2.61 -49.698 0.11 5126 
5128 3 -109.715 5.51 -50.619 0.325 5127 
5129 3 -108.625 7.42 -51.073 0.16 5128 
5130 3 -107.275 9.78 -51.12 0.215 5129 
5131 3 -107.185 10.57 -50.967 0.11 5130 
5132 3 -106.945 12.34 -50.795 0.215 5131 
5133 3 -107.125 13.37 -50.693 0.055 5132 
5134 3 -107.075 16.28 -50.655 0.215 5133 
5135 3 -106.975 18.81 -50.643 0.11 5134 
5136 3 -106.895 20.92 -50.625 0.215 5135 
5137 3 -107.355 22.31 -50.568 0.215 5136 
5138 3 -105.955 26.25 -50.456 0.16 5137 
5139 3 -105.695 28.55 -50.31 0.27 5138 
5140 3 -104.395 30.35 -50.234 0.27 5139 
5141 3 -102.255 33.11 -50.409 0.11 5140 
5142 3 -101.475 34.95 -50.983 0.27 5141 
5143 3 -101.575 36.12 -51.956 0.11 5142 
5144 3 -100.995 37.8 -53.112 0.27 5143 
5145 3 -100.235 39.13 -54.18 0.11 5144 
5146 3 -99.615 40.03 -54.999 0.27 5145 
5147 3 -98.675 40.98 -55.647 0.16 5146 
5148 3 -98.355 41.7 -56.301 0.325 5147 
5149 3 -97.945 42.43 -57.106 0.16 5148 
5150 3 -97.525 43.16 -58.022 0.325 5149 
5151 3 -96.815 44.08 -58.877 0.11 5150 
5152 3 -96.855 44.99 -59.449 0.325 5151 
5153 3 -95.925 46.61 -59.65 0.11 5152 
5154 3 -94.985 47.57 -59.403 0.325 5153 
5155 3 -94.155 49.03 -58.602 0.11 5154 
5156 3 -93.435 49.94 -56.916 0.325 5155 
5157 3 -92.465 51.3 -54.409 0.11 5156 
5158 3 -92.575 54.46 -51.701 0.11 5157 
5159 3 -92.765 56.14 -50.133 0.11 5158 
5160 3 -93.975 59.77 -50.517 0.11 5159 
5161 3 -95.545 61.21 -52.497 0.38 5160 
5162 3 -157.165 -143.82 -137.727 0.215 4282 
5163 3 -158.215 -142.13 -138.319 0.27 5162 
5164 3 -159.265 -141.79 -139.411 0.27 5163 
5165 3 -162.405 -142.72 -141.18 0.27 5164 
5166 3 -165.175 -141.22 -143.317 0.27 5165 
5167 3 -165.865 -140.43 -145.263 0.38 5166 
5168 3 -167.905 -139.32 -146.521 0.38 5167 
5169 3 -170.545 -137.39 -146.997 0.325 5168 
5170 3 -174.135 -136.95 -146.91 0.325 5169 
5171 3 -177.725 -137.05 -146.606 0.27 5170 
5172 3 -180.165 -135.62 -146.303 0.27 5171 
5173 3 -182.975 -134.64 -146.057 0.325 5172 
5174 3 27.755 -147.48 1.193 0.27 4292 
5175 3 27.415 -147.46 1.165 0.11 5174 
5176 3 27.015 -146.79 1.493 0.11 5175 
5177 3 26.725 -146 2.646 0.27 5176 
5178 3 26.455 -144.69 4.958 0.055 5177 
5179 3 27.865 -141.49 8.242 0.7 5178 
5180 3 27.485 -140.43 11.766 0.11 5179 
5181 3 28.905 -139.7 14.72 0.11 5180 
5182 3 27.635 -139.13 16.706 0.11 5181 
5183 3 26.435 -139.47 17.821 0.485 5182 
5184 3 25.735 -140.88 18.378 0.11 5183 
5185 3 24.795 -139.93 18.642 0.43 5184 
5186 3 23.895 -139.63 18.799 0.27 5185 
5187 3 22.695 -139.85 19.016 0.055 5186 
5188 3 22.295 -139.05 19.545 0.055 5187 
5189 3 23.335 -137.27 20.379 0.325 5188 
5190 3 23.925 -135.99 21.075 0.055 5189 
5191 3 26.015 -134.77 20.353 0.43 5190 
5192 3 25.595 -134.5 17.076 0.11 5191 
5193 3 25.475 -132.01 10.854 0.43 5192 
5194 3 33.365 -132.18 3.135 0.055 5193 
5195 3 34.045 -131.3 -4.036 0.595 5194 
5196 3 34.515 -130.53 -8.83 0.595 5195 
5197 3 35.405 -129.53 -10.999 0.38 5196 
5198 3 36.865 -128.41 -11.163 0.54 5197 
5199 3 38.715 -127.95 -10.366 0.27 5198 
5200 3 40.885 -127.65 -9.228 0.43 5199 
5201 3 43.625 -126.72 -8.047 0.865 5200 
5202 3 -127.395 -192.38 -334.047 0.235 4342 
5203 3 -126.325 -193.45 -335.464 0.235 5202 
5204 3 -126.325 -193.45 -336.854 0.235 5203 
5205 3 -126.215 -195.57 -338.161 0.235 5204 
5206 3 -126.215 -195.57 -339.323 0.235 5205 
5207 3 -127.745 -194.77 -340.356 0.235 5206 
5208 3 -127.745 -194.77 -341.381 0.235 5207 
5209 3 -128.685 -193.31 -342.566 0.235 5208 
5210 3 -128.685 -193.31 -344.037 0.235 5209 
5211 3 -126.915 -196.77 -345.801 0.235 5210 
5212 3 -126.805 -196.77 -347.828 0.235 5211 
5213 3 -125.855 -197.17 -350.08 0.235 5212 
5214 3 -126.095 -197.43 -352.524 0.235 5213 
5215 3 -125.145 -196.5 -354.918 0.235 5214 
5216 3 -125.145 -196.5 -356.775 0.235 5215 
5217 3 -124.325 -197.03 -357.606 0.235 5216 
5218 3 -124.325 -197.17 -357.461 0.235 5217 
5219 3 -124.445 -198.36 -357.056 0.235 5218 
5220 3 -124.445 -198.36 -357.254 0.235 5219 
5221 3 -123.735 -199.83 -358.232 0.235 5220 
5222 3 -123.735 -199.83 -359.417 0.235 5221 
5223 3 -123.375 -201.56 -360.03 0.235 5222 
5224 3 -124.205 -202.49 -359.817 0.235 5223 
5225 3 -124.205 -202.49 -359.047 0.235 5224 
5226 3 -117.475 -40.45 -184.027 0.235 4396 
5227 3 -117.945 -39.92 -184.027 0.235 5226 
5228 3 -117.835 -39.12 -184.027 0.235 5227 
5229 3 -117.715 -37.79 -184.027 0.235 5228 
5230 3 -117.355 -36.46 -184.065 0.235 5229 
5231 3 -117.715 -35.26 -184.255 0.235 5230 
5232 3 -118.305 -34.6 -184.826 0.235 5231 
5233 3 -118.775 -34.2 -185.966 0.235 5232 
5234 3 -119.725 -33.53 -187.677 0.235 5233 
5235 3 -119.365 -32.07 -189.617 0.235 5234 
5236 3 -118.775 -30.61 -191.328 0.235 5235 
5237 3 -118.655 -30.61 -192.468 0.235 5236 
5238 3 -118.535 -29.68 -193.039 0.235 5237 
5239 3 -118.775 -28.61 -193.229 0.415 5238 
5240 3 -119.365 -27.68 -193.267 0.235 5239 
5241 3 -119.605 -26.89 -193.267 0.235 5240 
5242 3 -119.955 -25.82 -193.267 0.355 5241 
5243 3 -120.545 -24.89 -193.267 0.355 5242 
5244 3 -120.905 -23.7 -193.267 0.235 5243 
5245 3 -120.785 -21.97 -193.317 0.235 5244 
5246 3 -121.015 -19.84 -193.522 0.47 5245 
5247 3 -121.315 -18.78 -194.052 0.06 5246 
5248 3 -121.075 -17.58 -194.891 0.295 5247 
5249 3 -120.725 -16.52 -195.807 0.295 5248 
5250 3 -121.075 -15.32 -196.362 0.295 5249 
5251 3 -121.195 -14.66 -196.445 0.295 5250 
5252 3 -121.315 -13.46 -196.405 0.295 5251 
5253 3 -121.905 -12.53 -197.023 0.295 5252 
5254 3 -122.375 -11.46 -198.863 0.295 5253 
5255 3 -120.845 -10.93 -201.951 0.53 5254 
5256 3 -118.595 -11.07 -205.725 0.53 5255 
5257 3 -117.185 -10.4 -209.485 0.355 5256 
5258 3 -117.185 -10.4 -212.812 0.355 5257 
5259 3 -116.235 -10.4 -215.782 0.295 5258 
5260 3 -116.235 -10.4 -218.734 0.295 5259 
5261 3 -116.005 -13.06 -221.887 0.295 5260 
5262 3 -113.765 -15.19 -225.014 0.295 5261 
5263 3 -112.695 -15.72 -227.603 0.295 5262 
5264 3 -112.695 -15.72 -229.219 0.295 5263 
5265 3 -111.515 -14.52 -229.875 0.295 5264 
5266 3 -110.925 -12.93 -229.952 0.295 5265 
5267 3 -110.335 -11.2 -229.947 0.295 5266 
5268 3 -109.985 -10 -230.088 0.295 5267 
5269 3 -111.515 -10 -230.228 0.295 5268 
5270 3 -112.815 -9.6 -230.306 0.175 5269 
5271 3 -113.995 -8.94 -230.333 0.175 5270 
5272 3 -114.355 -8.27 -230.337 0.175 5271 
5273 3 -115.295 -8.27 -230.337 0.175 5272 
5274 3 -116.005 -8.94 -230.337 0.175 5273 
5275 3 -116.715 -9.87 -230.337 0.175 5274 
5276 3 -116.825 -9.87 -230.337 0.175 5275 
5277 3 -118.005 -8.81 -230.337 0.175 5276 
5278 3 -119.185 -7.34 -230.337 0.175 5277 
5279 3 -120.605 -7.34 -230.337 0.175 5278 
5280 3 67.845 -179.81 -134.917 0.43 4406 
5281 3 69.915 -181.03 -134.65 0.43 5280 
5282 3 72.565 -181.76 -134.029 0.43 5281 
5283 3 75.145 -182.76 -132.859 0.43 5282 
5284 3 78.165 -183.17 -131.227 0.38 5283 
5285 3 79.645 -183.45 -129.49 0.38 5284 
5286 3 80.985 -184.28 -128.061 0.38 5285 
5287 3 82.385 -184.82 -127.165 0.38 5286 
5288 3 85.535 -185.86 -126.75 0.38 5287 
5289 3 87.315 -187.27 -126.654 0.38 5288 
5290 3 89.515 -187.95 -126.802 0.38 5289 
5291 3 91.455 -187.74 -127.32 0.38 5290 
5292 3 94.285 -188.86 -128.367 0.38 5291 
5293 3 96.245 -189.44 -129.966 0.38 5292 
5294 3 98.255 -189.75 -131.833 0.38 5293 
5295 3 100.275 -190.59 -133.57 0.595 5294 
5296 3 101.105 -191.25 -134.889 0.595 5295 
5297 3 101.525 -191.83 -135.867 0.595 5296 
5298 3 -81.515 -95.5 -126.597 0.43 4409 
5299 3 -81.555 -92.71 -129.583 0.43 5298 
5300 3 -81.055 -91.2 -132.384 0.43 5299 
5301 3 -79.705 -89.5 -134.84 0.43 5300 
5302 3 -78.745 -87.48 -136.847 0.43 5301 
5303 3 -79.985 -85.97 -138.447 0.595 5302 
5304 3 -79.605 -83.01 -139.707 0.485 5303 
5305 3 -80.545 -82.64 -140.726 0.485 5304 
5306 3 -80.245 -80.59 -141.591 0.485 5305 
5307 3 -81.575 -78.59 -142.513 0.485 5306 
5308 3 -82.365 -76.62 -143.69 0.485 5307 
5309 3 -82.125 -73.53 -145.195 0.485 5308 
5310 3 -82.825 -72.33 -146.833 0.485 5309 
5311 3 -83.635 -69.56 -148.362 0.485 5310 
5312 3 -82.825 -67.84 -149.718 0.485 5311 
5313 3 -82.625 -64.64 -151.135 0.485 5312 
5314 3 -81.035 -62.37 -152.945 0.485 5313 
5315 3 -80.985 -60.78 -155.289 0.485 5314 
5316 3 -81.935 -59.63 -158.056 0.485 5315 
5317 3 -82.295 -56.37 -160.919 0.485 5316 
5318 3 -81.625 -55.21 -163.546 0.485 5317 
5319 3 -79.855 -54.52 -165.622 0.485 5318 
5320 3 -79.935 -52.94 -166.992 0.485 5319 
5321 3 -79.565 -50.63 -167.648 0.485 5320 
5322 3 -80.105 -48.74 -167.783 0.485 5321 
5323 3 -79.915 -46.99 -167.643 0.485 5322 
5324 3 -78.925 -45.1 -167.421 0.485 5323 
5325 3 -77.705 -42.64 -167.158 0.485 5324 
5326 3 -77.165 -41.74 -166.824 0.53 5325 
5327 3 -77.285 -40.68 -166.417 0.53 5326 
5328 2 -122.867 -265.907 68.0549 0.14 4424 
5329 2 -124.257 -264.247 67.6949 0.14 5328 
5330 2 -126.468 -262.027 62.7549 0.14 5329 
5331 2 -126.197 -255.377 57.7349 0.14 5330 
5332 2 -126.587 -251.367 58.4249 0.14 5331 
5333 2 -127.697 -246.667 54.8749 0.14 5332 
5334 2 -126.037 -238.077 53.7449 0.14 5333 
5335 2 -124.647 -234.187 52.1849 0.14 5334 
5336 2 -126.587 -228.937 49.4149 0.14 5335 
5337 2 -128.527 -226.167 46.1249 0.14 5336 
5338 2 -128.248 -220.057 43.5249 0.14 5337 
5339 2 -127.977 -216.187 43.5249 0.14 5338 
5340 2 -129.358 -208.437 40.2349 0.14 5339 
5341 2 -126.307 -202.617 37.2849 0.14 5340 
5342 2 -125.878 -197.217 35.4649 0.14 5341 
5343 3 102.755 -193.2 -135.867 0.215 5297 
5344 3 102.875 -194.5 -136.769 0.215 5343 
5345 3 103.175 -195.64 -137.528 0.215 5344 
5346 3 104.765 -197.22 -138.046 0.215 5345 
5347 3 105.285 -198.45 -138.271 0.215 5346 
5348 3 106.035 -200.17 -138.161 0.215 5347 
5349 3 106.555 -201.26 -137.753 0.215 5348 
5350 3 108.005 -200.75 -137.225 0.325 5349 
5351 3 109.005 -200.84 -136.926 0.215 5350 
5352 3 110.265 -201.81 -137.197 0.215 5351 
5353 3 111.695 -203.15 -138.156 0.215 5352 
5354 3 112.905 -204.4 -139.577 0.325 5353 
5355 3 -184.785 -135.22 -146.967 0.325 5173 
5356 3 -187.685 -134.27 -147.63 0.325 5355 
5357 3 -191.915 -133.94 -148.399 0.27 5356 
5358 3 -194.975 -131.44 -149.206 0.215 5357 
5359 3 -197.915 -130.35 -149.878 0.215 5358 
5360 3 -200.015 -129.53 -150.354 0.215 5359 
5361 3 -201.905 -128.8 -150.895 0.11 5360 
5362 3 -202.375 -126.64 -151.871 0.215 5361 
5363 3 -204.245 -124.7 -153.476 0.16 5362 
5364 3 -205.975 -124.21 -155.459 0.27 5363 
5365 3 -207.465 -121.3 -157.346 0.16 5364 
5366 3 -209.655 -120.62 -158.727 0.27 5365 
5367 3 -211.355 -119.71 -159.508 0.16 5366 
5368 3 -212.055 -118.78 -159.836 0.16 5367 
5369 3 -212.645 -117.96 -159.932 0.16 5368 
5370 3 -214.185 -115.32 -159.947 0.27 5369 
5371 3 -216.275 -113.7 -159.947 0.16 5370 
5372 3 -185.615 -132.33 -146.057 0.215 5173 
5373 3 -186.755 -130.81 -142.732 0.215 5372 
5374 3 -187.395 -128.39 -139.955 0.215 5373 
5375 3 -187.885 -126.11 -137.727 0.215 5374 
5376 3 47.075 -125.68 -12.697 0.11 5201 
5377 3 49.385 -124.46 -9.904 0.38 5376 
5378 3 51.895 -123.65 -7.191 0.38 5377 
5379 3 53.895 -122.68 -4.604 0.16 5378 
5380 3 56.725 -122.27 -2.128 0.055 5379 
5381 3 58.695 -121.3 0.173 0.215 5380 
5382 3 60.195 -121.75 2.24 0.215 5381 
5383 3 62.105 -119.88 3.983 0.215 5382 
5384 3 64.715 -119.46 5.425 0.215 5383 
5385 3 66.195 -120.03 6.625 0.055 5384 
5386 3 70.705 -118.12 7.703 0.38 5385 
5387 3 45.865 -127.45 -13.607 0.325 5201 
5388 3 47.595 -127.65 -13.607 0.325 5387 
5389 3 49.675 -126.82 -13.611 0.325 5388 
5390 3 51.645 -125.98 -13.63 0.325 5389 
5391 3 53.625 -125.54 -13.667 0.325 5390 
5392 3 56.045 -124.2 -13.686 0.54 5391 
5393 3 58.015 -123.49 -13.57 0.54 5392 
5394 3 59.745 -122.25 -13.192 0.43 5393 
5395 3 62.145 -121.7 -12.505 0.595 5394 
5396 3 63.785 -121.36 -11.647 0.38 5395 
5397 3 64.965 -121.28 -10.865 0.38 5396 
5398 3 67.085 -119.54 -10.408 0.38 5397 
5399 3 69.145 -119.63 -10.411 0.38 5398 
5400 3 70.325 -119.67 -10.888 0.38 5399 
5401 3 71.425 -119.32 -11.726 0.38 5400 
5402 3 71.815 -117.51 -12.698 0.11 5401 
5403 3 72.605 -116.62 -13.555 0.38 5402 
5404 3 73.495 -116 -14.127 0.38 5403 
5405 3 75.585 -114.92 -14.413 0.54 5404 
5406 3 77.445 -114.34 -14.508 0.27 5405 
5407 3 78.015 -113.58 -14.527 0.27 5406 
5408 3 78.885 -113.36 -14.527 0.27 5407 
5409 3 79.745 -113.39 -14.527 0.27 5408 
5410 3 80.765 -112.52 -14.527 0.54 5409 
5411 3 82.505 -112.06 -14.527 0.27 5410 
5412 3 84.955 -112.94 -14.527 0.055 5411 
5413 3 86.645 -111.31 -14.527 0.38 5412 
5414 3 87.575 -109.26 -14.531 0.27 5413 
5415 3 88.255 -108.76 -14.527 0.27 5414 
5416 3 89.375 -107.76 -14.459 0.43 5415 
5417 3 90.605 -106.64 -14.175 0.43 5416 
5418 3 91.265 -106.4 -13.491 0.27 5417 
5419 3 93.245 -104 -12.312 0.16 5418 
5420 3 94.455 -100.92 -10.786 0.755 5419 
5421 3 95.965 -97.98 -9.233 0.055 5420 
5422 3 96.665 -96.58 -7.979 0.38 5421 
5423 3 98.825 -93.8 -7.157 0.055 5422 
5424 3 100.985 -93.76 -6.735 0.325 5423 
5425 3 102.925 -93.83 -6.567 0.11 5424 
5426 3 104.125 -93.61 -6.446 0.43 5425 
5427 3 105.225 -90.26 -6.052 0.11 5426 
5428 3 105.865 -87.82 -5.064 0.43 5427 
5429 3 107.815 -87.76 -3.345 0.11 5428 
5430 3 110.405 -87.86 -1.159 0.43 5429 
5431 3 113.195 -82.76 0.974 0.055 5430 
5432 3 113.315 -78.59 2.573 0.055 5431 
5433 3 115.985 -73.48 3.489 0.055 5432 
5434 3 115.315 -71.24 3.871 0.055 5433 
5435 3 114.185 -69.63 3.978 0.43 5434 
5436 3 114.875 -65.88 3.993 0.055 5435 
5437 3 114.105 -63.25 3.993 0.595 5436 
5438 3 -123.435 -203.48 -367.387 0.355 5225 
5439 3 -122.495 -203.35 -369.795 0.355 5438 
5440 3 -122.495 -203.35 -372.058 0.355 5439 
5441 3 -121.545 -204.28 -374.085 0.355 5440 
5442 3 -121.545 -204.28 -375.864 0.355 5441 
5443 3 -120.485 -205.08 -377.396 0.355 5442 
5444 3 -120.485 -205.21 -378.688 0.355 5443 
5445 3 -120.135 -206.67 -379.709 0.355 5444 
5446 3 -120.955 -208.4 -380.453 0.355 5445 
5447 3 -121.075 -208.4 -380.941 0.355 5446 
5448 3 -121.545 -209.2 -381.277 0.355 5447 
5449 3 -126.625 -202.69 -356.267 0.355 5225 
5450 3 -126.745 -202.69 -356.267 0.355 5449 
5451 3 -120.845 -6.81 -223.817 0.175 5279 
5452 3 -122.135 -5.75 -227.214 0.355 5451 
5453 3 -122.845 -5.48 -230.024 0.12 5452 
5454 3 -123.315 -4.68 -232.027 0.12 5453 
5455 3 -124.265 -3.49 -233.388 0.235 5454 
5456 3 -124.735 -2.82 -234.332 0.06 5455 
5457 3 -124.855 -2.16 -234.952 0.06 5456 
5458 3 -125.325 -2.16 -235.253 0.06 5457 
5459 3 -125.445 -2.29 -235.336 0.06 5458 
5460 3 -127.565 -2.29 -235.45 0.06 5459 
5461 3 -129.105 -1.89 -235.858 0.06 5460 
5462 3 -130.635 -1.49 -236.683 0.47 5461 
5463 3 -132.875 0.63 -237.839 0.06 5462 
5464 3 -132.875 0.63 -239.16 0.06 5463 
5465 3 -134.535 2.1 -240.517 0.235 5464 
5466 3 -120.955 -7.48 -230.337 0.175 5279 
5467 3 -122.025 -7.61 -230.337 0.415 5466 
5468 3 -77.045 -39.08 -166.417 0.295 5327 
5469 3 -76.455 -37.75 -166.074 0.295 5468 
5470 3 -75.985 -35.76 -165.694 0.295 5469 
5471 3 -75.515 -34.43 -165.283 0.235 5470 
5472 3 -75.155 -32.3 -164.868 0.235 5471 
5473 3 -75.635 -31.64 -164.43 0.235 5472 
5474 3 -76.105 -30.84 -163.912 0.235 5473 
5475 3 -76.455 -29.51 -163.285 0.235 5474 
5476 3 -76.575 -27.78 -162.616 0.235 5475 
5477 3 -76.575 -27.78 -162.007 0.235 5476 
5478 3 -76.695 -26.98 -161.531 0.235 5477 
5479 3 -76.695 -26.98 -161.182 0.235 5478 
5480 3 -77.165 -25.65 -160.975 0.235 5479 
5481 3 -77.515 -24.46 -161.001 0.235 5480 
5482 3 -78.225 -23.39 -161.405 0.235 5481 
5483 3 -78.585 -22.46 -162.266 0.235 5482 
5484 3 -79.875 -20.33 -163.514 0.235 5483 
5485 3 -79.875 -20.33 -165.017 0.235 5484 
5486 3 -80.355 -19.27 -166.715 0.235 5485 
5487 3 -80.355 -19.27 -168.622 0.235 5486 
5488 3 -80.585 -17.41 -170.715 0.235 5487 
5489 3 -81.415 -15.95 -172.811 0.175 5488 
5490 3 -82.425 -15.29 -174.759 0.235 5489 
5491 3 -82.895 -14.09 -176.499 0.235 5490 
5492 3 -82.895 -13.16 -178.122 0.235 5491 
5493 3 -83.255 -12.37 -179.591 0.235 5492 
5494 3 -84.075 -11.44 -180.817 0.06 5493 
5495 3 -84.785 -9.71 -181.692 0.235 5494 
5496 3 -85.735 -8.64 -182.339 0.06 5495 
5497 3 -86.205 -7.18 -182.815 0.235 5496 
5498 3 -86.555 -4.92 -183.08 0.235 5497 
5499 3 -87.145 -2.66 -182.857 0.355 5498 
5500 3 -88.215 -0.8 -182.115 0.12 5499 
5501 3 -89.155 1.46 -181.027 0.12 5500 
5502 3 -89.625 3.46 -180.031 0.355 5501 
5503 3 -89.505 3.46 -179.38 0.355 5502 
5504 3 -89.985 4.92 -179.24 0.175 5503 
5505 3 -90.805 6.78 -179.645 0.295 5504 
5506 3 -91.275 8.11 -180.686 0.295 5505 
5507 3 -90.455 9.17 -182.321 0.295 5506 
5508 3 -90.455 9.17 -184.398 0.295 5507 
5509 3 -91.815 10.1 -186.608 0.295 5508 
5510 3 -91.575 12.1 -188.704 0.12 5509 
5511 3 -90.745 13.16 -190.491 0.235 5510 
5512 3 -89.215 14.62 -191.902 0.355 5511 
5513 3 -88.155 15.29 -192.974 0.12 5512 
5514 3 -87.915 15.82 -193.895 0.12 5513 
5515 3 -87.445 17.41 -194.924 0.355 5514 
5516 3 -86.855 18.35 -196.044 0.295 5515 
5517 3 -86.855 20.34 -196.972 0.12 5516 
5518 3 -85.205 21.67 -197.239 0.12 5517 
5519 3 -84.615 21.4 -196.857 0.355 5518 
5520 3 -83.665 22.33 -196.094 0.235 5519 
5521 3 -83.315 23.4 -195.395 0.415 5520 
5522 3 -82.845 24.59 -194.789 0.175 5521 
5523 3 -82.605 25.52 -194.285 0.295 5522 
5524 3 -82.255 26.59 -193.948 0.12 5523 
5525 3 -82.255 27.52 -194.129 0.355 5524 
5526 3 -81.665 29.51 -195.014 0.175 5525 
5527 3 -82.135 32.17 -196.535 0.415 5526 
5528 3 -80.955 33.77 -198.235 0.235 5527 
5529 3 -81.835 34.57 -199.686 0.235 5528 
5530 3 -83.375 36.16 -200.588 0.12 5529 
5531 3 -85.495 38.42 -201.088 0.295 5530 
5532 3 -87.035 39.35 -201.395 0.12 5531 
5533 3 -88.325 39.88 -201.756 0.12 5532 
5534 3 -88.685 40.02 -202.102 0.12 5533 
5535 3 -89.865 40.55 -202.377 0.12 5534 
5536 3 -90.685 40.68 -202.499 0.12 5535 
5537 3 -91.755 41.61 -202.537 0.415 5536 
5538 3 -93.995 42.41 -202.537 0.175 5537 
5539 3 -95.175 43.47 -202.537 0.175 5538 
5540 3 102.775 -191.47 -134.007 0.325 5297 
5541 3 104.805 -191.12 -136.211 0.325 5540 
5542 3 107.365 -190.69 -137.949 0.325 5541 
5543 3 109.935 -190.37 -139.037 0.325 5542 
5544 3 111.175 -190.55 -139.607 0.325 5543 
5545 3 112.835 -191.33 -139.914 0.325 5544 
5546 3 116.045 -193.41 -140.127 0.215 5545 
5547 3 118.175 -194.89 -140.296 0.325 5546 
5548 3 119.405 -195.09 -140.408 0.215 5547 
5549 3 120.975 -196.53 -140.465 0.215 5548 
5550 3 122.875 -196.73 -140.502 0.215 5549 
5551 3 124.705 -197.88 -140.601 0.215 5550 
5552 3 126.205 -198.93 -140.886 0.38 5551 
5553 3 127.495 -199.38 -141.461 0.215 5552 
5554 3 129.415 -200.35 -142.336 0.215 5553 
5555 3 132.015 -201.5 -143.364 0.215 5554 
5556 3 133.855 -203.28 -144.337 0.215 5555 
5557 3 136.785 -204.37 -145.083 0.215 5556 
5558 3 138.635 -205.25 -145.529 0.38 5557 
5559 3 139.685 -205.59 -145.617 0.16 5558 
5560 3 141.995 -205.59 -145.219 0.16 5559 
5561 3 145.475 -205.52 -144.257 0.16 5560 
5562 3 147.735 -205.26 -142.844 0.16 5561 
5563 3 150.215 -204.97 -141.416 0.27 5562 
5564 3 153.055 -206.19 -140.431 0.16 5563 
5565 3 154.565 -206.71 -140.147 0.16 5564 
5566 3 156.405 -207.2 -140.371 0.215 5565 
5567 3 157.995 -206.92 -140.721 0.215 5566 
5568 3 159.735 -206.23 -140.78 0.215 5567 
5569 3 161.485 -205.53 -140.349 0.215 5568 
5570 3 163.295 -205.22 -139.375 0.27 5569 
5571 3 164.245 -203.72 -138.011 0.16 5570 
5572 3 165.045 -202.67 -136.487 0.16 5571 
5573 3 166.995 -201.28 -135.111 0.16 5572 
5574 3 168.885 -200.16 -134.078 0.16 5573 
5575 3 172.745 -200.02 -133.446 0.215 5574 
5576 3 174.365 -199.88 -133.064 0.16 5575 
5577 3 175.645 -199.66 -132.687 0.11 5576 
5578 3 177.415 -199.76 -132.097 0.215 5577 
5579 3 178.625 -199.8 -131.238 0.11 5578 
5580 3 180.705 -199.84 -130.25 0.11 5579 
5581 3 181.285 -199.34 -129.338 0.215 5580 
5582 3 182.225 -199.58 -128.655 0.11 5581 
5583 3 183.675 -199.84 -128.202 0.11 5582 
5584 3 185.085 -200.4 -127.915 0.215 5583 
5585 3 186.455 -200.69 -127.728 0.11 5584 
5586 3 188.485 -201 -127.616 0.11 5585 
5587 3 191.425 -201.55 -127.559 0.11 5586 
5588 3 193.765 -201.15 -127.541 0.11 5587 
5589 3 196.095 -201.27 -127.537 0.11 5588 
5590 3 197.465 -201.04 -127.537 0.325 5589 
5591 3 -75.455 -40.01 -170.137 0.175 5327 
5592 3 -74.155 -38.81 -171.964 0.355 5591 
5593 3 -74.505 -37.35 -173.768 0.175 5592 
5594 3 -72.735 -36.95 -175.446 0.295 5593 
5595 3 -71.795 -36.69 -176.827 0.12 5594 
5596 3 -71.675 -36.69 -177.796 0.12 5595 
5597 3 -71.915 -35.36 -178.358 0.12 5596 
5598 3 -70.145 -34.43 -178.658 0.295 5597 
5599 3 -69.195 -34.16 -178.955 0.175 5598 
5600 3 -67.785 -34.03 -179.554 0.175 5599 
5601 3 -67.785 -34.16 -180.717 0.175 5600 
5602 3 -66.725 -33.23 -182.449 0.295 5601 
5603 3 -66.485 -32.43 -184.539 0.295 5602 
5604 3 -66.015 -32.17 -186.603 0.235 5603 
5605 3 -65.655 -31.77 -188.414 0.12 5604 
5606 3 -64.835 -31.64 -189.807 0.12 5605 
5607 3 -64.835 -31.64 -190.773 0.12 5606 
5608 3 -64.595 -32.43 -191.255 0.12 5607 
5609 3 -63.775 -32.7 -191.368 0.12 5608 
5610 3 -63.775 -32.7 -191.252 0.12 5609 
5611 3 -62.475 -32.83 -191.083 0.12 5610 
5612 3 -62.355 -32.83 -190.876 0.12 5611 
5613 3 -61.765 -32.7 -190.634 0.12 5612 
5614 3 -61.055 -32.3 -190.46 0.12 5613 
5615 3 -60.465 -31.5 -190.654 0.12 5614 
5616 3 -59.755 -32.03 -191.521 0.12 5615 
5617 3 -59.405 -32.96 -193.144 0.12 5616 
5618 3 -57.865 -31.9 -195.196 0.355 5617 
5619 3 -57.045 -31.64 -197.046 0.355 5618 
5620 3 -56.925 -31.64 -198.054 0.355 5619 
5621 3 -55.745 -31.37 -198.066 0.235 5620 
5622 3 -54.805 -31.24 -197.67 0.295 5621 
5623 3 -52.795 -31.24 -197.989 0.175 5622 
5624 3 -52.795 -31.24 -199.939 0.175 5623 
5625 3 -51.145 -30.97 -203.516 0.175 5624 
5626 3 -49.605 -31.24 -207.839 0.175 5625 
5627 3 -49.605 -31.24 -211.88 0.175 5626 
5628 3 -48.665 -30.17 -215.225 0.175 5627 
5629 3 -48.665 -30.17 -218.14 0.175 5628 
5630 3 -48.305 -29.91 -221.102 0.175 5629 
5631 3 -48.305 -29.91 -224.3 0.175 5630 
5632 3 -47.605 -29.11 -227.552 0.175 5631 
5633 3 -46.425 -28.05 -230.549 0.175 5632 
5634 3 -46.425 -28.05 -233.111 0.175 5633 
5635 3 -44.535 -28.18 -235.074 0.175 5634 
5636 3 -44.415 -27.11 -236.065 0.175 5635 
5637 3 -44.415 -27.11 -235.576 0.175 5636 
5638 3 -44.415 -27.11 -233.552 0.175 5637 
5639 3 -43.945 -26.18 -230.783 0.175 5638 
5640 3 -43.945 -26.18 -228.501 0.175 5639 
5641 3 -43.235 -25.39 -227.498 0.175 5640 
5642 3 -43.235 -25.25 -227.527 0.175 5641 
5643 2 -122.557 -199.987 32.5149 0.14 5342 
5644 2 -120.337 -203.587 32.5149 0.14 5643 
5645 2 -116.188 -208.577 33.4749 0.14 5644 
5646 2 -128.368 -193.337 32.9549 0.14 5342 
5647 3 -74.9815 -67.43 -119.331 0.24 5300 
5648 3 -74.2815 -71.46 -118.301 0.24 5647 
5649 3 -72.4015 -75.81 -117.781 0.24 5648 
5650 3 -70.9815 -79.95 -116.721 0.3 5649 
5651 3 -70.5115 -83.61 -116.341 0.3 5650 
5652 3 -71.7915 -88.69 -115.671 0.3 5651 
5653 3 -71.9915 -91.93 -115.711 0.3 5652 
5654 3 -73.2015 -94.24 -115.121 0.3 5653 
5655 3 -75.4615 -98.44 -118.511 0.3 5654 
5656 3 -76.2015 -103.12 -118.301 0.3 5655 
5657 3 -76.1615 -109.04 -116.071 0.3 5656 
5658 3 -76.6715 -113.56 -115.981 0.3 5657 
5659 3 -79.5115 -116.85 -114.461 0.36 5658 
5660 3 201.655 -200.18 -126.597 0.16 5590 
5661 3 203.505 -199.46 -126.487 0.16 5660 
5662 3 205.735 -198.42 -126.198 0.16 5661 
5663 3 209.085 -198.78 -125.514 0.16 5662 
5664 3 212.385 -198.86 -124.292 0.16 5663 
5665 3 214.835 -197.79 -122.579 0.27 5664 
5666 3 218.355 -197.3 -120.717 0.11 5665 
5667 3 221.065 -196.44 -119.118 0.11 5666 
5668 3 223.345 -195.65 -118.071 0.11 5667 
5669 3 227.275 -194.96 -117.553 0.215 5668 
5670 3 228.285 -194.4 -117.381 0.11 5669 
5671 3 230.075 -193.96 -117.347 0.11 5670 
5672 3 233.705 -193.47 -117.347 0.11 5671 
5673 3 200.135 -201.25 -133.067 0.11 5590 
5674 3 201.505 -201.54 -135.858 0.11 5673 
5675 3 202.745 -203.05 -138.627 0.11 5674 
5676 3 -44.005 -23.66 -237.717 0.06 5642 
5677 3 -44.355 -21.53 -240.029 0.06 5676 
5678 3 -43.525 -21.13 -242.646 0.06 5677 
5679 3 -42.115 -22.73 -245.454 0.06 5678 
5680 3 -41.755 -22.33 -248.009 0.06 5679 
5681 3 -40.345 -21.53 -249.922 0.06 5680 
5682 3 -40.345 -21.53 -251.166 0.06 5681 
5683 3 -40.105 -20.6 -251.857 0.06 5682 
5684 3 -38.455 -21.13 -251.921 0.06 5683 
5685 3 -36.805 -19.8 -251.12 0.06 5684 
5686 3 -36.805 -19.8 -249.414 0.06 5685 
5687 3 -36.095 -19.14 -247.327 0.06 5686 
5688 3 -36.095 -19.14 -245.601 0.06 5687 
5689 3 -35.855 -18.87 -244.742 0.295 5688 
5690 3 -35.035 -18.21 -244.625 0.175 5689 
5691 3 -32.435 -18.47 -244.858 0.355 5690 
5692 3 -32.435 -18.61 -245.137 0.355 5691 
5693 3 -43.055 -25.92 -237.717 0.175 5642 
5694 3 -43.885 -26.18 -238.6 0.175 5693 
5695 3 -43.885 -26.18 -238.73 0.175 5694 
5696 3 -44.595 -26.45 -237.891 0.175 5695 
5697 3 -44.595 -26.45 -236.537 0.175 5696 
5698 3 -45.885 -25.39 -235.384 0.175 5697 
5699 3 -45.885 -25.39 -234.896 0.175 5698 
5700 3 -45.295 -24.85 -234.957 0.175 5699 
5701 2 -130.748 -198.997 36.6749 0.14 5646 
5702 2 -132.137 -202.057 37.7149 0.14 5701 
5703 2 -132.968 -205.367 38.4149 0.14 5702 
5704 2 -133.517 -211.187 34.7749 0.14 5703 
5705 2 -135.738 -218.677 39.6249 0.14 5704 
5706 2 -139.887 -224.497 37.4549 0.14 5705 
5707 2 -113.578 -206.217 28.9649 0.14 5645 
5708 2 -113.018 -201.497 28.8749 0.14 5707 
5709 2 -113.018 -198.997 28.8749 0.14 5708 
5710 2 -111.358 -195.407 31.2149 0.14 5709 
5711 2 -109.417 -189.307 31.2149 0.14 5710 
5712 2 -107.757 -184.607 31.2149 0.14 5711 
5713 2 -115.628 -212.437 32.6949 0.14 5645 
5714 2 -114.248 -216.047 32.6949 0.14 5713 
5715 2 -110.647 -222.427 34.5149 0.14 5714 
5716 2 -106.207 -228.797 30.0949 0.14 5715 
5717 2 -102.607 -233.777 30.3549 0.14 5716 
5718 2 -99.0075 -236.277 30.3549 0.14 5717 
5719 2 -95.9675 -236.277 30.3549 0.14 5718 
5720 2 -88.7575 -241.257 32.7749 0.14 5719 
5721 2 -84.3275 -243.747 33.9049 0.14 5720 
5722 2 -80.7275 -245.967 35.0349 0.14 5721 
5723 2 -131.137 -190.017 32.9549 0.14 5646 
5724 2 -134.188 -186.687 32.9549 0.14 5723 
5725 2 -137.517 -183.367 34.5949 0.14 5724 
5726 3 -79.7915 -113.16 -114.191 0.24 5659 
5727 3 -80.2015 -109.04 -114.801 0.24 5726 
5728 3 -81.5315 -101.73 -117.461 0.24 5727 
5729 3 -79.1015 -118.38 -112.691 0.36 5659 
5730 3 -80.4815 -122.9 -111.821 0.36 5729 
5731 3 -82.5815 -125.97 -110.701 0.36 5730 
5732 3 -82.2815 -133.05 -109.701 0.36 5731 
5733 3 -82.0815 -141.19 -110.121 0.42 5732 
5734 3 -84.3515 -146.65 -107.361 0.42 5733 
5735 3 -84.0815 -151.09 -105.751 0.42 5734 
5736 3 -83.7515 -159.42 -106.321 0.42 5735 
5737 3 -80.5315 -165.48 -108.371 0.42 5736 
5738 3 -79.1315 -168.45 -108.901 0.42 5737 
5739 3 -77.1115 -170.93 -109.991 0.48 5738 
5740 3 -77.3715 -174.41 -110.981 0.48 5739 
5741 3 -75.9015 -179.22 -111.861 0.48 5740 
5742 3 -73.4915 -185.09 -112.631 0.6 5741 
5743 3 -70.6415 -189.73 -113.551 0.6 5742 
5744 3 -68.4515 -195.28 -113.431 0.895 5743 
5745 2 -137.947 -188.487 23.5949 0.14 5725 
5746 2 -137.947 -192.087 37.6349 0.14 5745 
5747 2 -137.397 -195.407 42.0449 0.14 5746 
5748 2 -137.678 -203.167 34.5149 0.14 5747 
5749 2 -141.827 -208.987 40.7549 0.14 5748 
5750 2 -141.277 -212.307 43.0849 0.14 5749 
5751 2 -143.218 -218.117 47.2449 0.14 5750 
5752 2 -144.048 -223.937 47.5949 0.14 5751 
5753 2 -148.197 -228.097 49.9349 0.14 5752 
5754 2 -152.628 -235.297 49.9349 0.14 5753 
5755 2 -155.957 -238.347 49.9349 0.14 5754 
5756 2 -157.707 -242.697 47.1649 0.14 5755 
5757 2 -157.988 -246.577 47.1649 0.14 5756 
5758 2 -156.878 -250.457 47.8549 0.14 5757 
5759 2 -152.447 -253.497 47.8549 0.14 5758 
5760 2 -107.477 -179.617 30.8749 0.14 5712 
5761 2 -104.987 -175.187 33.2149 0.14 5760 
5762 2 -103.878 -170.747 33.4749 0.14 5761 
5763 2 -101.387 -168.267 34.6849 0.14 5762 
5764 2 -100.278 -164.107 34.6849 0.14 5763 
5765 2 -99.7275 -160.227 31.3049 0.14 5764 
5766 2 -104.158 -182.387 26.5449 0.14 5712 
5767 2 -102.218 -177.677 28.1849 0.14 5766 
5768 2 -101.107 -173.527 23.5049 0.14 5767 
5769 2 -99.7275 -170.747 22.7249 0.14 5768 
5770 2 -95.5675 -167.437 22.7249 0.14 5769 
5771 2 -80.2575 -249.467 35.9849 0.14 5722 
5772 2 -78.5975 -251.687 35.9849 0.14 5771 
5773 2 -76.9375 -256.117 35.0349 0.14 5772 
5774 2 -77.7575 -248.637 34.3349 0.14 5722 
5775 2 -73.3275 -251.407 34.3349 0.14 5774 
5776 2 -70.0075 -259.167 34.4249 0.14 5775 
5777 2 -66.6775 -265.817 33.3849 0.14 5776 
5778 2 -138.618 -180.307 32.5149 0.14 5725 
5779 2 -141.507 -175.477 33.7349 0.14 5778 
5780 3 -77.8615 -96.75 -115.001 0.18 5728 
5781 3 -73.3415 -197.88 -110.991 0.48 5744 
5782 3 -79.0915 -199.47 -112.341 0.48 5781 
5783 3 -84.2515 -198.77 -114.091 0.48 5782 
5784 3 -85.8515 -194.05 -114.121 0.48 5783 
5785 3 -91.4315 -191.62 -116.301 0.48 5784 
5786 3 -100.182 -188.85 -122.581 0.48 5785 
5787 3 -108.562 -191.05 -126.211 0.48 5786 
5788 3 -113.902 -191.68 -128.841 0.48 5787 
5789 3 -118.892 -190.77 -128.661 0.48 5788 
5790 3 -123.062 -191.59 -126.381 0.36 5789 
5791 3 -127.672 -188.07 -124.921 0.36 5790 
5792 3 -130.351 -186.7 -123.391 0.36 5791 
5793 3 -82.4515 -94.32 -118.491 0.3 5728 
5794 3 -64.6115 -199.99 -112.611 0.895 5744 
5795 3 -61.5415 -205.72 -114.381 0.895 5794 
5796 1 -54.6615 -213.93 -117.481 6.10182 5795 
5797 2 -140.678 -180.467 27.7549 0.14 5779 
5798 2 -138.738 -183.497 27.7549 0.14 5797 
5799 2 -138.738 -185.437 27.7549 0.14 5798 
5800 2 -137.077 -187.387 27.7549 0.14 5799 
5801 2 -134.858 -190.157 27.4049 0.14 5800 
5802 2 -129.878 -195.977 24.2049 0.14 5801 
5803 2 -128.767 -202.617 15.1849 0.14 5802 
5804 2 -128.488 -205.937 17.4449 0.14 5803 
5805 2 -123.777 -207.337 13.4549 0.14 5804 
5806 2 -119.897 -212.867 12.0749 0.14 5805 
5807 2 -116.858 -217.857 8.9549 0.14 5806 
5808 2 -115.628 -224.357 9.1249 0.14 5807 
5809 2 -113.137 -229.057 2.9749 0.14 5808 
5810 2 -112.307 -236.277 -2.5751 0.14 5809 
5811 2 -143.447 -170.767 33.6449 0.14 5779 
5812 2 -144.827 -166.337 33.6449 0.14 5811 
5813 2 -147.048 -163.567 33.6449 0.14 5812 
5814 2 -147.048 -160.797 33.5549 0.14 5813 
5815 2 -149.267 -156.637 30.9549 0.14 5814 
5816 2 -150.368 -153.317 31.5649 0.14 5815 
5817 2 -152.868 -148.327 28.1849 0.14 5816 
5818 2 -153.868 -143.437 28.7949 0.14 5817 
5819 3 -87.2415 -91.17 -122.591 0.24 5793 
5820 3 -88.5315 -88.97 -121.811 0.24 5819 
5821 3 -78.1415 -89.12 -118.351 0.24 5793 
5822 3 -75.5815 -87.86 -115.151 0.24 5821 
5823 3 -78.1415 -86.93 -113.651 0.24 5822 
5824 3 -77.2815 -80.73 -112.821 0.3 5823 
5825 2 -46.0715 -203.85 -116.891 0.6 5796 
5826 2 -46.9515 -200.16 -116.221 0.42 5825 
5827 2 -48.0515 -196.88 -115.391 0.36 5826 
5828 2 -49.3115 -192 -114.451 0.36 5827 
5829 2 -50.5815 -189.16 -113.601 0.3 5828 
5830 2 -51.2815 -185.29 -113.031 0.24 5829 
5831 2 -51.9015 -179.29 -114.301 0.18 5830 
5832 2 -53.1215 -171.99 -113.281 0.18 5831 
5833 2 -53.9315 -168.91 -112.681 0.18 5832 
5834 3 -60.0615 -226.17 -116.561 0.835 5796 
5835 3 -60.2115 -232.64 -116.761 0.955 5834 
5836 3 -44.1215 -208.61 -105.671 0.66 5796 
5837 2 -144.457 -153.767 29.5749 0.14 5818 
5838 2 -141.957 -159.027 27.3249 0.14 5837 
5839 2 -138.358 -163.457 26.8849 0.14 5838 
5840 2 -134.207 -164.287 26.5449 0.14 5839 
5841 2 -127.557 -168.437 26.5449 0.14 5840 
5842 2 -124.238 -173.157 31.3949 0.14 5841 
5843 2 -123.958 -177.307 33.1249 0.14 5842 
5844 2 -121.188 -182.847 36.2449 0.14 5843 
5845 2 -118.968 -186.997 39.7949 0.14 5844 
5846 2 -115.098 -191.717 41.7049 0.14 5845 
5847 2 -155.808 -138.177 24.2849 0.14 5818 
5848 2 -157.188 -135.127 26.3649 0.14 5847 
5849 2 -158.298 -130.977 25.4149 0.14 5848 
5850 2 -158.298 -127.647 25.2449 0.14 5849 
5851 2 -160.238 -125.437 27.4949 0.14 5850 
5852 3 -79.1315 -75.61 -111.541 0.24 5824 
5853 3 -81.7315 -66.44 -112.171 0.24 5852 
5854 3 -73.5915 -75.35 -111.111 0.24 5824 
5855 3 -69.4915 -68.81 -114.531 0.24 5854 
5856 3 -66.0515 -65.54 -114.781 0.24 5855 
5857 3 -41.2615 -209.41 -107.271 0.6 5836 
5858 3 -35.9215 -207.26 -101.231 0.6 5857 
5859 2 -54.1115 -165.3 -112.411 0.18 5833 
5860 2 -54.1415 -163.83 -112.321 0.18 5859 
5861 3 -62.2615 -235.4 -117.281 0.715 5835 
5862 3 -64.5615 -238.41 -112.541 0.6 5861 
5863 3 -65.4915 -239.84 -109.591 0.6 5862 
5864 3 -67.4615 -244.77 -108.701 0.6 5863 
5865 3 -70.0315 -248.82 -107.421 0.6 5864 
5866 3 -70.1515 -249.54 -107.381 0.6 5865 
5867 3 -73.2015 -251.45 -106.421 0.54 5866 
5868 3 -78.2415 -254.97 -103.711 0.54 5867 
5869 3 -81.7515 -259.53 -101.921 0.54 5868 
5870 3 -83.6915 -259.89 -102.731 0.54 5869 
5871 2 -46.7515 -166.93 -104.411 0.12 5833 
5872 2 -45.1515 -166.32 -105.351 0.12 5871 
5873 2 -43.2015 -165.15 -102.371 0.12 5872 
5874 3 -58.4115 -236.2 -117.941 0.955 5835 
5875 3 -58.4015 -240.18 -118.131 0.955 5874 
5876 3 -41.8915 -203.36 -105.601 0.6 5836 
5877 3 -41.7215 -201.21 -105.321 0.6 5876 
5878 2 -160.408 -125.677 20.1249 0.14 5851 
5879 2 -158.637 -131.627 14.1549 0.14 5878 
5880 2 -157.527 -134.957 8.9549 0.14 5879 
5881 2 -156.977 -140.217 6.7849 0.14 5880 
5882 2 -155.868 -143.537 -0.6651 0.14 5881 
5883 2 -155.037 -150.467 -1.6151 0.14 5882 
5884 2 -150.878 -156.007 -1.6151 0.14 5883 
5885 2 -150.878 -161.827 -6.2151 0.14 5884 
5886 2 -153.098 -169.307 -9.7651 0.14 5885 
5887 2 -155.587 -173.997 -25.9651 0.14 5886 
5888 2 -157.137 -178.297 -28.3051 0.14 5887 
5889 2 -157.408 -181.897 -42.9451 0.14 5888 
5890 2 -157.408 -187.167 -51.9651 0.14 5889 
5891 2 -157.977 -194.367 -63.5651 0.14 5890 
5892 2 -158.238 -201.017 -71.0951 0.14 5891 
5893 2 -161.568 -208.767 -64.6151 0.14 5892 
5894 2 -159.868 -117.647 26.3649 0.14 5851 
5895 2 -160.688 -109.897 26.3649 0.14 5894 
5896 2 -162.908 -104.357 26.3649 0.14 5895 
5897 2 -165.397 -99.367 22.8149 0.14 5896 
5898 3 -49.1115 -241.44 -111.231 0.48 5875 
5899 3 -44.8115 -242.83 -110.971 0.48 5898 
5900 3 -40.8115 -243.01 -110.841 0.48 5899 
5901 3 -36.8915 -242.35 -109.641 0.42 5900 
5902 3 -33.0915 -243.92 -109.111 0.42 5901 
5903 3 -30.6115 -245.7 -110.431 0.36 5902 
5904 3 -25.4715 -246.26 -113.101 0.36 5903 
5905 3 -21.5715 -250.16 -113.481 0.36 5904 
5906 3 -18.2915 -252.45 -114.821 0.36 5905 
5907 3 -17.1215 -254.74 -114.721 0.36 5906 
5908 3 -15.0115 -257.14 -115.971 0.36 5907 
5909 3 -14.1615 -259.63 -116.291 0.36 5908 
5910 3 -12.2715 -262.98 -117.461 0.3 5909 
5911 3 -10.6515 -266.67 -118.131 0.3 5910 
5912 3 -11.0515 -270.92 -115.051 0.3 5911 
5913 3 -11.0515 -277.31 -115.291 0.3 5912 
5914 3 -10.3115 -284.41 -116.031 0.3 5913 
5915 3 -10.2615 -289.02 -116.211 0.3 5914 
5916 3 -14.0015 -287.77 -116.161 0.3 5915 
5917 3 -16.8415 -290.07 -114.821 0.3 5916 
5918 3 -87.8215 -262.74 -108.741 0.42 5870 
5919 3 -89.9815 -265.82 -107.711 0.42 5918 
5920 3 -91.6515 -267.17 -106.831 0.36 5919 
5921 3 -94.5415 -269.55 -105.281 0.36 5920 
5922 3 -97.5215 -272.27 -107.171 0.36 5921 
5923 2 -54.1615 -163.11 -112.281 0.18 5860 
5924 2 -49.5715 -157.23 -114.681 0.18 5923 
5925 2 -55.5215 -161.6 -111.151 0.18 5860 
5926 2 -56.2015 -159.02 -110.641 0.18 5925 
5927 2 -57.2615 -157.55 -109.971 0.18 5926 
5928 3 -90.4115 -257.66 -99.1506 0.54 5870 
5929 3 -98.9915 -260.47 -96.9306 0.54 5928 
5930 3 -102.411 -261.16 -98.2406 0.54 5929 
5931 2 -42.3515 -164.98 -102.801 0.18 5873 
5932 3 -43.3315 -195.69 -104.201 0.42 5877 
5933 3 -43.2615 -187.75 -103.661 0.42 5932 
5934 3 -43.1015 -183.1 -101.921 0.42 5933 
5935 3 -42.0515 -178.66 -101.281 0.42 5934 
5936 3 -41.6715 -173.64 -100.921 0.42 5935 
5937 2 -45.7715 -162.82 -100.981 0.18 5873 
5938 2 -46.7715 -160.31 -99.9506 0.18 5937 
5939 2 -47.0815 -154.19 -93.5106 0.18 5938 
5940 2 -46.6015 -149.53 -89.2006 0.18 5939 
5941 3 -55.9715 -246.82 -111.821 0.835 5875 
5942 3 -56.0915 -249.84 -111.891 0.835 5941 
5943 3 -39.4215 -196.14 -104.501 0.6 5877 
5944 3 -39.7315 -191.89 -103.031 0.6 5943 
5945 3 -37.0115 -185.74 -101.761 0.6 5944 
5946 2 -167.777 -100.887 14.8449 0.14 5897 
5947 2 -171.378 -101.157 22.2949 0.14 5946 
5948 2 -172.757 -103.657 30.4349 0.14 5947 
5949 2 -176.088 -107.257 34.0749 0.14 5948 
5950 2 -179.408 -112.517 36.7649 0.14 5949 
5951 2 -180.517 -115.837 40.5749 0.14 5950 
5952 2 -186.887 -116.677 44.3849 0.14 5951 
5953 2 -192.707 -117.227 50.1949 0.14 5952 
5954 2 -197.688 -120.547 55.3049 0.14 5953 
5955 2 -200.738 -123.317 57.9049 0.14 5954 
5956 2 -166.787 -93.277 20.6449 0.14 5897 
5957 2 -167.257 -93.337 23.0749 0.14 5956 
5958 3 -52.1915 -254.16 -112.981 0.48 5942 
5959 3 -50.9615 -258.77 -113.901 0.48 5958 
5960 3 -48.5615 -262.2 -115.421 0.48 5959 
5961 3 -45.8415 -266.27 -114.441 0.42 5960 
5962 3 -45.0715 -270.21 -114.371 0.36 5961 
5963 3 -43.4115 -274.68 -113.391 0.36 5962 
5964 3 -105.411 -260.7 -96.6206 0.3 5930 
5965 3 -105.732 -265.1 -96.0706 0.36 5930 
5966 3 -109.691 -267.03 -93.9006 0.3 5965 
5967 3 -114.982 -269.57 -91.0606 0.3 5966 
5968 3 -121.381 -271.05 -91.3406 0.3 5967 
5969 3 -125.231 -269.87 -91.6906 0.3 5968 
5970 3 -128.902 -275.11 -91.4506 0.3 5969 
5971 3 -132.702 -278.51 -91.2306 0.3 5970 
5972 3 -134.672 -281.03 -90.2806 0.3 5971 
5973 3 -36.0615 -179.65 -99.6706 0.42 5945 
5974 3 -35.2915 -174.16 -97.7306 0.42 5973 
5975 3 -36.1715 -170.32 -96.9406 0.42 5974 
5976 3 -41.8315 -168.68 -100.431 0.42 5936 
5977 3 -43.5115 -164.47 -99.7506 0.42 5976 
5978 3 -42.9415 -160.57 -97.0206 0.42 5977 
5979 3 -43.3415 -155.76 -93.5806 0.42 5978 
5980 3 -44.4615 -150.04 -92.7406 0.42 5979 
5981 3 -43.3415 -146.68 -93.2206 0.42 5980 
5982 3 -43.8915 -141.32 -92.6706 0.42 5981 
5983 3 -46.0515 -138.04 -93.4206 0.42 5982 
5984 3 -46.3315 -131.89 -93.7306 0.42 5983 
5985 3 -45.6515 -128.53 -90.9106 0.42 5984 
5986 3 -45.2215 -124.36 -90.5106 0.42 5985 
5987 3 -43.9615 -118.98 -90.9206 0.42 5986 
5988 3 -42.7515 -114.55 -91.7506 0.42 5987 
5989 3 -41.8715 -111.5 -92.4106 0.3 5988 
5990 3 -40.1515 -110.68 -93.3506 0.3 5989 
5991 3 -38.7515 -108.45 -94.0406 0.3 5990 
5992 2 -41.5115 -160.96 -102.971 0.12 5931 
5993 2 -40.9715 -156.32 -103.071 0.12 5992 
5994 2 -38.7115 -152.54 -101.651 0.12 5993 
5995 2 -36.1515 -146.35 -98.6906 0.12 5994 
5996 2 -32.7415 -140.63 -95.1806 0.18 5995 
5997 2 -31.5815 -135.35 -91.1706 0.18 5996 
5998 2 -29.7815 -130.83 -88.3006 0.18 5997 
5999 2 -28.6615 -125.69 -86.2906 0.18 5998 
6000 2 -26.4015 -122.48 -86.9706 0.18 5999 
6001 2 -24.0215 -114.33 -86.6906 0.18 6000 
6002 2 -22.6315 -111.57 -87.3006 0.18 6001 
6003 2 -35.8315 -167.7 -100.471 0.18 5931 
6004 2 -45.2015 -147.42 -89.8406 0.18 5940 
6005 2 -44.8615 -142.58 -89.9206 0.12 6004 
6006 2 -44.3615 -137.02 -88.9806 0.12 6005 
6007 2 -41.6815 -133.54 -90.4106 0.12 6006 
6008 2 -40.2615 -129.26 -91.0206 0.12 6007 
6009 2 -38.3115 -126.42 -87.9706 0.12 6008 
6010 2 -36.4015 -126.06 -88.9906 0.12 6009 
6011 2 -35.5615 -121.54 -89.2606 0.12 6010 
6012 2 -35.5715 -118.59 -89.1106 0.12 6011 
6013 3 -43.8515 -170.55 -99.8906 0.24 5936 
6014 3 -45.6715 -166.72 -98.6806 0.24 6013 
6015 3 -49.6415 -164.33 -98.3306 0.24 6014 
6016 3 -52.0815 -160.4 -96.9906 0.24 6015 
6017 3 -52.3515 -153.39 -96.6306 0.24 6016 
6018 3 -55.7115 -148.86 -98.5406 0.24 6017 
6019 3 -58.7015 -144.86 -98.9006 0.24 6018 
6020 2 -49.1615 -143.34 -87.4006 0.18 5940 
6021 2 -52.0415 -135.35 -85.4006 0.18 6020 
6022 2 -53.6915 -128.24 -82.1806 0.18 6021 
6023 2 -54.1715 -124.13 -80.3906 0.3 6022 
6024 2 -54.2915 -122.37 -77.3106 0.3 6023 
6025 3 -56.3215 -252.76 -109.701 0.775 5942 
6026 3 -35.0515 -181.29 -106.081 0.48 5945 
6027 3 -33.7615 -178.12 -107.651 0.36 6026 
6028 3 -31.1515 -175.77 -109.141 0.3 6027 
6029 3 -28.2815 -173.16 -107.371 0.3 6028 
6030 3 -26.6615 -170.64 -108.181 0.3 6029 
6031 3 -23.2715 -167.71 -108.251 0.3 6030 
6032 3 -19.5115 -166.39 -109.821 0.3 6031 
6033 3 -17.0815 -165.72 -110.191 0.3 6032 
6034 2 -165.318 -93.887 21.6049 0.14 5957 
6035 2 -163.938 -97.767 17.4449 0.14 6034 
6036 2 -161.167 -101.927 15.2849 0.14 6035 
6037 2 -160.337 -104.697 13.8949 0.14 6036 
6038 2 -159.227 -111.347 10.5949 0.14 6037 
6039 2 -157.287 -116.607 4.6149 0.14 6038 
6040 2 -155.068 -119.927 -4.0451 0.14 6039 
6041 2 -152.577 -123.257 -10.7151 0.14 6040 
6042 2 -168.447 -89.117 20.9049 0.14 5957 
6043 2 -173.428 -83.577 23.8549 0.14 6042 
6044 2 -174.257 -80.257 23.8549 0.14 6043 
6045 2 -177.748 -75.087 35.5549 0.14 6044 
6046 2 -181.068 -70.657 40.2349 0.14 6045 
6047 2 -184.118 -68.157 41.7849 0.14 6046 
6048 2 -185.498 -63.447 45.5149 0.14 6047 
6049 2 -190.207 -58.187 45.5149 0.14 6048 
6050 2 -191.318 -52.927 45.5149 0.14 6049 
6051 2 -194.088 -48.767 48.2049 0.14 6050 
6052 2 -197.968 -46.277 50.7249 0.14 6051 
6053 2 -199.077 -42.127 52.4449 0.14 6052 
6054 3 -15.7115 -169.73 -111.031 0.18 6033 
6055 3 -14.9815 -171.91 -111.261 0.18 6054 
6056 3 -15.3415 -173.42 -111.061 0.18 6055 
6057 3 -13.8315 -175.69 -111.911 0.18 6056 
6058 3 -13.0515 -177.68 -112.451 0.18 6057 
6059 3 -12.8015 -178.93 -112.651 0.18 6058 
6060 3 -9.7015 -182.66 -114.521 0.18 6059 
6061 3 -60.2815 -140.41 -100.741 0.24 6019 
6062 3 -61.5515 -136.82 -99.9106 0.24 6061 
6063 3 -62.7915 -134.92 -99.3506 0.18 6062 
6064 3 -61.1815 -144.01 -98.7206 0.18 6019 
6065 3 -59.9615 -145.26 -91.2406 0.18 6064 
6066 3 -60.6015 -147.1 -88.7606 0.18 6065 
6067 3 -58.4815 -147.36 -82.9606 0.18 6066 
6068 3 -58.6415 -148.22 -79.6306 0.12 6067 
6069 3 -61.2215 -148.51 -77.0206 0.12 6068 
6070 3 -62.0615 -149.65 -75.3806 0.12 6069 
6071 3 -61.5615 -150.45 -70.9306 0.12 6070 
6072 2 -59.1215 -121.11 -76.1606 0.24 6024 
6073 2 -60.0815 -116.44 -71.5506 0.24 6072 
6074 2 -60.6015 -114.48 -68.8006 0.24 6073 
6075 2 -58.2815 -118.32 -78.7106 0.24 6024 
6076 2 -57.7015 -113.2 -77.0806 0.18 6075 
6077 2 -59.6415 -111.71 -82.7006 0.18 6076 
6078 3 -61.0115 -258.15 -110.331 0.6 6025 
6079 3 -54.4815 -257.82 -111.501 0.42 6025 
6080 3 -56.5615 -262.72 -110.591 0.42 6079 
6081 3 -57.4415 -267.35 -110.301 0.36 6080 
6082 3 -57.1115 -274.11 -107.971 0.36 6081 
6083 3 -56.3215 -276.69 -108.081 0.36 6082 
6084 3 -57.0015 -280.65 -107.181 0.36 6083 
6085 3 -56.7415 -283.57 -107.411 0.36 6084 
6086 3 -55.8515 -286.25 -108.031 0.36 6085 
6087 3 -55.1815 -286.9 -108.441 0.36 6086 
6088 3 -54.2015 -290.41 -105.771 0.36 6087 
6089 3 -56.0515 -297.85 -105.171 0.36 6088 
6090 3 -57.6315 -302.01 -107.681 0.36 6089 
6091 3 -59.1015 -307.03 -107.131 0.36 6090 
6092 3 -62.7315 -310.69 -109.951 0.36 6091 
6093 3 -62.6415 -316.25 -106.861 0.36 6092 
6094 3 -63.3215 -319.94 -106.641 0.3 6093 
6095 3 -64.0015 -322.69 -104.361 0.3 6094 
6096 3 -64.0315 -326.46 -104.461 0.3 6095 
6097 3 -64.8915 -328.4 -104.051 0.3 6096 
6098 3 -64.3115 -331.33 -104.511 0.3 6097 
6099 3 -66.3015 -334.99 -103.551 0.3 6098 
6100 3 -64.2415 -341.16 -105.461 0.3 6099 
6101 3 -62.1215 -343.79 -104.771 0.3 6100 
6102 3 -62.9515 -347.94 -104.491 0.3 6101 
6103 3 -64.3415 -350.53 -106.291 0.3 6102 
6104 3 -62.8815 -352.11 -109.441 0.3 6103 
6105 3 -66.8315 -357.57 -111.531 0.3 6104 
6106 3 -15.1115 -165.1 -111.051 0.18 6033 
6107 3 -13.7515 -162.07 -111.631 0.18 6106 
6108 2 -197.547 -42.167 52.7949 0.14 6053 
6109 2 -195.058 -43.827 45.6849 0.14 6108 
6110 2 -194.227 -48.257 29.3149 0.14 6109 
6111 2 -191.727 -51.027 22.4649 0.14 6110 
6112 2 -187.857 -52.687 20.4749 0.14 6111 
6113 2 -187.017 -52.137 12.4249 0.14 6112 
6114 2 -186.188 -47.137 13.4549 0.14 6113 
6115 2 -185.357 -42.997 13.5449 0.14 6114 
6116 2 -182.318 -40.227 13.5449 0.14 6115 
6117 2 -182.037 -35.797 13.5449 0.14 6116 
6118 2 -180.378 -29.977 14.2349 0.14 6117 
6119 2 -181.207 -23.327 8.6049 0.14 6118 
6120 2 -179.818 -16.677 -2.6551 0.14 6119 
6121 2 -178.438 -10.867 -2.6551 0.14 6120 
6122 2 -176.218 -7.537 -2.6551 0.14 6121 
6123 2 -171.507 -2.557 -5.4351 0.14 6122 
6124 2 -169.298 2.983 -14.3551 0.14 6123 
6125 2 -168.188 10.463 -21.4651 0.14 6124 
6126 2 -162.368 18.303 -13.4851 0.14 6125 
6127 2 -162.908 23.853 -22.0651 0.14 6126 
6128 2 -164.298 27.713 -22.5851 0.14 6127 
6129 2 -163.188 31.593 -22.7651 0.14 6128 
6130 2 -162.087 39.903 -27.3551 0.14 6129 
6131 2 -149.808 -130.457 -9.9351 0.14 6041 
6132 2 -150.358 -134.607 -2.8351 0.14 6131 
6133 2 -148.417 -137.377 -1.7051 0.14 6132 
6134 2 -153.947 -126.177 -10.8051 0.14 6041 
6135 2 -153.947 -129.497 -20.0751 0.14 6134 
6136 2 -152.558 -133.927 -23.7151 0.14 6135 
6137 2 -150.897 -140.577 -30.2151 0.14 6136 
6138 2 -149.517 -144.177 -25.8751 0.14 6137 
6139 2 -148.678 -152.207 -35.3251 0.14 6138 
6140 2 -202.118 -41.847 55.0449 0.14 6053 
6141 2 -202.678 -38.797 55.1349 0.14 6140 
6142 2 -204.618 -36.027 59.8149 0.14 6141 
6143 2 -206.827 -32.707 64.9249 0.14 6142 
6144 2 -206.977 -32.087 67.6149 0.14 6143 
6145 3 -62.8715 -257.28 -108.591 0.42 6078 
6146 3 -66.8515 -256.56 -110.101 0.42 6145 
6147 3 -69.0515 -254.02 -111.611 0.42 6146 
6148 3 -70.4815 -252.65 -110.731 0.36 6147 
6149 3 -73.4815 -251.68 -110.021 0.3 6148 
6150 3 -60.7215 -262.33 -110.401 0.36 6078 
6151 3 -59.8115 -265.26 -111.041 0.36 6150 
6152 3 -62.0115 -268.58 -109.941 0.36 6151 
6153 3 -62.6715 -272.79 -109.821 0.42 6152 
6154 3 -63.2215 -276.78 -109.681 0.42 6153 
6155 3 -61.7815 -279.88 -109.321 0.36 6154 
6156 3 -61.7815 -284.87 -109.551 0.36 6155 
6157 3 -61.8615 -288.04 -109.701 0.24 6156 
6158 3 -72.0015 -359.02 -108.761 0.3 6105 
6159 3 -68.5115 -362.72 -112.241 0.3 6105 
6160 3 -10.7515 -162.34 -111.851 0.18 6107 
6161 3 -16.7315 -154.57 -113.221 0.18 6107 
6162 3 -13.2115 -151.04 -111.491 0.18 6161 
6163 3 -13.0315 -147.9 -111.401 0.18 6162 
6164 3 -11.3815 -144.74 -112.081 0.18 6163 
6165 2 -145.647 -140.707 -1.2751 0.14 6133 
6166 2 -141.777 -144.027 -3.1751 0.14 6165 
6167 2 -138.167 -145.137 -7.0751 0.14 6166 
6168 2 -134.298 -148.187 -6.4751 0.14 6167 
6169 2 -130.968 -148.737 -8.7251 0.14 6168 
6170 2 -125.988 -149.847 -14.6151 0.14 6169 
6171 2 -117.947 -151.227 -17.0451 0.14 6170 
6172 2 -112.968 -153.997 -14.0051 0.14 6171 
6173 2 -109.367 -157.597 -20.2451 0.14 6172 
6174 2 -148.678 -140.857 -2.3951 0.14 6133 
6175 2 -146.468 -145.007 0.6349 0.14 6174 
6176 2 -143.697 -152.487 6.6149 0.14 6175 
6177 2 -138.988 -155.257 13.4549 0.14 6176 
6178 2 -135.108 -157.197 21.9449 0.14 6177 
6179 2 -131.787 -159.417 26.8849 0.14 6178 
6180 2 -129.568 -163.567 28.2749 0.14 6179 
6181 2 -125.137 -166.337 33.7349 0.14 6180 
6182 2 -120.427 -170.767 35.4649 0.14 6181 
6183 2 -116.548 -174.647 40.2349 0.14 6182 
6184 2 -114.337 -178.247 42.3949 0.14 6183 
6185 2 -114.337 -180.737 43.4349 0.14 6184 
6186 2 -115.998 -184.347 46.9049 0.14 6185 
6187 2 -147.298 -158.027 -33.5951 0.14 6139 
6188 2 -145.358 -162.457 -34.2851 0.14 6187 
6189 2 -141.757 -166.337 -40.4351 0.14 6188 
6190 2 -140.928 -168.277 -41.1251 0.14 6189 
6191 2 -137.327 -173.267 -49.1851 0.14 6190 
6192 2 -135.938 -176.867 -48.8451 0.14 6191 
6193 2 -133.727 -178.807 -56.2851 0.14 6192 
6194 2 -132.897 -180.737 -62.5351 0.14 6193 
6195 2 -126.798 -194.867 -81.4151 0.14 6194 
6196 2 -149.517 -152.767 -25.8751 0.14 6139 
6197 2 -152.558 -152.207 -27.3551 0.14 6196 
6198 2 -156.158 -153.597 -37.0551 0.14 6197 
6199 2 -159.488 -155.807 -44.1651 0.14 6198 
6200 2 -164.757 -156.087 -44.1651 0.14 6199 
6201 2 -167.517 -158.307 -46.8451 0.14 6200 
6202 2 -171.678 -160.517 -51.5251 0.14 6201 
6203 2 -174.447 -159.417 -54.9051 0.14 6202 
6204 2 -178.318 -159.687 -56.0351 0.14 6203 
6205 2 -181.647 -159.687 -57.1551 0.14 6204 
6206 2 -185.797 -158.307 -59.5851 0.14 6205 
6207 2 -186.357 -156.087 -63.0551 0.14 6206 
6208 2 -191.618 -157.197 -74.0551 0.14 6207 
6209 2 -198.278 -161.347 -80.4651 0.14 6208 
6210 2 -201.167 -35.967 67.7849 0.14 6144 
6211 2 -195.628 -38.187 67.3549 0.14 6210 
6212 2 -192.577 -42.327 71.6849 0.14 6211 
6213 2 -209.047 -28.827 64.6649 0.14 6144 
6214 2 -212.647 -25.507 64.6649 0.14 6213 
6215 2 -216.248 -21.067 67.9549 0.14 6214 
6216 2 -218.188 -14.697 71.3349 0.14 6215 
6217 2 -219.748 -9.377 71.3349 0.14 6216 
6218 2 -190.887 -44.477 73.5049 0.14 6212 
6219 2 -191.998 -45.577 75.0649 0.14 6218 
6220 2 -188.028 -42.747 74.1049 0.14 6212 
6221 2 -181.938 -43.577 76.8849 0.14 6220 
6222 2 -178.058 -46.907 79.7449 0.14 6221 
6223 2 -171.688 -46.627 79.8249 0.14 6222 
6224 2 -167.808 -49.107 82.5149 0.14 6223 
6225 2 -162.837 -50.227 82.7849 0.14 6224 
6226 2 -157.007 -54.107 85.3749 0.14 6225 
6227 2 -150.358 -59.077 88.7449 0.14 6226 
6228 2 -143.158 -61.027 93.5149 0.14 6227 
6229 2 -140.387 -60.477 98.7149 0.14 6228 
6230 2 -137.337 -63.527 99.5849 0.14 6229 
6231 2 -215.868 -4.667 67.3549 0.14 6217 
6232 2 -217.267 0.593 65.0949 0.14 6231 
6233 2 -217.137 0.883 65.7049 0.14 6232 
6234 2 -224.178 -13.527 73.8449 0.14 6217 
6235 2 -226.678 -15.747 76.1849 0.14 6234 
6236 2 -228.408 -20.427 77.8449 0.14 6235 
6237 2 -230.628 -24.307 80.0049 0.14 6236 
6238 2 -233.318 -23.777 80.0049 0.14 6237 
6239 2 -236.368 -24.887 80.8649 0.14 6238 
6240 2 -239.697 -24.057 81.9949 0.14 6239 
6241 2 -241.357 -27.377 82.0749 0.14 6240 
6242 2 -242.737 -27.377 82.0749 0.14 6241 
6243 2 -245.787 -29.037 82.4249 0.14 6242 
6244 2 -247.727 -33.197 87.4549 0.14 6243 
6245 2 -133.477 -62.327 102.095 0.14 6230 
6246 2 -131.537 -63.717 102.095 0.14 6245 
6247 2 -127.108 -63.717 102.355 0.14 6246 
6248 2 -123.787 -64.547 102.525 0.14 6247 
6249 2 -120.177 -64.547 103.915 0.14 6248 
6250 2 -113.537 -65.377 104.005 0.14 6249 
6251 2 -108.828 -69.257 102.615 0.14 6250 
6252 2 -106.327 -69.257 103.565 0.14 6251 
6253 2 -102.457 -70.917 103.655 0.14 6252 
6254 2 -100.237 -70.917 104.945 0.14 6253 
6255 2 -95.5275 -74.797 103.915 0.14 6254 
6256 2 -89.7075 -78.127 100.445 0.14 6255 
6257 2 -88.0475 -80.057 93.1749 0.14 6256 
6258 2 -85.2775 -80.337 90.7449 0.14 6257 
6259 2 -84.1675 -82.277 90.6549 0.14 6258 
6260 2 -80.0175 -84.497 88.4049 0.14 6259 
6261 2 -75.8575 -87.817 85.5449 0.14 6260 
6262 2 -132.077 -69.327 99.3249 0.14 6230 
6263 2 -130.417 -74.047 99.3249 0.14 6262 
6264 2 -129.858 -77.097 99.3249 0.14 6263 
6265 2 -127.367 -81.527 99.4949 0.14 6264 
6266 2 -127.087 -87.347 102.005 0.14 6265 
6267 2 -125.708 -94.267 97.3149 0.14 6266 
6268 2 -125.427 -95.097 97.3149 0.14 6267 
6269 2 -215.477 -9.367 65.4449 0.14 6233 
6270 2 -215.197 -19.337 66.1349 0.14 6269 
6271 2 -215.757 -24.877 66.3149 0.14 6270 
6272 2 -215.137 -26.697 67.6949 0.14 6271 
6273 2 -245.737 -39.517 90.5749 0.14 6244 
6274 2 -243.248 -45.047 90.5749 0.14 6273 
6275 2 -238.808 -51.427 90.5749 0.14 6274 
6276 2 -238.808 -56.407 90.5749 0.14 6275 
6277 2 -237.487 -59.137 92.1349 0.14 6276 
6278 2 -237.428 -59.457 90.5749 0.14 6277 
6279 2 -236.598 -63.887 90.5749 0.14 6278 
6280 2 -235.207 -67.217 90.5749 0.14 6279 
6281 2 -235.767 -70.537 90.5749 0.14 6280 
6282 2 -236.037 -81.337 90.5749 0.14 6281 
6283 2 -219.197 5.303 66.5749 0.14 6233 
6284 2 -220.968 10.423 65.2749 0.275 6283 
6285 2 -252.167 -32.807 88.1449 0.14 6244 
6286 2 -253.278 -35.297 87.6249 0.14 6285 
6287 2 -256.318 -34.467 89.0949 0.14 6286 
6288 2 -257.157 -36.687 91.2649 0.14 6287 
6289 2 -260.478 -37.517 90.1249 0.14 6288 
6290 2 -214.928 -27.097 65.1849 0.14 6272 
6291 2 -213.267 -30.967 64.4049 0.14 6290 
6292 2 -212.428 -39.007 66.0549 0.14 6291 
6293 2 -212.647 -43.037 67.0049 0.14 6292 
6294 2 -213.197 -45.257 67.5249 0.14 6293 
6295 2 -210.707 -50.517 62.3249 0.14 6294 
6296 2 -210.428 -52.727 61.7149 0.14 6295 
6297 2 -209.047 -52.457 60.3349 0.14 6296 
6298 2 -205.167 -53.287 53.6649 0.14 6297 
6299 2 -201.848 -52.457 51.8449 0.14 6298 
6300 2 -121.848 -96.127 96.9849 0.14 6268 
6301 2 -238.537 -83.557 87.6249 0.14 6282 
6302 2 -241.188 -88.117 86.1549 0.14 6301 
6303 2 -242.577 -93.107 80.7849 0.14 6302 
6304 2 -246.457 -97.267 75.2349 0.14 6303 
6305 2 -247.838 -98.647 70.3949 0.14 6304 
6306 2 -249.778 -105.017 66.5749 0.14 6305 
6307 2 -256.137 -110.277 66.0549 0.14 6306 
6308 2 -261.967 -116.927 62.2349 0.14 6307 
6309 2 -265.288 -116.377 57.2949 0.14 6308 
6310 2 -270.827 -119.977 50.2849 0.14 6309 
6311 2 -274.707 -124.407 47.0849 0.14 6310 
6312 2 -277.757 -126.347 47.3349 0.14 6311 
6313 2 -278.027 -130.507 47.4249 0.14 6312 
6314 2 -125.037 -101.327 96.8049 0.14 6268 
6315 2 -123.098 -104.927 97.3149 0.14 6314 
6316 2 -118.667 -111.857 100.185 0.14 6315 
6317 2 -118.938 -117.947 99.9249 0.14 6316 
6318 2 -119.768 -125.147 100.535 0.14 6317 
6319 2 -119.218 -131.797 102.005 0.14 6318 
6320 2 -117.277 -136.227 102.615 0.14 6319 
6321 2 -116.727 -139.827 101.145 0.14 6320 
6322 2 -267.327 -39.217 91.7849 0.14 6289 
6323 2 -268.157 -35.897 91.7849 0.14 6322 
6324 2 -212.368 -26.137 67.2649 0.14 6272 
6325 2 -211.818 -29.737 65.6149 0.14 6324 
6326 2 -209.047 -36.387 66.5749 0.14 6325 
6327 2 -209.327 -41.927 59.5549 0.14 6326 
6328 2 -208.218 -44.697 56.3449 0.14 6327 
6329 2 -204.887 -49.127 51.5849 0.14 6328 
6330 2 -201.287 -55.497 45.1649 0.14 6329 
6331 2 -200.457 -57.717 38.3249 0.14 6330 
6332 2 -199.077 -62.707 30.6949 0.14 6331 
6333 2 -196.028 -67.417 29.0549 0.14 6332 
6334 2 -193.537 -71.847 25.9349 0.14 6333 
6335 2 -191.598 -74.057 17.2649 0.14 6334 
6336 2 -190.488 -80.427 13.3749 0.14 6335 
6337 2 -188.267 -85.137 9.9049 0.14 6336 
6338 2 -187.167 -88.467 8.7849 0.14 6337 
6339 2 -234.818 -88.117 86.2349 0.14 6282 
6340 2 -233.987 -93.107 86.2349 0.14 6339 
6341 2 -234.278 -98.927 86.2349 0.14 6340 
6342 2 -231.498 -105.847 87.6249 0.14 6341 
6343 2 -231.227 -109.727 87.6249 0.14 6342 
6344 2 -227.068 -117.757 87.6249 0.14 6343 
6345 2 -226.507 -124.967 87.5349 0.14 6344 
6346 2 -225.957 -133.827 87.3649 0.14 6345 
6347 2 -224.568 10.703 69.7749 0.275 6284 
6348 2 -227.068 12.363 70.6449 0.275 6347 
6349 2 -230.107 14.853 70.3049 0.415 6348 
6350 2 -219.857 12.643 65.3549 0.14 6284 
6351 2 -219.857 16.793 65.3549 0.14 6350 
6352 2 -222.077 21.503 65.3549 0.14 6351 
6353 2 -222.908 25.383 65.3549 0.14 6352 
6354 2 -224.017 31.203 63.7949 0.14 6353 
6355 2 -225.128 34.523 62.9349 0.14 6354 
6356 2 -226.507 33.693 62.9349 0.14 6355 
6357 2 -227.428 37.503 53.3149 0.14 6356 
6358 2 -263.798 -42.227 94.1249 0.14 6289 
6359 2 -266.017 -42.777 94.1249 0.14 6358 
6360 2 -266.568 -44.717 94.1249 0.14 6359 
6361 2 -268.507 -46.657 96.6349 0.14 6360 
6362 2 -269.337 -49.137 98.0249 0.14 6361 
6363 2 -271.558 -52.477 101.055 0.14 6362 
6364 2 -274.608 -55.247 102.875 0.14 6363 
6365 2 -278.477 -55.797 103.045 0.14 6364 
6366 2 -280.977 -58.567 98.8849 0.14 6365 
6367 2 -286.238 -60.507 98.8849 0.14 6366 
6368 2 -288.178 -62.727 98.9749 0.14 6367 
6369 2 -289.558 -64.937 96.2849 0.14 6368 
6370 2 -191.797 -93.257 6.1749 0.14 6338 
6371 2 -195.118 -96.577 8.7849 0.14 6370 
6372 2 -197.887 -96.577 8.8649 0.14 6371 
6373 2 -114.667 -146.337 101.145 0.14 6321 
6374 2 -117.438 -145.507 105.645 0.14 6321 
6375 2 -117.718 -147.717 105.645 0.14 6374 
6376 2 -114.667 -151.317 106.085 0.14 6375 
6377 2 -290.608 -70.877 96.2849 0.14 6369 
6378 2 -289.498 -77.527 96.2849 0.14 6377 
6379 2 -288.397 -86.117 96.2849 0.14 6378 
6380 2 -287.007 -91.097 96.2849 0.14 6379 
6381 2 -284.517 -93.597 96.2849 0.14 6380 
6382 2 -283.957 -100.247 94.2149 0.14 6381 
6383 2 -284.238 -107.167 94.2149 0.14 6382 
6384 2 -283.957 -112.707 94.2149 0.14 6383 
6385 2 -287.558 -121.567 94.2149 0.14 6384 
6386 2 -287.288 -128.777 95.3349 0.14 6385 
6387 2 -285.347 -140.127 87.9749 0.14 6386 
6388 2 -286.457 -143.737 87.9749 0.14 6387 
6389 2 -286.337 -148.337 85.2849 0.14 6388 
6390 2 -284.678 -150.277 85.2849 0.14 6389 
6391 2 -284.118 -158.037 85.2849 0.14 6390 
6392 2 -286.058 -163.297 85.2849 0.14 6391 
6393 2 -284.678 -167.437 84.7649 0.14 6392 
6394 2 -284.118 -173.547 83.6349 0.14 6393 
6395 2 -284.678 -180.187 84.4149 0.14 6394 
6396 2 -283.017 -185.457 84.4149 0.14 6395 
6397 2 -283.568 -194.867 81.7349 0.14 6396 
6398 2 -285.118 -201.097 83.0349 0.14 6397 
6399 2 -285.118 -207.187 83.0349 0.14 6398 
6400 2 -285.947 -214.117 83.0349 0.14 6399 
6401 2 -271.207 -33.677 89.7049 0.14 6323 
6402 2 -273.428 -30.077 89.7049 0.14 6401 
6403 2 -276.467 -25.647 89.7049 0.14 6402 
6404 2 -279.517 -22.877 89.7049 0.14 6403 
6405 2 -282.007 -20.937 89.7049 0.14 6404 
6406 2 -288.658 -14.287 88.5749 0.14 6405 
6407 2 -294.197 -10.967 85.1949 0.14 6406 
6408 2 -300.298 -3.767 85.1949 0.14 6407 
6409 2 -302.938 2.483 88.1449 0.14 6408 
6410 2 -309.038 15.503 88.4949 0.14 6409 
6411 2 -316.788 25.753 94.0349 0.14 6410 
6412 2 -321.217 29.633 94.7249 0.14 6411 
6413 2 -327.587 37.663 94.8149 0.14 6412 
6414 2 -331.197 42.103 94.8149 0.14 6413 
6415 2 -335.068 44.313 94.9049 0.14 6414 
6416 2 -339.387 51.943 90.3949 0.14 6415 
6417 2 -345.477 56.093 89.2749 0.14 6416 
6418 2 -349.637 61.633 88.0549 0.14 6417 
6419 2 -355.457 64.953 88.0549 0.14 6418 
6420 2 -359.608 69.113 86.1549 0.14 6419 
6421 2 -365.148 75.483 91.1749 0.14 6420 
6422 2 -371.227 78.533 94.0349 0.14 6421 
6423 2 -374.568 79.913 94.1249 0.14 6422 
6424 2 -377.337 79.913 97.4049 0.14 6423 
6425 2 -380.938 79.083 97.5049 0.14 6424 
6426 2 -385.087 81.023 98.4549 0.14 6425 
6427 2 -388.418 84.343 101.225 0.14 6426 
6428 2 -389.248 86.563 102.705 0.14 6427 
6429 2 -390.357 89.613 105.385 0.14 6428 
6430 2 -390.077 92.643 109.545 0.14 6429 
6431 2 -388.418 95.423 106.255 0.14 6430 
6432 2 -266.938 -36.027 91.2649 0.14 6323 
6433 2 -268.878 -34.647 85.3749 0.14 6432 
6434 2 -270.818 -32.147 81.7349 0.14 6433 
6435 2 -271.647 -29.107 80.3449 0.14 6434 
6436 2 -271.358 -23.287 79.3049 0.14 6435 
6437 2 -268.597 -20.517 73.6749 0.14 6436 
6438 2 -185.977 -92.147 4.3549 0.14 6338 
6439 2 -184.878 -95.747 5.2249 0.14 6438 
6440 2 -184.878 -98.237 2.1049 0.14 6439 
6441 2 -182.107 -104.057 -3.1751 0.14 6440 
6442 2 -180.438 -110.427 -8.7251 0.14 6441 
6443 2 -178.778 -115.137 -10.8051 0.14 6442 
6444 2 -178.778 -117.627 -11.0651 0.14 6443 
6445 2 -176.838 -119.847 -20.5051 0.14 6444 
6446 2 -223.077 -135.897 87.8849 0.14 6346 
6447 2 -221.688 -138.387 87.8849 0.14 6446 
6448 2 -221.887 35.843 47.1649 0.14 6357 
6449 2 -217.178 33.903 49.4149 0.14 6448 
6450 2 -215.238 34.733 50.7249 0.14 6449 
6451 2 -212.738 32.243 55.4049 0.14 6450 
6452 2 -209.417 30.023 59.5549 0.14 6451 
6453 2 -206.368 29.473 65.8749 0.14 6452 
6454 2 -201.667 27.813 71.0749 0.14 6453 
6455 2 -225.848 -140.057 92.0449 0.14 6346 
6456 2 -224.737 -143.927 92.0449 0.14 6455 
6457 2 -223.348 -146.697 92.0449 0.14 6456 
6458 2 -221.968 -150.577 92.0449 0.14 6457 
6459 2 -220.577 -156.947 93.6949 0.14 6458 
6460 2 -220.028 -164.157 93.7749 0.14 6459 
6461 2 -219.197 -168.857 95.5049 0.14 6460 
6462 2 -218.088 -173.557 96.5449 0.14 6461 
6463 2 -218.637 -178.837 96.7249 0.14 6462 
6464 2 -217.267 -181.867 96.7249 0.14 6463 
6465 2 -231.498 17.353 70.3049 0.415 6349 
6466 2 -232.327 20.133 70.3049 0.415 6465 
6467 2 -233.707 23.993 70.3049 0.415 6466 
6468 2 -233.987 28.153 70.2049 0.415 6467 
6469 2 -234.378 34.383 74.2849 0.415 6468 
6470 2 -236.868 40.753 72.3749 0.415 6469 
6471 2 -236.697 43.913 72.3749 0.415 6470 
6472 2 -237.808 49.733 73.3249 0.415 6471 
6473 2 -239.468 54.723 73.3249 0.415 6472 
6474 2 -240.197 58.473 71.4249 0.415 6473 
6475 2 -242.408 64.853 69.2549 0.415 6474 
6476 2 -243.797 69.003 67.0049 0.415 6475 
6477 2 -243.797 72.053 67.0049 0.415 6476 
6478 2 -243.517 74.543 67.0049 0.415 6477 
6479 1 -245.757 99.543 73.3749 7.293 6478 
6480 2 -230.778 11.613 65.8749 0.14 6349 
6481 2 -234.378 9.393 68.8249 0.14 6480 
6482 2 -237.428 10.503 70.7349 0.14 6481 
6483 2 -239.498 11.333 70.9849 0.14 6482 
6484 2 -227.628 40.343 62.4949 0.14 6357 
6485 2 -291.257 -66.167 94.6449 0.14 6369 
6486 2 -291.538 -68.107 94.6449 0.14 6485 
6487 2 -294.858 -71.977 94.6449 0.14 6486 
6488 2 -298.178 -75.857 94.6449 0.14 6487 
6489 2 -303.158 -80.287 94.6449 0.14 6488 
6490 2 -304.827 -83.057 94.6449 0.14 6489 
6491 2 -306.767 -83.057 94.6449 0.14 6490 
6492 2 -309.538 -83.617 94.6449 0.14 6491 
6493 2 -311.477 -87.217 94.6449 0.14 6492 
6494 2 -313.697 -88.327 94.6449 0.14 6493 
6495 2 -317.017 -90.267 94.6449 0.14 6494 
6496 2 -320.337 -90.267 94.6449 0.14 6495 
6497 2 -321.178 -91.927 94.6449 0.14 6496 
6498 2 -324.217 -94.137 94.6449 0.14 6497 
6499 2 -325.608 -98.847 91.9549 0.14 6498 
6500 2 -331.418 -102.177 93.2549 0.14 6499 
6501 2 -334.748 -105.497 93.3449 0.14 6500 
6502 2 -337.257 -108.527 91.3549 0.14 6501 
6503 2 -199.058 32.383 69.6849 0.14 6454 
6504 2 -197.387 40.143 77.0549 0.14 6503 
6505 2 -193.238 42.913 80.7849 0.14 6504 
6506 2 -190.188 46.233 84.7649 0.14 6505 
6507 2 -174.507 -124.967 -12.8851 0.14 6445 
6508 2 -173.957 -126.627 -22.2451 0.14 6507 
6509 2 -176.447 -135.207 -22.8451 0.14 6508 
6510 2 -176.998 -137.427 -28.9151 0.14 6509 
6511 2 -176.998 -141.307 -35.2351 0.14 6510 
6512 2 -178.387 -143.247 -38.0951 0.14 6511 
6513 2 -176.727 -121.917 -38.2751 0.14 6445 
6514 2 -178.938 -125.797 -38.0951 0.14 6513 
6515 2 -179.218 -131.337 -37.7551 0.14 6514 
6516 2 -178.938 -135.207 -43.9051 0.14 6515 
6517 2 -178.938 -139.647 -40.0051 0.14 6516 
6518 2 -180.327 -142.967 -40.0051 0.14 6517 
6519 2 -181.158 -149.897 -45.8051 0.14 6518 
6520 2 -182.267 -156.267 -49.8851 0.14 6519 
6521 2 -181.438 -159.307 -53.3451 0.14 6520 
6522 2 -181.707 -167.057 -57.0651 0.14 6521 
6523 2 -180.598 -173.157 -62.3451 0.14 6522 
6524 2 -180.598 -177.037 -69.4651 0.14 6523 
6525 2 -212.137 -185.017 98.6249 0.14 6464 
6526 2 -210.748 -188.337 98.2849 0.14 6525 
6527 2 -207.707 -190.277 97.0649 0.14 6526 
6528 2 -206.598 -192.497 98.6249 0.14 6527 
6529 2 -204.107 -198.307 91.5249 0.14 6528 
6530 2 -199.667 -200.527 86.0649 0.14 6529 
6531 2 -194.408 -204.957 83.4649 0.14 6530 
6532 2 -189.428 -208.557 83.4649 0.14 6531 
6533 2 -184.988 -210.777 72.5449 0.14 6532 
6534 2 -181.947 -217.977 70.3049 0.14 6533 
6535 2 -178.348 -222.137 67.6949 0.14 6534 
6536 2 -173.357 -223.517 63.4549 0.14 6535 
6537 2 -216.707 -141.997 88.9249 0.14 6447 
6538 2 -214.488 -146.977 88.9249 0.14 6537 
6539 2 -211.167 -148.637 88.9249 0.14 6538 
6540 2 -209.227 -151.137 88.9249 0.14 6539 
6541 2 -221.688 -141.437 87.2749 0.14 6447 
6542 2 -217.267 -142.267 87.2749 0.14 6541 
6543 2 -216.428 -146.427 87.2749 0.14 6542 
6544 2 -340.858 -111.577 91.6149 0.14 6502 
6545 2 -345.837 -112.407 92.1349 0.14 6544 
6546 2 -350.548 -111.857 95.0749 0.14 6545 
6547 2 -353.878 -110.467 95.2449 0.14 6546 
6548 2 -358.308 -107.977 95.4249 0.14 6547 
6549 2 -361.358 -110.747 96.2849 0.14 6548 
6550 2 -364.947 -112.687 96.2849 0.14 6549 
6551 2 -366.337 -115.177 96.2849 0.14 6550 
6552 2 -370.498 -116.287 96.2849 0.14 6551 
6553 3 -239.637 94.483 82.3349 0.275 6479 
6554 3 -237.697 95.593 82.3349 0.415 6553 
6555 3 -234.928 97.253 82.3349 0.415 6554 
6556 3 -233.267 100.023 80.5249 0.275 6555 
6557 3 -232.718 101.413 80.5249 0.415 6556 
6558 3 -231.327 103.903 79.5649 0.14 6557 
6559 3 -230.498 105.563 79.5649 0.415 6558 
6560 3 -228.558 106.953 77.3149 0.275 6559 
6561 3 -225.787 107.783 77.3149 0.275 6560 
6562 3 -224.408 108.333 79.1349 0.415 6561 
6563 3 -224.128 109.443 79.1349 0.415 6562 
6564 3 -223.017 110.003 81.4749 0.275 6563 
6565 3 -222.468 110.833 81.4749 0.415 6564 
6566 3 -221.077 112.493 83.4649 0.14 6565 
6567 3 -220.808 114.153 83.7249 0.415 6566 
6568 3 -218.868 116.923 85.3749 0.14 6567 
6569 3 -218.037 118.863 85.4549 0.275 6568 
6570 3 -217.767 121.633 87.1049 0.14 6569 
6571 3 -217.207 123.293 87.1049 0.415 6570 
6572 3 -217.477 124.963 87.6249 0.275 6571 
6573 3 -217.477 127.173 87.6249 0.275 6572 
6574 3 -218.037 128.283 87.6249 0.555 6573 
6575 3 -218.868 130.223 89.0149 0.275 6574 
6576 3 -219.428 130.483 89.0149 0.275 6575 
6577 3 -219.977 133.823 90.2249 0.415 6576 
6578 3 -219.977 137.973 91.9549 0.14 6577 
6579 3 -219.977 139.173 79.4849 0.415 6578 
6580 3 -219.147 140.553 79.5649 0.14 6579 
6581 3 -218.588 142.493 80.2649 0.275 6580 
6582 3 -217.207 144.433 84.2449 0.14 6581 
6583 3 -216.647 145.263 81.9049 0.415 6582 
6584 3 -216.098 146.653 82.5949 0.14 6583 
6585 3 -215.267 147.483 82.5949 0.415 6584 
6586 2 -197.667 26.293 9.9949 0.14 6454 
6587 2 -194.618 24.353 10.8549 0.14 6586 
6588 2 -192.957 18.533 13.3749 0.14 6587 
6589 2 -191.848 16.603 13.7149 0.14 6588 
6590 2 -190.468 13.273 15.0149 0.14 6589 
6591 2 -188.528 7.733 10.7849 0.14 6590 
6592 2 -184.928 -0.577 12.2449 0.14 6591 
6593 2 -179.938 -8.057 15.1849 0.14 6592 
6594 2 -178.278 -12.487 22.1249 0.14 6593 
6595 2 -216.868 -186.997 99.9249 0.14 6464 
6596 2 -216.037 -190.597 99.9249 0.14 6595 
6597 3 -246.848 111.383 76.6249 1.245 6479 
6598 3 -243.767 88.063 75.1449 0.97 6479 
6599 3 -243.487 86.663 75.1449 0.97 6598 
6600 2 -241.438 14.103 70.6449 0.14 6483 
6601 2 -244.207 14.933 65.9649 0.14 6600 
6602 2 -245.588 19.643 52.8849 0.14 6601 
6603 2 -239.088 12.163 71.1649 0.14 6483 
6604 2 -242.968 13.273 73.5849 0.14 6603 
6605 2 -245.457 16.323 74.6249 0.14 6604 
6606 2 -229.167 38.823 61.3749 0.14 6484 
6607 2 -228.058 39.373 61.3749 0.14 6606 
6608 2 -228.618 28.573 62.8449 0.14 6607 
6609 2 -226.678 21.923 64.8349 0.14 6608 
6610 2 -223.628 17.493 64.8349 0.14 6609 
6611 2 -224.178 15.283 64.8349 0.14 6610 
6612 2 -227.628 45.883 65.8749 0.14 6484 
6613 2 -226.857 50.813 66.4849 0.14 6612 
6614 2 -338.068 -109.097 91.1749 0.14 6502 
6615 2 -339.457 -113.257 91.6949 0.14 6614 
6616 2 -175.787 -16.087 26.1949 0.14 6594 
6617 2 -174.128 -17.747 26.1949 0.14 6616 
6618 2 -173.568 -20.797 26.1949 0.14 6617 
6619 2 -182.158 -14.707 24.7249 0.14 6594 
6620 2 -181.878 -14.977 25.3249 0.14 6619 
6621 2 -182.438 -18.587 25.3249 0.14 6620 
6622 2 -182.988 -25.507 25.9349 0.14 6621 
6623 2 -184.647 -28.277 26.8049 0.14 6622 
6624 2 -186.868 -33.537 24.8049 0.14 6623 
6625 2 -190.748 -36.307 27.6649 0.14 6624 
6626 2 -219.248 -191.837 99.9249 0.14 6596 
6627 2 -220.908 -194.607 99.9249 0.14 6626 
6628 2 -222.297 -196.827 99.9249 0.14 6627 
6629 2 -222.017 -198.487 99.9249 0.14 6628 
6630 2 -224.237 -200.427 99.9249 0.14 6629 
6631 2 -335.597 -114.907 90.9149 0.14 6615 
6632 2 -333.928 -119.617 91.4349 0.14 6631 
6633 2 -332.827 -123.487 97.6749 0.14 6632 
6634 2 -331.717 -126.537 96.7249 0.14 6633 
6635 2 -332.827 -129.857 96.7249 0.14 6634 
6636 2 -332.827 -134.297 96.7249 0.14 6635 
6637 3 -240.718 84.453 74.7149 0.14 6599 
6638 3 -239.607 83.343 74.7149 0.275 6637 
6639 3 -239.058 79.743 78.6149 0.14 6638 
6640 3 -240.158 76.693 82.5149 0.14 6639 
6641 3 -237.947 74.473 82.5149 0.14 6640 
6642 2 -224.227 10.743 70.2049 0.14 6611 
6643 2 -224.227 7.133 73.5849 0.14 6642 
6644 2 -222.838 2.983 73.8449 0.14 6643 
6645 2 -221.737 -0.067 74.6249 0.14 6644 
6646 2 -217.188 -6.847 76.1049 0.14 6645 
6647 2 -210.267 -12.107 73.7649 0.14 6646 
6648 2 -206.658 -14.877 70.9849 0.14 6647 
6649 2 -205.278 -17.097 70.8249 0.14 6648 
6650 2 -203.348 -17.097 68.1249 0.14 6649 
6651 2 -195.028 -23.467 64.4049 0.14 6650 
6652 2 -190.037 -28.447 60.0749 0.14 6651 
6653 2 -187.547 -30.117 60.0749 0.14 6652 
6654 3 -245.088 115.003 76.3649 0.415 6597 
6655 3 -244.537 117.213 77.3149 0.275 6654 
6656 3 -244.257 119.703 77.4849 0.415 6655 
6657 3 -243.428 122.203 74.3649 0.415 6656 
6658 3 -242.878 124.143 74.7149 0.555 6657 
6659 3 -240.658 128.853 73.6749 0.555 6658 
6660 3 -240.107 131.343 68.8249 0.275 6659 
6661 3 -238.718 135.773 66.5749 0.555 6660 
6662 3 -237.058 140.203 64.3149 0.555 6661 
6663 3 -235.947 143.803 64.4049 0.555 6662 
6664 2 -215.477 -195.307 98.8049 0.14 6596 
6665 2 -242.267 19.923 50.8849 0.14 6602 
6666 2 -237.838 20.193 45.0849 0.14 6665 
6667 2 -236.167 22.963 39.6249 0.14 6666 
6668 2 -234.507 26.023 37.0249 0.14 6667 
6669 2 -234.507 28.233 35.0349 0.14 6668 
6670 2 -231.457 29.343 28.4449 0.14 6669 
6671 2 -230.357 30.173 28.4449 0.14 6670 
6672 2 -226.757 32.943 17.0049 0.14 6671 
6673 2 -224.818 37.923 7.6549 0.14 6672 
6674 2 -223.428 38.483 0.0249 0.14 6673 
6675 2 -221.218 41.803 -3.0051 0.14 6674 
6676 2 -219.278 44.573 -9.4151 0.14 6675 
6677 2 -215.118 47.063 -14.3551 0.14 6676 
6678 2 -212.348 49.563 -16.7851 0.14 6677 
6679 2 -209.297 55.373 -27.3551 0.14 6678 
6680 2 -205.697 60.083 -27.3551 0.14 6679 
6681 2 -203.488 62.583 -24.8451 0.14 6680 
6682 2 -199.327 69.783 -37.3151 0.14 6681 
6683 3 -249.058 115.543 81.2149 0.555 6597 
6684 3 -249.887 118.313 80.0049 1.11 6683 
6685 2 -244.908 20.753 68.4849 0.14 6605 
6686 2 -240.477 24.073 62.3249 0.14 6685 
6687 2 -233.827 24.353 57.4749 0.14 6686 
6688 2 -228.297 25.183 51.8449 0.14 6687 
6689 2 -222.748 24.903 50.4549 0.14 6688 
6690 2 -217.477 26.563 49.3349 0.14 6689 
6691 2 -213.607 30.443 46.2049 0.14 6690 
6692 2 -208.897 32.663 45.8649 0.14 6691 
6693 2 -206.397 36.543 41.2649 0.14 6692 
6694 2 -201.417 35.983 36.6749 0.14 6693 
6695 2 -193.107 39.583 30.0949 0.14 6694 
6696 2 -187.287 44.573 20.8249 0.14 6695 
6697 2 -182.577 45.683 18.9249 0.14 6696 
6698 3 -243.487 83.343 72.7249 0.83 6599 
6699 3 -243.207 80.573 68.2149 0.97 6698 
6700 2 -246.207 23.973 52.6249 0.14 6602 
6701 2 -247.588 25.913 44.4749 0.14 6700 
6702 2 -247.037 33.663 41.1849 0.14 6701 
6703 2 -248.697 39.203 41.1849 0.14 6702 
6704 2 -250.908 45.573 41.1849 0.14 6703 
6705 2 -228.517 43.613 66.5749 0.14 6613 
6706 2 -230.457 40.843 66.5749 0.14 6705 
6707 2 -248.607 17.413 74.5449 0.14 6605 
6708 2 -251.098 16.023 82.3349 0.14 6707 
6709 2 -251.928 16.303 83.4649 0.14 6708 
6710 2 -253.588 14.363 87.0149 0.14 6709 
6711 2 -228.158 10.753 62.5849 0.14 6611 
6712 2 -232.037 8.533 62.5849 0.14 6711 
6713 2 -236.737 6.043 62.5849 0.14 6712 
6714 2 -241.727 4.103 62.6749 0.14 6713 
6715 2 -241.447 2.163 65.0149 0.14 6714 
6716 2 -243.737 0.273 59.2049 0.14 6715 
6717 2 -228.167 51.973 62.2349 0.14 6613 
6718 2 -228.447 57.233 62.2349 0.14 6717 
6719 2 -229.007 63.053 62.7549 0.14 6718 
6720 2 -229.278 67.483 63.7949 0.14 6719 
6721 2 -229.007 69.983 63.8849 0.14 6720 
6722 2 -230.667 74.963 63.8849 0.14 6721 
6723 2 -230.827 80.923 65.9649 0.14 6722 
6724 2 -341.668 -116.297 93.6049 0.14 6615 
6725 2 -234.278 43.513 62.4149 0.14 6706 
6726 2 -236.207 46.003 71.0749 0.14 6725 
6727 2 -237.588 49.883 72.8049 0.14 6726 
6728 2 -240.077 54.593 72.9849 0.14 6727 
6729 2 -242.778 57.433 51.8449 0.14 6728 
6730 2 -245.278 60.763 55.9949 0.14 6729 
6731 2 -246.938 63.803 56.2549 0.14 6730 
6732 2 -248.047 68.513 56.7749 0.14 6731 
6733 2 -251.648 72.393 57.2949 0.14 6732 
6734 2 -252.748 75.993 59.3749 0.14 6733 
6735 2 -254.688 79.323 59.3749 0.14 6734 
6736 2 -252.748 83.753 59.3749 0.14 6735 
6737 2 -184.107 -32.457 56.2549 0.14 6653 
6738 2 -180.787 -37.447 56.2549 0.14 6737 
6739 2 -174.417 -41.877 56.2549 0.14 6738 
6740 2 -168.048 -49.637 53.5849 0.14 6739 
6741 2 -163.887 -57.107 52.2749 0.14 6740 
6742 2 -159.457 -62.657 49.1549 0.14 6741 
6743 2 -156.688 -65.697 49.1549 0.14 6742 
6744 2 -155.587 -69.027 49.1549 0.14 6743 
6745 2 -151.977 -73.177 49.1549 0.14 6744 
6746 2 -146.438 -74.567 49.1549 0.14 6745 
6747 2 -144.227 -77.887 49.1549 0.14 6746 
6748 2 -140.068 -80.937 48.9849 0.14 6747 
6749 2 -135.358 -86.197 48.1149 0.14 6748 
6750 2 -131.477 -90.627 45.6049 0.14 6749 
6751 2 -126.777 -98.937 39.0149 0.14 6750 
6752 2 -120.848 -107.107 37.8949 0.14 6751 
6753 2 -118.628 -112.367 42.8249 0.14 6752 
6754 2 -117.798 -119.017 41.2649 0.14 6753 
6755 2 -113.637 -125.117 46.1249 0.14 6754 
6756 2 -112.537 -131.757 46.1249 0.14 6755 
6757 2 -114.477 -138.687 44.2149 0.14 6756 
6758 2 -187.988 -33.847 61.4549 0.14 6653 
6759 2 -187.158 -36.067 61.5449 0.14 6758 
6760 2 -188.547 -40.767 61.5449 0.14 6759 
6761 2 -212.598 -200.147 97.0649 0.14 6664 
6762 2 -209.547 -205.417 96.0249 0.14 6761 
6763 2 -210.938 -209.847 84.4149 0.14 6762 
6764 2 -212.878 -214.827 78.7049 0.14 6763 
6765 2 -211.767 -218.157 75.4949 0.14 6764 
6766 2 -209.547 -222.587 68.3949 0.14 6765 
6767 2 -209.278 -228.957 65.9649 0.14 6766 
6768 2 -209.278 -233.667 55.5649 0.14 6767 
6769 2 -206.778 -236.987 52.0149 0.14 6768 
6770 2 -204.848 -241.427 48.3749 0.14 6769 
6771 2 -203.457 -248.347 48.3749 0.14 6770 
6772 2 -202.917 -255.547 44.9049 0.14 6771 
6773 2 -201.797 -261.917 44.3849 0.14 6772 
6774 2 -200.688 -269.127 40.5749 0.14 6773 
6775 2 -200.688 -274.937 37.4549 0.14 6774 
6776 2 -343.068 -118.507 97.4049 0.14 6724 
6777 2 -341.137 -121.547 100.965 0.14 6776 
6778 2 -340.298 -124.317 102.185 0.14 6777 
6779 2 -339.467 -127.927 102.185 0.14 6778 
6780 2 -337.808 -131.527 102.265 0.14 6779 
6781 2 -197.348 63.063 -34.7151 0.14 6682 
6782 2 -196.787 60.293 -34.7151 0.14 6781 
6783 2 -195.128 53.093 -23.4551 0.14 6782 
6784 2 -194.848 50.873 -23.1951 0.14 6783 
6785 2 -191.797 47.273 -14.2651 0.14 6784 
6786 2 -248.028 47.933 38.4949 0.14 6704 
6787 2 -245.808 51.813 35.6349 0.14 6786 
6788 2 -243.598 58.463 32.3449 0.14 6787 
6789 2 -242.207 62.063 32.3449 0.14 6788 
6790 2 -236.387 67.883 28.7049 0.14 6789 
6791 2 -233.618 72.313 28.4449 0.14 6790 
6792 2 -230.017 75.633 24.1149 0.14 6791 
6793 2 -229.468 79.233 29.7449 0.14 6792 
6794 2 -226.977 80.343 33.2149 0.14 6793 
6795 2 -221.707 76.743 37.1949 0.14 6794 
6796 2 -218.387 74.533 44.0449 0.14 6795 
6797 2 -216.998 71.483 57.5549 0.14 6796 
6798 2 -213.397 71.483 58.8549 0.14 6797 
6799 2 -209.248 72.863 60.9349 0.14 6798 
6800 2 -206.197 70.923 67.7849 0.14 6799 
6801 2 -203.988 72.313 69.1649 0.14 6800 
6802 2 -201.488 72.033 71.0749 0.14 6801 
6803 3 -241.287 78.693 68.2149 0.275 6699 
6804 3 -241.287 76.753 66.2249 0.275 6803 
6805 3 -241.287 73.983 62.7549 0.14 6804 
6806 3 -241.838 72.053 62.7549 0.415 6805 
6807 3 -240.178 70.113 58.0749 0.275 6806 
6808 3 -238.517 68.723 54.7849 0.275 6807 
6809 3 -237.957 67.063 54.7849 0.275 6808 
6810 3 -236.297 66.233 49.3349 0.14 6809 
6811 3 -236.017 65.673 49.2449 0.14 6810 
6812 3 -234.637 65.403 48.9049 0.14 6811 
6813 3 -233.818 65.123 47.9449 0.415 6812 
6814 3 -232.417 64.573 44.5649 0.415 6813 
6815 3 -232.148 62.353 42.6549 0.275 6814 
6816 3 -230.477 61.243 42.6549 0.415 6815 
6817 3 -228.818 59.583 39.8849 0.275 6816 
6818 3 -226.327 57.643 42.2249 0.415 6817 
6819 3 -224.938 56.543 39.3649 0.275 6818 
6820 3 -224.938 55.433 39.3649 0.275 6819 
6821 3 -224.387 53.763 36.8549 0.415 6820 
6822 3 -223.278 52.383 36.8549 0.415 6821 
6823 3 -221.898 50.723 33.9049 0.275 6822 
6824 3 -220.227 50.443 33.9049 0.275 6823 
6825 3 -219.397 49.053 33.4749 0.14 6824 
6826 3 -217.748 48.223 31.9949 0.415 6825 
6827 3 -216.088 46.283 27.0649 0.275 6826 
6828 3 -214.688 43.793 24.3749 0.14 6827 
6829 3 -213.588 43.793 22.0349 0.275 6828 
6830 3 -213.028 42.683 21.9449 0.14 6829 
6831 3 -212.397 42.363 18.2249 0.415 6830 
6832 3 -210.188 41.253 13.0349 0.14 6831 
6833 3 -208.528 40.423 13.0349 0.275 6832 
6834 3 -206.588 39.313 8.9549 0.14 6833 
6835 3 -204.647 38.763 10.4249 0.275 6834 
6836 3 -202.428 37.653 7.0449 0.275 6835 
6837 3 -199.378 37.373 8.2549 0.415 6836 
6838 3 -197.167 36.263 2.0149 0.14 6837 
6839 3 -195.778 35.163 2.0149 0.275 6838 
6840 3 -193.007 32.113 -1.2751 0.14 6839 
6841 3 -191.628 31.553 -2.0551 0.415 6840 
6842 3 -190.517 30.173 -6.2951 0.14 6841 
6843 3 -189.137 29.063 -6.2951 0.275 6842 
6844 3 -188.857 28.513 -6.2951 0.275 6843 
6845 3 -187.748 28.233 -12.7051 0.14 6844 
6846 3 -186.917 27.683 -12.7051 0.275 6845 
6847 3 -186.368 28.783 -16.1751 0.14 6846 
6848 3 -183.868 29.063 -16.1751 0.415 6847 
6849 3 -179.438 28.513 -20.0751 0.14 6848 
6850 3 -178.058 28.233 -20.0751 0.275 6849 
6851 3 -176.387 27.403 -19.1251 0.14 6850 
6852 3 -174.727 27.683 -19.9051 0.415 6851 
6853 3 -174.447 27.123 -19.9051 0.415 6852 
6854 3 -172.517 25.463 -22.6751 0.14 6853 
6855 3 -170.848 24.913 -22.6751 0.275 6854 
6856 3 -170.298 24.353 -23.1051 0.14 6855 
6857 3 -168.368 23.253 -23.1051 0.415 6856 
6858 3 -165.587 22.143 -25.9651 0.275 6857 
6859 3 -164.207 22.143 -25.7951 0.415 6858 
6860 3 -162.537 21.033 -26.6551 0.14 6859 
6861 3 -161.707 21.313 -26.6551 0.275 6860 
6862 3 -160.878 20.753 -26.6551 0.14 6861 
6863 3 -159.227 20.473 -26.6551 0.275 6862 
6864 3 -158.387 20.753 -26.5751 0.14 6863 
6865 3 -157.277 21.033 -25.2751 0.275 6864 
6866 3 -156.167 20.473 -27.6951 0.14 6865 
6867 3 -155.337 19.923 -27.8751 0.275 6866 
6868 3 -153.128 18.273 -30.9951 0.14 6867 
6869 3 -151.188 17.433 -30.7351 0.415 6868 
6870 3 -149.517 16.603 -33.5951 0.14 6869 
6871 3 -148.968 16.603 -33.5951 0.275 6870 
6872 3 -146.748 15.213 -37.0551 0.14 6871 
6873 3 -145.368 14.103 -37.0551 0.14 6872 
6874 3 -144.818 13.833 -37.0551 0.275 6873 
6875 3 -144.257 12.723 -37.0551 0.14 6874 
6876 3 -143.977 11.893 -37.9251 0.275 6875 
6877 3 -142.878 10.783 -40.0851 0.14 6876 
6878 3 -141.207 8.853 -40.0851 0.275 6877 
6879 3 -140.108 7.463 -43.6451 0.14 6878 
6880 3 -139.277 4.963 -43.2051 0.415 6879 
6881 3 -138.438 3.023 -45.0251 0.14 6880 
6882 3 -137.887 1.643 -44.9451 0.275 6881 
6883 3 -137.337 1.363 -44.3351 0.14 6882 
6884 3 -136.227 0.533 -44.3351 0.415 6883 
6885 3 -135.118 -1.677 -49.0951 0.14 6884 
6886 3 -134.287 -2.517 -49.6251 0.275 6885 
6887 3 -132.348 -5.007 -46.9351 0.14 6886 
6888 3 -131.517 -6.117 -49.7851 0.275 6887 
6889 3 -129.577 -6.117 -49.6251 0.14 6888 
6890 3 -128.748 -5.557 -49.5351 0.275 6889 
6891 3 -127.087 -6.117 -59.9351 0.275 6890 
6892 3 -126.527 -7.227 -64.4351 0.14 6891 
6893 3 -126.807 -8.327 -67.2851 0.415 6892 
6894 3 -124.587 -10.827 -73.7851 0.14 6893 
6895 3 -124.318 -10.827 -73.3651 0.275 6894 
6896 3 -123.488 -11.927 -71.8851 0.14 6895 
6897 3 -122.098 -11.927 -74.9251 0.275 6896 
6898 3 -121.548 -13.317 -76.4851 0.14 6897 
6899 3 -120.438 -14.697 -75.9651 0.275 6898 
6900 3 -117.667 -16.637 -78.1251 0.14 6899 
6901 3 -116.277 -17.197 -76.9151 0.275 6900 
6902 3 -115.177 -17.747 -81.8551 0.14 6901 
6903 3 -113.787 -18.857 -79.4251 0.275 6902 
6904 3 -113.507 -19.967 -83.5851 0.14 6903 
6905 3 -112.408 -20.237 -82.9751 0.275 6904 
6906 3 -111.298 -22.457 -81.7651 0.14 6905 
6907 3 -109.908 -23.567 -85.8351 0.14 6906 
6908 3 -109.078 -24.117 -85.8351 0.14 6907 
6909 3 -107.697 -24.677 -85.8351 0.275 6908 
6910 3 -106.037 -26.607 -85.1451 0.14 6909 
6911 3 -104.658 -26.057 -88.0951 0.275 6910 
6912 3 -101.878 -29.107 -91.7351 0.14 6911 
6913 3 -102.158 -29.657 -89.9951 0.275 6912 
6914 3 -102.438 -31.317 -90.8651 0.14 6913 
6915 3 -102.438 -32.707 -92.3351 0.275 6914 
6916 3 -237.167 146.213 64.4049 0.275 6663 
6917 3 -237.438 147.873 64.4049 0.275 6916 
6918 3 -237.998 149.533 65.5349 0.14 6917 
6919 3 -238.818 150.643 65.5349 0.275 6918 
6920 3 -239.107 151.753 66.6549 0.14 6919 
6921 3 -240.767 152.303 65.6149 0.275 6920 
6922 3 -241.318 153.133 67.0949 0.14 6921 
6923 3 -241.878 154.243 67.0949 0.415 6922 
6924 3 -242.977 156.463 64.9249 0.14 6923 
6925 3 -243.257 157.563 64.9249 0.415 6924 
6926 3 -243.537 158.953 65.2749 0.275 6925 
6927 3 -243.537 160.333 65.3549 0.415 6926 
6928 3 -243.257 163.103 68.5749 0.275 6927 
6929 3 -243.537 164.773 66.0549 0.415 6928 
6930 3 -244.917 167.533 68.7349 0.275 6929 
6931 3 -246.308 168.643 68.7349 0.275 6930 
6932 3 -247.137 171.413 69.6849 0.415 6931 
6933 3 -248.248 174.743 72.2049 0.275 6932 
6934 3 -248.797 176.123 73.5049 0.415 6933 
6935 3 -248.797 178.343 73.9349 0.14 6934 
6936 3 -249.077 178.893 73.9349 0.275 6935 
6937 3 -250.188 181.663 77.3149 0.14 6936 
6938 3 -251.017 183.603 77.3149 0.275 6937 
6939 3 -251.287 185.263 80.0049 0.14 6938 
6940 3 -251.287 187.203 80.0049 0.275 6939 
6941 3 -251.287 190.253 83.4649 0.14 6940 
6942 3 -251.568 192.193 81.7349 0.275 6941 
6943 3 -251.227 194.683 111.715 0.14 6942 
6944 3 -251.787 197.183 111.715 0.14 6943 
6945 3 -251.507 198.013 111.715 0.275 6944 
6946 3 -252.338 199.673 111.715 0.275 6945 
6947 3 -251.787 200.223 111.715 0.275 6946 
6948 2 -255.507 14.803 86.8449 0.14 6710 
6949 2 -258.837 15.353 86.8449 0.14 6948 
6950 2 -262.438 17.293 86.8449 0.14 6949 
6951 2 -265.757 17.573 86.8449 0.14 6950 
6952 2 -267.978 18.683 86.8449 0.14 6951 
6953 2 -272.128 21.723 93.7749 0.14 6952 
6954 3 -233.457 146.573 62.5849 0.415 6663 
6955 3 -232.348 149.073 62.8449 0.275 6954 
6956 3 -232.068 150.733 62.8449 0.275 6955 
6957 3 -230.968 151.843 62.8449 0.275 6956 
6958 3 -229.297 153.223 62.8449 0.275 6957 
6959 3 -228.207 156.273 62.8449 0.415 6958 
6960 3 -226.537 157.383 62.8449 0.415 6959 
6961 3 -224.037 158.483 62.8449 0.415 6960 
6962 3 -223.207 160.983 62.8449 0.415 6961 
6963 3 -220.987 164.023 62.8449 0.275 6962 
6964 3 -218.778 166.523 63.6249 0.415 6963 
6965 3 -216.287 168.733 63.6249 0.415 6964 
6966 3 -214.897 169.283 63.6249 0.415 6965 
6967 3 -212.678 172.333 64.4949 0.415 6966 
6968 3 -209.637 174.553 62.4149 0.415 6967 
6969 3 -208.248 177.323 61.1949 0.275 6968 
6970 3 -205.757 179.543 61.4549 0.275 6969 
6971 3 -204.637 182.313 61.4549 0.415 6970 
6972 3 -202.417 183.423 61.7149 0.275 6971 
6973 3 -202.137 185.363 61.7149 0.275 6972 
6974 3 -199.928 186.473 61.5449 0.415 6973 
6975 3 -197.988 189.243 61.5449 0.415 6974 
6976 3 -197.988 191.453 62.6749 0.415 6975 
6977 3 -198.537 194.223 60.2449 0.275 6976 
6978 3 -198.257 195.893 58.1649 0.415 6977 
6979 3 -198.257 197.273 57.3849 0.415 6978 
6980 3 -198.257 198.933 56.3449 0.415 6979 
6981 3 -197.707 200.603 56.3449 0.415 6980 
6982 3 -197.988 202.263 54.9549 0.275 6981 
6983 3 -196.878 203.373 52.0149 0.415 6982 
6984 3 -196.327 206.413 47.0849 0.14 6983 
6985 3 -195.778 208.353 46.1249 0.415 6984 
6986 3 -194.938 210.573 44.1249 0.415 6985 
6987 3 -193.278 212.513 38.2349 0.275 6986 
6988 3 -192.167 214.453 38.3249 0.415 6987 
6989 3 -190.507 217.493 35.2949 0.14 6988 
6990 3 -190.507 219.713 35.2949 0.14 6989 
6991 3 -190.507 221.093 35.2949 0.275 6990 
6992 3 -190.227 222.203 34.7749 0.14 6991 
6993 3 -189.947 224.693 35.9849 0.415 6992 
6994 3 -189.397 228.303 37.1149 0.14 6993 
6995 3 -189.147 229.463 35.6349 0.14 6994 
6996 3 -189.417 230.863 35.4649 0.415 6995 
6997 3 -190.808 233.913 33.5549 0.14 6996 
6998 3 -191.088 236.123 33.5549 0.415 6997 
6999 3 -191.088 239.173 31.1349 0.275 6998 
7000 3 -190.528 240.273 31.2149 0.14 6999 
7001 3 -189.697 241.393 28.5349 0.275 7000 
7002 3 -188.868 243.323 28.1849 0.275 7001 
7003 3 -188.868 244.433 27.3249 0.14 7002 
7004 3 -188.037 245.263 27.3249 0.275 7003 
7005 3 -187.207 245.823 24.5449 0.275 7004 
7006 3 -186.098 246.933 24.5449 0.14 7005 
7007 3 -185.547 248.303 24.1149 0.275 7006 
7008 3 -183.607 248.593 24.1149 0.275 7007 
7009 3 -180.007 250.803 24.2849 0.14 7008 
7010 3 -178.897 252.193 24.2849 0.415 7009 
7011 3 -176.128 254.133 23.8549 0.275 7010 
7012 3 -174.738 255.793 23.8549 0.275 7011 
7013 3 -173.077 258.843 26.3649 0.14 7012 
7014 3 -171.137 261.613 27.2349 0.415 7013 
7015 3 -168.928 264.103 28.2749 0.275 7014 
7016 3 -167.537 266.873 28.2749 0.275 7015 
7017 3 -167.257 268.813 28.8749 0.555 7016 
7018 3 -167.818 271.023 28.8749 0.555 7017 
7019 3 -166.988 272.133 28.8749 0.555 7018 
7020 3 -167.257 276.563 34.0749 0.14 7019 
7021 3 -167.257 277.673 35.2049 0.14 7020 
7022 3 -167.537 278.783 32.9549 0.275 7021 
7023 3 -167.257 281.003 32.6049 0.14 7022 
7024 3 -167.257 281.833 32.6049 0.415 7023 
7025 3 -167.818 283.493 32.2549 0.14 7024 
7026 3 -167.818 284.873 32.2549 0.275 7025 
7027 3 -167.537 286.263 31.9949 0.14 7026 
7028 3 -169.197 290.143 32.1749 0.14 7027 
7029 3 -168.928 292.083 32.2549 0.275 7028 
7030 3 -168.647 294.573 31.1349 0.14 7029 
7031 3 -168.928 296.233 31.2149 0.415 7030 
7032 3 -169.757 300.943 34.4249 0.14 7031 
7033 3 -170.587 302.333 34.4249 0.415 7032 
7034 3 -170.587 304.263 34.4249 0.14 7033 
7035 3 -171.417 305.103 34.3349 0.415 7034 
7036 2 -239.308 -6.927 58.1649 0.14 6716 
7037 2 -236.818 -10.537 51.0649 0.14 7036 
7038 2 -233.218 -15.797 47.0849 0.14 7037 
7039 2 -229.887 -16.907 34.7749 0.14 7038 
7040 2 -226.568 -22.167 30.6949 0.14 7039 
7041 2 -222.968 -26.047 27.9249 0.14 7040 
7042 2 -218.808 -30.757 22.7249 0.14 7041 
7043 2 -216.318 -33.797 13.2849 0.14 7042 
7044 2 -213.827 -37.397 8.8649 0.14 7043 
7045 2 -212.438 -43.217 9.9949 0.14 7044 
7046 2 -213.827 -46.547 7.6549 0.14 7045 
7047 2 -204.128 -46.267 -6.3851 0.14 7046 
7048 2 -194.707 -45.987 -3.7851 0.14 7047 
7049 2 -189.727 -45.987 -3.7851 0.14 7048 
7050 2 -185.017 -50.417 -3.9551 0.14 7049 
7051 2 -181.137 -55.957 5.6549 0.14 7050 
7052 2 -180.857 -60.947 -0.9251 0.14 7051 
7053 2 -182.528 -66.767 -2.7451 0.14 7052 
7054 2 -184.348 -69.947 -3.6951 0.14 7053 
7055 2 -184.897 -75.207 -7.7751 0.14 7054 
7056 2 -185.727 -82.127 -17.3051 0.14 7055 
7057 2 -187.118 -85.727 -19.3851 0.14 7056 
7058 2 -185.178 -89.337 -23.0251 0.14 7057 
7059 2 -186.568 -95.427 -31.5151 0.14 7058 
7060 2 -187.118 -98.747 -42.0851 0.14 7059 
7061 2 -187.397 -103.737 -50.4851 0.14 7060 
7062 2 -191.547 -109.557 -57.3351 0.14 7061 
7063 2 -192.938 -113.427 -62.0051 0.14 7062 
7064 2 -196.257 -117.037 -66.5051 0.14 7063 
7065 2 -196.137 -121.317 -70.1551 0.14 7064 
7066 2 -197.528 -123.257 -76.3951 0.14 7065 
7067 2 -200.028 -126.307 -73.8851 0.14 7066 
7068 2 -200.028 -131.847 -78.8251 0.14 7067 
7069 2 -202.238 -137.107 -83.4951 0.14 7068 
7070 2 -200.028 -142.367 -86.9651 0.14 7069 
7071 2 -216.037 -201.677 96.1149 0.14 6664 
7072 2 -216.318 -204.177 99.4949 0.14 7071 
7073 2 -176.068 50.413 17.9649 0.14 6697 
7074 2 -170.808 55.683 26.5449 0.14 7073 
7075 2 -167.477 59.003 27.6649 0.14 7074 
7076 2 -164.158 63.993 31.2149 0.14 7075 
7077 2 -159.727 66.483 33.2949 0.14 7076 
7078 2 -154.897 74.663 37.8049 0.14 7077 
7079 2 -150.748 81.583 46.4649 0.14 7078 
7080 2 -149.637 86.843 47.2449 0.14 7079 
7081 2 -148.527 92.663 47.7649 0.14 7080 
7082 2 -146.587 99.853 50.8049 0.14 7081 
7083 2 -143.267 108.173 52.6249 0.14 7082 
7084 2 -138.007 114.273 53.8349 0.14 7083 
7085 2 -135.118 120.233 56.6049 0.14 7084 
7086 2 -134.007 124.113 56.6049 0.14 7085 
7087 2 -132.348 125.483 56.6049 0.14 7086 
7088 2 -131.517 127.153 59.2049 0.14 7087 
7089 2 -194.848 74.143 -41.0351 0.14 6682 
7090 2 -187.368 74.423 -40.9551 0.14 7089 
7091 2 -179.338 77.193 -27.8751 0.14 7090 
7092 2 -176.848 81.343 -34.2851 0.14 7091 
7093 2 -173.517 86.333 -29.8651 0.14 7092 
7094 2 -171.587 90.763 -29.6951 0.14 7093 
7095 2 -169.368 93.813 -29.8651 0.14 7094 
7096 2 -165.488 96.303 -35.3251 0.14 7095 
7097 2 -162.438 98.243 -34.8951 0.14 7096 
7098 2 -160.777 101.013 -32.7251 0.14 7097 
7099 2 -156.068 101.013 -37.7551 0.14 7098 
7100 3 -253.488 123.573 78.2649 0.415 6684 
7101 3 -255.988 127.443 78.0149 0.555 7100 
7102 3 -257.368 131.053 78.1849 0.555 7101 
7103 3 -257.368 132.433 78.2649 0.555 7102 
7104 3 -248.227 121.083 80.1749 0.555 6684 
7105 3 -247.678 123.573 79.8249 0.415 7104 
7106 3 -246.007 125.793 80.9549 0.415 7105 
7107 3 -244.908 129.943 84.3349 0.555 7106 
7108 2 -176.488 45.123 15.5349 0.14 6697 
7109 2 -171.777 43.743 15.5349 0.14 7108 
7110 2 -165.957 44.853 9.2149 0.14 7109 
7111 2 -163.188 45.953 7.0449 0.14 7110 
7112 2 -160.417 44.573 7.0449 0.14 7111 
7113 2 -155.438 44.293 8.3449 0.14 7112 
7114 2 -155.158 44.793 9.7349 0.14 7113 
7115 3 -243.487 77.523 68.2149 0.83 6699 
7116 3 -243.767 74.473 65.1849 0.97 7115 
7117 2 -252.848 47.793 36.1549 0.14 6704 
7118 2 -253.957 52.773 34.9449 0.14 7117 
7119 2 -257.558 59.423 34.0749 0.14 7118 
7120 2 -257.837 63.853 34.0749 0.14 7119 
7121 2 -229.898 37.243 66.5749 0.14 6706 
7122 2 -231.558 34.473 66.5749 0.14 7121 
7123 2 -253.318 9.653 86.4149 0.14 6710 
7124 2 -252.207 5.503 81.9049 0.14 7123 
7125 2 -249.158 1.063 72.6349 0.14 7124 
7126 2 -246.387 -2.257 67.6149 0.14 7125 
7127 2 -244.447 -6.967 63.7149 0.14 7126 
7128 2 -241.957 -9.457 58.6849 0.14 7127 
7129 2 -242.237 -11.117 58.6849 0.14 7128 
7130 2 -241.118 -14.447 57.9949 0.14 7129 
7131 2 -240.848 -17.217 54.3549 0.14 7130 
7132 2 -240.017 -23.307 50.5449 0.14 7131 
7133 2 -233.237 90.773 64.5749 0.14 6723 
7134 2 -232.968 96.873 64.5749 0.14 7133 
7135 2 -231.857 104.623 64.5749 0.14 7134 
7136 2 -231.857 110.723 64.5749 0.14 7135 
7137 2 -232.968 114.593 64.5749 0.14 7136 
7138 2 -234.628 123.463 63.7949 0.14 7137 
7139 2 -236.408 130.223 63.5349 0.14 7138 
7140 2 -240.007 132.713 63.5349 0.14 7139 
7141 2 -241.667 136.313 63.5349 0.14 7140 
7142 2 -242.778 140.743 63.5349 0.14 7141 
7143 2 -244.998 146.013 63.5349 0.14 7142 
7144 2 -246.098 150.713 63.5349 0.14 7143 
7145 2 -243.947 0.223 63.3649 0.14 6716 
7146 2 -244.218 -5.317 57.8149 0.14 7145 
7147 2 -245.598 -7.257 57.9049 0.14 7146 
7148 2 -249.207 -7.257 57.9049 0.14 7147 
7149 2 -252.528 -10.297 57.9049 0.14 7148 
7150 2 -255.297 -16.117 56.7749 0.14 7149 
7151 2 -256.967 -19.167 47.5949 0.14 7150 
7152 2 -261.118 -22.767 51.7649 0.14 7151 
7153 2 -264.998 -23.597 51.8449 0.14 7152 
7154 2 -268.048 -25.257 53.9249 0.14 7153 
7155 2 -268.318 -30.527 53.2249 0.14 7154 
7156 2 -270.257 -33.847 55.7349 0.14 7155 
7157 2 -271.087 -36.337 56.0849 0.14 7156 
7158 2 -274.137 -38.827 56.2549 0.14 7157 
7159 2 -273.858 -41.047 55.4049 0.14 7158 
7160 2 -229.447 84.803 69.0849 0.14 6723 
7161 2 -230.827 87.853 69.0849 0.14 7160 
7162 2 -230.547 91.173 69.0849 0.14 7161 
7163 2 -231.387 95.333 74.6249 0.14 7162 
7164 2 -232.227 100.873 78.1049 0.14 7163 
7165 2 -232.227 103.643 78.1049 0.14 7164 
7166 2 -233.878 105.853 81.4749 0.14 7165 
7167 2 -233.598 107.793 85.0249 0.14 7166 
7168 2 -235.537 110.843 85.2849 0.14 7167 
7169 2 -236.088 112.783 89.6149 0.14 7168 
7170 2 -345.548 -116.577 92.1349 0.14 6724 
7171 2 -347.767 -117.687 92.1349 0.14 7170 
7172 2 -240.058 109.763 88.4049 0.14 7169 
7173 2 -244.218 110.593 83.2049 0.14 7172 
7174 2 -247.257 111.973 80.4349 0.14 7173 
7175 2 -202.678 -148.877 -90.4351 0.14 7070 
7176 2 -202.397 -152.757 -92.8551 0.14 7175 
7177 2 -204.887 -153.857 -86.1851 0.14 7176 
7178 2 -206.547 -159.677 -82.0251 0.14 7177 
7179 2 -208.767 -167.437 -85.8351 0.14 7178 
7180 2 -279.038 -45.077 54.6149 0.14 7159 
7181 2 -284.298 -47.017 48.0249 0.14 7180 
7182 2 -290.387 -50.887 46.1249 0.14 7181 
7183 2 -297.038 -52.827 40.7549 0.14 7182 
7184 2 -298.977 -53.107 40.6649 0.14 7183 
7185 2 -300.628 -61.697 31.4749 0.14 7184 
7186 2 -301.197 -67.237 31.9149 0.14 7185 
7187 2 -303.688 -72.497 23.3349 0.14 7186 
7188 2 -303.688 -77.207 29.9149 0.14 7187 
7189 2 -303.688 -84.137 20.2149 0.14 7188 
7190 2 -306.457 -92.447 20.7349 0.14 7189 
7191 2 -218.428 -205.687 99.4049 0.14 7072 
7192 2 -220.908 -209.017 99.4049 0.14 7191 
7193 2 -223.128 -209.557 99.4049 0.14 7192 
7194 2 -225.618 -215.107 99.4049 0.14 7193 
7195 2 -353.048 -114.067 87.2749 0.14 7171 
7196 2 -357.197 -111.857 91.6149 0.14 7195 
7197 2 -360.248 -107.427 94.5549 0.14 7196 
7198 2 -363.847 -104.377 95.5049 0.14 7197 
7199 2 -370.757 -102.997 95.6849 0.14 7198 
7200 2 -370.757 -99.667 95.6849 0.14 7199 
7201 2 -151.007 42.853 11.1149 0.14 7114 
7202 2 -143.248 42.023 14.3249 0.14 7201 
7203 2 -140.757 42.573 14.4049 0.14 7202 
7204 2 -130.507 41.463 16.4849 0.14 7203 
7205 2 -126.628 37.033 22.0349 0.14 7204 
7206 2 -121.367 30.383 26.6249 0.14 7205 
7207 2 -115.268 26.503 29.2249 0.14 7206 
7208 2 -110.837 23.743 31.3049 0.14 7207 
7209 2 -105.987 19.393 33.2949 0.14 7208 
7210 2 -99.3475 16.903 35.8149 0.14 7209 
7211 2 -92.9675 14.963 40.6649 0.14 7210 
7212 2 -88.8175 13.023 41.8749 0.14 7211 
7213 2 -86.0475 11.363 41.8749 0.14 7212 
7214 2 -81.0575 11.363 41.8749 0.14 7213 
7215 2 -131.517 132.973 64.4049 0.14 7088 
7216 2 -131.798 139.623 64.4049 0.14 7215 
7217 2 -134.287 144.333 64.4049 0.14 7216 
7218 2 -241.107 -26.477 54.4349 0.14 7132 
7219 2 -244.148 -30.907 42.8249 0.14 7218 
7220 2 -244.707 -34.227 37.0249 0.14 7219 
7221 2 -245.537 -35.617 36.0749 0.14 7220 
7222 2 -246.917 -39.767 28.2749 0.14 7221 
7223 2 -245.257 -43.357 28.2749 0.14 7222 
7224 2 -276.257 25.143 99.3249 0.14 6953 
7225 2 -279.587 28.463 99.3249 0.14 7224 
7226 2 -283.188 30.963 102.705 0.14 7225 
7227 2 -286.227 29.023 102.705 0.14 7226 
7228 2 -288.447 25.693 102.705 0.14 7227 
7229 2 -287.337 19.603 102.705 0.14 7228 
7230 2 -274.038 27.363 94.0349 0.14 6953 
7231 2 -274.878 30.683 97.3149 0.14 7230 
7232 2 -275.707 35.113 98.5449 0.14 7231 
7233 2 -277.087 41.483 98.8049 0.14 7232 
7234 2 -278.197 51.183 99.0649 0.14 7233 
7235 2 -278.477 58.933 99.2349 0.14 7234 
7236 2 -276.818 66.413 99.7549 0.14 7235 
7237 2 -281.527 73.893 99.7549 0.14 7236 
7238 2 -154.408 105.443 -37.0551 0.14 7099 
7239 2 -149.977 110.153 -33.1551 0.14 7238 
7240 2 -258.688 69.603 37.6349 0.14 7120 
7241 2 -259.798 74.033 34.2549 0.14 7240 
7242 2 -262.298 77.353 36.9349 0.14 7241 
7243 2 -261.457 79.573 31.3049 0.14 7242 
7244 2 -263.128 82.063 30.4349 0.14 7243 
7245 2 -262.847 87.323 29.4849 0.14 7244 
7246 3 -173.077 305.153 34.3349 0.14 7035 
7247 3 -174.468 304.603 34.3349 0.275 7246 
7248 3 -171.697 307.593 35.7249 0.275 7035 
7249 3 -174.188 308.703 35.2949 0.275 7248 
7250 3 -173.637 310.643 37.1949 0.14 7249 
7251 3 -173.637 311.193 36.3349 0.275 7250 
7252 3 -174.468 312.573 38.9349 0.14 7251 
7253 3 -174.468 313.413 38.9349 0.275 7252 
7254 3 -175.017 314.793 38.9349 0.14 7253 
7255 3 -175.848 315.903 38.9349 0.275 7254 
7256 3 -175.848 317.013 41.0049 0.14 7255 
7257 3 -175.297 318.673 41.0049 0.14 7256 
7258 3 -174.738 319.783 40.9249 0.275 7257 
7259 3 -175.297 321.723 40.9249 0.14 7258 
7260 3 -173.637 323.383 41.1849 0.14 7259 
7261 3 -173.637 324.543 33.7349 0.14 7260 
7262 3 -173.357 326.483 33.7349 0.275 7261 
7263 3 -172.257 328.703 31.7349 0.14 7262 
7264 3 -171.417 329.813 32.0849 0.275 7263 
7265 3 -171.147 333.683 33.2949 0.14 7264 
7266 3 -171.697 335.073 33.2949 0.275 7265 
7267 3 -170.868 335.903 33.2149 0.14 7266 
7268 3 -170.868 337.293 33.2149 0.275 7267 
7269 3 -171.147 341.163 33.5549 0.14 7268 
7270 3 -171.147 342.823 33.5549 0.275 7269 
7271 3 -171.417 346.433 32.5149 0.14 7270 
7272 3 -171.977 347.813 31.3049 0.275 7271 
7273 3 -243.707 132.173 84.3349 0.415 7107 
7274 3 -241.767 134.663 84.8549 0.415 7273 
7275 3 -240.368 136.053 86.5049 0.275 7274 
7276 3 -238.447 139.093 86.8449 0.415 7275 
7277 3 -238.167 141.593 87.6249 0.415 7276 
7278 3 -237.887 143.533 87.2749 0.415 7277 
7279 3 -237.058 147.413 88.1449 0.415 7278 
7280 3 -236.507 150.183 92.3849 0.415 7279 
7281 3 -235.398 152.113 96.4649 0.415 7280 
7282 3 -232.348 153.783 95.6849 0.275 7281 
7283 3 -231.808 156.813 96.3749 0.415 7282 
7284 3 -231.237 159.033 96.3749 0.415 7283 
7285 3 -230.688 161.533 96.9849 0.415 7284 
7286 3 -231.517 164.863 98.4549 0.415 7285 
7287 3 -259.027 133.543 78.2649 0.275 7103 
7288 3 -260.137 134.373 79.9149 0.14 7287 
7289 3 -260.137 136.043 80.5249 0.275 7288 
7290 3 -261.248 138.533 82.5149 0.415 7289 
7291 3 -261.527 140.193 86.0649 0.415 7290 
7292 3 -261.248 141.303 86.0649 0.275 7291 
7293 3 -262.077 143.243 87.8849 0.415 7292 
7294 3 -261.798 146.283 91.0949 0.415 7293 
7295 3 -262.628 147.673 98.2849 0.415 7294 
7296 3 -264.847 148.503 98.2849 0.415 7295 
7297 3 -266.788 148.503 106.765 0.415 7296 
7298 3 -268.717 149.613 108.075 0.415 7297 
7299 3 -270.947 152.933 108.155 0.415 7298 
7300 3 -272.608 154.043 108.935 0.415 7299 
7301 3 -274.267 153.493 109.805 0.415 7300 
7302 3 -276.207 153.493 110.585 0.275 7301 
7303 3 -277.318 154.873 110.585 0.275 7302 
7304 3 -278.147 156.263 112.315 0.415 7303 
7305 3 -280.087 156.533 112.315 0.275 7304 
7306 3 -281.748 159.303 112.405 0.415 7305 
7307 3 -283.957 159.863 115.615 0.275 7306 
7308 3 -283.957 161.523 115.615 0.275 7307 
7309 3 -285.628 162.633 119.075 0.555 7308 
7310 2 -234.767 31.293 67.1749 0.14 7122 
7311 2 -239.207 29.633 61.6349 0.14 7310 
7312 2 -242.248 31.563 59.6349 0.14 7311 
7313 2 -246.408 32.123 53.1549 0.14 7312 
7314 2 -249.727 32.123 52.4449 0.14 7313 
7315 2 -253.327 31.563 48.2849 0.14 7314 
7316 2 -256.928 28.793 44.0449 0.14 7315 
7317 2 -263.577 26.303 31.5649 0.14 7316 
7318 2 -197.688 -148.047 -88.2651 0.14 7070 
7319 2 -196.028 -154.417 -89.3951 0.14 7318 
7320 2 -197.968 -158.297 -93.8951 0.14 7319 
7321 2 -199.077 -161.337 -102.215 0.14 7320 
7322 2 -199.077 -164.667 -101.955 0.14 7321 
7323 2 -199.077 -169.097 -103.945 0.14 7322 
7324 2 -198.797 -174.637 -106.285 0.14 7323 
7325 2 -198.238 -178.787 -106.375 0.14 7324 
7326 2 -199.628 -184.887 -112.175 0.14 7325 
7327 2 -200.178 -190.707 -119.365 0.14 7326 
7328 2 -198.238 -196.517 -119.365 0.14 7327 
7329 2 -198.797 -199.557 -119.365 0.14 7328 
7330 2 -199.077 -204.827 -119.885 0.14 7329 
7331 2 -196.857 -212.307 -119.885 0.14 7330 
7332 2 -199.917 -217.557 -124.395 0.14 7331 
7333 2 -201.457 -219.087 -130.205 0.14 7332 
7334 2 -202.007 -223.247 -130.205 0.14 7333 
7335 2 -216.318 -206.937 98.1049 0.14 7072 
7336 2 -215.477 -208.607 98.1049 0.14 7335 
7337 2 -127.637 127.433 59.7249 0.14 7088 
7338 2 -123.488 127.983 59.7249 0.14 7337 
7339 2 -120.718 129.373 59.7249 0.14 7338 
7340 2 -150.527 100.463 -30.7351 0.14 7099 
7341 2 -148.037 100.733 -30.7351 0.14 7340 
7342 3 -245.697 71.443 62.6749 0.555 7116 
7343 3 -246.257 69.213 61.0249 0.555 7342 
7344 3 -247.368 65.893 59.6349 0.555 7343 
7345 3 -248.468 61.453 56.9549 0.555 7344 
7346 3 -249.857 56.473 52.9749 0.555 7345 
7347 3 -256.538 135.763 76.7049 0.275 7103 
7348 3 -257.087 136.043 76.7049 0.415 7347 
7349 3 -257.368 137.423 76.7049 0.14 7348 
7350 3 -257.368 138.813 76.3649 0.555 7349 
7351 3 -257.368 141.583 76.3649 0.555 7350 
7352 3 -257.368 143.793 74.7149 0.415 7351 
7353 3 -257.087 145.733 75.0649 0.555 7352 
7354 3 -256.538 148.223 76.5349 0.275 7353 
7355 3 -256.818 151.273 76.5349 0.415 7354 
7356 3 -256.538 154.323 75.5849 0.14 7355 
7357 3 -256.818 155.983 75.5849 0.555 7356 
7358 3 -255.428 159.863 75.5849 0.555 7357 
7359 3 -255.707 161.523 74.6249 0.14 7358 
7360 3 -255.707 164.013 74.8049 0.415 7359 
7361 3 -255.707 167.893 73.8449 0.275 7360 
7362 3 -256.538 170.943 73.8449 0.275 7361 
7363 3 -256.538 173.153 74.0249 0.275 7362 
7364 3 -256.538 174.263 74.0249 0.555 7363 
7365 3 -255.988 177.583 74.0249 0.555 7364 
7366 3 -256.538 180.913 73.8449 0.415 7365 
7367 3 -256.818 183.683 73.3249 0.415 7366 
7368 3 -257.087 185.623 73.4149 0.14 7367 
7369 3 -256.818 188.113 71.3349 0.415 7368 
7370 3 -256.818 191.163 70.4649 0.415 7369 
7371 3 -257.087 194.483 70.3049 0.415 7370 
7372 3 -257.478 196.163 69.4249 0.415 7371 
7373 3 -245.737 133.273 89.1849 0.415 7107 
7374 3 -244.628 134.653 91.0949 0.415 7373 
7375 3 -246.848 136.593 94.9049 0.415 7374 
7376 3 -248.227 138.533 95.0749 0.415 7375 
7377 3 -248.227 141.023 100.625 0.555 7376 
7378 3 -247.398 143.243 104.085 0.415 7377 
7379 3 -248.227 146.013 104.085 0.415 7378 
7380 2 -152.108 44.853 9.5649 0.14 7114 
7381 2 -149.618 46.233 4.6149 0.14 7380 
7382 3 -245.697 75.303 65.1849 0.415 7116 
7383 3 -245.977 78.353 65.1849 0.415 7382 
7384 3 -245.977 81.123 57.3849 0.555 7383 
7385 3 -249.577 83.063 54.6949 0.555 7384 
7386 3 -252.068 85.283 49.4149 0.555 7385 
7387 3 -252.618 88.333 49.4149 0.275 7386 
7388 3 -254.287 88.333 48.6349 0.275 7387 
7389 3 -256.228 88.063 44.3849 0.555 7388 
7390 2 -255.917 67.933 36.5049 0.14 7120 
7391 2 -257.027 70.983 26.2849 0.14 7390 
7392 2 -260.077 73.203 18.5649 0.14 7391 
7393 2 -264.228 77.633 5.4849 0.14 7392 
7394 2 -265.897 79.573 0.8949 0.14 7393 
7395 2 -262.568 83.723 -15.1351 0.14 7394 
7396 2 -261.738 87.323 -28.0451 0.14 7395 
7397 2 -249.957 152.933 61.7149 0.14 7144 
7398 2 -252.727 155.973 61.7149 0.14 7397 
7399 2 -254.938 161.243 61.6349 0.14 7398 
7400 2 -257.707 165.673 61.6349 0.14 7399 
7401 2 -260.207 166.223 57.9949 0.14 7400 
7402 2 -231.007 30.043 67.5249 0.14 7122 
7403 2 -229.628 22.833 68.9949 0.14 7402 
7404 2 -227.957 17.853 68.9949 0.14 7403 
7405 2 -227.688 15.353 69.9449 0.14 7404 
7406 2 -227.408 13.143 71.9449 0.14 7405 
7407 2 -225.748 8.993 76.5349 0.14 7406 
7408 2 -238.778 -25.457 45.5149 0.14 7132 
7409 2 -237.667 -30.727 38.9349 0.14 7408 
7410 2 -245.547 160.963 62.4149 0.14 7144 
7411 2 -244.167 167.333 60.7649 0.14 7410 
7412 2 -245.547 173.153 60.6749 0.14 7411 
7413 2 -246.378 178.973 60.6749 0.14 7412 
7414 2 -275.538 -44.667 57.9049 0.14 7159 
7415 2 -278.318 -46.607 53.3149 0.14 7414 
7416 2 -282.748 -54.357 51.7649 0.14 7415 
7417 2 -283.298 -54.077 51.7649 0.14 7416 
7418 2 -286.628 -59.347 48.3749 0.14 7417 
7419 2 -287.178 -65.717 43.6049 0.14 7418 
7420 2 -236.968 115.363 85.9749 0.14 7169 
7421 2 -239.178 120.903 91.9549 0.14 7420 
7422 2 -348.488 -121.137 90.2249 0.14 7171 
7423 2 -350.697 -123.077 90.2249 0.14 7422 
7424 2 -351.808 -126.407 90.2249 0.14 7423 
7425 2 -264.358 161.783 60.2449 0.14 7401 
7426 2 -267.957 160.673 59.2049 0.14 7425 
7427 2 -269.347 157.363 56.0849 0.14 7426 
7428 2 -275.168 155.973 58.1649 0.14 7427 
7429 2 -280.147 155.423 58.7749 0.14 7428 
7430 2 -282.918 152.653 58.7749 0.14 7429 
7431 2 -289.288 152.933 57.5549 0.14 7430 
7432 2 -293.447 154.863 57.3849 0.14 7431 
7433 2 -301.477 154.033 55.9949 0.14 7432 
7434 2 -240.348 123.873 94.6449 0.14 7421 
7435 2 -239.237 125.543 96.1149 0.14 7434 
7436 2 -240.898 128.043 96.1149 0.14 7435 
7437 2 -240.898 130.803 96.1149 0.14 7436 
7438 2 -243.667 134.963 99.3249 0.14 7437 
7439 2 -243.947 139.123 104.425 0.14 7438 
7440 2 -245.327 141.063 104.425 0.14 7439 
7441 2 -246.998 142.443 104.425 0.14 7440 
7442 2 -246.158 144.103 107.895 0.14 7441 
7443 2 -248.378 145.773 108.855 0.14 7442 
7444 2 -250.868 148.543 109.115 0.14 7443 
7445 2 -250.037 152.143 109.195 0.14 7444 
7446 2 -250.868 154.913 110.755 0.14 7445 
7447 2 -249.207 160.453 110.935 0.14 7446 
7448 2 -224.797 6.913 76.6249 0.14 7407 
7449 2 -224.248 4.423 76.6249 0.14 7448 
7450 2 -223.688 1.093 80.0049 0.14 7449 
7451 2 -221.748 -1.117 84.5049 0.14 7450 
7452 2 -222.857 -2.507 88.7449 0.14 7451 
7453 2 -220.648 -4.717 90.5749 0.14 7452 
7454 2 -220.648 -7.767 91.1749 0.14 7453 
7455 2 -218.977 -13.307 93.2549 0.14 7454 
7456 2 -214.827 -18.017 99.7549 0.14 7455 
7457 2 -212.338 -22.727 106.675 0.14 7456 
7458 2 -212.338 -26.047 110.325 0.14 7457 
7459 2 -210.947 -29.377 105.995 0.14 7458 
7460 2 -267.738 24.363 29.8349 0.14 7317 
7461 2 -270.777 24.363 32.3449 0.14 7460 
7462 2 -275.767 20.213 23.9449 0.14 7461 
7463 2 -277.988 20.773 13.0349 0.14 7462 
7464 2 -281.308 18.273 14.4049 0.14 7463 
7465 2 -284.908 17.163 12.1549 0.14 7464 
7466 2 -289.068 16.053 4.9649 0.14 7465 
7467 2 -296.267 13.283 -4.9151 0.14 7466 
7468 2 -298.757 10.793 -10.4551 0.14 7467 
7469 2 -302.908 12.173 -10.4551 0.14 7468 
7470 2 -310.947 8.853 -29.9551 0.14 7469 
7471 2 -320.308 5.663 -30.2151 0.14 7470 
7472 2 -325.298 3.443 -36.5351 0.14 7471 
7473 2 -328.068 1.783 -38.7051 0.14 7472 
7474 2 -333.608 -0.987 -40.2651 0.14 7473 
7475 2 -338.587 -0.987 -40.2651 0.14 7474 
7476 2 -345.517 0.393 -40.1751 0.14 7475 
7477 2 -273.217 28.933 31.5649 0.14 7317 
7478 2 -199.787 -228.227 -130.725 0.14 7334 
7479 2 -204.498 -226.017 -134.355 0.14 7334 
7480 2 -204.218 -229.057 -133.575 0.14 7479 
7481 2 -202.558 -232.107 -132.105 0.14 7480 
7482 2 -200.068 -236.537 -135.485 0.14 7481 
7483 2 -199.787 -240.417 -138.345 0.14 7482 
7484 2 -283.467 -68.347 41.1849 0.14 7419 
7485 2 -278.477 -70.007 43.6949 0.14 7484 
7486 2 -214.818 -213.727 97.6749 0.14 7336 
7487 2 -215.368 -218.707 97.6749 0.14 7486 
7488 2 -215.088 -223.137 97.6749 0.14 7487 
7489 2 -215.088 -228.677 97.6749 0.14 7488 
7490 2 -215.647 -234.777 97.6749 0.14 7489 
7491 2 -218.137 -238.377 97.6749 0.14 7490 
7492 2 -219.797 -242.527 97.6749 0.14 7491 
7493 2 -210.387 -213.167 97.8449 0.14 7336 
7494 2 -207.887 -215.667 97.8449 0.14 7493 
7495 2 -207.618 -221.207 97.8449 0.14 7494 
7496 2 -205.947 -223.417 97.8449 0.14 7495 
7497 2 -198.748 -225.077 99.4949 0.14 7496 
7498 2 -353.298 -130.547 90.2249 0.14 7424 
7499 2 -357.178 -132.767 80.9549 0.14 7498 
7500 2 -360.498 -131.937 76.6249 0.14 7499 
7501 2 -364.658 -132.767 70.0349 0.14 7500 
7502 2 -368.257 -134.977 64.0549 0.14 7501 
7503 2 -371.028 -140.797 55.2249 0.14 7502 
7504 2 -372.408 -145.227 57.2149 0.14 7503 
7505 2 -375.447 -150.217 51.4049 0.14 7504 
7506 2 -117.667 131.033 57.7349 0.14 7339 
7507 2 -115.447 134.913 61.2849 0.14 7506 
7508 2 -104.378 144.603 62.0649 0.14 7507 
7509 2 -123.208 133.803 52.7049 0.14 7339 
7510 2 -127.087 136.293 48.5449 0.14 7509 
7511 2 -129.577 140.173 43.8649 0.14 7510 
7512 2 -131.798 143.223 42.3949 0.14 7511 
7513 2 -135.397 148.213 41.8749 0.14 7512 
7514 2 -136.507 150.423 35.8949 0.14 7513 
7515 2 -140.938 151.533 35.6349 0.14 7514 
7516 2 -235.188 -33.497 40.6649 0.14 7409 
7517 2 -232.968 -36.267 40.2349 0.14 7516 
7518 2 -231.857 -40.697 40.1449 0.14 7517 
7519 2 -229.917 -49.007 38.8449 0.14 7518 
7520 2 -229.088 -56.207 38.9349 0.14 7519 
7521 2 -227.148 -60.917 41.6149 0.14 7520 
7522 2 -226.588 -68.387 38.2349 0.14 7521 
7523 2 -228.528 -73.657 38.2349 0.14 7522 
7524 2 -229.917 -80.027 38.2349 0.14 7523 
7525 2 -144.158 98.523 -28.0451 0.14 7341 
7526 2 -139.998 96.303 -22.9351 0.14 7525 
7527 2 -135.848 92.703 -22.2451 0.14 7526 
7528 2 -131.688 90.763 -24.7551 0.14 7527 
7529 2 -126.427 90.483 -25.7951 0.14 7528 
7530 2 -122.828 91.043 -21.9851 0.14 7529 
7531 2 -117.568 89.383 -21.2851 0.14 7530 
7532 2 -115.348 89.653 -21.2051 0.14 7531 
7533 2 -109.257 88.543 -17.8251 0.14 7532 
7534 2 -103.987 91.313 -17.7351 0.14 7533 
7535 2 -98.1875 92.153 -17.7351 0.14 7534 
7536 2 -90.9775 92.983 -17.3851 0.14 7535 
7537 2 -145.267 101.293 -27.9551 0.14 7341 
7538 2 -141.667 101.293 -27.9551 0.14 7537 
7539 2 -266.728 85.113 5.0549 0.14 7396 
7540 2 -268.928 86.223 -0.6651 0.14 7539 
7541 2 -270.878 88.153 -10.3751 0.14 7540 
7542 2 -273.097 88.993 -17.8251 0.14 7541 
7543 2 -278.358 88.433 -21.9851 0.14 7542 
7544 2 -280.017 90.923 -29.8651 0.14 7543 
7545 2 -281.688 94.803 -35.3251 0.14 7544 
7546 2 -283.618 98.963 -45.6351 0.14 7545 
7547 3 -257.608 86.113 41.0949 0.275 7389 
7548 3 -257.608 84.723 41.0949 0.275 7547 
7549 3 -256.777 83.063 41.0949 0.555 7548 
7550 3 -258.447 82.783 40.2349 0.275 7549 
7551 3 -259.548 83.063 34.0749 0.275 7550 
7552 3 -260.938 82.783 38.1549 0.275 7551 
7553 3 -262.597 83.613 34.9449 0.415 7552 
7554 3 -265.368 83.063 26.8049 0.14 7553 
7555 3 -267.308 83.343 25.7649 0.415 7554 
7556 3 -269.527 82.783 15.5349 0.275 7555 
7557 3 -270.628 83.893 15.6249 0.415 7556 
7558 3 -271.738 84.723 9.3949 0.14 7557 
7559 3 -272.288 85.553 9.3949 0.275 7558 
7560 3 -273.397 86.113 1.2349 0.14 7559 
7561 3 -274.507 86.113 1.2349 0.14 7560 
7562 3 -276.168 85.833 0.8049 0.275 7561 
7563 3 -277.558 85.553 0.2049 0.415 7562 
7564 3 -280.048 86.663 -7.5151 0.14 7563 
7565 3 -280.327 87.773 -7.5151 0.415 7564 
7566 3 -280.878 90.823 -14.3551 0.14 7565 
7567 3 -282.267 91.093 -13.6651 0.415 7566 
7568 3 -283.097 93.033 -23.6251 0.14 7567 
7569 3 -284.477 94.703 -23.6251 0.415 7568 
7570 3 -285.308 96.633 -31.8551 0.14 7569 
7571 3 -285.587 97.193 -33.5951 0.275 7570 
7572 3 -285.868 97.743 -35.8451 0.14 7571 
7573 3 -286.418 98.573 -35.8451 0.415 7572 
7574 3 -287.527 97.473 -40.4351 0.14 7573 
7575 3 -287.808 96.083 -40.3451 0.415 7574 
7576 3 -252.618 55.643 52.9749 0.275 7346 
7577 3 -252.908 55.083 52.9749 0.275 7576 
7578 3 -254.838 56.193 47.1649 0.415 7577 
7579 3 -256.228 57.863 45.8649 0.14 7578 
7580 3 -257.337 58.683 45.3449 0.275 7579 
7581 3 -260.108 60.353 42.2249 0.555 7580 
7582 3 -262.318 58.963 35.5549 0.275 7581 
7583 3 -263.707 58.683 35.5549 0.555 7582 
7584 3 -264.257 57.303 31.3949 0.275 7583 
7585 3 -266.197 57.023 31.3949 0.275 7584 
7586 3 -267.308 56.473 25.6749 0.14 7585 
7587 3 -268.418 56.473 25.6749 0.275 7586 
7588 3 -269.527 57.303 19.6049 0.14 7587 
7589 3 -270.908 57.023 20.9049 0.555 7588 
7590 3 -272.847 58.413 5.8349 0.275 7589 
7591 3 -273.678 57.303 9.9049 0.555 7590 
7592 3 -274.068 55.143 -34.6351 0.275 7591 
7593 3 -276.277 56.243 -34.6351 0.275 7592 
7594 3 -278.498 56.243 -36.5351 0.275 7593 
7595 3 -279.878 54.863 -36.4551 0.555 7594 
7596 3 -282.097 54.303 -40.9551 0.275 7595 
7597 3 -284.318 55.143 -42.3451 0.415 7596 
7598 3 -287.358 54.043 -47.8851 0.14 7597 
7599 3 -289.577 54.043 -47.8851 0.275 7598 
7600 3 -292.068 55.973 -51.7051 0.14 7599 
7601 3 -292.628 57.363 -51.7051 0.415 7600 
7602 3 -296.227 61.783 -54.6451 0.14 7601 
7603 3 -297.327 63.173 -54.6451 0.415 7602 
7604 3 -299.548 63.453 -55.5051 0.14 7603 
7605 3 -300.658 63.723 -54.2851 0.275 7604 
7606 3 -302.868 63.173 -50.1451 0.14 7605 
7607 3 -303.147 63.173 -50.1451 0.415 7606 
7608 3 -305.628 62.063 -41.8151 0.14 7607 
7609 3 -306.197 61.233 -41.7351 0.415 7608 
7610 3 -307.858 60.953 -37.3151 0.14 7609 
7611 3 -308.688 61.783 -37.3151 0.415 7610 
7612 3 -311.457 63.173 -33.0751 0.14 7611 
7613 3 -311.738 64.553 -33.0751 0.415 7612 
7614 3 -312.017 67.053 -31.7751 0.14 7613 
7615 3 -312.568 68.713 -31.7751 0.415 7614 
7616 3 -313.118 70.653 -27.6151 0.14 7615 
7617 3 -313.947 70.923 -27.6151 0.415 7616 
7618 3 -316.447 73.693 -28.2151 0.14 7617 
7619 3 -317.548 73.973 -26.9151 0.275 7618 
7620 3 -318.658 76.193 -23.1051 0.14 7619 
7621 3 -319.488 76.743 -23.1051 0.275 7620 
7622 3 -320.597 77.853 -24.7551 0.14 7621 
7623 3 -321.428 78.133 -24.7551 0.275 7622 
7624 3 -325.027 81.173 -22.2451 0.14 7623 
7625 3 -325.308 81.453 -22.1551 0.275 7624 
7626 3 -250.137 52.593 55.1349 0.415 7346 
7627 3 -250.688 50.113 52.5349 0.275 7626 
7628 3 -250.688 48.713 52.5349 0.275 7627 
7629 3 -250.408 46.503 52.5349 0.555 7628 
7630 3 -249.857 44.833 52.2749 0.275 7629 
7631 3 -250.137 42.903 52.2749 0.555 7630 
7632 3 -250.968 40.403 51.8449 0.275 7631 
7633 3 -251.558 38.753 51.9249 0.555 7632 
7634 3 -252.387 35.983 50.3649 0.555 7633 
7635 3 -252.938 33.483 51.5849 0.275 7634 
7636 3 -253.207 30.713 51.5849 0.555 7635 
7637 3 -254.327 28.773 50.2849 0.415 7636 
7638 3 -254.868 26.003 50.8049 0.14 7637 
7639 3 -255.158 22.683 50.8049 0.555 7638 
7640 3 -255.438 20.193 51.6649 0.415 7639 
7641 3 -255.988 17.143 52.1049 0.415 7640 
7642 3 -256.267 14.653 50.5449 0.415 7641 
7643 3 -255.988 12.153 49.4149 0.415 7642 
7644 3 -256.267 10.223 47.2449 0.14 7643 
7645 3 -256.538 8.283 46.5549 0.415 7644 
7646 3 -256.267 6.613 46.5549 0.14 7645 
7647 3 -256.267 4.953 46.5549 0.555 7646 
7648 3 -256.267 3.013 45.3449 0.14 7647 
7649 3 -255.988 1.073 45.3449 0.555 7648 
7650 3 -255.988 -1.137 44.3049 0.14 7649 
7651 3 -255.438 -2.247 44.3049 0.555 7650 
7652 3 -256.267 -3.627 44.3049 0.555 7651 
7653 3 -256.267 -6.957 44.0449 0.275 7652 
7654 3 -256.267 -9.727 43.9549 0.555 7653 
7655 3 -256.538 -12.217 39.6249 0.415 7654 
7656 3 -255.988 -14.157 39.1049 0.14 7655 
7657 3 -255.988 -15.267 40.0549 0.275 7656 
7658 3 -255.707 -17.207 38.3249 0.14 7657 
7659 3 -254.868 -18.587 38.4949 0.415 7658 
7660 3 -253.498 -20.527 36.9349 0.275 7659 
7661 3 -252.107 -22.747 36.1549 0.69 7660 
7662 3 -250.447 -28.007 36.1549 0.14 7661 
7663 3 -250.167 -29.397 37.7149 0.415 7662 
7664 3 -250.167 -31.057 39.0149 0.14 7663 
7665 3 -250.447 -32.997 38.9349 0.415 7664 
7666 3 -249.618 -34.377 41.5249 0.415 7665 
7667 3 -249.058 -36.877 45.4249 0.14 7666 
7668 3 -249.338 -38.537 45.8649 0.275 7667 
7669 3 -249.058 -39.917 47.9449 0.14 7668 
7670 3 -248.227 -42.137 50.1049 0.415 7669 
7671 3 -247.678 -44.347 51.4949 0.14 7670 
7672 3 -247.118 -45.457 51.8449 0.275 7671 
7673 3 -247.118 -47.677 52.8849 0.14 7672 
7674 3 -247.118 -48.507 52.8849 0.415 7673 
7675 3 -247.118 -49.887 53.7449 0.14 7674 
7676 3 -246.568 -50.997 53.7449 0.415 7675 
7677 3 -246.848 -52.107 53.7449 0.415 7676 
7678 3 -247.118 -54.597 53.7449 0.415 7677 
7679 3 -246.287 -57.927 54.5249 0.14 7678 
7680 3 -246.007 -58.757 51.6649 0.14 7679 
7681 3 -245.178 -60.697 51.7649 0.415 7680 
7682 3 -244.077 -62.077 51.7649 0.275 7681 
7683 3 -243.797 -63.467 51.7649 0.555 7682 
7684 3 -243.797 -68.447 51.1549 0.275 7683 
7685 3 -243.797 -71.217 48.2049 0.555 7684 
7686 3 -242.688 -73.437 50.2849 0.14 7685 
7687 3 -241.857 -73.987 48.9049 0.275 7686 
7688 3 -241.857 -75.657 50.1949 0.14 7687 
7689 3 -241.308 -76.207 51.3349 0.275 7688 
7690 3 -240.477 -77.037 48.2849 0.14 7689 
7691 3 -239.368 -79.527 48.2849 0.415 7690 
7692 3 -237.428 -81.747 46.9049 0.14 7691 
7693 3 -234.938 -84.517 46.9049 0.415 7692 
7694 3 -233.547 -87.567 48.4749 0.275 7693 
7695 3 -232.438 -89.227 48.4749 0.415 7694 
7696 3 -231.338 -95.047 50.0249 0.275 7695 
7697 3 -230.498 -97.257 49.9349 0.415 7696 
7698 3 -229.118 -100.027 49.7649 0.275 7697 
7699 3 -227.727 -101.137 47.6849 0.415 7698 
7700 3 -226.898 -104.737 47.8549 0.275 7699 
7701 3 -226.068 -106.677 47.8549 0.275 7700 
7702 3 -224.037 -107.967 45.4249 0.555 7701 
7703 3 -223.207 -110.457 44.8249 0.14 7702 
7704 3 -222.648 -111.567 44.8249 0.275 7703 
7705 3 -220.987 -112.957 45.0849 0.14 7704 
7706 3 -219.047 -114.057 45.5149 0.555 7705 
7707 3 -215.727 -117.387 47.6849 0.14 7706 
7708 3 -214.338 -117.937 47.6849 0.415 7707 
7709 3 -246.718 146.063 105.385 0.415 7379 
7710 3 -245.327 143.853 105.385 0.415 7709 
7711 3 -244.778 142.193 105.385 0.415 7710 
7712 3 -244.778 138.863 103.485 0.415 7711 
7713 3 -242.838 135.813 102.875 0.415 7712 
7714 3 -241.767 134.943 107.385 0.275 7713 
7715 3 -240.658 133.553 107.385 0.275 7714 
7716 3 -241.218 132.173 107.385 0.275 7715 
7717 3 -240.107 129.943 104.945 0.14 7716 
7718 3 -240.107 128.573 104.945 0.415 7717 
7719 3 -256.918 198.653 68.9049 0.275 7372 
7720 3 -256.637 199.763 68.9049 0.14 7719 
7721 3 -257.478 200.873 69.0849 0.415 7720 
7722 3 -257.197 202.813 69.2549 0.14 7721 
7723 3 -257.478 203.913 69.2549 0.415 7722 
7724 3 -258.308 207.523 67.3549 0.14 7723 
7725 3 -258.577 209.183 67.3549 0.415 7724 
7726 3 -258.577 212.233 66.3149 0.14 7725 
7727 3 -258.858 214.163 66.1349 0.415 7726 
7728 3 -258.858 215.833 66.3949 0.14 7727 
7729 3 -258.577 217.213 66.3949 0.275 7728 
7730 3 -257.748 197.543 65.3549 0.275 7372 
7731 3 -259.688 199.213 65.3549 0.275 7730 
7732 3 -260.248 200.593 63.7149 0.415 7731 
7733 3 -259.418 202.813 60.0749 0.275 7732 
7734 3 -260.798 203.923 56.2549 0.415 7733 
7735 3 -261.907 205.303 52.8849 0.415 7734 
7736 3 -260.798 206.413 52.1049 0.415 7735 
7737 3 -260.517 208.903 47.9449 0.275 7736 
7738 3 -260.248 210.013 47.5949 0.275 7737 
7739 3 -258.858 211.673 47.5149 0.415 7738 
7740 3 -259.137 213.893 46.7249 0.275 7739 
7741 3 -258.027 216.933 45.7749 0.415 7740 
7742 3 -256.368 218.603 44.8249 0.415 7741 
7743 3 -256.918 221.373 44.3849 0.415 7742 
7744 3 -255.537 224.963 36.9349 0.14 7743 
7745 3 -256.087 225.523 36.9349 0.275 7744 
7746 3 -256.918 227.743 33.4749 0.14 7745 
7747 3 -257.478 229.403 33.4749 0.555 7746 
7748 3 -256.368 230.233 28.8749 0.275 7747 
7749 3 -256.368 231.053 27.2349 0.415 7748 
7750 3 -257.748 232.713 20.8249 0.14 7749 
7751 3 -258.577 233.833 20.6449 0.415 7750 
7752 3 -259.688 237.163 15.4449 0.14 7751 
7753 3 -259.688 237.993 14.7549 0.275 7752 
7754 3 -260.248 239.653 13.1149 0.14 7753 
7755 3 -260.248 240.483 13.1149 0.415 7754 
7756 3 -259.967 242.963 6.8749 0.14 7755 
7757 3 -260.798 243.523 9.1249 0.14 7756 
7758 3 -260.248 244.913 9.1249 0.275 7757 
7759 3 -259.407 245.743 6.9549 0.14 7758 
7760 3 -259.407 247.403 5.9249 0.275 7759 
7761 3 -259.688 249.073 2.2749 0.14 7760 
7762 3 -261.077 251.273 0.6349 0.69 7761 
7763 3 -260.798 253.493 -3.0051 0.14 7762 
7764 3 -260.798 254.333 -3.0051 0.415 7763 
7765 3 -261.628 255.713 -5.3451 0.14 7764 
7766 3 -261.347 257.933 -9.3351 0.275 7765 
7767 3 -256.918 260.983 -9.3351 0.275 7766 
7768 3 -254.977 262.643 -11.5851 0.83 7767 
7769 3 -249.438 267.073 -20.7651 0.275 7768 
7770 3 -248.607 267.903 -20.5051 0.555 7769 
7771 3 -246.667 269.843 -21.9851 0.14 7770 
7772 3 -245.838 270.673 -22.5051 0.275 7771 
7773 3 -244.178 274.273 -26.4851 0.14 7772 
7774 3 -243.348 275.383 -25.8751 0.555 7773 
7775 3 -243.898 277.323 -29.8651 0.275 7774 
7776 3 -243.628 278.433 -31.8551 0.415 7775 
7777 3 -242.787 279.813 -29.7751 0.275 7776 
7778 3 -239.468 281.203 -33.8551 0.14 7777 
7779 3 -237.528 280.923 -33.8551 0.415 7778 
7780 3 -234.477 281.203 -40.0851 0.14 7779 
7781 3 -233.098 282.313 -38.3551 0.555 7780 
7782 3 -231.438 282.583 -38.8751 0.14 7781 
7783 3 -229.778 282.863 -38.3551 0.275 7782 
7784 3 -227.838 281.753 -41.6451 0.14 7783 
7785 3 -226.727 281.483 -41.4751 0.415 7784 
7786 3 -225.338 281.203 -43.2851 0.14 7785 
7787 3 -224.507 280.643 -43.2851 0.275 7786 
7788 3 -223.957 280.093 -44.3351 0.14 7787 
7789 3 -223.398 279.813 -44.3351 0.275 7788 
7790 3 -222.017 278.983 -43.8151 0.14 7789 
7791 3 -221.188 278.713 -43.8151 0.415 7790 
7792 3 -217.588 276.213 -46.9351 0.14 7791 
7793 3 -217.028 274.003 -49.2751 0.415 7792 
7794 3 -215.647 270.673 -53.8651 0.14 7793 
7795 3 -215.368 270.123 -52.8151 0.275 7794 
7796 3 -213.988 269.293 -54.2851 0.14 7795 
7797 3 -212.878 267.903 -54.9951 0.415 7796 
7798 3 -210.938 265.413 -56.5551 0.14 7797 
7799 3 -210.658 265.133 -54.8151 0.275 7798 
7800 3 -207.887 262.643 -62.0951 0.14 7799 
7801 3 -207.058 262.363 -60.0951 0.415 7800 
7802 3 -207.058 259.323 -53.0851 0.14 7801 
7803 3 -207.058 258.763 -58.1151 0.415 7802 
7804 2 -248.757 185.483 58.9449 0.14 7413 
7805 2 -250.417 192.693 60.0749 0.14 7804 
7806 2 -253.457 197.403 57.5549 0.14 7805 
7807 2 -253.457 204.043 57.6449 0.14 7806 
7808 2 -255.118 210.413 56.6049 0.14 7807 
7809 2 -256.798 215.403 56.6049 0.14 7808 
7810 2 -259.007 222.053 54.5249 0.14 7809 
7811 2 -261.387 226.623 56.1749 0.14 7810 
7812 2 -261.668 230.233 56.1749 0.14 7811 
7813 2 -261.947 232.713 56.1749 0.14 7812 
7814 2 -263.048 237.153 56.2549 0.14 7813 
7815 2 -265.818 240.463 56.2549 0.14 7814 
7816 2 -144.358 47.063 3.8349 0.14 7381 
7817 2 -137.147 47.893 -1.7051 0.14 7816 
7818 2 -131.887 48.723 -2.4851 0.14 7817 
7819 3 -249.618 148.783 104.855 0.555 7379 
7820 3 -250.447 150.993 104.855 0.555 7819 
7821 3 -251.827 154.323 106.255 0.415 7820 
7822 3 -254.047 157.093 108.335 0.555 7821 
7823 3 -255.988 159.303 112.315 0.415 7822 
7824 3 -255.988 161.243 112.315 0.415 7823 
7825 2 -149.897 48.503 5.6549 0.14 7381 
7826 2 -147.678 49.613 5.6549 0.14 7825 
7827 2 -142.417 52.383 13.7149 0.14 7826 
7828 2 -138.257 54.613 20.2149 0.14 7827 
7829 2 -133.277 59.313 20.3949 0.14 7828 
7830 3 -258.447 88.883 44.3849 0.275 7389 
7831 3 -258.717 89.163 43.6949 0.555 7830 
7832 3 -259.548 91.093 36.4149 0.415 7831 
7833 3 -260.108 93.863 30.2649 0.275 7832 
7834 3 -260.378 95.253 30.7849 0.275 7833 
7835 3 -259.548 96.913 26.1049 0.415 7834 
7836 3 -259.827 99.133 25.3249 0.555 7835 
7837 2 -260.358 89.543 -28.0451 0.14 7396 
7838 2 -260.907 93.693 -28.0451 0.14 7837 
7839 2 -262.298 97.303 -28.0451 0.14 7838 
7840 2 -265.897 107.543 -28.0451 0.14 7839 
7841 2 -266.168 110.593 -28.0451 0.14 7840 
7842 2 -266.517 117.123 -28.8251 0.14 7841 
7843 2 -266.798 122.373 -28.8251 0.14 7842 
7844 2 -270.397 129.863 -28.8251 0.14 7843 
7845 2 -272.897 134.023 -28.8251 0.14 7844 
7846 2 -279.818 136.793 -29.4351 0.14 7845 
7847 2 -285.077 139.563 -29.4351 0.14 7846 
7848 2 -260.478 167.883 53.7449 0.14 7401 
7849 2 -263.248 167.883 51.5849 0.14 7848 
7850 2 -268.238 171.763 51.5849 0.14 7849 
7851 2 -269.068 175.643 46.7249 0.14 7850 
7852 2 -270.457 180.633 44.6449 0.14 7851 
7853 2 -222.977 6.773 74.3649 0.14 7407 
7854 2 -221.588 1.783 74.0249 0.14 7853 
7855 2 -220.757 -3.197 73.1549 0.14 7854 
7856 2 -221.868 -8.467 71.5049 0.14 7855 
7857 2 -221.848 -8.807 68.4849 0.14 7856 
7858 2 -237.558 -35.567 35.4649 0.14 7409 
7859 2 -239.218 -43.317 35.4649 0.14 7858 
7860 2 -238.938 -49.967 30.8749 0.14 7859 
7861 2 -238.107 -53.297 30.8749 0.14 7860 
7862 2 -235.898 -62.707 26.1049 0.14 7861 
7863 2 -235.338 -67.977 23.2449 0.14 7862 
7864 2 -234.998 -68.277 98.8049 0.14 7863 
7865 2 -243.878 178.343 62.7549 0.14 7413 
7866 2 -241.107 178.903 62.7549 0.14 7865 
7867 2 -238.338 176.683 62.8449 0.14 7866 
7868 2 -234.188 175.573 57.0349 0.14 7867 
7869 2 -230.588 173.633 54.6149 0.14 7868 
7870 2 -228.917 175.293 49.7649 0.14 7869 
7871 2 -227.257 178.343 48.9849 0.14 7870 
7872 2 -288.007 -69.877 40.9249 0.14 7419 
7873 2 -288.288 -75.137 38.2349 0.14 7872 
7874 2 -290.777 -77.357 37.9749 0.14 7873 
7875 2 -291.608 -80.397 37.9749 0.14 7874 
7876 2 -292.168 -82.897 37.8949 0.14 7875 
7877 2 -292.998 -84.277 35.2049 0.14 7876 
7878 2 -294.938 -87.877 35.2049 0.14 7877 
7879 2 -297.988 -95.637 33.1249 0.14 7878 
7880 2 -298.697 -100.757 31.7349 0.14 7879 
7881 2 -301.197 -101.587 28.4449 0.14 7880 
7882 2 -301.748 -104.357 25.7649 0.14 7881 
7883 2 -302.858 -108.227 23.7649 0.14 7882 
7884 2 -304.517 -111.837 23.3349 0.14 7883 
7885 2 -305.628 -117.097 22.2949 0.14 7884 
7886 2 -305.628 -120.417 22.2949 0.14 7885 
7887 2 -308.947 -123.747 22.2949 0.14 7886 
7888 2 -239.787 123.613 99.9249 0.14 7421 
7889 2 -239.787 125.823 94.2149 0.14 7888 
7890 2 -239.787 129.693 94.2149 0.14 7889 
7891 2 -240.348 131.923 92.1349 0.14 7890 
7892 2 -240.618 136.623 92.5649 0.14 7891 
7893 2 -354.858 -126.957 90.3149 0.14 7424 
7894 2 -355.957 -130.007 90.2249 0.14 7893 
7895 2 -359.288 -132.777 90.2249 0.14 7894 
7896 2 -362.608 -132.777 89.1849 0.14 7895 
7897 2 -363.438 -134.987 88.3149 0.14 7896 
7898 2 -366.757 -137.757 88.4949 0.14 7897 
7899 2 -369.257 -140.527 85.7149 0.14 7898 
7900 2 -373.137 -142.197 85.7149 0.14 7899 
7901 2 -373.418 -144.967 85.1949 0.14 7900 
7902 2 -375.077 -143.577 85.1949 0.14 7901 
7903 2 -375.347 -146.627 85.1949 0.14 7902 
7904 2 -377.288 -149.117 82.6849 0.14 7903 
7905 2 -379.788 -154.107 80.1749 0.14 7904 
7906 2 -383.658 -157.147 77.6649 0.14 7905 
7907 2 -385.597 -159.647 77.7449 0.14 7906 
7908 2 -388.097 -161.857 77.8449 0.14 7907 
7909 2 -390.868 -164.077 75.2349 0.14 7908 
7910 2 -392.248 -166.017 75.4049 0.14 7909 
7911 2 -395.847 -169.337 71.2449 0.14 7910 
7912 2 -399.178 -169.617 71.5049 0.14 7911 
7913 2 -401.278 -171.687 69.6049 0.14 7912 
7914 2 -402.107 -175.287 67.8649 0.14 7913 
7915 2 -404.878 -177.497 65.7949 0.14 7914 
7916 2 -405.438 -181.387 65.0949 0.14 7915 
7917 2 -407.097 -182.767 65.0949 0.14 7916 
7918 2 -406.267 -186.927 62.1549 0.14 7917 
7919 2 -408.207 -189.137 55.9949 0.14 7918 
7920 2 -411.248 -190.797 55.9149 0.14 7919 
7921 2 -412.357 -194.677 50.2849 0.14 7920 
7922 2 -414.577 -196.057 51.5849 0.14 7921 
7923 2 -414.017 -199.667 52.5349 0.14 7922 
7924 2 -415.408 -204.927 49.6749 0.14 7923 
7925 2 -416.517 -207.977 48.4749 0.14 7924 
7926 2 -268.318 248.233 55.0449 0.14 7815 
7927 2 -270.527 251.273 51.4049 0.14 7926 
7928 2 -271.637 260.423 55.6549 0.14 7927 
7929 2 -271.358 263.193 58.0749 0.14 7928 
7930 2 -270.257 265.683 52.1049 0.14 7929 
7931 2 -269.967 269.013 52.9749 0.14 7930 
7932 2 -267.207 269.283 64.7549 0.14 7931 
7933 2 -263.887 270.673 71.2449 0.14 7932 
7934 2 -260.558 271.223 80.7849 0.14 7933 
7935 2 -259.178 273.163 88.0549 0.14 7934 
7936 2 -256.017 275.803 92.5649 0.14 7935 
7937 2 -254.618 278.853 99.9249 0.14 7936 
7938 2 -256.288 283.003 106.675 0.14 7937 
7939 2 -255.188 288.263 114.055 0.14 7938 
7940 2 -256.017 293.533 114.915 0.14 7939 
7941 2 -255.738 298.513 117.175 0.14 7940 
7942 2 -254.348 303.783 121.845 0.14 7941 
7943 2 -256.017 308.213 123.485 0.14 7942 
7944 2 -256.847 312.093 121.845 0.14 7943 
7945 2 -254.348 317.353 122.455 0.14 7944 
7946 2 -248.808 320.673 131.295 0.14 7945 
7947 2 -269.587 239.793 55.2249 0.14 7815 
7948 2 -272.908 238.683 54.5249 0.14 7947 
7949 2 -239.507 135.523 91.5249 0.14 7892 
7950 2 -234.237 132.753 93.4349 0.14 7949 
7951 2 -229.528 128.043 96.1149 0.14 7950 
7952 2 -311.878 -121.937 24.6349 0.14 7887 
7953 2 -314.658 -121.387 24.6349 0.14 7952 
7954 2 -317.147 -123.327 23.2449 0.14 7953 
7955 2 -321.858 -127.197 26.8049 0.14 7954 
7956 2 -325.738 -128.587 28.9649 0.14 7955 
7957 2 -330.168 -133.847 32.2549 0.14 7956 
7958 2 -333.767 -137.727 34.9449 0.14 7957 
7959 2 -336.818 -141.327 35.6349 0.14 7958 
7960 2 -340.967 -146.037 38.8449 0.14 7959 
7961 2 -417.947 -215.997 48.6349 0.14 7925 
7962 2 -416.007 -221.247 48.6349 0.14 7961 
7963 2 -415.457 -228.737 46.2949 0.14 7962 
7964 2 -416.007 -234.837 48.3749 0.14 7963 
7965 2 -416.568 -241.207 50.4549 0.14 7964 
7966 2 -418.227 -245.637 50.4549 0.14 7965 
7967 2 -416.837 -251.727 50.4549 0.14 7966 
7968 2 -416.568 -258.927 50.7249 0.14 7967 
7969 2 -417.668 -263.637 52.1049 0.14 7968 
7970 2 -416.837 -270.567 51.8449 0.14 7969 
7971 2 -413.517 -274.717 52.6249 0.14 7970 
7972 2 -410.467 -279.707 51.1549 0.14 7971 
7973 2 -411.857 -284.687 47.7649 0.14 7972 
7974 2 -417.947 -288.017 46.7249 0.14 7973 
7975 2 -421.278 -292.727 46.9049 0.14 7974 
7976 2 -421.827 -296.607 46.9049 0.14 7975 
7977 2 -423.487 -298.267 46.9049 0.14 7976 
7978 2 -428.197 -302.147 46.9849 0.14 7977 
7979 2 -432.357 -303.527 47.0849 0.14 7978 
7980 2 -434.457 -306.427 44.4749 0.14 7979 
7981 2 -435.568 -310.307 44.4749 0.14 7980 
7982 2 -431.408 -316.957 45.6849 0.14 7981 
7983 2 -429.748 -320.557 43.3449 0.14 7982 
7984 2 -430.298 -325.817 48.4749 0.14 7983 
7985 2 -433.068 -329.697 48.4749 0.14 7984 
7986 2 -433.908 -332.467 46.2049 0.14 7985 
7987 2 -434.178 -336.347 45.1649 0.14 7986 
7988 2 -435.007 -339.667 44.9949 0.14 7987 
7989 2 -436.678 -343.267 44.2149 0.14 7988 
7990 2 -129.667 50.723 -1.3551 0.14 7818 
7991 2 -128.568 50.723 -1.3551 0.14 7990 
7992 2 -124.408 47.673 -1.3551 0.14 7991 
7993 2 -119.427 42.133 -22.9351 0.14 7992 
7994 2 -118.867 38.253 -27.1751 0.14 7993 
7995 2 -118.318 34.933 -31.1651 0.14 7994 
7996 2 -115.268 32.993 -32.8151 0.14 7995 
7997 2 -107.787 29.943 -46.5051 0.14 7996 
7998 2 -100.308 29.393 -58.2851 0.14 7997 
7999 2 -129.118 52.933 -0.9251 0.14 7818 
8000 2 -128.007 55.153 -8.7251 0.14 7999 
8001 2 -126.628 51.273 -31.5151 0.14 8000 
8002 2 -125.238 47.123 -36.0151 0.14 8001 
8003 2 -122.468 41.583 -36.1051 0.14 8002 
8004 2 -115.818 39.363 -49.7851 0.14 8003 
8005 2 -131.058 56.813 19.4349 0.14 7829 
8006 2 -128.568 51.833 15.4449 0.14 8005 
8007 2 -237.767 -73.817 102.355 0.14 7864 
8008 2 -238.878 -77.697 91.6949 0.14 8007 
8009 2 -240.818 -79.917 84.3349 0.14 8008 
8010 2 -245.507 -84.617 77.6649 0.14 8009 
8011 2 -250.507 -93.767 69.1649 0.14 8010 
8012 2 -254.938 -97.637 71.3349 0.14 8011 
8013 2 -256.327 -102.347 69.6849 0.14 8012 
8014 2 -261.587 -108.447 66.1349 0.14 8013 
8015 2 -263.248 -111.767 60.5949 0.14 8014 
8016 2 -264.907 -116.477 55.9949 0.14 8015 
8017 2 -267.957 -120.907 55.0449 0.14 8016 
8018 2 -266.017 -123.397 53.8349 0.14 8017 
8019 2 -266.577 -127.277 53.0549 0.14 8018 
8020 2 -268.118 -133.787 52.8849 0.14 8019 
8021 2 -270.058 -142.367 43.7849 0.14 8020 
8022 2 -270.337 -148.467 37.7149 0.14 8021 
8023 2 -269.217 -151.507 37.2849 0.14 8022 
8024 3 -258.998 106.053 24.7249 0.275 7836 
8025 3 -259.188 107.993 24.6349 0.415 8024 
8026 3 -259.457 109.933 22.2949 0.14 8025 
8027 3 -259.457 111.043 22.7249 0.275 8026 
8028 3 -260.288 114.363 23.8549 0.14 8027 
8029 3 -260.568 116.023 23.9449 0.275 8028 
8030 3 -261.678 119.353 23.9449 0.14 8029 
8031 3 -261.957 121.013 24.0249 0.415 8030 
8032 3 -261.957 122.943 19.3449 0.14 8031 
8033 3 -262.228 125.723 19.4349 0.415 8032 
8034 3 -262.788 130.693 12.8549 0.14 8033 
8035 3 -262.507 133.203 13.6449 0.415 8034 
8036 3 -262.788 135.413 12.8549 0.14 8035 
8037 3 -261.957 137.083 12.8549 0.415 8036 
8038 3 -261.678 138.463 13.4549 0.14 8037 
8039 3 -261.397 139.013 10.7849 0.275 8038 
8040 3 -261.128 140.403 12.8549 0.14 8039 
8041 3 -260.568 141.783 12.8549 0.415 8040 
8042 3 -259.738 144.553 9.4749 0.14 8041 
8043 3 -259.457 146.773 9.2949 0.415 8042 
8044 3 -258.907 149.823 3.3149 0.14 8043 
8045 3 -258.628 151.483 3.4049 0.275 8044 
8046 3 -259.457 155.083 -0.5751 0.14 8045 
8047 3 -259.777 157.843 1.2349 0.555 8046 
8048 3 -260.327 160.893 1.9349 0.14 8047 
8049 3 -260.327 162.553 1.1549 0.275 8048 
8050 3 -260.608 166.713 -1.8751 0.14 8049 
8051 3 -260.327 169.483 -1.8751 0.555 8050 
8052 3 -260.327 171.693 -3.6151 0.555 8051 
8053 3 -260.878 174.463 -3.6151 0.14 8052 
8054 3 -260.327 176.133 -3.6151 0.275 8053 
8055 3 -260.327 180.003 -3.6151 0.14 8054 
8056 3 -260.327 181.113 -5.3451 0.275 8055 
8057 3 -260.608 183.333 -4.6551 0.14 8056 
8058 3 -260.048 184.443 -4.6551 0.275 8057 
8059 3 -259.498 185.823 -4.6551 0.14 8058 
8060 3 -259.777 187.213 -4.6551 0.555 8059 
8061 3 -259.217 188.873 -4.6551 0.555 8060 
8062 3 -257.837 191.913 -9.3351 0.14 8061 
8063 3 -257.007 192.753 -9.3351 0.275 8062 
8064 3 -255.618 195.243 -11.4151 0.14 8063 
8065 3 -255.618 196.353 -12.7951 0.275 8064 
8066 3 -254.787 199.123 -11.8451 0.14 8065 
8067 3 -254.238 200.503 -12.7051 0.555 8066 
8068 3 -253.387 202.443 -18.5151 0.14 8067 
8069 3 -253.118 203.273 -18.5151 0.415 8068 
8070 3 -252.017 206.323 -19.0351 0.14 8069 
8071 3 -251.468 207.703 -20.2451 0.415 8070 
8072 3 -251.188 209.093 -21.8951 0.14 8071 
8073 3 -250.908 209.923 -21.8951 0.275 8072 
8074 3 -250.908 211.033 -24.4951 0.14 8073 
8075 3 -250.357 212.693 -23.7151 0.275 8074 
8076 3 -250.077 214.913 -25.5351 0.14 8075 
8077 3 -249.248 215.183 -25.5351 0.275 8076 
8078 3 -249.797 216.843 -26.0551 0.14 8077 
8079 3 -249.248 217.403 -26.0551 0.275 8078 
8080 3 -249.797 218.773 -30.3851 0.14 8079 
8081 3 -250.077 219.893 -30.2951 0.275 8080 
8082 3 -249.528 221.273 -31.7751 0.275 8081 
8083 3 -248.697 225.153 -34.6351 0.14 8082 
8084 3 -249.248 226.263 -34.6351 0.275 8083 
8085 3 -248.417 227.653 -34.5451 0.14 8084 
8086 3 -248.417 228.763 -33.3351 0.275 8085 
8087 3 -248.697 231.523 -36.3651 0.14 8086 
8088 3 -248.968 232.633 -36.3651 0.415 8087 
8089 3 -248.417 235.133 -43.5551 0.14 8088 
8090 3 -247.857 235.963 -43.8151 0.415 8089 
8091 3 -248.137 237.073 -50.5651 0.14 8090 
8092 3 -247.857 238.453 -53.0851 0.415 8091 
8093 3 -247.588 239.843 -51.4451 0.14 8092 
8094 3 -246.757 240.673 -55.1651 0.275 8093 
8095 3 -245.648 242.053 -59.0651 0.14 8094 
8096 3 -244.818 242.333 -58.1951 0.415 8095 
8097 3 -243.987 244.543 -59.9351 0.14 8096 
8098 3 -243.158 244.823 -59.5851 0.275 8097 
8099 3 -242.047 245.383 -62.7051 0.14 8098 
8100 3 -241.218 245.933 -62.5351 0.275 8099 
8101 3 -240.107 247.043 -65.3951 0.14 8100 
8102 3 -239.278 247.593 -65.3951 0.275 8101 
8103 3 -238.447 247.593 -69.6351 0.14 8102 
8104 3 -237.618 247.873 -69.6351 0.415 8103 
8105 3 -234.568 248.423 -74.3151 0.14 8104 
8106 3 -233.178 250.093 -74.2251 0.275 8105 
8107 3 -232.908 250.093 -76.6551 0.275 8106 
8108 3 -231.237 250.093 -74.5651 0.14 8107 
8109 3 -229.308 250.363 -74.5651 0.275 8108 
8110 3 -227.088 250.643 -75.0051 0.14 8109 
8111 3 -225.428 250.363 -75.6151 0.275 8110 
8112 3 -222.658 249.243 -73.4451 0.14 8111 
8113 3 -219.607 248.703 -73.4451 0.275 8112 
8114 3 -217.678 248.153 -72.6651 0.14 8113 
8115 3 -216.287 247.323 -72.5851 0.275 8114 
8116 3 -215.178 247.873 -72.5851 0.275 8115 
8117 3 -214.348 246.763 -70.2451 0.14 8116 
8118 3 -213.238 246.213 -70.2451 0.275 8117 
8119 3 -209.917 245.383 -67.9051 0.14 8118 
8120 3 -207.977 244.553 -69.5351 0.275 8119 
8121 3 -206.308 243.443 -69.8951 0.14 8120 
8122 3 -204.928 243.713 -70.2451 0.275 8121 
8123 3 -203.537 243.713 -70.2451 0.14 8122 
8124 3 -202.167 244.273 -70.2451 0.275 8123 
8125 3 -199.667 244.273 -69.2851 0.14 8124 
8126 3 -197.727 243.993 -71.0251 0.275 8125 
8127 3 -196.897 244.823 -70.1551 0.14 8126 
8128 3 -195.787 245.383 -70.1551 0.275 8127 
8129 3 -193.848 246.213 -70.2451 0.14 8128 
8130 3 -193.297 247.323 -70.5051 0.275 8129 
8131 3 -257.248 161.303 113.965 0.275 7824 
8132 3 -258.077 162.413 115.175 0.275 8131 
8133 3 -258.907 163.513 115.175 0.275 8132 
8134 3 -260.017 164.893 116.735 0.275 8133 
8135 3 -261.397 164.893 119.335 0.14 8134 
8136 3 -262.228 164.623 119.335 0.14 8135 
8137 3 -262.788 163.513 120.895 0.275 8136 
8138 3 -264.447 162.133 119.335 0.14 8137 
8139 3 -266.108 161.853 119.335 0.275 8138 
8140 3 -267.217 161.023 119.335 0.14 8139 
8141 3 -268.597 161.023 119.335 0.275 8140 
8142 3 -256.538 164.283 112.315 0.415 7824 
8143 3 -257.368 166.233 112.925 0.415 8142 
8144 3 -257.928 168.173 112.925 0.415 8143 
8145 3 -259.308 170.663 112.925 0.415 8144 
8146 3 -259.587 173.433 112.755 0.555 8145 
8147 3 -261.798 175.653 115.095 0.415 8146 
8148 3 -261.527 177.313 118.995 0.555 8147 
8149 3 -262.907 180.363 118.385 0.415 8148 
8150 3 -263.618 182.073 106.165 0.555 8149 
8151 3 -264.168 185.683 106.255 0.555 8150 
8152 3 -264.998 187.893 107.125 0.275 8151 
8153 2 -224.767 177.513 48.4749 0.14 7871 
8154 2 -221.167 175.573 44.0449 0.14 8153 
8155 2 -215.628 174.463 41.0949 0.14 8154 
8156 2 -210.917 176.403 35.1149 0.14 8155 
8157 2 -208.697 176.963 35.2949 0.14 8156 
8158 2 -204.278 179.173 32.6949 0.14 8157 
8159 2 -218.808 -6.317 65.2749 0.14 7857 
8160 2 -217.697 -4.107 67.4349 0.14 8159 
8161 2 -214.647 -2.997 70.1249 0.14 8160 
8162 2 -209.938 -4.107 83.9849 0.14 8161 
8163 2 -207.167 -1.607 84.4149 0.14 8162 
8164 2 -205.787 -2.167 87.4549 0.14 8163 
8165 2 -204.118 0.053 92.2149 0.14 8164 
8166 2 -134.658 63.343 21.6849 0.14 7829 
8167 2 -134.387 71.943 22.5649 0.14 8166 
8168 2 -134.658 74.423 22.2949 0.14 8167 
8169 2 -137.428 79.963 26.2849 0.14 8168 
8170 2 -137.428 85.243 26.4549 0.14 8169 
8171 2 -289.397 142.193 -25.7051 0.14 7847 
8172 2 -290.507 144.413 -32.9851 0.14 8171 
8173 2 -292.168 147.183 -40.7851 0.14 8172 
8174 2 -296.318 152.173 -34.1951 0.14 8173 
8175 2 -299.647 158.263 -36.7151 0.14 8174 
8176 3 -261.488 100.243 25.3249 0.415 7836 
8177 3 -262.048 101.903 17.9649 0.14 8176 
8178 3 -263.428 101.343 18.0449 0.275 8177 
8179 3 -265.368 101.073 12.0749 0.14 8178 
8180 3 -267.027 99.963 12.0749 0.415 8179 
8181 3 -268.967 97.743 2.1049 0.14 8180 
8182 3 -270.077 97.473 1.4949 0.14 8181 
8183 3 -270.908 97.473 2.2749 0.275 8182 
8184 3 -273.128 98.303 -2.3151 0.14 8183 
8185 3 -274.217 98.023 -3.9551 0.415 8184 
8186 3 -276.168 97.193 -12.3651 0.14 8185 
8187 3 -277.558 96.363 -13.5751 0.275 8186 
8188 3 -280.048 94.703 -25.5351 0.14 8187 
8189 3 -281.158 94.703 -25.1051 0.415 8188 
8190 3 -284.207 92.483 -34.4551 0.14 8189 
8191 3 -285.587 91.933 -52.3951 0.555 8190 
8192 2 -269.897 184.503 46.6449 0.14 7852 
8193 2 -269.897 190.603 49.7649 0.14 8192 
8194 2 -272.947 195.863 54.2649 0.14 8193 
8195 2 -275.428 198.353 61.0249 0.14 8194 
8196 2 -276.267 205.563 62.4149 0.14 8195 
8197 2 -277.097 208.883 62.9349 0.14 8196 
8198 2 -289.118 147.463 -27.6151 0.14 7847 
8199 2 -292.168 154.103 -30.2151 0.14 8198 
8200 2 -292.998 158.263 -32.8951 0.14 8199 
8201 2 -294.938 165.463 -35.0651 0.14 8200 
8202 2 -298.818 177.373 -31.8551 0.14 8201 
8203 2 -300.197 182.913 -27.8751 0.14 8202 
8204 2 -302.967 190.953 -27.0051 0.14 8203 
8205 2 -275.878 175.513 43.0849 0.14 7852 
8206 2 -281.977 173.843 36.6749 0.14 8205 
8207 2 -285.858 170.243 26.1049 0.14 8206 
8208 2 -290.007 170.803 19.9549 0.14 8207 
8209 2 -294.717 172.463 13.1149 0.14 8208 
8210 2 -301.908 173.013 13.8949 0.14 8209 
8211 2 -303.858 171.633 12.5049 0.14 8210 
8212 2 -305.517 172.463 12.3349 0.14 8211 
8213 2 -307.738 171.913 11.4649 0.14 8212 
8214 2 -315.217 172.743 6.6949 0.14 8213 
8215 2 -318.397 174.753 -1.8751 0.14 8214 
8216 2 -221.868 -14.557 76.4449 0.14 7857 
8217 2 -222.417 -17.047 81.8149 0.14 8216 
8218 2 -221.588 -22.317 84.9349 0.14 8217 
8219 2 -222.417 -23.977 86.2349 0.14 8218 
8220 2 -220.207 -27.857 89.7949 0.14 8219 
8221 2 -235.898 -72.687 20.5649 0.14 7864 
8222 2 -235.338 -76.837 20.3949 0.14 8221 
8223 2 -235.338 -80.437 20.2149 0.14 8222 
8224 2 -227.628 182.973 47.8549 0.14 7871 
8225 2 -305.788 -128.027 23.0749 0.14 7887 
8226 2 -304.688 -134.957 18.5649 0.14 8225 
8227 2 -306.618 -138.277 15.2849 0.14 8226 
8228 2 -308.837 -141.327 15.1849 0.14 8227 
8229 2 -310.498 -143.817 15.1849 0.14 8228 
8230 2 -311.878 -147.147 15.1849 0.14 8229 
8231 2 -314.928 -151.297 11.4649 0.14 8230 
8232 2 -314.658 -154.897 11.4649 0.14 8231 
8233 2 -240.068 139.123 81.2949 0.14 7892 
8234 2 -239.787 144.663 77.7449 0.14 8233 
8235 2 -240.618 147.703 76.0149 0.14 8234 
8236 2 -241.457 151.313 76.0149 0.14 8235 
8237 2 -418.618 -209.217 46.9849 0.14 7925 
8238 2 -420.558 -211.707 45.4249 0.14 8237 
8239 2 -423.048 -216.137 43.1749 0.14 8238 
8240 2 -427.477 -217.807 42.7449 0.14 8239 
8241 2 -430.248 -222.497 40.4049 0.14 8240 
8242 2 -434.408 -224.997 37.7149 0.14 8241 
8243 2 -435.237 -230.547 36.0749 0.14 8242 
8244 2 -437.727 -232.207 36.0749 0.14 8243 
8245 2 -438.558 -235.247 36.0749 0.14 8244 
8246 2 -439.118 -237.467 36.0749 0.14 8245 
8247 2 -442.158 -241.627 36.0749 0.14 8246 
8248 2 -444.658 -245.227 33.9949 0.14 8247 
8249 2 -448.528 -251.047 33.9949 0.14 8248 
8250 2 -450.748 -253.817 34.0749 0.14 8249 
8251 2 -453.237 -255.197 33.6449 0.14 8250 
8252 2 -453.237 -257.137 33.6449 0.14 8251 
8253 2 -456.288 -259.357 31.7349 0.14 8252 
8254 2 -460.717 -263.507 31.7349 0.14 8253 
8255 2 -200.118 181.943 31.5649 0.14 8158 
8256 2 -193.468 182.503 25.3249 0.14 8255 
8257 2 -186.537 183.603 19.0049 0.14 8256 
8258 2 -177.678 186.653 13.1949 0.14 8257 
8259 2 -170.757 191.083 11.7249 0.14 8258 
8260 2 -162.727 193.853 8.6049 0.14 8259 
8261 2 -159.118 195.523 8.0849 0.14 8260 
8262 2 -154.688 199.123 0.0249 0.14 8261 
8263 2 -154.977 201.893 0.1149 0.14 8262 
8264 2 -150.908 205.963 -1.9651 0.14 8263 
8265 2 -144.257 212.063 -3.2651 0.14 8264 
8266 2 -142.318 212.893 -4.9951 0.14 8265 
8267 2 -140.098 212.063 -5.7751 0.14 8266 
8268 2 -132.068 212.063 -2.3951 0.14 8267 
8269 2 -121.537 206.803 -3.0951 0.14 8268 
8270 2 -111.018 201.263 -13.5751 0.14 8269 
8271 2 -108.518 197.383 -10.8951 0.14 8270 
8272 2 -108.248 193.503 -10.6351 0.14 8271 
8273 2 -106.857 190.183 -13.6651 0.14 8272 
8274 2 -102.438 183.253 -17.2151 0.14 8273 
8275 2 -101.878 178.263 -17.0451 0.14 8274 
8276 2 -97.9975 173.283 -20.3351 0.14 8275 
8277 2 -93.5675 168.853 -19.2051 0.14 8276 
8278 2 -85.8075 162.203 -21.9851 0.14 8277 
8279 2 -74.7275 159.713 -23.4551 0.14 8278 
8280 2 -70.0175 161.643 -23.4551 0.14 8279 
8281 2 -203.257 185.743 34.9449 0.14 8158 
8282 2 -202.707 191.843 34.9449 0.14 8281 
8283 2 -202.147 195.723 34.9449 0.14 8282 
8284 2 -203.537 203.193 35.2049 0.14 8283 
8285 2 -203.537 209.573 39.0149 0.14 8284 
8286 2 -205.468 219.543 30.2649 0.14 8285 
8287 2 -205.197 225.083 28.7049 0.14 8286 
8288 2 -222.257 184.503 46.0349 0.14 8224 
8289 2 -280.587 207.083 62.3249 0.14 8197 
8290 2 -282.257 203.213 62.3249 0.14 8289 
8291 2 -283.087 200.443 62.3249 0.14 8290 
8292 2 -288.347 200.713 67.5249 0.14 8291 
8293 2 -238.118 144.383 80.9549 0.14 8236 
8294 2 -235.628 138.843 82.1649 0.14 8293 
8295 2 -202.188 -2.717 87.3649 0.14 8165 
8296 2 -201.077 -6.597 89.4449 0.14 8295 
8297 2 -197.748 -10.747 91.9549 0.14 8296 
8298 2 -194.977 -12.687 94.9049 0.14 8297 
8299 2 -193.598 -14.627 94.9849 0.14 8298 
8300 2 -191.658 -14.347 95.2449 0.14 8299 
8301 2 -189.167 -18.227 97.6749 0.14 8300 
8302 2 -205.227 2.823 91.1749 0.14 8165 
8303 2 -207.167 5.043 88.8349 0.14 8302 
8304 2 -209.107 5.593 85.9749 0.14 8303 
8305 2 -213.537 8.643 84.9349 0.14 8304 
8306 2 -216.037 11.133 81.9049 0.14 8305 
8307 2 -217.428 13.903 78.1049 0.14 8306 
8308 2 -217.968 17.783 78.0149 0.14 8307 
8309 2 -220.188 21.933 78.0149 0.14 8308 
8310 2 -221.398 -30.437 94.4649 0.14 8220 
8311 2 -221.398 -33.757 94.6449 0.14 8310 
8312 2 -222.227 -38.747 99.5849 0.14 8311 
8313 2 -221.678 -41.517 104.005 0.14 8312 
8314 2 -221.947 -44.827 107.985 0.14 8313 
8315 2 -220.848 -47.327 110.235 0.14 8314 
8316 2 -220.287 -50.937 112.055 0.14 8315 
8317 2 -222.778 -58.137 104.855 0.14 8316 
8318 2 -221.118 -65.047 107.385 0.14 8317 
8319 2 -458.158 -270.197 28.6149 0.14 8254 
8320 2 -457.607 -276.297 25.3249 0.14 8319 
8321 2 -455.668 -281.837 20.3949 0.14 8320 
8322 2 -452.618 -287.647 19.9549 0.14 8321 
8323 2 -447.077 -290.147 19.5349 0.14 8322 
8324 2 -441.538 -293.187 16.7449 0.14 8323 
8325 2 -440.428 -299.837 16.6749 0.14 8324 
8326 2 -436.827 -303.437 8.1749 0.14 8325 
8327 2 -433.788 -307.037 8.0849 0.14 8326 
8328 2 -430.737 -309.537 7.0449 0.14 8327 
8329 2 -432.957 -312.577 1.3249 0.14 8328 
8330 2 -432.957 -315.627 1.3249 0.14 8329 
8331 2 -429.628 -318.957 -3.2651 0.14 8330 
8332 2 -427.137 -320.617 -15.7451 0.14 8331 
8333 2 -425.197 -318.117 -15.7451 0.14 8332 
8334 2 -426.577 -316.187 -18.2551 0.14 8333 
8335 2 -137.158 88.273 22.8149 0.14 8170 
8336 2 -138.267 92.713 20.1249 0.14 8335 
8337 2 -139.098 97.693 11.2949 0.14 8336 
8338 2 -139.098 102.963 15.7049 0.14 8337 
8339 2 -136.598 110.993 7.8249 0.14 8338 
8340 2 -135.947 120.783 6.0949 0.14 8339 
8341 2 -136.777 127.983 6.0949 0.14 8340 
8342 2 -135.667 134.633 9.9049 0.14 8341 
8343 2 -133.178 142.393 14.0649 0.14 8342 
8344 2 -131.517 145.713 14.1549 0.14 8343 
8345 2 -134.287 151.253 14.1549 0.14 8344 
8346 2 -131.517 160.953 16.3149 0.14 8345 
8347 2 -138.818 88.833 27.6649 0.14 8170 
8348 2 -139.647 92.713 19.5349 0.14 8347 
8349 2 -307.007 193.863 -26.3151 0.14 8204 
8350 2 -312.827 198.013 -16.6951 0.14 8349 
8351 2 -316.147 202.173 -14.7051 0.14 8350 
8352 2 -320.308 208.543 -12.1951 0.14 8351 
8353 2 -323.347 212.973 -16.2651 0.14 8352 
8354 2 -328.618 216.573 -16.2651 0.14 8353 
8355 2 -332.217 217.683 -14.4451 0.14 8354 
8356 2 -334.707 224.053 -11.7551 0.14 8355 
8357 2 -303.798 161.033 -42.0851 0.14 8175 
8358 2 -299.647 161.313 -33.1551 0.14 8175 
8359 2 -302.128 164.353 -30.0351 0.14 8358 
8360 2 -306.298 169.063 -26.4851 0.14 8359 
8361 2 -315.158 178.763 -19.1251 0.14 8360 
8362 2 -315.707 182.913 -17.8251 0.14 8361 
8363 2 -319.587 182.913 -15.6551 0.14 8362 
8364 2 -328.457 191.783 -3.7851 0.14 8363 
8365 2 -335.368 200.703 11.2049 0.14 8364 
8366 2 -337.577 200.423 12.0749 0.14 8365 
8367 2 -340.628 202.363 12.0749 0.14 8366 
8368 3 -284.207 91.093 -52.3951 0.14 8191 
8369 3 -283.097 91.093 -51.1851 0.555 8368 
8370 3 -281.438 88.333 -63.5651 0.14 8369 
8371 3 -281.707 87.223 -64.7851 0.275 8370 
8372 3 -281.988 85.833 -68.5951 0.14 8371 
8373 3 -281.988 84.453 -68.5951 0.275 8372 
8374 3 -284.207 82.513 -68.5951 0.14 8373 
8375 3 -284.757 81.123 -67.8151 0.275 8374 
8376 3 -285.038 80.303 -71.8851 0.14 8375 
8377 3 -285.868 78.083 -71.8051 0.275 8376 
8378 3 -286.418 73.923 -71.8051 0.14 8377 
8379 3 -288.918 71.983 -71.8051 0.415 8378 
8380 3 -289.188 69.213 -72.3151 0.14 8379 
8381 3 -290.298 67.003 -72.3151 0.275 8380 
8382 3 -292.238 64.233 -72.8451 0.14 8381 
8383 3 -293.068 63.123 -73.7851 0.275 8382 
8384 3 -294.457 60.903 -75.8751 0.14 8383 
8385 3 -295.558 59.793 -75.8751 0.275 8384 
8386 3 -295.288 58.683 -76.9151 0.14 8385 
8387 3 -295.837 57.583 -76.9151 0.275 8386 
8388 3 -297.498 57.583 -78.7351 0.14 8387 
8389 3 -298.887 57.863 -80.1151 0.415 8388 
8390 3 -299.717 55.643 -83.4951 0.14 8389 
8391 3 -301.097 55.363 -84.5351 0.275 8390 
8392 3 -301.928 54.813 -88.3551 0.14 8391 
8393 3 -302.207 53.983 -88.3551 0.275 8392 
8394 3 -303.597 55.083 -89.9151 0.14 8393 
8395 3 -304.977 54.253 -89.8251 0.415 8394 
8396 3 -305.257 52.313 -94.2451 0.14 8395 
8397 3 -304.707 50.113 -96.5851 0.14 8396 
8398 3 -306.938 48.223 -97.4451 0.275 8397 
8399 3 -307.488 46.843 -104.125 0.14 8398 
8400 3 -308.038 45.733 -108.195 0.275 8399 
8401 3 -286.418 91.373 -80.3751 0.275 8191 
8402 3 -287.808 91.093 -80.3751 0.555 8401 
8403 3 -288.358 93.313 -90.2551 0.14 8402 
8404 3 -288.358 93.593 -90.3451 0.275 8403 
8405 3 -289.467 94.423 -92.4251 0.14 8404 
8406 3 -290.577 94.143 -93.2851 0.275 8405 
8407 3 -291.957 93.313 -93.3751 0.14 8406 
8408 3 -293.628 92.763 -93.3751 0.275 8407 
8409 3 -295.007 91.653 -93.6351 0.14 8408 
8410 3 -296.118 91.373 -92.1651 0.275 8409 
8411 3 -297.777 90.263 -93.0251 0.14 8410 
8412 3 -298.608 89.163 -93.0251 0.275 8411 
8413 3 -300.267 88.603 -96.4051 0.14 8412 
8414 3 -301.658 88.063 -96.4051 0.275 8413 
8415 3 -301.928 86.393 -98.3151 0.14 8414 
8416 3 -303.318 85.553 -98.0551 0.275 8415 
8417 2 -276.538 216.183 68.8249 0.14 8197 
8418 2 -277.928 218.673 68.8249 0.14 8417 
8419 2 -320.618 171.703 2.7949 0.14 8215 
8420 2 -324.767 173.923 2.7949 0.14 8419 
8421 2 -327.538 173.643 -4.2151 0.14 8420 
8422 2 -331.418 173.643 -4.1351 0.14 8421 
8423 2 -336.678 170.593 -2.9151 0.14 8422 
8424 2 -339.178 170.313 -4.7351 0.14 8423 
8425 2 -344.158 169.483 -10.5451 0.14 8424 
8426 2 -349.697 168.383 -11.9351 0.14 8425 
8427 2 -354.408 168.643 -11.5851 0.14 8426 
8428 2 -354.408 170.033 -9.9351 0.14 8427 
8429 2 -361.058 171.983 -16.9551 0.14 8428 
8430 2 -365.477 172.533 -19.7251 0.14 8429 
8431 2 -369.918 171.423 -21.8051 0.14 8430 
8432 2 -315.767 -158.497 13.0349 0.14 8232 
8433 2 -318.808 -163.487 13.0349 0.14 8432 
8434 2 -319.368 -167.087 13.0349 0.14 8433 
8435 2 -319.918 -170.967 13.0349 0.14 8434 
8436 2 -322.137 -174.287 14.2349 0.14 8435 
8437 2 -323.517 -177.887 11.9849 0.14 8436 
8438 2 -322.967 -182.327 11.9849 0.14 8437 
8439 2 -325.178 -185.927 11.9849 0.14 8438 
8440 2 -325.738 -188.137 11.9849 0.14 8439 
8441 2 -327.678 -190.357 11.9849 0.14 8440 
8442 2 -330.168 -195.897 11.9849 0.14 8441 
8443 2 -331.277 -197.837 11.9849 0.14 8442 
8444 2 -332.827 -204.337 10.4249 0.14 8443 
8445 2 -334.488 -209.867 10.4249 0.14 8444 
8446 2 -336.428 -214.307 10.5949 0.14 8445 
8447 2 -336.697 -220.117 10.5949 0.14 8446 
8448 2 -338.637 -222.057 11.3749 0.14 8447 
8449 2 -341.967 -227.887 11.4649 0.14 8448 
8450 2 -345.007 -230.367 11.4649 0.14 8449 
8451 2 -345.568 -240.347 10.4249 0.14 8450 
8452 2 -347.947 -244.637 14.6749 0.14 8451 
8453 2 -351.267 -248.517 14.6749 0.14 8452 
8454 2 -352.928 -251.007 15.1049 0.14 8453 
8455 2 -355.428 -252.947 15.7949 0.14 8454 
8456 2 -357.087 -257.097 16.6749 0.14 8455 
8457 2 -234.667 -83.617 20.1249 0.14 8223 
8458 2 -232.188 -88.047 23.4249 0.14 8457 
8459 2 -230.237 -92.207 22.5649 0.14 8458 
8460 2 -226.637 -99.957 31.4749 0.14 8459 
8461 2 -224.977 -104.117 28.7949 0.14 8460 
8462 2 -223.868 -108.827 28.7949 0.14 8461 
8463 2 -223.037 -117.417 33.1249 0.14 8462 
8464 2 -221.257 -123.357 16.2249 0.14 8463 
8465 2 -220.147 -127.237 20.0449 0.14 8464 
8466 2 -219.318 -134.437 20.0449 0.14 8465 
8467 2 -220.428 -143.307 20.1249 0.14 8466 
8468 2 -217.378 -151.617 26.8849 0.14 8467 
8469 2 -216.838 -158.537 29.9149 0.14 8468 
8470 2 -214.607 -167.677 30.9549 0.14 8469 
8471 2 -213.947 -172.187 38.2349 0.14 8470 
8472 2 -304.358 197.593 -26.7451 0.14 8204 
8473 2 -305.467 200.093 -27.6151 0.14 8472 
8474 2 -304.628 204.523 -28.4751 0.14 8473 
8475 2 -303.248 213.113 -21.4651 0.14 8474 
8476 2 -318.267 174.953 2.8849 0.14 8215 
8477 2 -319.647 177.453 6.6949 0.14 8476 
8478 2 -322.967 181.603 2.7949 0.14 8477 
8479 2 -328.788 188.533 7.5649 0.14 8478 
8480 2 -331.007 193.513 10.5149 0.14 8479 
8481 2 -333.777 198.223 12.1549 0.14 8480 
8482 2 -337.378 207.923 5.5749 0.14 8481 
8483 2 -337.658 213.463 5.5749 0.14 8482 
8484 2 -339.318 220.383 5.3949 0.14 8483 
8485 2 -339.587 225.093 2.2749 0.14 8484 
8486 2 -341.527 231.743 2.2749 0.14 8485 
8487 2 -340.697 234.773 2.2749 0.14 8486 
8488 2 -340.147 243.933 0.8949 0.14 8487 
8489 2 -219.457 -33.757 93.5149 0.14 8220 
8490 2 -218.628 -39.027 95.1649 0.14 8489 
8491 2 -217.797 -46.227 87.5349 0.14 8490 
8492 2 -216.137 -50.107 83.2949 0.14 8491 
8493 2 -215.767 -50.407 85.7149 0.14 8492 
8494 2 -235.628 -84.057 24.3749 0.14 8223 
8495 2 -235.628 -90.147 17.7049 0.14 8494 
8496 2 -235.628 -93.757 13.7149 0.14 8495 
8497 2 -236.457 -97.907 13.2849 0.14 8496 
8498 2 -235.908 -105.387 18.3149 0.14 8497 
8499 2 -235.628 -115.637 20.6449 0.14 8498 
8500 2 -233.378 -118.047 14.4049 0.14 8499 
8501 2 -227.908 190.183 45.1649 0.14 8224 
8502 2 -229.848 192.673 39.5349 0.14 8501 
8503 2 -232.068 196.823 40.1449 0.14 8502 
8504 2 -232.618 201.813 30.3549 0.14 8503 
8505 2 -234.278 204.303 32.2549 0.14 8504 
8506 2 -232.618 211.503 17.9649 0.14 8505 
8507 2 -233.447 213.443 18.2249 0.14 8506 
8508 2 -235.387 218.713 18.5649 0.14 8507 
8509 2 -310.658 -162.237 10.2549 0.14 8232 
8510 2 -307.337 -168.887 9.1249 0.14 8509 
8511 2 -305.678 -176.357 9.1249 0.14 8510 
8512 2 -242.007 153.803 75.9249 0.14 8236 
8513 2 -242.558 158.513 75.9249 0.14 8512 
8514 2 -242.287 161.553 72.8949 0.14 8513 
8515 2 -462.267 -266.967 28.0149 0.14 8254 
8516 2 -464.207 -270.287 28.0149 0.14 8515 
8517 2 -235.748 225.053 15.9649 0.14 8508 
8518 2 -237.118 227.553 15.9649 0.14 8517 
8519 2 -237.118 234.463 15.9649 0.14 8518 
8520 2 -236.017 251.373 15.9649 0.14 8519 
8521 2 -237.118 259.683 15.9649 0.14 8520 
8522 2 -238.417 265.953 12.8549 0.14 8521 
8523 2 -238.137 272.333 12.8549 0.14 8522 
8524 2 -239.248 278.423 16.7449 0.14 8523 
8525 2 -238.968 283.963 16.6749 0.14 8524 
8526 2 -237.857 290.883 14.8449 0.14 8525 
8527 2 -238.688 296.703 12.8549 0.14 8526 
8528 2 -236.477 301.963 16.2249 0.14 8527 
8529 2 -235.648 308.343 3.9249 0.14 8528 
8530 2 -277.097 222.553 77.4849 0.14 8418 
8531 2 -275.158 228.653 76.2749 0.14 8530 
8532 2 -274.878 237.513 83.4649 0.14 8531 
8533 2 -276.818 241.673 85.1949 0.14 8532 
8534 2 -275.988 245.823 82.9449 0.14 8533 
8535 2 -275.428 249.983 87.6249 0.14 8534 
8536 2 -276.538 254.413 90.5749 0.14 8535 
8537 2 -278.207 261.613 92.9949 0.14 8536 
8538 2 -277.928 267.983 94.8149 0.14 8537 
8539 2 -278.757 276.013 94.5549 0.14 8538 
8540 2 -280.587 282.533 97.7649 0.14 8539 
8541 2 -280.858 290.563 98.8849 0.14 8540 
8542 2 -282.248 296.933 101.225 0.14 8541 
8543 2 -284.188 301.923 100.795 0.14 8542 
8544 2 -284.738 306.913 102.095 0.14 8543 
8545 2 -280.587 313.833 104.515 0.14 8544 
8546 2 -279.197 321.033 104.515 0.14 8545 
8547 2 -277.818 327.403 107.895 0.14 8546 
8548 2 -277.428 331.983 117.255 0.14 8547 
8549 2 -275.488 342.783 119.775 0.14 8548 
8550 2 -274.378 348.323 122.195 0.14 8549 
8551 2 -274.378 351.653 115.695 0.14 8550 
8552 2 -272.998 354.143 109.805 0.14 8551 
8553 2 -272.428 357.743 110.935 0.14 8552 
8554 2 -271.327 360.783 110.935 0.14 8553 
8555 2 -272.168 365.223 110.935 0.14 8554 
8556 2 -270.777 374.353 110.935 0.14 8555 
8557 2 -263.467 401.933 115.355 0.14 8556 
8558 2 -259.587 414.663 115.355 0.14 8557 
8559 2 -278.928 234.333 67.5249 0.14 8418 
8560 2 -280.858 244.303 62.6749 0.14 8559 
8561 2 -282.798 246.523 62.4949 0.14 8560 
8562 2 -281.418 250.953 62.1549 0.14 8561 
8563 2 -283.077 258.153 59.7249 0.14 8562 
8564 2 -283.408 268.363 62.3249 0.14 8563 
8565 2 -284.238 274.453 54.4349 0.14 8564 
8566 2 -286.178 278.603 52.2749 0.14 8565 
8567 2 -284.238 291.903 60.7649 0.14 8566 
8568 2 -283.957 299.383 52.4449 0.14 8567 
8569 2 -288.118 311.013 49.5149 0.14 8568 
8570 2 -293.267 319.193 49.1549 0.14 8569 
8571 2 -370.038 168.003 -19.9851 0.14 8431 
8572 2 -371.148 163.843 -23.8851 0.14 8571 
8573 2 -375.577 172.433 -17.6451 0.14 8431 
8574 2 -380.288 171.313 -24.1451 0.14 8573 
8575 2 -386.938 167.723 -37.9251 0.14 8574 
8576 2 -394.697 164.393 -40.7851 0.14 8575 
8577 2 -403.558 165.503 -46.2451 0.14 8576 
8578 2 -407.158 165.233 -46.8451 0.14 8577 
8579 2 -412.697 163.563 -45.1151 0.14 8578 
8580 2 -415.748 161.063 -45.1151 0.14 8579 
8581 2 -419.628 160.783 -43.9851 0.14 8580 
8582 2 -423.778 161.063 -43.9851 0.14 8581 
8583 2 -426.267 160.523 -43.9051 0.14 8582 
8584 2 -432.368 160.523 -43.8151 0.14 8583 
8585 2 -440.118 161.353 -47.0951 0.14 8584 
8586 2 -447.048 161.893 -46.2451 0.14 8585 
8587 2 -452.587 163.283 -47.0951 0.14 8586 
8588 2 -458.957 164.953 -53.7751 0.14 8587 
8589 2 -464.498 169.383 -53.7751 0.14 8588 
8590 2 -467.548 171.873 -55.0651 0.14 8589 
8591 2 -470.038 173.263 -56.8951 0.14 8590 
8592 2 -477.517 178.523 -61.1451 0.14 8591 
8593 2 -482.778 180.183 -61.1451 0.14 8592 
8594 2 -486.028 182.993 -67.9851 0.14 8593 
8595 2 -487.697 186.033 -70.0651 0.14 8594 
8596 2 -492.678 190.473 -74.9251 0.14 8595 
8597 2 -497.947 193.793 -76.7451 0.14 8596 
8598 2 -504.318 193.793 -80.0351 0.14 8597 
8599 2 -507.087 197.113 -80.5551 0.14 8598 
8600 2 -516.767 202.103 -80.8151 0.14 8599 
8601 2 -523.148 204.873 -81.5051 0.14 8600 
8602 2 -528.138 208.473 -81.5951 0.14 8601 
8603 2 -530.628 212.353 -81.5951 0.14 8602 
8604 2 -341.788 249.183 2.9749 0.14 8488 
8605 2 -343.727 254.173 2.9749 0.14 8604 
8606 2 -342.618 263.313 3.6649 0.14 8605 
8607 2 -340.397 269.683 3.4049 0.14 8606 
8608 2 -340.128 274.393 8.3449 0.14 8607 
8609 2 -339.568 292.403 5.5749 0.14 8608 
8610 2 -338.188 297.383 9.9049 0.14 8609 
8611 2 -334.587 300.713 8.3449 0.14 8610 
8612 2 -332.647 303.753 8.3449 0.14 8611 
8613 2 -332.017 309.483 10.5149 0.14 8612 
8614 2 -331.738 314.743 8.0849 0.14 8613 
8615 2 -334.238 318.073 11.7249 0.14 8614 
8616 2 -334.788 321.673 10.8549 0.14 8615 
8617 2 -335.618 334.413 6.6149 0.14 8616 
8618 2 -332.568 337.733 6.6149 0.14 8617 
8619 2 -245.598 167.373 77.4849 0.14 8514 
8620 2 -247.827 173.473 79.0449 0.14 8619 
8621 2 -247.827 177.073 81.9949 0.14 8620 
8622 2 -249.487 181.223 85.7149 0.14 8621 
8623 2 -249.757 188.693 88.6649 0.14 8622 
8624 2 -249.757 191.463 88.9249 0.14 8623 
8625 2 -250.868 198.113 91.2649 0.14 8624 
8626 2 -250.037 201.433 94.7249 0.14 8625 
8627 2 -250.598 207.803 94.9849 0.14 8626 
8628 2 -358.748 -255.717 20.4749 0.14 8456 
8629 2 -362.077 -257.377 20.4749 0.14 8628 
8630 2 -357.918 -260.147 15.9649 0.14 8456 
8631 2 -359.027 -262.087 15.9649 0.14 8630 
8632 2 -311.288 -179.357 10.9449 0.14 8511 
8633 2 -313.788 -181.297 10.5949 0.14 8632 
8634 2 -318.767 -187.397 9.1249 0.14 8633 
8635 2 -323.197 -192.107 9.1249 0.14 8634 
8636 2 -327.908 -197.087 12.4249 0.14 8635 
8637 2 -330.128 -203.187 9.9949 0.14 8636 
8638 2 -332.068 -205.677 9.9949 0.14 8637 
8639 2 -334.837 -207.897 9.9949 0.14 8638 
8640 2 -338.158 -213.707 9.2949 0.14 8639 
8641 2 -338.438 -218.417 9.2949 0.14 8640 
8642 2 -343.147 -225.057 9.4749 0.14 8641 
8643 2 -346.188 -228.387 9.0349 0.14 8642 
8644 2 -347.577 -233.657 5.9249 0.14 8643 
8645 2 -347.298 -240.297 5.5749 0.14 8644 
8646 2 -345.358 -245.287 1.4949 0.14 8645 
8647 2 -343.147 -247.777 -0.5751 0.14 8646 
8648 2 -460.658 -276.647 26.5449 0.14 8516 
8649 2 -458.168 -279.697 30.1749 0.14 8648 
8650 2 -457.058 -283.847 25.8449 0.14 8649 
8651 2 -455.947 -287.177 31.7349 0.14 8650 
8652 2 -455.398 -294.097 29.4849 0.14 8651 
8653 2 -456.507 -301.027 36.0749 0.14 8652 
8654 2 -456.778 -306.567 38.1549 0.14 8653 
8655 2 -454.288 -314.597 34.7749 0.14 8654 
8656 2 -452.068 -320.137 27.8349 0.14 8655 
8657 2 -449.288 -323.587 22.2949 0.14 8656 
8658 2 -447.898 -327.457 22.2949 0.14 8657 
8659 2 -444.017 -330.787 22.2949 0.14 8658 
8660 2 -439.868 -330.787 22.2949 0.14 8659 
8661 2 -436.818 -332.997 22.3949 0.14 8660 
8662 2 -430.447 -337.707 18.1449 0.14 8661 
8663 2 -213.947 -176.057 34.4249 0.14 8471 
8664 2 -212.568 -178.827 31.3949 0.14 8663 
8665 2 -211.178 -182.427 36.3349 0.14 8664 
8666 2 -210.068 -187.967 30.8749 0.14 8665 
8667 2 -210.068 -195.437 25.6749 0.14 8666 
8668 2 -211.457 -201.267 21.7849 0.14 8667 
8669 2 -212.568 -205.147 19.7849 0.14 8668 
8670 2 -212.838 -213.177 17.3549 0.14 8669 
8671 2 -212.007 -218.437 15.2849 0.14 8670 
8672 2 -212.287 -225.647 11.9849 0.14 8671 
8673 2 -212.167 -234.637 9.0349 0.14 8672 
8674 2 -212.727 -241.567 9.0349 0.14 8673 
8675 2 -212.447 -248.217 9.0349 0.14 8674 
8676 2 -209.957 -251.537 9.0349 0.14 8675 
8677 2 -211.338 -177.027 38.9349 0.14 8471 
8678 2 -209.957 -182.287 38.9349 0.14 8677 
8679 2 -211.897 -189.487 38.9349 0.14 8678 
8680 2 -216.047 -193.917 39.8849 0.14 8679 
8681 2 -216.047 -198.357 39.8849 0.14 8680 
8682 2 -218.818 -204.437 39.8849 0.14 8681 
8683 2 -220.477 -208.047 39.8849 0.14 8682 
8684 2 -221.868 -213.867 39.8849 0.14 8683 
8685 2 -231.727 -119.437 7.4749 0.14 8500 
8686 2 -228.947 -118.047 7.4749 0.14 8685 
8687 2 -225.348 -121.377 7.4749 0.14 8686 
8688 2 -307.288 215.473 -13.3151 0.14 8475 
8689 2 -310.608 214.633 -13.3151 0.14 8688 
8690 2 -302.298 217.963 -26.2251 0.14 8475 
8691 2 -343.197 243.093 -0.6651 0.14 8488 
8692 2 -344.858 244.763 -0.6651 0.14 8691 
8693 2 -213.827 -49.297 84.9349 0.14 8493 
8694 2 -211.338 -54.827 87.0149 0.14 8693 
8695 2 -209.397 -54.827 90.9149 0.14 8694 
8696 2 -208.287 -57.047 91.9549 0.14 8695 
8697 2 -206.348 -58.717 93.0849 0.14 8696 
8698 2 -205.797 -63.697 96.7249 0.14 8697 
8699 2 -213.637 -57.027 81.2149 0.14 8493 
8700 2 -211.428 -60.357 77.0549 0.14 8699 
8701 2 -210.598 -65.047 75.4049 0.14 8700 
8702 2 -210.318 -70.327 70.1249 0.14 8701 
8703 2 -211.547 -74.637 61.8049 0.14 8702 
8704 2 -210.438 -79.067 61.8949 0.14 8703 
8705 2 -209.607 -85.717 56.2549 0.14 8704 
8706 2 -208.778 -89.597 56.2549 0.14 8705 
8707 2 -205.727 -93.197 53.3149 0.14 8706 
8708 2 -203.787 -97.907 58.2549 0.14 8707 
8709 2 -202.957 -102.887 52.7049 0.14 8708 
8710 2 -199.357 -109.257 52.7049 0.14 8709 
8711 2 -197.147 -112.307 50.1049 0.14 8710 
8712 2 -196.598 -115.907 49.2449 0.14 8711 
8713 2 -195.477 -118.957 48.9049 0.14 8712 
8714 2 -192.707 -123.937 48.9049 0.14 8713 
8715 2 -192.598 -127.397 50.1949 0.14 8714 
8716 2 -187.887 -133.487 45.0849 0.14 8715 
8717 2 -184.558 -138.477 43.0049 0.14 8716 
8718 2 -182.628 -143.737 46.2049 0.14 8717 
8719 2 -180.688 -149.557 39.2749 0.14 8718 
8720 2 -178.748 -155.377 37.0249 0.14 8719 
8721 2 -229.778 -126.917 16.9249 0.14 8500 
8722 2 -227.838 -129.957 16.9249 0.14 8721 
8723 2 -225.778 -132.487 14.3249 0.14 8722 
8724 2 -224.387 -139.137 13.5449 0.14 8723 
8725 2 -221.618 -143.567 9.5649 0.14 8724 
8726 2 -217.748 -153.547 7.9249 0.14 8725 
8727 2 -218.568 -157.417 7.8249 0.14 8726 
8728 2 -218.568 -161.017 7.8249 0.14 8727 
8729 2 -216.628 -163.787 5.8349 0.14 8728 
8730 2 -229.848 219.263 16.2249 0.14 8508 
8731 2 -223.477 216.493 29.3149 0.14 8730 
8732 2 -218.218 215.383 22.9049 0.14 8731 
8733 2 -213.507 215.113 20.1249 0.14 8732 
8734 2 -206.857 216.493 20.1249 0.14 8733 
8735 2 -202.707 217.323 18.1449 0.14 8734 
8736 2 -191.068 218.713 15.3649 0.14 8735 
8737 2 -183.868 220.093 12.4249 0.14 8736 
8738 2 -178.047 223.143 13.9749 0.14 8737 
8739 2 -169.457 224.803 13.7149 0.14 8738 
8740 2 -304.368 -182.407 7.9249 0.14 8511 
8741 2 -300.488 -189.607 7.9249 0.14 8740 
8742 2 -242.838 166.803 70.3949 0.14 8514 
8743 2 -244.778 171.783 69.6049 0.14 8742 
8744 2 -247.267 180.383 66.2249 0.14 8743 
8745 2 -248.378 186.193 64.7549 0.14 8744 
8746 2 -466.428 -273.057 26.9749 0.14 8516 
8747 2 -469.467 -273.887 27.2349 0.14 8746 
8748 2 -473.628 -274.997 27.4949 0.14 8747 
8749 2 -478.337 -280.257 27.9249 0.14 8748 
8750 2 -483.878 -281.917 22.9049 0.14 8749 
8751 2 -171.308 219.993 15.8949 0.14 8739 
8752 2 -176.577 220.273 15.8949 0.14 8751 
8753 2 -179.348 222.213 8.9549 0.14 8752 
8754 2 -180.727 224.713 7.0449 0.14 8753 
8755 2 -177.408 225.543 -3.3551 0.14 8754 
8756 2 -176.017 227.763 -7.0751 0.14 8755 
8757 2 -172.417 225.543 -15.2251 0.14 8756 
8758 2 -167.988 226.923 -36.5351 0.14 8757 
8759 2 -164.938 227.763 -47.5351 0.14 8758 
8760 2 -161.897 230.243 -58.3751 0.14 8759 
8761 2 -159.128 234.963 -67.4651 0.14 8760 
8762 2 -158.568 239.393 -72.4951 0.14 8761 
8763 2 -158.298 242.713 -76.1351 0.14 8762 
8764 2 -158.298 245.763 -79.4251 0.14 8763 
8765 2 -158.298 247.983 -87.2251 0.14 8764 
8766 2 -160.787 251.023 -92.4251 0.14 8765 
8767 2 -349.007 243.373 -1.0151 0.14 8692 
8768 2 -353.717 242.543 -0.9251 0.14 8767 
8769 2 -348.158 253.893 2.8849 0.14 8692 
8770 2 -350.378 259.713 -0.4051 0.14 8769 
8771 2 -350.928 266.913 -5.4351 0.14 8770 
8772 2 -350.928 276.333 -12.6251 0.14 8771 
8773 2 -352.038 281.593 -17.7351 0.14 8772 
8774 2 -353.697 287.413 -21.2051 0.14 8773 
8775 2 -356.467 293.783 -9.4151 0.14 8774 
8776 2 -359.238 301.543 -15.7451 0.14 8775 
8777 2 -359.517 304.863 -15.7451 0.14 8776 
8778 2 -253.248 185.233 66.4849 0.14 8745 
8779 2 -255.457 186.063 63.8849 0.14 8778 
8780 2 -257.407 188.003 62.8449 0.14 8779 
8781 2 -261.837 192.163 63.9749 0.14 8780 
8782 2 -265.438 199.913 64.7549 0.14 8781 
8783 2 -267.097 202.683 65.0149 0.14 8782 
8784 2 -267.097 209.883 66.5749 0.14 8783 
8785 2 -203.417 -69.107 96.8949 0.14 8698 
8786 2 -200.098 -70.777 98.1049 0.14 8785 
8787 2 -198.147 -75.757 100.015 0.14 8786 
8788 2 -196.488 -79.087 100.015 0.14 8787 
8789 2 -193.158 -82.137 100.965 0.14 8788 
8790 2 -190.387 -83.517 100.965 0.14 8789 
8791 2 -185.408 -86.837 99.6649 0.14 8790 
8792 2 -183.188 -90.717 101.315 0.14 8791 
8793 2 -206.178 -71.047 92.3049 0.14 8698 
8794 2 -206.738 -76.597 96.4649 0.14 8793 
8795 2 -203.417 -83.797 97.6749 0.14 8794 
8796 2 -202.857 -87.677 97.6749 0.14 8795 
8797 2 -202.028 -93.487 97.6749 0.14 8796 
8798 2 -199.808 -99.027 97.7649 0.14 8797 
8799 2 -195.928 -102.627 98.5449 0.14 8798 
8800 2 -195.928 -105.127 98.5449 0.14 8799 
8801 2 -176.417 -157.447 36.9349 0.14 8720 
8802 2 -174.477 -162.157 36.5049 0.14 8801 
8803 2 -171.147 -167.137 35.9849 0.14 8802 
8804 2 -170.318 -171.297 37.4549 0.14 8803 
8805 2 -167.837 -174.617 38.6749 0.14 8804 
8806 2 -162.287 -180.157 38.6749 0.14 8805 
8807 2 -159.238 -184.307 38.6749 0.14 8806 
8808 2 -154.527 -190.967 38.8449 0.14 8807 
8809 2 -150.378 -197.337 39.7149 0.14 8808 
8810 2 -149.267 -203.147 37.7149 0.14 8809 
8811 2 -146.777 -206.477 37.7149 0.14 8810 
8812 2 -144.007 -210.617 36.9349 0.14 8811 
8813 2 -139.848 -216.727 37.9749 0.14 8812 
8814 2 -139.738 -223.227 44.1249 0.14 8813 
8815 2 -136.968 -227.107 41.6149 0.14 8814 
8816 2 -136.408 -230.707 48.9849 0.14 8815 
8817 2 -135.027 -234.027 47.9449 0.14 8816 
8818 2 -131.697 -239.017 49.3349 0.14 8817 
8819 2 -126.718 -245.107 51.0649 0.14 8818 
8820 2 -120.617 -249.817 46.1249 0.14 8819 
8821 2 -116.468 -251.207 46.1249 0.14 8820 
8822 2 -110.098 -256.467 40.9249 0.14 8821 
8823 2 -107.047 -263.397 39.4549 0.14 8822 
8824 2 -104.827 -266.437 33.4749 0.14 8823 
8825 2 -104.158 -269.347 33.9049 0.14 8824 
8826 2 -103.058 -272.947 33.4749 0.14 8825 
8827 2 -103.887 -275.717 32.5149 0.14 8826 
8828 2 -102.778 -279.867 27.0649 0.14 8827 
8829 2 -104.438 -282.917 26.9749 0.14 8828 
8830 2 -180.568 -156.617 37.1149 0.14 8720 
8831 2 -179.738 -159.667 38.0649 0.14 8830 
8832 2 -178.908 -164.367 32.8649 0.14 8831 
8833 2 -179.457 -166.587 30.9549 0.14 8832 
8834 2 -181.678 -171.577 27.7549 0.14 8833 
8835 2 -184.167 -175.727 27.7549 0.14 8834 
8836 2 -184.167 -179.327 22.5649 0.14 8835 
8837 2 -185.278 -182.927 16.8349 0.14 8836 
8838 2 -183.887 -188.467 17.7049 0.14 8837 
8839 2 -183.618 -193.457 14.5849 0.14 8838 
8840 2 -186.107 -195.937 13.8949 0.14 8839 
8841 2 -185.278 -198.437 11.4649 0.14 8840 
8842 2 -186.477 -202.107 40.5749 0.14 8841 
8843 2 -187.308 -209.587 37.2849 0.14 8842 
8844 2 -188.688 -213.467 34.5949 0.14 8843 
8845 2 -193.397 -220.387 34.5949 0.14 8844 
8846 2 -193.678 -223.437 36.3349 0.14 8845 
8847 2 -194.507 -233.407 29.8349 0.14 8846 
8848 2 -194.787 -240.327 28.7949 0.14 8847 
8849 2 -196.457 -247.257 28.7949 0.14 8848 
8850 2 -197.778 -251.277 23.5049 0.14 8849 
8851 2 -198.327 -256.537 13.8949 0.14 8850 
8852 2 -198.887 -262.357 19.3449 0.14 8851 
8853 2 -202.207 -264.847 13.5449 0.14 8852 
8854 2 -204.697 -267.337 13.5449 0.14 8853 
8855 2 -204.977 -269.557 13.5449 0.14 8854 
8856 2 -206.088 -272.047 13.5449 0.14 8855 
8857 2 -206.368 -274.547 13.5449 0.14 8856 
8858 2 -205.808 -276.207 13.5449 0.14 8857 
8859 2 -298.548 -192.107 7.9249 0.14 8741 
8860 2 -294.668 -194.597 7.9249 0.14 8859 
8861 2 -211.308 -173.277 8.1749 0.14 8729 
8862 2 -207.988 -178.537 13.8149 0.14 8861 
8863 2 -204.107 -182.687 11.4649 0.14 8862 
8864 2 -200.227 -186.847 16.5749 0.14 8863 
8865 2 -197.457 -190.997 13.7149 0.14 8864 
8866 2 -192.477 -195.717 12.2449 0.14 8865 
8867 2 -189.707 -199.307 18.8249 0.14 8866 
8868 2 -187.218 -204.297 20.3949 0.14 8867 
8869 2 -214.697 -172.367 -0.8351 0.14 8729 
8870 2 -214.697 -177.367 -0.8351 0.14 8869 
8871 2 -213.857 -184.557 -6.1251 0.14 8870 
8872 2 -212.197 -190.107 -6.9951 0.14 8871 
8873 2 -210.207 -195.157 -7.9451 0.14 8872 
8874 2 -208.537 -198.487 -12.7051 0.14 8873 
8875 2 -207.158 -202.087 -17.0451 0.14 8874 
8876 2 -208.537 -210.117 -19.2051 0.14 8875 
8877 2 -209.378 -216.487 -24.9251 0.14 8876 
8878 2 -208.818 -223.417 -29.5151 0.14 8877 
8879 2 -206.047 -228.677 -31.4251 0.14 8878 
8880 2 -204.387 -233.387 -34.4551 0.14 8879 
8881 2 -159.227 230.623 17.5349 0.14 8739 
8882 2 -151.178 235.603 29.3149 0.14 8881 
8883 2 -143.428 238.933 32.3449 0.14 8882 
8884 2 -133.727 242.803 27.3249 0.14 8883 
8885 2 -124.307 246.963 33.3849 0.14 8884 
8886 2 -116.828 253.053 31.1349 0.14 8885 
8887 2 -110.098 255.183 35.0349 0.14 8886 
8888 2 -96.2475 259.893 32.8649 0.14 8887 
8889 2 -88.2075 263.773 28.6149 0.14 8888 
8890 2 -84.0575 264.043 28.7049 0.14 8889 
8891 2 -299.658 -197.917 6.2649 0.14 8741 
8892 2 -486.128 -284.647 21.6049 0.14 8750 
8893 2 -488.347 -287.417 21.6049 0.14 8892 
8894 2 -247.547 191.183 63.3649 0.14 8745 
8895 2 -247.827 194.503 63.1949 0.14 8894 
8896 2 -248.098 200.043 60.1549 0.14 8895 
8897 2 -250.037 203.923 59.7249 0.14 8896 
8898 2 -251.148 208.083 59.7249 0.14 8897 
8899 2 -251.428 211.963 58.6849 0.14 8898 
8900 2 -254.457 221.103 55.9949 0.14 8899 
8901 2 -256.407 225.803 52.8849 0.14 8900 
8902 2 -490.298 -281.637 25.5849 0.14 8750 
8903 2 -495.007 -277.757 24.2849 0.14 8902 
8904 2 -498.058 -273.047 23.5049 0.14 8903 
8905 2 -499.998 -270.827 23.1749 0.14 8904 
8906 2 -504.147 -269.167 20.2149 0.14 8905 
8907 2 -509.397 -268.617 17.7049 0.14 8906 
8908 2 -512.737 -266.117 17.7049 0.14 8907 
8909 2 -516.618 -265.287 17.5349 0.14 8908 
8910 2 -74.9175 261.833 24.5449 0.14 8890 
8911 2 -71.8675 263.773 27.8349 0.14 8910 
8912 2 -63.5575 259.613 27.6649 0.14 8911 
8913 2 -54.1375 261.833 32.6049 0.14 8912 
8914 2 -81.5675 268.473 27.5849 0.14 8890 
8915 2 -80.4575 275.953 27.5849 0.14 8914 
8916 2 -298.827 -204.287 6.6949 0.14 8891 
8917 2 -297.717 -210.667 6.6949 0.14 8916 
8918 2 -296.327 -213.157 6.6949 0.14 8917 
8919 2 -293.837 -200.967 5.6549 0.14 8891 
8920 2 -492.387 -293.647 16.0649 0.14 8893 
8921 2 -494.878 -294.757 16.0649 0.14 8920 
8922 2 -494.878 -301.957 10.3349 0.14 8921 
8923 2 -494.327 -310.817 -1.9651 0.14 8922 
8924 2 -496.267 -313.317 -4.3051 0.14 8923 
8925 2 -495.438 -320.797 -14.0951 0.14 8924 
8926 2 -499.868 -320.517 -14.4451 0.14 8925 
8927 2 -492.387 -294.197 17.9649 0.14 8893 
8928 2 -495.707 -300.017 33.0349 0.14 8927 
8929 2 -499.038 -301.127 33.9049 0.14 8928 
8930 2 -503.457 -303.067 42.0449 0.14 8929 
8931 2 -507.618 -303.897 45.6049 0.14 8930 
8932 2 -510.387 -307.217 48.9849 0.14 8931 
8933 2 -513.148 -308.607 52.1049 0.14 8932 
8934 2 -516.207 -312.207 54.2649 0.14 8933 
8935 2 -518.977 -316.637 61.0249 0.14 8934 
8936 2 -523.688 -322.177 66.3949 0.14 8935 
8937 2 -526.178 -329.937 66.4849 0.14 8936 
8938 2 -527.568 -334.917 67.4349 0.14 8937 
8939 2 -529.767 -341.287 71.5049 0.14 8938 
8940 2 -517.997 -262.797 16.6749 0.14 8909 
8941 2 -522.428 -257.537 17.4449 0.14 8940 
8942 2 -524.368 -255.867 17.8749 0.14 8941 
8943 2 -528.798 -252.827 19.1749 0.14 8942 
8944 2 -533.507 -247.007 19.2649 0.14 8943 
8945 2 -257.577 229.343 42.3949 0.14 8901 
8946 2 -255.917 232.113 41.4449 0.14 8945 
8947 2 -255.357 237.373 44.6449 0.14 8946 
8948 2 -258.748 224.793 48.6349 0.14 8901 
8949 2 -262.628 224.513 48.6349 0.14 8948 
8950 2 -265.397 223.963 49.0649 0.14 8949 
8951 2 -267.548 225.263 50.8049 0.14 8950 
8952 2 -520.767 -265.847 16.3149 0.14 8909 
8953 2 -524.648 -266.677 16.3149 0.14 8952 
8954 2 -528.798 -264.457 16.3149 0.14 8953 
8955 2 -531.568 -266.677 15.8949 0.14 8954 
8956 2 -532.398 -266.947 17.0949 0.14 8955 
8957 2 -535.168 -266.677 4.3549 0.14 8956 
8958 2 -252.037 238.203 44.3849 0.14 8947 
8959 2 -246.218 237.933 46.2949 0.14 8958 
8960 2 -242.068 237.933 35.2049 0.14 8959 
8961 2 -239.017 236.543 35.2049 0.14 8960 
8962 2 -235.137 237.653 21.8649 0.14 8961 
8963 2 -230.158 239.593 18.3149 0.14 8962 
8964 2 -224.887 247.343 7.1449 0.14 8963 
8965 2 -225.517 249.093 -3.5251 0.14 8964 
8966 2 -222.748 252.133 -8.8151 0.14 8965 
8967 2 -216.938 256.013 -15.5651 0.14 8966 
8968 2 -256.548 242.443 44.8249 0.14 8947 
8969 2 -258.488 247.983 38.8449 0.14 8968 
8970 2 -259.038 254.903 36.0749 0.14 8969 
8971 2 -258.207 259.333 36.3349 0.14 8970 
8972 2 -258.207 263.493 28.8749 0.14 8971 
8973 2 -259.587 270.413 23.8549 0.14 8972 
8974 2 -261.527 275.683 28.7049 0.14 8973 
8975 2 -262.358 282.603 27.3249 0.14 8974 
8976 2 -260.428 287.873 26.3649 0.14 8975 
8977 2 -259.318 292.023 25.7649 0.14 8976 
8978 2 -257.657 297.013 27.0649 0.14 8977 
8979 2 -257.097 300.053 27.1449 0.14 8978 
8980 2 -254.887 305.593 24.9849 0.14 8979 
8981 2 -252.387 310.583 21.5149 0.14 8980 
8982 2 -250.447 319.173 20.2149 0.14 8981 
8983 2 -250.447 323.603 20.2149 0.14 8982 
8984 2 -272.257 223.323 48.9849 0.14 8951 
8985 2 -275.858 223.603 50.8049 0.14 8984 
8986 2 -281.118 225.543 53.3149 0.14 8985 
8987 2 -283.887 226.643 53.9249 0.14 8986 
8988 2 -288.597 227.483 54.6149 0.14 8987 
8989 2 -293.587 228.863 55.0449 0.14 8988 
8990 2 -298.568 229.413 57.5549 0.14 8989 
8991 2 -302.447 229.963 57.7349 0.14 8990 
8992 2 -305.498 228.303 58.8549 0.14 8991 
8993 2 -270.387 225.903 51.9249 0.14 8951 
8994 2 -274.267 229.493 52.8849 0.14 8993 
8995 2 -277.587 232.273 53.9249 0.14 8994 
8996 2 -281.748 236.433 57.2149 0.14 8995 
8997 2 -287.837 240.863 57.5549 0.14 8996 
8998 2 -294.757 245.013 59.0349 0.14 8997 
8999 2 -300.027 250.833 60.0749 0.14 8998 
9000 2 -309.447 256.093 60.3349 0.14 8999 
9001 2 -311.378 260.523 59.8149 0.14 9000 
9002 2 -319.418 267.453 65.1849 0.14 9001 
9003 2 -329.717 274.123 59.4649 0.14 9002 
9004 2 -333.318 274.953 59.4649 0.14 9003 
9005 2 -335.538 277.723 59.2049 0.14 9004 
9006 2 -339.418 280.493 57.6449 0.14 9005 
9007 2 -341.908 287.973 61.8049 0.14 9006 
9008 2 -344.128 289.633 58.3349 0.14 9007 
9009 2 -350.498 302.923 59.5549 0.14 9008 
9010 2 -541.818 -263.627 -1.2751 0.14 8957 
9011 2 -544.038 -261.967 -3.9551 0.14 9010 
9012 2 -544.868 -260.857 -4.4751 0.14 9011 
9013 2 -550.398 -259.477 -5.5151 0.14 9012 
9014 2 -541.548 -266.947 4.4449 0.14 8957 
9015 2 -545.977 -269.997 2.1949 0.14 9014 
9016 2 -547.358 -273.327 2.1949 0.14 9015 
