# Supplementary material for: Precise segmentation of densely interweaving neuron clusters using G-Cut
Source: Nat Commun. 2019 Apr 4;10:1549. doi: 10.1038/s41467-019-09515-0 (PMC6449501; doi:10.1038/s41467-019-09515-0)
Supplement: Supplementary file 4 — Supplementary Software 1 [file 41467_2019_9515_MOESM4_ESM.zip › G_Cut_Graphy_Source_Code_ver_2_9_2019/demo_data/crop_0__manual_reconnection.swc]

# Generated by NeuTu (https://github.com/janelia-flyem/NeuTu)
1 0 7029.77 1215.43 52.6207 49.489 -1
2 0 7004.29 1175.4 52.1588 4.24403 1
3 0 6994.71 1163.87 51.7789 4.12349 2
4 0 6988.28 1153.24 51.958 3.70076 3
5 0 6984.03 1144.22 51.7756 3.64526 4
6 0 6979.41 1135.39 51.9084 3.57697 5
7 0 6974.4 1126.79 51.729 3.57003 6
8 0 6968.47 1118.76 51.7987 3.17161 7
9 0 6961.58 1111.56 51.595 4.2844 8
10 0 6955.84 1103.39 51.6268 2.95009 9
11 0 6952.99 1096.48 51.4977 2.09847 10
12 0 6951.37 1091.76 51.3448 2.09847 11
13 0 6949.53 1087.11 51.1637 2.20224 12
14 0 6945.5 1080.81 51.2715 2.67584 13
15 0 6941.58 1074.43 51.1566 2 14
16 0 6939.02 1070.14 51.2586 2 15
17 0 6936.46 1065.84 51.3607 2.27423 16
18 0 6935.11 1061.03 51.3391 1.80574 17
19 0 6934.03 1056.15 51.6017 2.27022 18
20 0 6932.16 1051.52 51.6898 2.27022 19
21 0 6930.29 1046.88 51.7779 2.29183 20
22 0 6927.67 1042.62 51.8956 2.14249 21
23 0 6924.66 1038.63 51.95 2.14249 22
24 0 6921.66 1034.63 52.0044 2.32787 23
25 0 6916.1 1029.6 51.7384 2.567 24
26 0 6908.52 1023.17 52.1667 2.63493 25
27 0 6903.63 1017.49 52.1851 2.42359 26
28 0 6900.52 1013.58 52.2925 2.42359 27
29 0 6897.41 1009.67 52.3998 1.92294 28
30 0 6893.63 1006.4 52.4114 1.92294 29
31 0 6889.84 1003.14 52.423 2.07052 30
32 0 6886.7 999.246 52.3011 2.33657 31
33 0 6883.86 995.134 52.2238 2.37014 32
34 0 6881.85 990.559 52.4206 2.37014 33
35 0 6879.84 985.983 52.6174 3.69758 34
36 0 6876.84 981.985 52.6918 3.18109 35
37 0 6871.96 980.898 52.6291 2.42328 36
38 0 6867.16 979.527 52.797 2.42328 37
39 0 6859.89 977.835 52.7605 2.60512 38
40 0 6850.78 973.73 52.8466 2.70553 39
41 0 6841.88 969.269 53.4118 3.13384 40
42 0 6834.05 963.094 53.3363 2.87729 41
43 0 6825.73 957.619 53.6417 3.21476 42
44 0 6818.34 961.727 53.4666 2.3519 43
45 0 6815.6 965.902 53.7553 2.3519 44
46 0 6812.87 970.078 54.044 2.3519 45
47 0 6809.92 974.094 53.6317 2.05175 46
48 0 6807.77 977.441 54.0522 2.00837 47
49 0 6820.3 952.614 54.5154 2.53876 43
50 0 6814.47 947.942 55.0093 3.01426 49
51 0 6808.71 940.037 55.6525 3.13883 50
52 0 6803.25 931.699 56.2558 3.10956 51
53 0 6798.94 922.702 56.7402 2.92254 52
54 0 6794.63 913.701 57.4098 3.25019 53
55 0 6791.63 904.23 57.9602 3.7836 54
56 0 6788.22 894.921 58.2796 3.11903 55
57 0 6782.47 886.758 58.6625 2.74242 56
58 0 6777.93 880.793 58.877 4.43074 57
59 0 6772.53 876.344 58.9477 4.43074 58
60 0 7005.1 1246.59 47.177 5.6927 1
61 0 6995.13 1254.07 47.0857 4.99007 60
62 0 6983.43 1262.95 47.7787 5.38645 61
63 0 6975.7 1272.41 50.0316 2.84358 62
64 0 6973.97 1277.04 50.7753 3.99801 63
65 0 6974.34 1284.49 51.3771 2.81087 64
66 0 6974.73 1294.43 51.7501 3.05093 65
67 0 6971.7 1307.32 53.8493 3.10285 66
68 0 6977.8 1259.26 46.0681 5.41248 62
69 0 6963.24 1262.68 45.6291 3.72803 68
70 0 6954.19 1266.85 45.9763 2.77675 69
71 0 6944.95 1270.62 46.0733 3.51508 70
72 0 6935.98 1278.58 45.4116 3.94502 71
73 0 6931.93 1290.14 44.7088 4.15868 72
74 0 6925.43 1297.65 44.3686 2.80647 73
75 0 6919.04 1305.32 44.2384 2.67746 74
76 0 6913.81 1310.63 43.9532 3.20666 75
77 0 6909.12 1316.46 43.3869 3.89512 76
78 0 6903.35 1324.17 41.4095 4.58564 77
79 0 6896.82 1331.36 41.0394 3.93833 78
80 0 6890.1 1338.7 40.2493 3.22734 79
81 0 6885.6 1344.62 39.5405 3.07877 80
82 0 6880.85 1350.41 39.7894 4.98244 81
83 0 6877.52 1359.31 39.1662 4.35041 82
84 0 6872.55 1367.92 39.6772 3.14154 83
85 0 6866.47 1375.8 39.3111 4.32481 84
86 0 6858.31 1387.73 36.8127 5.38228 85
87 0 6853.75 1401.22 35.3847 4.58444 86
88 0 6849.16 1410.02 34.2228 4.57072 87
89 0 6843.89 1418.38 33.0366 4.69265 88
90 0 6838.2 1426.56 32.5586 5.09956 89
91 0 6831.98 1434.35 32.4786 4.27981 90
92 0 6825.56 1437.88 32.5493 2.41072 91
93 0 6816.7 1439.45 32.536 2.41072 92
94 0 6958.96 1260.6 46.3776 2.33738 69
95 0 6950.25 1255.72 46.8756 2.33738 94
96 0 6945.89 1253.28 47.1247 2.33738 95
97 0 6941.15 1251.76 47.6073 3.27908 96
98 0 6934.76 1247.91 48.2633 2.95604 97
99 0 6929.24 1242.9 48.5844 2.26629 98
100 0 6924.73 1236.93 48.7913 3.06917 99
101 0 6916.64 1231.7 49.6563 3.9873 100
102 0 6906.92 1229.71 50.1898 3.31019 101
103 0 6899.67 1228.07 50.3522 3.794 102
104 0 6883.69 1222.27 50.1911 2.77747 103
105 0 6879.89 1214.65 49.3733 3.66991 104
106 0 6863.98 1206.87 50.8445 3.57167 105
107 0 6855.08 1202.4 50.7471 4.56919 106
108 0 6848.64 1198.66 51.5676 3.32529 107
109 0 6835.75 1191.49 52.9126 2.77022 108
110 0 6821.95 1188.51 56.8567 2.75921 109
111 0 6805.07 1185.65 58.0686 1.89046 110
112 0 6798.41 1188.58 57.7815 2.01883 111
113 0 6791.75 1191.51 57.4945 2.14721 112
114 0 6785.08 1194.45 57.2075 2.27558 113
115 0 6778.42 1197.38 56.9205 2.40395 114
116 0 6770.22 1194.65 56.6334 2.53233 115
117 0 6762.02 1191.91 56.3464 2.6607 116
118 0 6753.83 1189.18 56.0594 2.78908 117
119 0 6745.63 1186.44 55.7724 2.91745 118
120 0 6736.09 1183.7 56.8211 2.78596 119
121 0 6726.22 1182.42 57.1827 2.74659 120
122 0 6718.77 1181.62 57.4131 2.62106 121
123 0 6711.35 1180.58 57.5771 2.73127 122
124 0 6701.39 1180.62 57.3557 2.56948 123
125 0 6693.94 1181.22 56.95 2.21778 124
126 0 6689.57 1183.65 57.0454 3.8298 125
127 0 6684.68 1184.69 56.7492 3.24779 126
128 0 6677.78 1187.46 56.5644 3.24736 127
129 0 6669.02 1192.15 56.4357 3.25179 128
130 0 6659.42 1194.87 56.6513 2.68087 129
131 0 6652.14 1196.45 56.7977 2.83399 130
132 0 6644.68 1196.84 56.4584 3.50268 131
133 0 6634.93 1194.85 56.0314 3.60621 132
134 0 6625.05 1194.71 56.1204 2.41514 133
135 0 6613.44 1191.46 55.5499 2.67747 134
136 0 6601.83 1188.22 54.9793 2.93979 135
137 0 6593.52 1193.2 57.442 2.93979 136
138 0 6639.05 1198.51 56.7704 3.38066 132
139 0 6633.42 1200.18 57.0824 3.25864 138
140 0 6627.79 1201.85 57.3944 3.13662 139
141 0 6622.16 1203.52 57.7064 3.0146 140
142 0 6616.53 1205.19 58.0184 2.89258 141
143 0 6610.9 1206.86 58.3304 2.77056 142
144 0 6605.26 1208.53 58.6424 2.64855 143
145 0 6593.97 1211.14 58.9544 2.52653 144
146 0 6582.75 1213.87 59.8634 2.52653 145
147 0 6578.78 1218.05 60.0123 2.55014 146
148 0 6571.78 1215.44 60.3505 1.95678 147
149 0 6567.3 1213.23 60.5636 2.0198 148
150 0 6560.04 1211.4 60.3565 2.73767 149
151 0 6550.23 1209.66 60.5405 2.71244 150
152 0 6540.44 1207.85 60.3196 2.83151 151
153 0 6531.13 1204.32 60.333 2.80227 152
154 0 6524.24 1201.38 60.0227 2.87103 153
155 0 6519.59 1199.53 59.8799 4.20365 154
156 0 6514.62 1199.57 59.3703 2.59634 155
157 0 6507.65 1202.02 59.4783 3.34065 156
158 0 6498.94 1206.9 59.8293 2.64172 157
159 0 6492.2 1214.02 59.5767 3.30008 158
160 0 6485.24 1221.17 59.2256 2.89138 159
161 0 6478.84 1228.77 59.2794 4.55167 160
162 0 6473.4 1239.55 58.8144 3.81487 161
163 0 6473.08 1249.05 62.2538 3.92314 162
164 0 6988.51 1228.82 42.5364 5.52934 1
165 0 6978.95 1226.22 41.1529 5.52934 164
166 0 6967.24 1222.1 40.9236 5.36465 165
167 0 6950.14 1221.22 39.3559 4.71583 166
168 0 6931.46 1219.91 40.48 4.50277 167
169 0 6934.76 1209.33 40.6699 3.35221 168
170 0 6922.37 1210.2 39.6507 3.35221 169
171 0 6909.94 1210.38 39.9205 4.18236 170
172 0 6897.45 1210.41 39.7709 4.51998 171
173 0 6882.84 1209.98 39.0994 5.87358 172
174 0 6868.4 1207.27 40.1729 5.39069 173
175 0 6856.86 1211.78 39.7432 5.31458 174
176 0 6848.7 1217.46 39.7477 3.82231 175
177 0 6838.61 1222.65 36.6825 3.92351 176
178 0 6827.76 1228.09 34.7547 4.56291 177
179 0 6821.5 1235.77 33.5292 4.27358 178
180 0 6816.02 1243.98 32.2098 3.53741 179
181 0 6808.54 1250.42 31.1708 3.47286 180
182 0 6800.54 1256.21 30.3897 4.10365 181
183 0 6793.65 1263.35 29.5121 3.74765 182
184 0 6785.84 1269.35 28.9212 2.70213 183
185 0 6778.67 1271.43 28.6575 2.67318 184
186 0 6772.18 1274.31 28.4817 3.03218 185
187 0 6766.33 1282.25 27.0053 4.00111 186
188 0 6757.93 1294.11 25.5727 5.47153 187
189 0 6751.28 1306.83 24.1202 2.6011 188
190 0 6747.1 1315.72 23.3429 4.46233 189
191 0 6744.76 1325.35 22.1576 4.34922 190
192 0 6739.27 1333.38 21.3342 4.0432 191
193 0 6731.82 1340.02 20.7 4.17388 192
194 0 6720.05 1349.22 20.5069 7.10402 193
195 0 6705.72 1361.93 18.1067 4.90959 194
196 0 6701.89 1377.58 19.1786 6.3047 195
197 0 6687.29 1385.12 16.3548 7.04543 196
198 0 6678.85 1388.95 15.1974 3.35739 197
199 0 6672.25 1392.4 14.5652 3.29328 198
200 0 6664.15 1398.17 13.4865 3.29328 199
201 0 6659.15 1401.99 13.7288 3.03588 200
202 0 6650.82 1411.1 12.6161 3.14669 201
203 0 6642.05 1415.69 12.0582 3.99907 202
204 0 6632.73 1419.21 11.9687 3.54621 203
205 0 6620.59 1421.9 11.3981 4.02155 204
206 0 6607.94 1420.28 11.3622 3.1821 205
207 0 6709.93 1384.9 16.7808 7.2184 196
208 0 6706.26 1401.09 14.0952 2.54371 207
209 0 6701.8 1405.07 14.5311 2.54371 208
210 0 6958.18 1213.13 40.3005 3.56044 166
211 0 6951.78 1202.5 39.6045 3.04619 210
212 0 6944.73 1195.45 39.4421 3.31829 211
213 0 6936.63 1189.67 39.6215 3.86643 212
214 0 6929.93 1186.35 39.1061 2.94325 213
215 0 6923.43 1182.88 38.7806 4.50354 214
216 0 6919.04 1174.41 38.0091 3.61897 215
217 0 6911.12 1168.45 37.3572 3.25276 216
218 0 6902.32 1163.74 36.8945 3.62997 217
219 0 6893.81 1158.6 35.8937 3.70348 218
220 0 6885.41 1153.26 35.0114 3.12147 219
221 0 6877.65 1147.07 33.979 2.82369 220
222 0 6870.58 1140.07 33.0916 3.52861 221
223 0 6863.05 1133.55 32.6281 3.68044 222
224 0 6851.44 1124.37 31.9846 5.10662 223
225 0 6838.89 1117.67 28.5707 4.58365 224
226 0 6829.25 1116.53 26.6742 2.68359 225
227 0 6819.67 1114.05 26.0143 2.6123 226
228 0 6811.3 1108.67 25.4404 2.52719 227
229 0 6802.84 1103.38 24.8996 3.00454 228
230 0 6796.2 1096.93 23.2169 3.48189 229
231 0 6835.49 1111.36 30.789 7.45422 225
232 0 6828.76 1105.1 32.7252 3.70591 231
233 0 6823.43 1099.83 32.7406 2.47217 232
234 0 6819.59 1096.7 32.0902 2.2143 233
235 0 6815.41 1093.96 32.2792 2.14176 234
236 0 6809.96 1088.89 33.1183 3.5853 235
237 0 6801.23 1084.63 33.0472 6.29138 236
238 0 6791.83 1081.55 32.5925 3.73916 237
239 0 6782.67 1077.62 32.1661 3.45659 238
240 0 6773.05 1075.19 32.0929 4.282 239
241 0 6764.61 1070.51 31.5016 4.3731 240
242 0 6758.52 1066.22 31.0444 4.75806 241
243 0 6752.5 1061.86 31.0154 3.03114 242
244 0 6745.73 1054.52 31.1299 3.39239 243
245 0 6738.11 1048.23 30.6295 3.69366 244
246 0 6729.25 1043.72 31.5003 3.29876 245
247 0 6722.63 1036.67 31.13 3.79982 246
248 0 6714.75 1030.59 30.6232 3.76972 247
249 0 6703.8 1024.63 30.1679 3.31732 248
250 0 6699.46 1020.9 24.6783 6.99275 249
251 0 6707.92 1031.33 20.03 5.08907 250
252 0 6704.75 1040.08 17.6376 6.07811 251
253 0 6697.9 1046.66 15.1903 4.73079 252
254 0 6696.99 1055.93 12.4784 3.05067 253
255 0 6699.19 1062.92 11.2609 1.88719 254
256 0 6702.11 1066.88 10.3528 2.11537 255
257 0 6705.72 1071.66 10.1595 2.11537 256
258 0 6690.13 1009.92 27.828 5.92351 250
259 0 6683.34 1003.02 29.5015 4.56065 258
260 0 6676.16 996.263 29.0304 3.61726 259
261 0 6667.44 991.488 28.6046 5.40283 260
262 0 6662.45 986.028 27.802 4.27714 261
263 0 6655.62 977.426 28.1608 5.15897 262
264 0 6647.82 966.389 27.2635 6.44148 263
265 0 6637.26 960.228 26.1696 3.33496 264
266 0 6631.65 955.258 26.1179 2.17019 265
267 0 6628.31 951.565 25.6477 2.03452 266
268 0 6625.09 947.769 26.1015 2.19409 267
269 0 6621.86 943.974 26.5553 2.19409 268
270 0 6618.68 940.143 26.0852 2.45872 269
271 0 6614.88 936.979 25.3836 2.26869 270
272 0 6609.7 931.727 24.8118 2.55384 271
273 0 6604.85 926.051 25.1303 2.18154 272
274 0 6600.8 923.129 24.9715 2.26512 273
275 0 6596.75 920.206 24.8127 2.26512 274
276 0 6593.89 916.112 24.54 3.42094 275
277 0 6589.57 910.028 23.8097 2.53942 276
278 0 6585.17 901.188 22.7418 2.92365 277
279 0 6582.48 891.661 21.3725 2.79322 278
280 0 6578.09 883.074 20.5876 5.80056 279
281 0 6575.26 873.55 20.0812 2.98246 280
282 0 6571.8 866.915 20.507 2.5198 281
283 0 6569.36 859.986 19.7373 7.14411 282
284 0 6566.55 850.575 19.1838 4.62968 283
285 0 6560.91 842.803 18.73 2.61617 284
286 0 6553.77 835.878 18.6449 2.86474 285
287 0 6547.1 828.459 18.4658 2.58448 286
288 0 6542.75 822.352 18.4322 2.45504 287
289 0 6539.88 818.269 18.121 2.20389 288
290 0 6536.31 814.789 17.7108 2.0655 289
291 0 6533.28 810.816 17.9111 1.9427 290
292 0 6529.8 804.226 17.7798 2.55881 291
293 0 6526.89 794.672 17.802 3.71671 292
294 0 6524.61 787.6 18.4107 2.28505 293
295 0 6522.76 782.956 18.504 2.42915 294
296 0 6521.38 775.587 18.5479 3.72843 295
297 0 6518.62 766.009 18.3472 3.9043 296
298 0 6514.3 760.132 18.3857 2.1415 297
299 0 6510.74 756.63 18.5348 2.82236 298
300 0 6506.09 750.762 18.2182 2.7061 299
301 0 6501.08 745.227 17.8834 2.26232 300
302 0 6497.49 741.76 18.2127 2.62631 301
303 0 6493.1 739.42 17.6954 2.19932 302
304 0 6483.72 735.982 17.2969 2.19932 303
305 0 6481.31 730.874 17.2928 2.93573 304
306 0 6477.68 724.342 17.3694 3.30006 305
307 0 6471.4 720.276 17.5298 3.43045 306
308 0 6465.29 712.504 17.9525 2.64624 307
309 0 6460.77 703.6 18.134 3.2957 308
310 0 6456.55 694.552 18.2448 2.5299 309
311 0 6452.52 685.471 18.37 2.77778 310
312 0 6446.8 677.367 18.4217 2.9373 311
313 0 6444.14 670.381 17.9164 2.24965 312
314 0 6441.82 665.95 17.7799 2.07788 313
315 0 6436.56 660.639 17.5908 2.59817 314
316 0 6429.72 653.39 17.556 2.52786 315
317 0 6422.69 646.32 18.0338 3.01325 316
318 0 6416.36 638.629 18.3004 3.38847 317
319 0 6410.43 630.594 18.4922 3.2414 318
320 0 6404.98 622.299 17.6964 3.13568 319
321 0 6400.68 613.373 17.5143 2.68956 320
322 0 6396.35 607.271 17.864 1.81232 321
323 0 6393.73 603.016 17.9536 2.28622 322
324 0 6390.34 599.341 17.8884 2.1702 323
325 0 6388.35 594.752 17.9857 2.53067 324
326 0 6386.59 590.075 17.9041 2.03428 325
327 0 6385.45 585.228 17.4601 2.03074 326
328 0 6382.01 578.564 17.6221 2.62329 327
329 0 6378.13 572.16 17.3992 2.36442 328
330 0 6375.29 568.06 17.7818 2.27721 329
331 0 6371.86 564.455 18.2215 1.97028 330
332 0 6366.49 559.287 18.0884 2.59082 331
333 0 6358.23 553.807 17.5946 3.38266 332
334 0 6352.83 548.761 17.0463 2.22564 333
335 0 6349.5 545.033 17.0818 2.14228 334
336 0 6345.95 541.515 17.1385 2.17812 335
337 0 6343.12 537.391 17.2853 2.4448 336
338 0 6340.5 533.134 17.2322 1.93859 337
339 0 6336.81 529.784 16.8356 2.40281 338
340 0 6333.85 525.772 16.4904 2.31141 339
341 0 6331.63 521.291 16.5035 1.74825 340
342 0 6329.41 516.811 16.5167 1.57189 341
343 0 6328.06 511.998 16.3726 2.13822 342
344 0 6327.45 504.589 16.0845 4.95189 343
345 0 6322.41 496.131 15.8931 3.45505 344
346 0 6317.72 487.313 15.8753 2.7099 345
347 0 6314.31 480.65 16.3506 2.80829 346
348 0 6311.54 476.501 16.663 2.06425 347
349 0 6308.01 472.955 16.7282 2.0181 348
350 0 6304.47 469.428 16.9298 2.62291 349
351 0 6301.58 465.356 17.1658 2.28097 350
352 0 6299.54 460.801 16.8676 2.46553 351
353 0 6293.54 456.402 17.7599 3.12742 352
354 0 6285.89 450.161 18.0834 2.50399 353
355 0 6282.5 443.548 18.2756 2.34706 354
356 0 6281.47 438.671 18.6616 2.08282 355
357 0 6280.98 433.701 18.8916 2.23392 356
358 0 6279.54 428.912 18.8854 2.18193 357
359 0 6278.1 424.123 18.8793 2.18193 358
360 0 6275.84 419.668 18.6363 2.01625 359
361 0 6273.42 415.307 18.3477 1.66585 360
362 0 6271.54 410.681 18.0273 2.37686 361
363 0 6271.82 405.697 17.7409 2.49843 362
364 0 6272.49 400.759 17.3325 1.94712 363
365 0 6272.24 390.802 16.441 2.908 364
366 0 7037.81 1163.14 41.6218 8.6395 1
367 0 7028.6 1136.49 39.0564 7.90039 366
368 0 7023.91 1113.88 39.2539 7.73676 367
369 0 7019.18 1099.7 39.6775 4.90635 368
370 0 7017.56 1089.88 39.6033 3.96606 369
371 0 7014.88 1075.44 39.0761 5.81002 370
372 0 7009.83 1056.2 39.2572 6.19348 371
373 0 7002.94 1058.66 40.8735 2.53993 372
374 0 6993.41 1057.55 43.7093 2.53993 373
375 0 6986.56 1054.77 43.8409 3.3433 374
376 0 6980.85 1049.93 43.8981 2.90859 375
377 0 6976.53 1043.98 44.2588 2.77337 376
378 0 6969.98 1036.94 44.9513 3.96165 377
379 0 6968.51 1029.63 45.6515 2.91945 378
380 0 6965.36 1020.68 43.6617 4.24421 379
381 0 6961.46 1011.71 44.6553 5.14133 380
382 0 6959.84 1002.11 46.1428 2.6231 381
383 0 6958.66 992.208 45.7133 2.85326 382
384 0 6956.51 982.548 46.3461 2.67996 383
385 0 6954.57 975.304 46.2504 2.82812 384
386 0 6953.13 968.018 45.9878 2.60976 385
387 0 6950.4 961.038 46.2728 2.7402 386
388 0 6949.47 953.655 45.5988 2.57065 387
389 0 6947.6 943.941 45.2119 3.11228 388
390 0 6945.23 934.288 45.6343 3.56741 389
391 0 6944.16 926.883 46.0583 2.47894 390
392 0 6942.66 922.125 46.3745 2.23033 391
393 0 6940.26 917.751 46.7109 2.10279 392
394 0 6938.43 913.104 46.9665 2.10064 393
395 0 6936.04 908.737 47.3979 2.47538 394
396 0 6932.24 905.503 47.0769 1.90227 395
397 0 6929.06 901.735 46.226 3.59201 396
398 0 6921.87 900.313 45.0497 5.50702 397
399 0 6917.2 895.792 45.6898 4.73787 398
400 0 6915.17 891.267 46.3277 2.4664 399
401 0 6911.77 887.602 46.4938 1.76625 400
402 0 6907.92 884.419 46.58 1.76625 401
403 0 6901.92 879.945 46.7166 3.40521 402
404 0 6893.25 875.183 47.3531 5.12662 403
405 0 6889.38 869.072 47.9375 2.12586 404
406 0 6885.55 862.658 48.4541 3.23267 405
407 0 6880.55 854.082 49.1529 2.66808 406
408 0 6875.48 845.532 49.1527 2.51659 407
409 0 6870.93 839.683 50.221 2.12979 408
410 0 6872.03 827.995 50.9461 2.40965 409
411 0 6873.14 816.306 51.6712 2.68951 410
412 0 6870.42 800.364 52.3963 2.96937 411
413 0 6867.7 784.422 53.1214 3.24923 412
414 0 6872.58 772.936 52.8004 3.03772 413
415 0 6877.22 767.187 53.4323 2.27061 414
416 0 6877.75 762.262 54.1144 4.2301 415
417 0 6877.26 757.288 54.2313 2.88567 416
418 0 6876.41 751.349 54.2053 2.88567 417
419 0 7002.39 1040.64 38.6003 4.90562 372
420 0 7003.24 1033.94 40.0634 3.28735 419
421 0 7002.75 1028.97 40.0717 3.28735 420
422 0 7000.52 1024.5 40.3899 2.07391 421
423 0 6997.52 1020.51 40.3707 1.94788 422
424 0 6994.55 1016.49 40.2205 2.66775 423
425 0 6992.65 1009.25 40.1275 3.19671 424
426 0 6990.09 999.666 41.1911 3.45615 425
427 0 6988.69 992.354 41.8156 3.06561 426
428 0 6988.85 984.887 42.3222 2.84164 427
429 0 6989.39 974.966 42.9643 4.22453 428
430 0 6993.59 958.341 42.9389 4.34734 429
431 0 6997.19 944.198 44.1235 2.84507 430
432 0 6999.48 926.923 44.0476 3.2815 431
433 0 7001.26 917.132 43.7584 2.94763 432
434 0 7003.04 907.354 42.9395 2.92582 433
435 0 7006.01 900.512 42.977 2.94935 434
436 0 7009.31 893.803 43.0427 3.16354 435
437 0 7011.42 884.108 42.4811 2.53102 436
438 0 7012.76 876.773 42.0828 2.8717 437
439 0 7012.9 869.345 41.6295 3.3119 438
440 0 7010.78 859.615 40.7881 2.74695 439
441 0 7009.14 849.782 40.8877 2.94727 440
442 0 7006.74 840.138 41.0552 2.91582 441
443 0 7007.05 832.699 40.6102 3.34976 442
444 0 7006.56 825.262 39.9769 4.38212 443
445 0 7006.23 817.8 39.7795 2.52048 444
446 0 7008.42 813.371 39.006 2.31866 445
447 0 7009.25 805.952 39.0674 2.61999 446
448 0 7010.16 796.066 39.0298 3.25647 447
449 0 7011.81 788.778 38.8696 2.01385 448
450 0 7010.72 783.925 38.3759 2.01385 449
451 0 7009.62 779.071 37.8821 1.7969 450
452 0 7009.03 774.11 37.7037 2.49803 451
453 0 7008.68 769.122 37.664 2.48759 452
454 0 7007.81 764.214 37.2791 2.16223 453
455 0 7007.74 756.745 36.9392 2.58085 454
456 0 7008.49 749.34 36.0882 2.46624 455
457 0 7006.26 742.683 35.385 2.23288 456
458 0 7005.32 732.667 35.1804 2.39409 457
459 0 7004.38 722.651 34.9758 2.5553 458
460 0 7003.43 712.635 34.7712 2.71651 459
461 0 7002.49 702.619 34.5665 2.87772 460
462 0 7001.55 692.603 34.3619 3.03894 461
463 0 7000.6 682.587 34.1573 3.20015 462
464 0 6999.66 672.571 33.9527 3.36136 463
465 0 6998.72 662.555 33.7481 3.52257 464
466 0 7000.41 653.169 32.7014 3.29099 465
467 0 6998.85 645.858 32.412 4.57735 466
468 0 6999.43 638.394 32.1003 2.84598 467
469 0 7000.96 628.527 31.7734 3.58099 468
470 0 7002.09 613.959 30.9174 3.2631 469
471 0 7001.06 602.246 29.1061 2.71871 470
472 0 7000.54 597.287 29.4944 2.04082 471
473 0 7000.57 589.816 29.5991 3.12955 472
474 0 6999.44 577.571 28.8147 3.78284 473
475 0 7000.45 565.366 27.7631 3.10228 474
476 0 7000.23 557.885 27.611 3.79221 475
477 0 6999.84 554.916 27.4558 2.74933 476
478 0 7005.31 543.978 26.3776 2.72984 477
479 0 7010.51 535.509 26.025 2.58433 478
480 0 7015.19 529.845 24.5839 2.40539 479
481 0 7017.98 526.37 22.3182 2.07767 480
482 0 7002.99 949.047 46.4984 3.1904 430
483 0 7012.39 939.753 50.0579 5.03346 482
484 0 7017.15 934.492 46.4867 3.04571 483
485 0 7021.91 929.231 42.9156 2.05797 484
486 0 7024.6 922.267 42.5423 2.63877 485
487 0 7028.88 913.268 42.4148 3.15316 486
488 0 7031.89 903.731 42.4292 2.72387 487
489 0 7039.31 891.433 42.0357 3.73967 488
490 0 7042.36 881.911 41.9043 2.52451 489
491 0 6993.18 1032.59 38.9602 2.53055 419
492 0 6984.65 1027.48 39.7777 3.49002 491
493 0 6975.89 1022.68 40.1399 3.03259 492
494 0 6969.23 1019.27 40.6182 3.0947 493
495 0 6962.17 1016.98 41.616 3.0604 494
496 0 6954.93 1015.24 42.528 2.32413 495
497 0 6948.1 1012.21 43.0433 2.6588 496
498 0 6939.87 1006.67 43.9662 2.69252 497
499 0 6931.19 1001.79 44.3314 3.00763 498
500 0 6922.15 997.548 44.1045 3.23238 499
501 0 6913.04 993.504 44.4128 2.80062 500
502 0 6904.29 989.044 44.9029 3.49265 501
503 0 6896.49 982.833 44.7528 3.90772 502
504 0 6891.45 977.412 45.7602 2.45388 503
505 0 6888.11 973.705 45.9845 2.33569 504
506 0 6882.45 968.808 45.9811 2.89016 505
507 0 6875.16 962.216 46.1574 3.82723 506
508 0 6870.23 962.556 45.9083 2.75 507
509 0 6860.4 961.107 46.0491 2.15038 508
510 0 6855.55 959.874 46.2011 2.15038 509
511 0 6848.39 958.061 47.2512 2.75104 510
512 0 6841.1 956.812 47.0486 3.24167 511
513 0 6836.24 957.984 47.0665 2.26805 512
514 0 6828.95 956.836 46.8955 3.03621 513
515 0 6820.07 952.528 46.0763 4.33875 514
516 0 6811.7 947.304 46.0248 3.41595 515
517 0 6806.13 942.303 45.6704 2.23867 516
518 0 6801.93 939.651 45.087 2.18614 517
519 0 6797.7 936.985 45.2223 2.16446 518
520 0 6794.05 933.568 45.3575 1.98531 519
521 0 6790.4 930.152 45.4928 1.98531 520
522 0 6786.75 926.736 45.6281 1.98531 521
523 0 6782.57 923.999 45.6444 2.28031 522
524 0 6777.63 923.198 45.576 1.76841 523
525 0 6772.72 922.304 45.6109 1.87593 524
526 0 6767.83 921.265 45.5276 1.87593 525
527 0 6762.94 920.227 45.4443 2.46346 526
528 0 6758.12 921.459 45.9982 1.85958 527
529 0 6756.56 923.168 45.3725 1.85958 528
530 0 6870.84 956.206 47.18 2.46599 507
531 0 6866.87 953.204 47.6511 2.46599 530
532 0 6862.9 950.203 48.1223 3.81755 531
533 0 6862.49 944.72 49.1853 3.81755 532
534 0 6857.19 942.694 49.2622 2.14528 533
535 0 6852.5 940.952 49.185 2.14528 534
536 0 6845.9 937.457 49.4226 2.85542 535
537 0 6836.65 933.705 49.523 3.13627 536
538 0 6827.61 929.507 49.9222 2.9597 537
539 0 6819.45 923.829 50.3124 2.65181 538
540 0 6814.18 918.532 50.2826 2.14839 539
541 0 6808.01 914.288 50.5857 4.08286 540
542 0 6800.32 907.96 51.0514 3.71446 541
543 0 6791.54 903.491 51.2498 4.18864 542
544 0 6783.77 897.373 51.7284 3.61856 543
545 0 6777.6 889.658 52.0838 3.5383 544
546 0 6772.74 880.989 52.4204 2.56296 545
547 0 6766.3 873.388 52.8853 4.19566 546
548 0 6757.92 868.139 53.567 4.24215 547
549 0 6751.22 864.915 53.8768 3.00218 548
550 0 6744.38 861.903 53.9737 3.05242 549
551 0 6737.67 858.585 54.0783 3.89273 550
552 0 6732.97 857.009 54.7468 2.37884 551
553 0 6728.21 855.647 55.4823 2.37811 552
554 0 6723.82 853.365 56.1552 2.28384 553
555 0 6718.38 848.203 56.3805 3.0262 554
556 0 6712.4 840.263 55.9096 3.00795 555
557 0 6707.88 834.291 55.628 2.3012 556
558 0 6703.91 827.954 55.07 2.77134 557
559 0 6698.43 819.611 54.5647 3.14045 558
560 0 6692.34 811.699 54.6612 2.93345 559
561 0 6687.17 806.271 54.9848 3.51329 560
562 0 6683.72 802.673 55.3254 3.70542 561
563 0 6679.89 799.483 55.6705 2.16712 562
564 0 6676.48 795.826 55.8439 2.55404 563
565 0 6671.81 789.976 56.1301 3.75911 564
566 0 6664.37 783.445 56.1914 2.91054 565
567 0 6658.2 775.733 56.2362 3.20297 566
568 0 6651.82 768.177 56.6896 3.93898 567
569 0 6642.7 759.746 57.591 5.0824 568
570 0 6634.6 750.347 58.0044 2.68881 569
571 0 6630.18 744.305 57.9917 2.77127 570
572 0 6625.54 738.41 57.9848 2.56966 571
573 0 6618.99 730.875 58.0131 3.85371 572
574 0 6613.76 722.387 58.1031 2.74153 573
575 0 6610.52 715.634 58.43 3.60755 574
576 0 6604.06 710.033 58.2444 2.71272 575
577 0 6597.1 702.998 59.5496 2.13844 576
578 0 6594.66 698.647 59.1917 2.6875 577
579 0 6589.78 689.926 59.4715 2.6875 578
580 0 6577.69 675.729 59.5337 3.5717 579
581 0 6569.54 669.142 60.1841 3.24219 580
582 0 6562.72 661.915 60.3098 3.07932 581
583 0 6557.59 656.51 60.4456 2.43671 582
584 0 6555.35 652.067 60.938 3.05573 583
585 0 6551.58 645.586 61.1607 3.0834 584
586 0 6544.6 638.671 61.908 2.79037 585
587 0 6537.07 632.205 62.3171 2.75682 586
588 0 6528.09 628.664 62.6879 2.61772 587
589 0 6521.9 625.265 62.9937 1.79932 588
590 0 6518.79 621.356 63.2041 2.49536 589
591 0 6514.75 615.034 63.1314 4.46284 590
592 0 6508.61 607.2 63.3793 6.55422 591
593 0 6501.56 600.535 63.3557 3.37478 592
594 0 6492.73 595.932 64.011 2.99543 593
595 0 6486.96 591.233 64.1782 2.16443 594
596 0 6484.09 587.145 64.4645 2.59479 595
597 0 6480.95 583.263 64.6452 1.9408 596
598 0 6477.02 580.172 64.7076 1.96373 597
599 0 6473.19 576.957 64.8632 2.52772 598
600 0 6469.83 573.267 65.1823 3.1142 599
601 0 6466.25 569.789 64.8536 2.20854 600
602 0 6462.6 566.371 64.8722 2.47498 601
603 0 6459.3 562.621 65.0683 2.28202 602
604 0 6456.93 558.235 65.4434 3.29015 603
605 0 6453.8 550.894 64.9135 3.29015 604
606 0 6445.84 543.337 64.8965 2.93667 605
607 0 6437.88 535.779 64.8794 2.5832 606
608 0 6432.83 527.239 63.6257 4.0832 607
609 0 6425.86 521.777 61.7755 5.5939 608
610 0 6417.95 512.23 59.9254 7.6046 609
611 0 6414.33 505.518 61.9232 5.6046 610
612 0 6409.94 498.533 65.0972 2.20474 611
613 0 6406.23 489.332 66.3463 2.20474 612
614 0 6404.22 484.753 66.2529 2.21459 613
615 0 6402.22 480.175 66.1595 2.21459 614
616 0 6396.91 474.948 66.0441 2.77017 615
617 0 6391.94 469.458 66.1063 1.94343 616
618 0 6389.01 465.404 66.1391 1.94343 617
619 0 6386.27 461.226 65.9576 2.21224 618
620 0 6383.43 457.127 65.6174 2.12324 619
621 0 6380.59 453.029 65.2773 2.12324 620
622 0 6378.65 446.133 65.2247 3.81987 621
623 0 6373.26 440.963 64.9391 1.78499 622
624 0 6370.03 437.154 64.772 2.13917 623
625 0 6368.43 432.416 64.739 2.0655 624
626 0 6366.12 427.982 64.7059 1.60447 625
627 0 6363.99 423.459 64.6728 2.23683 626
628 0 6360.87 419.551 64.7329 3.27311 627
629 0 6357.88 415.546 64.7781 2.25014 628
630 0 6354.89 411.54 64.8233 2.47506 629
631 0 6351.44 407.935 64.4768 1.98326 630
632 0 6347.07 405.516 64.7158 2.2673 631
633 0 6339.62 405.195 64.2515 3.1194 632
634 0 6330.53 401.708 64.2199 5.11819 633
635 0 6320.83 399.642 64.3667 2.76732 634
636 0 6311.68 395.666 64.886 3.39759 635
637 0 6300.84 389.526 64.2925 3.42453 636
638 0 7032.99 1141.5 17.4564 4.55181 367
639 0 7028.61 1138.03 19.6292 4.55181 638
640 0 7025.03 1134.7 20.6871 2.16136 639
641 0 7021.4 1131.38 21.6035 2.30597 640
642 0 7017.21 1128.82 22.52 4.36567 641
643 0 7012.65 1128.53 24.5485 4.36567 642
644 0 7009.14 1127.36 25.8646 3.11143 643
645 0 7007.06 1120.3 24.4839 3.63791 644
646 0 7010.79 1112.44 21.7702 6.39675 645
647 0 7009.5 1134.76 26.535 2.00841 644
648 0 7008.88 1139.73 26.5924 2.00841 647
649 0 7008.26 1144.69 26.6498 2.27053 648
650 0 7008.36 1149.65 27.2229 2.3978 649
651 0 7007.83 1156.85 29.1577 3.12908 650
652 0 7008.03 1166.56 31.3985 2.83359 651
653 0 7005.14 1179.5 33.0196 3.21466 652
654 0 6995.59 1187.29 34.6059 2.11994 653
655 0 6989.68 1195.33 35.2397 2.11994 654
656 0 6986.72 1199.34 35.5566 2.11994 655
657 0 6983.07 1202.76 35.6465 1.96219 656
658 0 6979.38 1206.13 35.8036 2.68526 657
659 0 6974.66 1204.48 35.9737 1.74801 658
660 0 6970.11 1202.42 36.3079 1.8088 659
661 0 6965.85 1199.82 36.5322 1.97358 660
662 0 6961.59 1197.22 36.7566 1.97358 661
663 0 6957.32 1194.61 36.9809 2.27595 662
664 0 6953.98 1190.91 37.3188 1.85614 663
665 0 6950.99 1186.92 37.6446 2.14077 664
666 0 6947.93 1182.97 37.8394 1.97631 665
667 0 6944.19 1179.66 38.0835 1.97631 666
668 0 6940.44 1176.36 38.3277 2.13741 667
669 0 6936.15 1173.81 38.5719 2.18781 668
670 0 6932.05 1170.95 38.8446 2.29139 669
671 0 6928.59 1167.36 39.1174 2.29139 670
672 0 6925.13 1163.76 39.3902 2.35254 671
673 0 6921.06 1160.85 39.2959 2.07222 672
674 0 6915.23 1156.14 39.439 2.61168 673
675 0 6908.96 1152.06 39.424 1.91432 674
676 0 6904.29 1150.26 39.4435 2.71599 675
677 0 6897.42 1148.06 38.5362 2.80484 676
678 0 6887.6 1146.54 39.4998 3.65832 677
679 0 6878.89 1141.97 39.9305 4.69119 678
680 0 6871.71 1135.06 40.2283 5.18506 679
681 0 6864.44 1128.27 40.6921 4.35251 680
682 0 6857.8 1120.82 40.9177 3.79279 681
683 0 6850.62 1113.98 41.6448 3.2017 682
684 0 6843.34 1107.18 42.1318 3.31918 683
685 0 6836.28 1100.14 42.0926 3.67921 684
686 0 6829.9 1092.48 42.7367 2.8243 685
687 0 6823.13 1085.17 43.2754 2.7355 686
688 0 6818.06 1079.65 43.0378 2.62248 687
689 0 6816.14 1075.06 43.5672 3.45689 688
690 0 6811.19 1069.56 43.8845 2.87458 689
691 0 6803.85 1062.87 44.6558 3.50033 690
692 0 6797.26 1055.42 45.0506 3.16328 691
693 0 6791.65 1047.15 45.1031 2.94679 692
694 0 6788.65 1040.33 45.3825 2.23682 693
695 0 6786.09 1033.29 45.7311 2.65433 694
696 0 6780.39 1025.47 45.8381 3.12306 695
697 0 6771.15 1022.08 47.0177 3.05509 696
698 0 6762.8 1016.91 48.6691 3.88741 697
699 0 6755.69 1010 49.5328 3.63961 698
700 0 6749.22 1006.64 49.762 2.70909 699
701 0 6744.58 1005.09 50.7945 3.0857 700
702 0 6739.45 999.672 51.4171 2.62646 701
703 0 6733.18 991.94 52.2484 3.47714 702
704 0 6725.41 985.855 53.229 2.66313 703
705 0 6720.82 980.038 53.9172 2.14089 704
706 0 6716.13 974.285 54.3152 2.73716 705
707 0 6711.58 968.445 54.1898 2.07435 706
708 0 6708.8 964.306 54.5263 2.07969 707
709 0 6705.62 960.442 54.4369 1.9963 708
710 0 6702.87 956.278 54.7339 2.40418 709
711 0 6699.57 952.524 54.8102 2.41176 710
712 0 6697.05 948.221 55.1723 2.0975 711
713 0 6693.77 944.446 55.1896 2.02635 712
714 0 6689.92 941.256 55.2107 2.02635 713
715 0 6686.07 938.065 55.2318 2.06734 714
716 0 6681.67 935.698 55.2017 1.91805 715
717 0 6677.47 932.985 55.2538 2.03265 716
718 0 6671.99 927.863 55.4671 3.40974 717
719 0 6667.59 921.929 56.0699 3.39299 718
720 0 6662.15 916.835 56.5108 3.4896 719
721 0 6656.44 908.826 57.3945 3.01201 720
722 0 6652.02 902.771 57.61 1.90798 721
723 0 6649.34 898.558 57.9399 2.34375 722
724 0 6645.91 891.908 58.4595 2.58234 723
725 0 6641.03 883.218 58.5762 2.74496 724
726 0 6635.87 874.755 58.9599 3.39528 725
727 0 6911 1145.01 39.1698 2.30925 675
728 0 6911.17 1140.02 39.1356 2.52261 727
729 0 6911.2 1135.03 38.7721 1.86288 728
730 0 6912.57 1131.64 40.3991 2.13158 729
731 0 6984.14 1212.49 35.0116 2.64367 658
732 0 6990.95 1222.91 34.5871 2.61106 731
733 0 6997.29 1230.61 33.9332 2.91282 732
734 0 7003.64 1238.32 33.8864 3.86752 733
735 0 7010.82 1245.2 33.5396 3.40033 734
736 0 7019.6 1249.86 33.3312 3.57705 735
737 0 7028.78 1253.65 32.3814 3.33161 736
738 0 7036.23 1259.87 31.4794 2.97715 737
739 0 7040.25 1266.21 31.5089 2.06003 738
740 0 7042.98 1270.38 31.1534 2.22011 739
741 0 7046.61 1276.92 30.62 2.52431 740
742 0 7052.28 1285.08 30.214 2.71219 741
743 0 7057.56 1290.37 29.6657 2.55762 742
744 0 7061.23 1293.77 29.581 2.24922 743
745 0 7066.29 1299.27 29.6305 2.59722 744
746 0 7071.97 1307.49 29.7173 2.58004 745
747 0 7078.64 1314.89 29.4558 2.87433 746
748 0 7085.48 1322.15 29.1038 2.69976 747
749 0 7089.98 1328.04 28.5653 2.52519 748
750 0 7092.64 1332.27 28.3396 2.4012 749
751 0 7096.33 1335.6 27.8143 2.4012 750
752 0 7100.01 1338.94 27.289 2.39431 751
753 0 7103.52 1342.5 27.2564 2.39431 752
754 0 7108.78 1347.85 27.2077 2.63785 753
755 0 7115.12 1355.56 27.4197 2.54408 754
756 0 7119.87 1361.35 27.6795 1.94128 755
757 0 7122.83 1365.37 28.0809 1.83817 756
758 0 7125.03 1369.85 27.9713 2.4101 757
759 0 7127.37 1374.25 27.553 2.4101 758
760 0 7129.71 1378.65 27.1347 2.53044 759
761 0 7131.29 1383.38 26.7126 2.40105 760
762 0 7133.26 1387.95 26.2555 2.40834 761
763 0 7135.79 1392.24 25.8386 1.95939 762
764 0 7137.99 1396.73 25.9369 2.01018 763
765 0 7139.7 1401.43 25.6932 2.47139 764
766 0 7144.47 1407.15 25.231 2.55869 765
767 0 7148.88 1413.21 25.4801 2.17497 766
768 0 7150.81 1417.82 25.3097 2.18297 767
769 0 7153.13 1422.25 25.2348 2.34836 768
770 0 7155.46 1426.67 25.3111 2.34836 769
771 0 7159.54 1432.87 25.421 2.45797 770
772 0 7162.58 1440.19 25.4891 2.7642 771
773 0 7165.62 1447.51 25.5573 2.57043 772
774 0 7168.37 1451.68 25.2652 2.57984 773
775 0 7170.72 1456.06 24.7814 3.00387 774
776 0 7173.73 1460.03 24.37 2.22159 775
777 0 7176.65 1464.07 24.7808 1.94242 776
778 0 7178.62 1468.66 24.9642 2.24222 777
779 0 7180.79 1473.17 25.0234 1.65043 778
780 0 7183.96 1477.04 24.8686 1.74149 779
781 0 7187.57 1480.48 24.6687 2.12783 780
782 0 7191.06 1484.07 24.5524 2.20531 781
783 0 7193.77 1488.27 24.4318 2.20531 782
784 0 7196.48 1492.47 24.3112 2.20531 783
785 0 7199.19 1496.66 24.1907 2.30968 784
786 0 7202.54 1500.37 24.2426 2.38577 785
787 0 7206.76 1506.54 24.203 2.72843 786
788 0 7211.53 1512.32 24.2671 2.37742 787
789 0 7214.53 1516.3 23.8282 2.44896 788
790 0 7217.53 1520.26 24.378 2.44979 789
791 0 7220.64 1524.14 23.9379 2.15522 790
792 0 7225.77 1529.62 24.0322 2.56855 791
793 0 7230.92 1538.08 24.0132 2.45102 792
794 0 7234.3 1541.62 24.3072 2.34294 793
795 0 7237.68 1545.15 24.6011 2.23486 794
796 0 7241.05 1548.69 24.895 2.12678 795
797 0 7244.43 1552.23 25.189 2.0187 796
798 0 7248.42 1555.19 24.6162 2.4722 797
799 0 7252.4 1558.21 24.4181 3.53839 798
800 0 7256.51 1561 24.9851 2.20571 799
801 0 7259.73 1564.82 25.0345 2.21286 800
802 0 7265.45 1569.67 25.0684 2.70506 801
803 0 7271.02 1574.69 25.0622 2.02945 802
804 0 7274.88 1577.87 25.0581 2.27987 803
805 0 7278.94 1580.79 25.0414 2.27987 804
806 0 7283 1583.71 25.0247 2.2837 805
807 0 7287.33 1586.2 25.008 2.2837 806
808 0 7293.78 1590.04 24.983 2.82776 807
809 0 7302.24 1595.32 24.6314 3.2334 808
810 0 7310.2 1601.28 23.7757 4.01533 809
811 0 7318.22 1607.22 23.1452 3.47333 810
812 0 7333.89 1616.39 19.5735 9.77481 811
813 0 7349.57 1625.56 16.0018 16.0763 812
814 0 7385.54 1652.57 11.2372 42.818 813
815 0 7404.8 1688.8 16.1322 24.4775 814
816 0 7419.13 1717.76 13.5574 9.96265 815
817 0 7430.32 1734.2 13.2025 8.07887 816
818 0 7444.46 1748.17 12.7914 7.19454 817
819 0 7458.49 1762.16 12.2332 7.63002 818
820 0 7465.42 1774.29 9.82193 6.70172 819
821 0 7462.05 1796.02 11.6547 6.53073 820
822 0 7450.3 1804.04 14.4949 2.65988 821
823 0 7442.98 1810.52 15.4879 3.42303 822
824 0 7437.54 1818.77 16.8496 3.68471 823
825 0 7430.25 1825.22 18.595 2.75685 824
826 0 7420.99 1828.84 19.2868 2.56243 825
827 0 7414.7 1832.51 20.478 2.93207 826
828 0 7404.82 1841.4 21.6446 2.844 827
829 0 7414.52 1839.09 21.8648 2.93444 828
830 0 7421.93 1837.99 22.0294 2.29804 829
831 0 7429.27 1836.52 22.0337 2.6675 830
832 0 7438.72 1833.47 21.1616 3.83724 831
833 0 7448.56 1831.94 21.3166 2.82469 832
834 0 7458.49 1832.53 21.8978 2.79585 833
835 0 7465.91 1833.37 22.568 2.30554 834
836 0 7470.07 1836.07 23.2053 1.95439 835
837 0 7475.37 1841.31 23.9188 3.86277 836
838 0 7483.71 1844.53 26.942 3.89453 837
839 0 7490.67 1845.99 28.9365 2.4194 838
840 0 7497.09 1849.79 29.5428 2.91346 839
841 0 7506.82 1851.02 30.2377 2.55136 840
842 0 7516.79 1851.28 31.0008 3.4557 841
843 0 7526.71 1851.14 31.5205 3.13447 842
844 0 7536.34 1848.62 31.9718 4.27631 843
845 0 7546.12 1849.3 32.7352 3.67914 844
846 0 7555.33 1852.88 33.5778 3.61833 845
847 0 7562.66 1859.57 33.841 3.79538 846
848 0 7569.11 1867.18 34.2341 4.19157 847
849 0 7572.89 1873.52 34.0951 2.31217 848
850 0 7578.34 1878.62 34.0995 2.65408 849
851 0 7583.55 1883.98 34.1466 2.74377 850
852 0 7588.22 1889.81 34.3516 3.59685 851
853 0 7594.94 1897.14 34.142 2.83191 852
854 0 7601.01 1905.68 33.53 3.09001 853
855 0 7397.43 1842.46 21.8857 2.47364 828
856 0 7390 1843.17 21.4109 2.98563 855
857 0 7378.07 1846.63 21.6904 2.56937 856
858 0 7366.27 1853.24 21.636 8.33221 857
859 0 7379.9 1863.9 19.5256 4.51148 858
860 0 7387.93 1876.53 19.6065 6.08002 859
861 0 7398.02 1893.65 19.6134 6.21434 860
862 0 7412.06 1907.66 18.3406 6.59667 861
863 0 7426.58 1921.32 17.5617 6.14505 862
864 0 7441.16 1934.83 16.1059 6.39804 863
865 0 7455.86 1948.26 14.6759 7.82048 864
866 0 7470.65 1961.67 13.9938 6.68718 865
867 0 7486.22 1974.12 13.7169 5.94976 866
868 0 7500.14 1988.3 12.6832 5.53631 867
869 0 7514.12 2002.47 11.9218 5.5397 868
870 0 7530.88 2017.64 10.5147 6.3278 869
871 0 7546.76 2025.34 13.6173 6.37858 870
872 0 7346.46 1837.6 23.5134 6.57883 858
873 0 7331.93 1824.07 24.3641 5.67593 872
874 0 7315.75 1814.99 25.8665 8.94528 873
875 0 7311.75 1828.3 29.0528 5.69217 874
876 0 7315.38 1847.47 33.0358 5.62282 875
877 0 7318.91 1856.65 34.6459 5.29272 876
878 0 7322.23 1865.36 36.0469 7.58426 877
879 0 7332.43 1862.98 38.6412 5.2657 878
880 0 7343.2 1853.8 41.1442 6.36051 879
881 0 7346.41 1835.14 44.2591 8.1056 880
882 0 7339.73 1818.99 49.0076 10.2259 881
883 0 7326.05 1812.18 60.3006 12.1872 882
884 0 7329.9 1802.82 50.1954 5.58093 882
885 0 7320.62 1794.81 51.9146 5.72207 884
886 0 7316.15 1779.68 55.0784 7.39285 885
887 0 7319.83 1765.96 58.9859 5.37674 886
888 0 7319.89 1756.05 59.8999 3.49289 887
889 0 7319.18 1748.59 60.1781 3.20739 888
890 0 7318.08 1741.55 60.6886 6.34538 889
891 0 7313.09 1732.98 61.8442 4.23353 890
892 0 7306.37 1725.84 62.6527 4.96347 891
893 0 7294.68 1722.74 65.0541 4.07999 892
894 0 7311.64 1810.31 25.4756 7.93086 874
895 0 7302.95 1801.35 26.1349 7.4762 894
896 0 7291.6 1791.57 26.3277 7.35299 895
897 0 7278.3 1776.85 26.7452 9.46274 896
898 0 7266.15 1761 27.5885 7.86653 897
899 0 7252.97 1746.11 27.1595 9.13999 898
900 0 7224.02 1718.62 27.6009 18.9264 899
901 0 7192.68 1678.08 26.0928 42.612 900
902 0 7194.83 1630.34 27.5389 8.74869 901
903 0 7199.39 1610.93 27.2496 5.12359 902
904 0 7201.8 1601.25 27.1203 4.37966 903
905 0 7206.31 1592.36 27.0936 5.99795 904
906 0 7212.73 1585.28 26.5268 5.2831 905
907 0 7209.36 1575.52 28.1902 5.2218 906
908 0 7208.22 1556.31 24.3799 4.94758 907
909 0 7207.39 1546.73 22.2902 7.5076 908
910 0 7204.31 1537.57 21.0497 3.60207 909
911 0 7201.51 1528.56 18.1827 2.75865 910
912 0 7197.35 1519.57 17.0573 2.51031 911
913 0 7192.94 1513.65 16.1127 2.34746 912
914 0 7189.02 1510.65 15.3272 2.5108 913
915 0 7183.26 1505.84 15.4476 2.8038 914
916 0 7177.48 1501.08 15.46 2.21769 915
917 0 7173.08 1498.69 15.4738 1.9195 916
918 0 7169.23 1495.51 15.5023 1.9195 917
919 0 7165.37 1492.33 15.5308 2.29757 918
920 0 7161.29 1489.44 15.5056 2.40739 919
921 0 7158.54 1485.28 15.131 1.86154 920
922 0 7155.63 1478.42 14.7214 2.51107 921
923 0 7155.82 1471.12 13.8831 3.79594 922
924 0 7151.83 1465.35 12.7417 2.84133 923
925 0 7145.6 1461.22 12.2918 2.72155 924
926 0 7141.55 1458.3 11.9919 1.99867 925
927 0 7137.72 1455.14 11.4064 1.87599 926
928 0 7132.31 1449.45 9.84756 1.87599 927
929 0 7222.52 1583.89 25.7076 3.05986 906
930 0 7232.42 1583.75 25.7945 3.11729 929
931 0 7241.58 1580.25 25.0078 3.36253 930
932 0 7250.79 1576.78 23.8035 3.06611 931
933 0 7260.52 1575.12 23.6388 4.44211 932
934 0 7269.86 1572.52 23.4746 3.82934 933
935 0 7276.69 1570.16 21.5736 2.4115 934
936 0 7283.43 1567.17 22.2581 2.72431 935
937 0 7293.22 1565.37 21.6216 2.70909 936
938 0 7300.57 1563.91 21.2933 3.23606 937
939 0 7308.94 1563.57 15.8264 3.23606 938
940 0 7311.59 1562.15 20.2082 2.04085 939
941 0 7320.57 1557.77 20.1128 2.04085 940
942 0 7325.02 1555.5 19.8808 2.17454 941
943 0 7328.71 1552.15 19.4148 2.81154 942
944 0 7332.21 1545.59 19.0471 3.35152 943
945 0 7342.22 1538.41 17.8831 2.5626 944
946 0 7347.12 1536.69 17.609 2.7659 945
947 0 7352.02 1534.96 17.3348 2.9692 946
948 0 7356.93 1533.24 17.0606 3.1725 947
949 0 7361.83 1531.51 16.7864 3.3758 948
950 0 7368.64 1528.43 16.6629 1.82766 949
951 0 7374.58 1523.93 15.9239 3.03334 950
952 0 7383.62 1520.23 15.0824 3.70901 951
953 0 7393.47 1518.67 14.441 3.30915 952
954 0 7400.72 1516.88 14.3549 2.00763 953
955 0 7404.63 1513.77 14.1117 3.0995 954
956 0 7411.31 1510.39 13.7736 4.17413 955
957 0 7420.23 1506.04 13.2111 3.27944 956
958 0 7427.02 1502.95 13.3421 2.40023 957
959 0 7429.68 1500.98 10.9678 2.52665 958
960 0 7438.94 1493.38 12.3961 2.57899 959
961 0 7443.2 1487.26 12.6037 2.06857 960
962 0 7446.68 1483.69 12.2155 2.92 961
963 0 7450.08 1480.04 12.557 2.97475 962
964 0 7454 1477.05 11.7213 1.8347 963
965 0 7457.81 1473.87 11.1413 1.95856 964
966 0 7461.38 1470.37 11.3874 2.18305 965
967 0 7468.84 1463.73 11.6508 2.18305 966
968 0 7176.38 1631.4 24.0343 9.80734 901
969 0 7165.03 1606.87 22.2216 6.8878 968
970 0 7154.96 1589.75 20.8779 6.73156 969
971 0 7142.24 1574.42 19.9871 5.31738 970
972 0 7130.96 1558.03 18.77 5.231 971
973 0 7121.9 1540.28 18.2306 6.0971 972
974 0 7114.91 1527.09 19.1349 5.10241 973
975 0 7109.14 1516.35 18.8247 4.43793 974
976 0 7108.5 1506.72 18.427 3.19884 975
977 0 7109.46 1499.29 18.3277 3.79559 976
978 0 7106.47 1490.16 17.6569 4.87398 977
979 0 7101.22 1484.91 17.6631 2.31306 978
980 0 7099.42 1480.25 17.8859 2.19468 979
981 0 7097.54 1473 18.0711 2.7725 980
982 0 7095.17 1463.33 18.3925 2.93012 981
983 0 7094.31 1453.38 18.8044 2.90261 982
984 0 7094.49 1443.4 18.564 2.9685 983
985 0 7093.34 1433.51 18.4095 2.94988 984
986 0 7094.24 1423.63 18.0951 3.03927 985
987 0 7094.44 1416.25 18.3978 2.99262 986
988 0 7095.24 1411.31 18.5606 2.17143 987
989 0 7095.37 1403.82 18.5903 2.69003 988
990 0 7094.33 1393.92 18.5834 2.76273 989
991 0 7094.42 1383.98 17.8628 2.69307 990
992 0 7096.36 1374.21 17.9524 2.86056 991
993 0 7097.14 1364.35 17.5382 2.56449 992
994 0 7095.33 1354.54 17.6397 3.7162 993
995 0 7096.92 1347.64 16.4876 4.53664 994
996 0 7097.46 1342.74 15.6823 2.40437 995
997 0 7094.86 1335.81 14.8191 2.70797 996
998 0 7093.88 1328.42 14.1331 2.32697 997
999 0 7092.54 1321.08 13.581 2.8516 998
1000 0 7090.16 1311.54 12.4701 3.95379 999
1001 0 7089.95 1301.76 10.6015 3.92992 1000
1002 0 7090.43 1292.42 5.90444 4.06689 1001
1003 0 7099.94 1497.41 19.2953 3.04736 977
1004 0 7091.78 1487.96 19.4401 2.52274 1003
1005 0 7086.75 1479.43 20.0883 2.83281 1004
1006 0 7081.64 1470.89 20.7289 2.6554 1005
1007 0 7075.65 1462.89 20.6774 2.70384 1006
1008 0 7069.15 1455.34 20.028 2.67314 1007
1009 0 7062.09 1448.29 19.5784 2.54121 1008
1010 0 7054.9 1441.38 19.6675 2.67116 1009
1011 0 7050.05 1435.67 19.4965 2.48717 1010
1012 0 7047.23 1431.56 19.9267 2.16453 1011
1013 0 7043.72 1428 19.9986 2.16453 1012
1014 0 7040.21 1424.44 20.0706 2.00305 1013
1015 0 7035.63 1418.53 19.6565 3.1819 1014
1016 0 7030.98 1409.9 20.3871 4.79732 1015
1017 0 7025.51 1406.57 21.4546 2.34738 1016
1018 0 7020.61 1405.64 21.683 2.34818 1017
1019 0 7013.65 1402.86 21.487 3.4375 1018
1020 0 7005.1 1397.77 21.8959 3.13409 1019
1021 0 6998.57 1394.13 22.0571 2.15423 1020
1022 0 6994.7 1390.97 21.9772 2.2046 1021
1023 0 6991.06 1387.54 22.0038 2.25248 1022
1024 0 6988.01 1383.58 21.9844 1.98592 1023
1025 0 6985.13 1379.53 22.503 2.19416 1024
1026 0 6981.58 1376.02 22.8512 2.2106 1025
1027 0 6977.71 1372.86 22.7986 2.2106 1026
1028 0 6973.83 1369.71 22.7459 2.40784 1027
1029 0 6967.26 1362.17 22.8795 1.90784 1028
1030 0 6964.54 1358.14 22.6803 1.65028 1029
1031 0 6961.82 1354.12 22.481 1.89273 1030
1032 0 6959.11 1350.09 22.2817 2.13518 1031
1033 0 6956.39 1346.07 22.0825 2.37762 1032
1034 0 6954.13 1338.94 21.9008 2.47335 1033
1035 0 6952.65 1334.21 22.5764 2.13598 1034
1036 0 6948.85 1327.81 23.336 2.63607 1035
1037 0 6944.96 1321.39 23.56 2.48608 1036
1038 0 6942.03 1317.35 23.81 1.74403 1037
1039 0 6940.03 1312.81 24.4454 2.37031 1038
1040 0 6938.04 1308.27 25.0807 2.37031 1039
1041 0 6934.07 1301.99 26.0239 2.54642 1040
1042 0 6929.79 1295.91 26.6679 3.29914 1041
1043 0 6925.87 1292.85 26.2084 3.42427 1042
1044 0 6921.8 1289.96 25.8626 2.37802 1043
1045 0 6915.81 1285.51 26.083 2.58692 1044
1046 0 6908.77 1278.46 26.7157 3.9417 1045
1047 0 6905.42 1271.88 26.9128 4.2432 1046
1048 0 6902.25 1265.18 27.3865 2.6564 1047
1049 0 6897.17 1259.71 27.62 2.57479 1048
1050 0 6893.93 1255.92 27.2879 2.65741 1049
1051 0 6890.34 1252.44 27.3642 1.77809 1050
1052 0 6886.58 1249.14 27.2536 1.77809 1051
1053 0 6882.83 1245.83 27.143 1.92724 1052
1054 0 6879.47 1242.13 27.2051 1.83668 1053
1055 0 6875.46 1239.16 27.3689 2.74507 1054
1056 0 6871.82 1235.73 27.5976 2.13643 1055
1057 0 6866.09 1230.95 27.7739 2.50515 1056
1058 0 6858.01 1225.07 27.7945 2.75877 1057
1059 0 6852.45 1220.05 27.8461 2.7201 1058
1060 0 6849.1 1216.42 28.6242 4.21638 1059
1061 0 6843.81 1207.95 29.1296 4.21638 1060
1062 0 6837.29 1204.37 27.8687 2.54294 1061
1063 0 6827.97 1196.06 27.7781 2.52722 1062
1064 0 6822.83 1190.59 27.6719 2.12444 1063
1065 0 6819.32 1187.04 27.6286 1.99428 1064
1066 0 6816.36 1183.02 27.9088 1.8535 1065
1067 0 6813.73 1178.76 28.0038 2.06039 1066
1068 0 6809.22 1172.82 28.464 2.65704 1067
1069 0 6805.62 1163.55 28.6462 2.52184 1068
1070 0 6802.66 1154.06 29.3291 2.77675 1069
1071 0 6801.13 1144.2 29.1394 2.57418 1070
1072 0 6799.19 1134.44 28.3385 2.60503 1071
1073 0 6796.8 1127.4 27.5265 2.62316 1072
1074 0 6794.42 1123.03 27.0426 2.0765 1073
1075 0 6792.64 1118.36 27.2832 1.97522 1074
1076 0 6790.15 1111.29 27.2179 2.54516 1075
1077 0 6786.87 1101.87 27.0996 2.75197 1076
1078 0 6783.4 1092.55 27.1613 3.53712 1077
1079 0 6779.69 1086.09 26.6268 2.47542 1078
1080 0 6777.99 1081.41 26.1431 2.30858 1079
1081 0 6776.46 1076.65 26.3225 2.30759 1080
1082 0 6776.28 1069.28 25.422 2.94795 1081
1083 0 7103.13 1513.53 20.2021 3.82093 975
1084 0 7094.36 1509.09 21.6044 2.89813 1083
1085 0 7160.18 1630.75 32.0934 6.9294 901
1086 0 7146.29 1616.53 33.5178 3.79998 1085
1087 0 7139.6 1609.12 33.3923 3.02763 1086
1088 0 7133.61 1601.14 33.9726 3.43049 1087
1089 0 7127.46 1593.27 34.3964 2.7352 1088
1090 0 7122.2 1587.97 34.8705 2.91579 1089
1091 0 7116.93 1582.65 35.1869 2.81105 1090
1092 0 7113.25 1577.41 35.9162 2.84079 1091
1093 0 7109.58 1572.17 36.6455 2.87054 1092
1094 0 7105.9 1566.93 37.3749 2.90028 1093
1095 0 7102.22 1561.69 38.1042 2.93002 1094
1096 0 7086.9 1548.82 38.6553 2.89918 1095
1097 0 7077.66 1537.14 39.7002 2.95723 1096
1098 0 7073.26 1528.24 40.0657 3.17976 1097
1099 0 7069.82 1521.67 40.9924 3.50628 1098
1100 0 7066.04 1518.4 41.2339 2.36858 1099
1101 0 7060.25 1513.68 41.7802 2.78814 1100
1102 0 7054.69 1508.72 42.32 4.06189 1101
1103 0 7050.14 1502.81 42.7205 2.54494 1102
1104 0 7044.57 1497.85 43.3694 2.64063 1103
1105 0 7038.59 1493.69 43.086 4.21183 1104
1106 0 7031.56 1487.11 41.758 2.56847 1105
1107 0 7025.54 1479.14 42.1383 3.52207 1106
1108 0 7019.72 1471.11 43.1098 3.85722 1107
1109 0 7012.43 1461.07 44.1181 3.94769 1108
1110 0 7005.8 1450.63 44.0691 4.58868 1109
1111 0 6999 1440.48 44.8519 5.87997 1110
1112 0 6990.5 1429.88 50.8069 7.49764 1111
1113 0 6986.32 1424.37 45.469 4.00503 1112
1114 0 6976.87 1416.25 44.9515 4.03745 1113
1115 0 6969.43 1409.69 43.8455 3.44862 1114
1116 0 6962.74 1402.36 44.2513 2.79557 1115
1117 0 6957.02 1394.18 44.7087 2.96415 1116
1118 0 6951.92 1385.63 44.7609 2.8858 1117
1119 0 6945.08 1378.66 45.8437 2.85394 1118
1120 0 6939.78 1371.4 48.7259 4.90845 1119
1121 0 6934.73 1363.64 50.5022 2.95584 1120
1122 0 6928.75 1355.66 51.1819 2.57419 1121
1123 0 6923.45 1350.39 51.4512 2.21249 1122
1124 0 6920.12 1346.66 51.507 2.09365 1123
1125 0 6916.27 1340.23 51.5949 3.1188 1124
1126 0 6911.44 1331.47 51.6717 3.6455 1125
1127 0 6907.84 1322.2 51.8134 3.39855 1126
1128 0 6904.11 1312.94 51.9998 2.65902 1127
1129 0 6901.92 1305.8 52.0076 2.4288 1128
1130 0 6900.73 1300.94 52.0128 2.36482 1129
1131 0 6900.43 1295.95 52.018 2.22172 1130
1132 0 6900.14 1290.96 52.0232 2.22172 1131
1133 0 6898.94 1286.11 52.0565 2.0808 1132
1134 0 6896.03 1279.23 52.2557 2.77829 1133
1135 0 6894.65 1271.95 52.2734 2.98947 1134
1136 0 6894.02 1269.03 51.954 1.98614 1135
1137 0 6885.84 1263.16 52.4655 1.98961 1136
1138 0 6879.37 1254.29 52.977 1.99307 1137
1139 0 6872.47 1246.06 53.4885 1.99654 1138
1140 0 6863.01 1239.97 54 2 1139
1141 0 6853.44 1230.4 55 3 1140
1142 0 6840.12 1222.9 56 3 1141
1143 0 6831.38 1213.75 57 3 1142
1144 0 6820.14 1207.51 58 3 1143
1145 0 6812.65 1193.36 59 3 1144
1146 0 6797.67 1183.37 60 2.5 1145
1147 0 6786.45 1171.29 59.5092 3.08534 1146
1148 0 6780.01 1163.96 57.3074 3.58534 1147
1149 0 6776.4 1158.66 58.7319 3.49542 1148
1150 0 6772.8 1153.36 60.1564 3.40551 1149
1151 0 6769.19 1148.07 61.5808 3.31559 1150
1152 0 6765.59 1142.77 63.0053 3.22568 1151
1153 0 6754.94 1131.11 62.0359 2.97817 1152
1154 0 6751.04 1127.98 62.0518 2.18083 1153
1155 0 6746.08 1122.37 62.1914 2.63399 1154
1156 0 6742.64 1115.8 61.8559 2.40863 1155
1157 0 6740.05 1111.52 61.9456 1.98454 1156
1158 0 6736.71 1107.82 62.3269 1.94247 1157
1159 0 6734.16 1103.62 63.26 2.14404 1158
1160 0 6730.51 1097.11 63.763 2.60519 1159
1161 0 6726.35 1088.05 63.676 2.80993 1160
1162 0 6722.64 1081.55 63.7038 2.32874 1161
1163 0 6718.35 1075.42 63.7901 2.59906 1162
1164 0 6712.62 1067.27 64.3137 2.8963 1163
1165 0 6708.72 1060.94 65.308 2.32223 1164
1166 0 6705.52 1057.1 65.4949 2.34616 1165
1167 0 6701.77 1053.8 65.7037 2.41371 1166
1168 0 6698.31 1050.2 65.9332 2.00481 1167
1169 0 6694.85 1046.6 66.1627 2.00481 1168
1170 0 6691.37 1043.01 65.9963 1.68186 1169
1171 0 6688.4 1038.99 65.9615 1.90612 1170
1172 0 6684.97 1035.39 66.4705 1.66505 1171
1173 0 6681.95 1031.4 66.4258 1.63527 1172
1174 0 6678.79 1027.54 66.1856 1.57616 1173
1175 0 6675.63 1023.67 65.9454 1.57616 1174
1176 0 6672.47 1019.8 65.7052 1.57616 1175
1177 0 6667.37 1014.72 65.0168 3.97931 1176
1178 0 6661.71 1006.73 66.1416 2.59322 1177
1179 0 6653.89 997.019 66.6555 2.69452 1178
1180 0 6897.81 1268.77 52.6367 2.74473 1135
1181 0 6900.96 1265.59 53 2.5 1180
1182 0 6900 1260.13 53.5 2.25 1181
1183 0 6899.04 1254.67 54 2 1182
1184 0 6896.25 1246.33 55 3 1183
1185 0 7148.92 1700.62 23.7302 9.38939 901
1186 0 7128.75 1715.17 24.4016 10.0474 1185
1187 0 7113.71 1717.78 26.4322 3.55347 1186
1188 0 7098.3 1724.52 29.1414 4.88767 1187
1189 0 7085.71 1730.42 32.408 4.96943 1188
1190 0 7077.67 1735.81 34.4903 4.42677 1189
1191 0 7068.1 1736.58 35.68 3.69527 1190
1192 0 7053.31 1735.68 36.3265 6.0402 1191
1193 0 7039.72 1733.11 35.9228 7.31723 1192
1194 0 7114.18 1728.73 22.2824 8.13728 1186
1195 0 7107.35 1737.87 21.0207 5.50663 1194
1196 0 7099.28 1743.65 19.8549 5.50663 1195
1197 0 7089.49 1742.96 18.0607 4.77138 1196
1198 0 7089.82 1758.98 17.6491 3.73665 1197
1199 0 7092.17 1768.35 17.9244 4.57433 1198
1200 0 7087.92 1777.12 16.5079 4.08647 1199
1201 0 7083.21 1785.85 15.6614 4.30174 1200
1202 0 7079.64 1795.11 15.1165 3.70194 1201
1203 0 7075.17 1806.52 14.2599 4.22621 1202
1204 0 7068.76 1822.03 12.3694 5.18876 1203
1205 0 7066.48 1836.36 11.1995 3.93017 1204
1206 0 7067.57 1846.71 12.4435 3.71056 1205
1207 0 7078.6 1744.66 19.1501 3.90657 1197
1208 0 7066.39 1742.37 18.1509 3.77519 1207
1209 0 7056.4 1742.52 17.9928 4.0601 1208
1210 0 7048.18 1745.78 17.8565 5.63029 1209
1211 0 7043.63 1739.59 18.5748 4.42757 1210
1212 0 7032.64 1733.84 19.1153 4.08363 1211
1213 0 7022.23 1727.15 20.5959 4.14104 1212
1214 0 7014.8 1720.79 22.1438 4.77922 1213
1215 0 7009.62 1715.45 22.2091 2.93945 1214
1216 0 7000.44 1712.01 22.4667 3.66419 1215
1217 0 6988.89 1709.11 23.1879 3.69997 1216
1218 0 6977.35 1706.21 23.9092 3.73575 1217
1219 0 6966.89 1706.11 29.9168 5.4131 1218
1220 0 7011.99 1726.27 18.5322 3.62134 1214
1221 0 7000.29 1733.59 19.1607 4.04363 1220
1222 0 6987.75 1739.52 28.9528 5.33931 1221
1223 0 7043.4 1754.39 17.7441 4.18179 1210
1224 0 7039.45 1763.34 19.5443 3.34124 1223
1225 0 7032.62 1773.7 19.9442 4.32565 1224
1226 0 7022.53 1780.32 19.8875 3.25921 1225
1227 0 7014.14 1785.69 19.7843 3.5665 1226
1228 0 7009.01 1791.1 20.0147 2.68943 1227
1229 0 7003.47 1796.15 20.0516 2.54293 1228
1230 0 6994.73 1800.56 20.0476 4.12396 1229
1231 0 6985.34 1803.74 19.6994 3.41259 1230
1232 0 6977.09 1809.33 19.3465 2.68749 1231
1233 0 6968.72 1814.6 18.9016 2.54581 1232
1234 0 6959.36 1818.02 18.4762 2.61527 1233
1235 0 6950.28 1822.15 18.6615 2.88846 1234
1236 0 6943.43 1825.18 19.0796 2.88846 1235
1237 0 6937.49 1829.72 19.3542 4.56235 1236
1238 0 6928.2 1832.04 19.8025 5.95684 1237
1239 0 6920.86 1833.54 19.8877 4.86971 1238
1240 0 6915.98 1834.63 19.7235 2.54407 1239
1241 0 6911.16 1835.91 19.3784 2.04947 1240
1242 0 6906.18 1835.5 19.2652 2.03147 1241
1243 0 6896.38 1834.04 19.3404 3.9369 1242
1244 0 6886.46 1833.67 19.0636 2.87571 1243
1245 0 6879.19 1835.41 19.1483 3.7434 1244
1246 0 6869.67 1838.32 18.9658 2.55367 1245
1247 0 6860.28 1841.51 18.678 3.06075 1246
1248 0 6851.38 1845.96 19.2113 3.60512 1247
1249 0 6842.35 1850.1 19.6689 4.5541 1248
1250 0 6830.24 1852.63 18.1112 4.64495 1249
1251 0 6820.53 1858.54 18.5451 6.86945 1250
1252 0 6808.56 1873.05 16.5793 3.71696 1251
1253 0 6799.3 1881.22 16.6056 2.62789 1252
1254 0 6793.6 1886.05 16.6328 2.13167 1253
1255 0 6790.01 1889.53 16.6509 2.13167 1254
1256 0 6786.41 1893 16.669 2.13167 1255
1257 0 6782.2 1895.69 16.8175 2.53475 1256
1258 0 6777.95 1898.31 17.0166 1.96705 1257
1259 0 6773.6 1900.78 17.1953 2.45183 1258
1260 0 6770.16 1904.41 17.2963 2.11306 1259
1261 0 6767.9 1907.69 16.93 2.27187 1260
1262 0 6804.2 1868 20.9692 7.03403 1251
1263 0 6794.51 1870.1 20.5206 3.2803 1262
1264 0 6784.72 1871.95 19.8875 2.76243 1263
1265 0 6774.75 1872.31 19.3234 3.16889 1264
1266 0 6767.27 1872.49 18.8954 2.83668 1265
1267 0 6762.41 1873.68 18.965 1.94669 1266
1268 0 6757.56 1874.88 19.0346 1.94669 1267
1269 0 6752.95 1876.8 19.1453 2.0001 1268
1270 0 6748.23 1878.47 19.1739 1.90104 1269
1271 0 6739.44 1883.21 18.7747 1.90104 1270
1272 0 6775.33 1857.55 20.1656 2.82182 1264
1273 0 6765.94 1843.14 20.4438 2.88122 1272
1274 0 6756.56 1828.73 20.7219 2.94061 1273
1275 0 6747.17 1814.33 21 3 1274
1276 0 6738.61 1805.1 21 3 1275
1277 0 6726.1 1782.71 21 3 1276
1278 0 6717.58 1771.09 20.5 3 1277
1279 0 6709.07 1759.47 20 3 1278
1280 0 6700.55 1747.85 19.5 3 1279
1281 0 6692.03 1736.24 19 3 1280
1282 0 6678.15 1723.48 18 3 1281
1283 0 6670.34 1705.32 17 3 1282
1284 0 6666.55 1697.26 16.5 3 1283
1285 0 6662.77 1689.2 16 3 1284
1286 0 6658.99 1681.14 15.5 3 1285
1287 0 6655.21 1673.08 15 3 1286
1288 0 6651.6 1663.21 15 3 1287
1289 0 6647.98 1653.34 15 3 1288
1290 0 6639.76 1639.53 14.5 3 1289
1291 0 6631.54 1625.71 14 3 1290
1292 0 6627.27 1614.86 13 3 1291
1293 0 6622.99 1604 12 3 1292
1294 0 6614.77 1587.55 12 3 1293
1295 0 6606.55 1571.11 12 3 1294
1296 0 6594.06 1549.72 12 3 1295
1297 0 6581.57 1528.34 12 3 1296
1298 0 6570.06 1514.53 12 3 1297
1299 0 6558.55 1500.71 12 3 1298
1300 0 6553.62 1488.05 12 3 1299
1301 0 6548.69 1475.38 12 3 1300
1302 0 6543.76 1462.72 12 3 1301
1303 0 6538.83 1450.05 12 3 1302
1304 0 6534.88 1439.86 12 3 1303
1305 0 6530.94 1429.66 12 3 1304
1306 0 6523.89 1417.4 11.7958 3.79584 1305
1307 0 6516.85 1405.14 11.5915 4.59168 1306
1308 0 6516.31 1397.69 11.7656 3.02818 1307
1309 0 6517.51 1390.33 11.8828 2.96436 1308
1310 0 6515.9 1383.02 12.4043 3.23096 1309
1311 0 6514.14 1373.2 12.9733 3.10488 1310
1312 0 6506.26 1361.7 13.2381 5.16248 1311
1313 0 6493.5 1354.52 13.6581 4.31409 1312
1314 0 6490.87 1345.21 14.2491 3.79254 1313
1315 0 6487.35 1336.12 14.3239 7.559 1314
1316 0 6481.03 1322.68 15.5321 7.1026 1315
1317 0 6472.47 1311.11 15.8396 8.6543 1316
1318 0 6461.07 1301.51 15.758 5.38789 1317
1319 0 6447.3 1287.26 16.9193 5.12822 1318
1320 0 6433.74 1273.19 20.0181 5.86194 1319
1321 0 6420.74 1258.71 21.053 7.7247 1320
1322 0 6406.89 1244.59 20.9233 6.45338 1321
1323 0 6392.89 1230.46 21.9486 6.46532 1322
1324 0 6380.3 1215.38 23.8068 7.06529 1323
1325 0 6371.29 1203.58 24.7937 3.83543 1324
1326 0 6365.4 1195.52 24.5883 4.67366 1325
1327 0 6357.9 1182.72 25.6461 7.3031 1326
1328 0 6349.68 1170.31 27.1896 5.24345 1327
1329 0 6344.03 1162.12 27.9436 4.52788 1328
1330 0 6337.85 1154.31 28.2447 4.42528 1329
1331 0 6331.92 1146.28 28.6324 4.77535 1330
1332 0 6326.11 1138.23 29.4346 4.43173 1331
1333 0 6318.68 1125.27 30.3648 5.03792 1332
1334 0 6307.88 1108.65 31.2718 5.19732 1333
1335 0 6297.61 1091.89 31.3679 7.20996 1334
1336 0 6283.41 1078.05 32.6313 4.97982 1335
1337 0 6272.02 1062.04 32.8002 4.98749 1336
1338 0 6272.05 1042.94 33.8853 6.38447 1337
1339 0 6269.08 1024.4 35.5511 5.43463 1338
1340 0 6255.89 1009.57 35.7044 5.21502 1339
1341 0 6244.22 1000.24 36.2134 4.94161 1340
1342 0 6233.13 990.225 37.0929 5.07521 1341
1343 0 6219.19 975.992 37.4316 6.05499 1342
1344 0 6206.57 960.609 38.6229 5.67151 1343
1345 0 6198.2 948.297 39.8996 5.95998 1344
1346 0 6190.35 935.902 41.2183 7.17689 1345
1347 0 6176.79 921.419 42.2813 5.75143 1346
1348 0 6164.02 906.589 45.0339 5.86075 1347
1349 0 6149.46 893.233 46.6404 6.85818 1348
1350 0 6153.88 907.699 47.4738 3.5773 1349
1351 0 6152.58 918.057 47.0325 4.76712 1350
1352 0 6150.13 924.984 47.9988 2.89542 1351
1353 0 6146.12 927.972 48.1252 2.89542 1352
1354 0 6142.09 932.436 48.5591 3.08251 1353
1355 0 6140.93 937.298 48.6567 2.04762 1354
1356 0 6139.25 944.581 49.0197 3.28149 1355
1357 0 6138.96 954.406 49.1632 3.54739 1356
1358 0 6138.85 964.343 49.2512 4.38977 1357
1359 0 6137.22 974.186 48.995 5.02875 1358
1360 0 6135.84 989.042 49.2246 5.22935 1359
1361 0 6128.33 1003.8 49.9287 5.10653 1360
1362 0 6122.8 1019.67 50.2533 6.30827 1361
1363 0 6122.95 1039.32 50.3608 5.66891 1362
1364 0 6124.82 1058.17 50.6404 3.81371 1363
1365 0 6125.8 1076.2 51.8745 4.41128 1364
1366 0 6126.79 1094.22 53.1087 5.00886 1365
1367 0 6127.77 1112.24 54.3428 5.60643 1366
1368 0 6128.76 1130.27 55.5769 6.20401 1367
1369 0 6125.61 1146.28 54.2318 9.42937 1368
1370 0 6126.45 1166.57 54.3906 5.66508 1369
1371 0 6122.89 1181.02 53.8032 5.92879 1370
1372 0 6122.13 1195.74 53.3472 3.93719 1371
1373 0 6121.08 1205.54 52.3645 4.67415 1372
1374 0 6116.97 1214.5 51.3086 4.57852 1373
1375 0 6111.97 1223.13 51.2466 5.24381 1374
1376 0 6105.18 1236.33 50.526 5.43107 1375
1377 0 6099.04 1249.91 50.3351 4.69829 1376
1378 0 6098.46 1259.71 50.1135 5.0538 1377
1379 0 6097.71 1269.49 49.1486 8.02961 1378
1380 0 6096.09 1279.35 49.2006 5.28018 1379
1381 0 6093.5 1288.98 49.0175 4.90424 1380
1382 0 6090.52 1303.58 48.3614 5.26003 1381
1383 0 6087.01 1318.05 48.6653 4.02114 1382
1384 0 6084.06 1327.58 48.8678 4.86416 1383
1385 0 6078.01 1341.11 48.8187 5.15526 1384
1386 0 6070.51 1354.03 48.8168 4.05497 1385
1387 0 6068.64 1363.65 49.1451 4.12773 1386
1388 0 6067.19 1373.43 49.0009 4.17376 1387
1389 0 6065.66 1383.23 48.939 3.63437 1388
1390 0 6061.51 1391.88 49.0284 3.48158 1389
1391 0 6058.2 1400.94 49.2327 5.75805 1390
1392 0 6056.36 1410.74 49.4036 4.1286 1391
1393 0 6058.33 1420.33 49.5929 4.86285 1392
1394 0 6061.82 1429.69 49.9627 3.52355 1393
1395 0 6063.16 1440.01 50.6023 2.85924 1394
1396 0 6135.65 878.888 47.2906 5.84154 1349
1397 0 6120.78 865.9 48.2548 5.4277 1396
1398 0 6109.68 849.836 49.626 5.85888 1397
1399 0 6094.3 837.411 50.2859 7.10171 1398
1400 0 6076.52 828.511 51.2078 6.99808 1399
1401 0 6061 816.775 52.661 7.94536 1400
1402 0 6048.67 801.53 53.6678 8.80603 1401
1403 0 6040.36 784.316 57.4119 7.82799 1402
1404 0 6032.37 766.238 59.0761 7.15852 1403
1405 0 6028.38 751.798 59.2184 6.65824 1404
1406 0 6034.6 737.076 54.4003 5.80355 1405
1407 0 6027.82 722.757 51.8128 3.51166 1406
1408 0 6022.71 714.408 51.9943 3.77937 1407
1409 0 6015.37 701.579 51.4924 4.94699 1408
1410 0 6003.43 693.846 49.4703 8.73334 1409
1411 0 5994.17 691.685 46.4479 8.9802 1410
1412 0 6043.82 736.188 53.2689 7.37212 1406
1413 0 6060.62 726.394 50.8387 5.09575 1412
1414 0 6067.77 720.346 48.4318 5.39979 1413
1415 0 6076.94 722.688 47.2272 6.29445 1414
1416 0 6086.31 723.517 45.008 3.18128 1415
1417 0 6096.07 721.834 44.2367 3.22464 1416
1418 0 6103.44 722.804 44.0585 3.0398 1417
1419 0 6110.93 722.509 43.6909 2.56689 1418
1420 0 6123.31 723.434 43.0054 4.08564 1419
1421 0 6132.51 721.802 41.6439 4.3853 1420
1422 0 6136.96 719.689 40.8167 2.57072 1421
1423 0 6143.74 716.901 39.2649 3.81629 1422
1424 0 6157.81 712.87 36.4749 5.00719 1423
1425 0 6171.44 708.063 33.7482 3.10654 1424
1426 0 6179.16 701.794 32.9356 3.31196 1425
1427 0 6187.52 696.374 32.4807 3.11198 1426
1428 0 6195.08 690.074 31.0386 3.48319 1427
1429 0 6203.27 684.724 29.4208 4.49883 1428
1430 0 6212.15 680.454 28.1919 3.71828 1429
1431 0 6221.61 679.106 27.2091 4.05404 1430
1432 0 6230.77 676.709 25.8631 3.56372 1431
1433 0 6239.78 673.167 23.6707 3.55978 1432
1434 0 6246.9 670.918 22.9865 2.69745 1433
1435 0 6250.87 667.945 22.3157 2.10602 1434
1436 0 6253.87 664.021 21.5699 3.14831 1435
1437 0 6256.86 659.478 19.0361 3.14831 1436
1438 0 6128.68 727.639 42.773 2.7832 1420
1439 0 6134.06 731.844 42.5406 2.48076 1438
1440 0 6139.43 736.049 42.3082 2.17831 1439
1441 0 6144.8 740.255 42.0758 2.87587 1440
1442 0 6146.21 746.493 41.7987 2.87587 1441
1443 0 6150.38 752.622 41.3086 4.36718 1442
1444 0 6155.09 761.259 40.9319 2.773 1443
1445 0 6159.96 766.816 41.0018 3.52233 1444
1446 0 6166.27 770.843 41.0157 3.1008 1445
1447 0 6178.62 779.079 40.3517 5.86862 1446
1448 0 6194.86 784.706 37.732 4.88415 1447
1449 0 6205.44 787.624 36.6696 2.74689 1448
1450 0 6210.79 792.794 36.2562 2.92382 1449
1451 0 6217.27 796.503 35.9125 2.62513 1450
1452 0 6224.27 797.912 34.8386 3.65925 1451
1453 0 6233.99 795.944 33.6089 3.06404 1452
1454 0 6241.43 795.492 33.3741 2.22415 1453
1455 0 6246.36 796.244 33.1803 2.87959 1454
1456 0 6251.35 796.213 33.5129 2.09124 1455
1457 0 6261.08 798.513 33.9118 2.09124 1456
1458 0 6021.61 739.298 60.4386 8.95442 1405
1459 0 6010.29 723.08 61.3899 6.76109 1458
1460 0 5996.92 708.481 60.7645 6.26233 1459
1461 0 5988.82 690.972 62.2224 9.31716 1460
1462 0 5982.18 673.996 63.3674 7.94907 1461
1463 0 5966.89 661.181 64.0431 7.04139 1462
1464 0 5954.38 645.905 63.8029 7.18963 1463
1465 0 5943.91 628.888 63.9779 7.65287 1464
1466 0 5934.04 611.54 64.3902 7.77925 1465
1467 0 5925.31 593.668 64.2712 9.17457 1466
1468 0 5919.29 574.749 64.2196 9.35571 1467
1469 0 5910.29 550.496 64.3523 10.506 1468
1470 0 5901.68 525.614 63.4972 16.0972 1469
1471 0 5881.66 496.712 61.9191 39.9819 1470
1472 0 5909.94 471.23 57.7813 9.96281 1471
1473 0 5925.25 465.037 56.2561 6.90294 1472
1474 0 5940.05 466.131 56.0721 3.21818 1473
1475 0 5952.19 468.941 55.4415 4.64376 1474
1476 0 5963.44 465.638 54.2241 3.93157 1475
1477 0 5972.75 462.417 53.2245 4.57575 1476
1478 0 5979.94 455.856 52.9314 3.68756 1477
1479 0 5988.08 450.476 54.0675 3.62391 1478
1480 0 5997.73 447.989 54.0583 2.65473 1479
1481 0 6007.58 446.673 54.2422 4.08191 1480
1482 0 6019.97 446.957 55.5481 3.78129 1481
1483 0 6030.5 444.685 56.1168 4.2864 1482
1484 0 6041.04 442.412 56.6856 4.79152 1483
1485 0 5863.25 459.837 59.9567 10.4768 1471
1486 0 5856.92 439.108 57.6949 9.49816 1485
1487 0 5846.54 448.511 56.8018 7.52404 1486
1488 0 5831.74 446.365 55.9087 5.54991 1487
1489 0 5824.35 443.486 54.8191 4.38189 1488
1490 0 5815.38 439.69 54.0883 3.35043 1489
1491 0 5805.44 439.492 53.3318 2.63832 1490
1492 0 5798.01 438.508 53.4844 2.29479 1491
1493 0 5793.07 437.785 53.6236 2.29479 1492
1494 0 5788.5 435.75 53.6638 3.48609 1493
1495 0 5784.13 433.412 52.9955 3.20619 1494
1496 0 5778.23 428.965 52.6173 3.23495 1495
1497 0 5772.97 420.593 51.3975 3.3393 1496
1498 0 5761.04 412.723 50.5757 3.75378 1497
1499 0 5750.95 413.591 54.0603 3.12596 1498
1500 0 5744.81 408.55 49.6872 4.26241 1499
1501 0 5735.29 406.484 49.0599 4.75262 1500
1502 0 5728.5 403.34 48.5515 3.94278 1501
1503 0 5718.06 402.53 47.2999 3.32925 1502
1504 0 5855.18 429.347 56.6967 5.79614 1486
1505 0 5852.05 420.009 55.5424 4.99195 1504
1506 0 5852.23 410.694 54.7161 6.32396 1505
1507 0 5855.35 401.521 52.7638 3.60923 1506
1508 0 5854.46 391.825 50.9681 4.07999 1507
1509 0 5853.82 381.963 49.5776 4.64844 1508
1510 0 5853.9 374.558 48.5179 3.18948 1509
1511 0 5855.35 364.897 46.7341 4.11159 1510
1512 0 5859.12 355.527 45.1353 3.51119 1511
1513 0 5842.49 396.725 54.5184 5.63333 1507
1514 0 5834.5 375.08 53.3992 5.06465 1513
1515 0 5834.43 360.303 52.0332 5.23763 1514
1516 0 5834.67 355.779 52.0927 6.60395 1515
1517 0 5828.16 345.557 49.7136 6.55571 1516
1518 0 5817.49 335.395 48.2751 5.95485 1517
1519 0 5805.59 326.387 48.5926 2.98054 1518
1520 0 5799.75 321.702 48.2778 1.92355 1519
1521 0 5796.6 317.823 48.4966 2.32059 1520
1522 0 5793.83 313.661 48.6331 2.65088 1521
1523 0 5791.11 306.719 48.9248 3.58922 1522
1524 0 5790.49 296.826 48.4157 3.43509 1523
1525 0 5790.63 289.356 48.027 3.60337 1524
1526 0 5789.39 281.959 47.9862 5.31367 1525
1527 0 5785.73 271.645 47.1658 4.59115 1526
1528 0 5780.53 263.182 46.6594 3.31961 1527
1529 0 5774.39 255.388 45.9043 3.07285 1528
1530 0 5769.22 246.998 45.464 4.45404 1529
1531 0 5764.42 238.307 44.6725 4.55369 1530
1532 0 5760.35 229.24 44.1663 3.87083 1531
1533 0 5756.4 220.136 43.9732 4.23911 1532
1534 0 5752.77 213.625 43.4582 3.05717 1533
1535 0 5750.29 206.634 42.4702 3.48899 1534
1536 0 5747.34 197.225 40.9837 3.15699 1535
1537 0 5745.57 190.145 39.2504 3.08913 1536
1538 0 5744.69 182.761 38.3549 3.73994 1537
1539 0 5743.03 172.991 37.1161 2.99022 1538
1540 0 5743.36 165.566 36.3695 3.58092 1539
1541 0 5744.44 158.199 35.5128 4.43718 1540
1542 0 5743.16 148.579 34.2419 3.33065 1541
1543 0 5737.42 140.608 34.3395 3.03448 1542
1544 0 5731.58 132.571 33.525 4.35826 1543
1545 0 5729.3 123.335 32.9054 3.35279 1544
1546 0 5728.73 113.406 32.2706 2.9347 1545
1547 0 5729.42 103.541 31.0077 3.90726 1546
1548 0 5729.95 93.6315 30.7573 4.92499 1547
1549 0 5727.3 84.0711 30.109 3.80326 1548
1550 0 5724.17 74.5965 29.7646 3.26158 1549
1551 0 5723.26 64.7527 29.2041 3.25538 1550
1552 0 5720.44 55.3125 28.444 2.86056 1551
1553 0 5715.52 49.8821 27.4287 2.64625 1552
1554 0 5708.84 46.7777 27.4666 2.82714 1553
1555 0 5698.97 46.0269 26.9845 5.62541 1554
1556 0 5689.64 48.012 27.5383 3.33519 1555
1557 0 5679.78 46.8987 28.7287 4.65842 1556
1558 0 5670.02 47.7508 30.105 5.12922 1557
1559 0 5660.45 49.633 31.1853 4.95551 1558
1560 0 5653.06 48.4459 31.6546 2.98133 1559
1561 0 5648.11 48.0058 32.1737 3.11174 1560
1562 0 5643.12 47.8942 31.804 2.05297 1561
1563 0 5638.15 48.1532 32.2035 2.05297 1562
1564 0 5633.17 48.4122 32.603 2.3106 1563
1565 0 5625.68 48.0292 32.6048 2.63999 1564
1566 0 5615.7 47.5155 32.7811 3.20401 1565
1567 0 5605.96 46.1943 33.2581 3.01479 1566
1568 0 5599.13 43.1076 33.4242 2.49555 1567
1569 0 5594.36 41.6014 33.3745 2.44624 1568
1570 0 5587.27 39.1664 33.2573 2.50644 1569
1571 0 5578.47 34.5661 32.9569 2.63811 1570
1572 0 5570.38 28.7698 32.8291 3.23854 1571
1573 0 5562.4 22.7752 32.5756 4.55423 1572
1574 0 5554.15 17.2437 32.4682 4.54682 1573
1575 0 5548.98 10.6994 31.1977 3.26236 1574
1576 0 5828.38 335.808 53.4339 3.43237 1517
1577 0 5827.79 323.636 53.1664 4.76003 1576
1578 0 5827.56 313.831 53.3532 5.12973 1577
1579 0 5819.09 310.636 53.917 2.66424 1578
1580 0 5813.02 303.343 53.4357 2.51691 1579
1581 0 5805.53 296.771 53.5749 3.12928 1580
1582 0 5799.59 289.524 53 3 1581
1583 0 5795.84 281.312 53 3 1582
1584 0 5787.87 265.826 53 3 1583
1585 0 5778.02 251.748 53 3 1584
1586 0 5772.71 232.758 52.2887 4.43294 1585
1587 0 5769.91 220.664 51.0893 5.07164 1586
1588 0 5768.57 213.298 50.9465 3.25369 1587
1589 0 5767.29 205.924 50.906 3.99893 1588
1590 0 5766.71 198.447 50.9493 4.74417 1589
1591 0 5767.35 190.995 50.5094 3.52893 1590
1592 0 5764.11 181.953 50.0675 4.71795 1591
1593 0 5758.85 173.48 50.3112 3.24363 1592
1594 0 5753.55 165.009 50.1018 3.78646 1593
1595 0 5746.97 154.395 50.4286 3.90502 1594
1596 0 5741.11 143.423 51.1498 3.27792 1595
1597 0 5739.11 136.219 51.5701 4.17956 1596
1598 0 5736.46 129.626 51.0999 4.40299 1597
1599 0 5725.11 116.463 50.6061 4.18014 1598
1600 0 5721.19 108.99 51.0354 3.55767 1599
1601 0 5717.28 101.518 51.4648 2.9352 1600
1602 0 5713.37 94.045 51.8941 2.81274 1601
1603 0 5709.45 86.5723 52.3234 2.19027 1602
1604 0 5704.45 77.9147 52.397 2.19027 1603
1605 0 5701.95 73.5858 52.4339 2.19027 1604
1606 0 5699.76 69.1172 52.9099 3.325 1605
1607 0 5696.86 62.227 52.5705 3.15374 1606
1608 0 5691.95 53.5435 52.8111 2.96833 1607
1609 0 5683.48 41.4306 52.1486 7.02467 1608
1610 0 5677.42 28.0932 51.9538 7.40233 1609
1611 0 5673.58 14.4419 52.0788 3.02556 1610
1612 0 5660.2 6.91992 50.7818 8.51376 1611
1613 0 5825.17 304.203 52.56 3.48437 1578
1614 0 5821.96 292.179 51.9324 4.28391 1613
1615 0 5820.6 279.798 51.3566 3.70663 1614
1616 0 5819.59 267.668 51.1254 3.82112 1615
1617 0 5821.97 255.435 51.3122 3.13029 1616
1618 0 5824.06 248.265 50.6259 2.91784 1617
1619 0 5826.95 241.359 50.5277 4.44669 1618
1620 0 5830.93 232.208 50.0808 2.74568 1619
1621 0 5835.32 223.302 49.1837 2.53415 1620
1622 0 5837.48 213.638 48.3186 2.73964 1621
1623 0 5839.28 203.861 47.5852 2.6736 1622
1624 0 5841.14 194.158 46.149 3.55131 1623
1625 0 5844.42 184.842 44.9117 4.04867 1624
1626 0 5842.49 168.664 41.6938 7.49875 1625
1627 0 5841.25 149.746 38.0612 3.95151 1626
1628 0 5836.96 136.287 35.5943 4.19398 1627
1629 0 5839.08 119.493 34.1898 5.67792 1628
1630 0 5835.99 105.285 33.1918 7.16721 1629
1631 0 5833.04 95.8568 32.6822 4.2386 1630
1632 0 5830.77 82.2852 31.6467 5.10689 1631
1633 0 5836.05 65.7449 30.3797 4.21268 1632
1634 0 5833.21 56.7523 30.1104 4.90498 1633
1635 0 5830.03 47.5267 28.7848 4.36991 1634
1636 0 5825.94 38.497 28.4297 3.0205 1635
1637 0 5822.32 31.9793 28.0056 2.20441 1636
1638 0 5820.13 27.5547 27.2224 2.21771 1637
1639 0 5817.62 23.3144 26.3802 2.14264 1638
1640 0 5815.93 16.156 24.9671 3.49854 1639
1641 0 5813.07 6.65371 24.8128 2.86727 1640
1642 0 5809.94 2.30571 25.0507 2.75582 1641
1643 0 6013.68 736.718 16.4785 2.97038 1460
1644 0 6021.68 731.333 14.3893 3.28119 1643
1645 0 6030.81 728.482 13.2874 3.25979 1644
1646 0 6037.91 726.29 12.8363 2.21508 1645
1647 0 6045.02 724.045 12.4266 2.53007 1646
1648 0 6057.39 722.551 11.4487 2.77801 1647
1649 0 6004.6 739.913 19.0117 3.0745 1643
1650 0 5996.46 745.446 20.6064 3.80493 1649
1651 0 5983.24 751.345 23.5827 5.0695 1650
1652 0 5970.88 758.405 25.747 3.99491 1651
1653 0 5965.81 763.261 26.8094 2.03274 1652
1654 0 5962.74 767.182 27.2613 2.26302 1653
1655 0 5959.55 770.986 27.8553 2.46011 1654
1656 0 5953.76 775.645 28.86 2.81818 1655
1657 0 5945.85 781.57 30.3517 3.48497 1656
1658 0 5938.14 790.786 31.9174 4.16135 1657
1659 0 5930.09 799.516 33.5637 2.85611 1658
1660 0 5920.87 803.233 33.9232 2.66859 1659
1661 0 5913.82 805.732 34.3298 4.38308 1660
1662 0 5907.35 812.449 36.093 3.85186 1661
1663 0 5902.2 823.522 38.5292 3.92737 1662
1664 0 5898.08 829.565 39.9846 2.39188 1663
1665 0 5894.62 833.12 40.6393 3.21975 1664
1666 0 5886.59 839.015 41.4452 3.32989 1665
1667 0 5878.72 844.315 43.0858 6.08338 1666
1668 0 5883.95 858.247 42.3434 5.50483 1667
1669 0 5892.91 875.867 40.8425 6.23681 1668
1670 0 5903.98 892.345 39.9629 5.58522 1669
1671 0 5915.47 908.593 38.657 6.18218 1670
1672 0 5926.14 925.437 38.2643 6.30284 1671
1673 0 5938.04 941.395 37.567 5.48586 1672
1674 0 5950.8 956.545 36.9929 6.31901 1673
1675 0 5961.13 973.195 36.1463 5.77523 1674
1676 0 5972.59 989.424 35.4156 6.91027 1675
1677 0 5980.38 1007.63 34.9969 6.44104 1676
1678 0 5988.64 1025.76 34.5739 5.96516 1677
1679 0 5998.22 1043.16 32.857 5.79839 1678
1680 0 6008.33 1053.88 31.6214 3.96648 1679
1681 0 6016.67 1059.39 31.8995 5.31628 1680
1682 0 6021.96 1067.38 31.6674 3.95621 1681
1683 0 6025.03 1081.93 31.5425 5.89081 1682
1684 0 6031.72 1095.19 31.193 6.12102 1683
1685 0 6025.64 1103.89 32.6514 3.16173 1684
1686 0 6020.97 1115.29 32.581 3.67904 1685
1687 0 6014.62 1123.02 32.3728 3.39141 1686
1688 0 6008.29 1130.75 32.3332 2.50531 1687
1689 0 6003.93 1136.85 32.3234 2.7201 1688
1690 0 6002.83 1141.72 32.1982 3.52159 1689
1691 0 6004.24 1149.08 31.7639 2.98242 1690
1692 0 6001.69 1158.38 31.6635 3.30904 1691
1693 0 5996.72 1163.86 31.3381 2.51996 1692
1694 0 5993.66 1167.82 31.3965 2.91662 1693
1695 0 5991.16 1172.15 31.4119 2.20693 1694
1696 0 5987.25 1178.52 30.9282 2.54311 1695
1697 0 5980.08 1185.4 30.765 3.27415 1696
1698 0 5973.06 1192.5 31.1154 2.96378 1697
1699 0 5966.44 1199.87 31.8363 2.8968 1698
1700 0 5961.27 1208.37 32.4795 3.7071 1699
1701 0 5956.27 1216.96 33.0026 3.01878 1700
1702 0 5951.65 1225.8 33.3245 2.64366 1701
1703 0 5946.36 1234.29 33.273 2.8508 1702
1704 0 5942.85 1243.45 33.1493 2.94665 1703
1705 0 5940.69 1253.02 33.276 2.85336 1704
1706 0 5936 1261.83 33.252 2.85749 1705
1707 0 5934.23 1271.5 34.0313 4.53551 1706
1708 0 5932.11 1280.83 34.9465 3.05729 1707
1709 0 5927.58 1289.62 34.7411 2.92459 1708
1710 0 5922.39 1298.05 35.9084 2.89758 1709
1711 0 5918.75 1304.55 36.6258 3.80216 1710
1712 0 5915.88 1308.56 37.4546 3.29944 1711
1713 0 5912.96 1312.43 38.6622 4.5027 1712
1714 0 5911.93 1319.77 39.7852 3.39357 1713
1715 0 5908.08 1331.58 40.6242 4.55448 1714
1716 0 5903.27 1345.71 41.5532 4.75117 1715
1717 0 5898.99 1353.55 41.324 3.38942 1716
1718 0 5894.71 1361.39 41.0948 3.02766 1717
1719 0 5890.43 1369.23 40.8657 2.66591 1718
1720 0 5886.14 1377.06 40.6365 2.80416 1719
1721 0 5884.41 1385.35 40.4074 3.3174 1720
1722 0 5882.68 1393.64 40.1782 3.33065 1721
1723 0 5880.94 1401.94 39.949 3.3439 1722
1724 0 5879.21 1410.23 39.7199 3.35714 1723
1725 0 5874.56 1421.72 39.2616 2.88363 1724
1726 0 5869.91 1433.21 38.8033 2.41013 1725
1727 0 5859.98 1447.24 38.3449 2.43662 1726
1728 0 5847.87 1457.64 37.8866 3.46311 1727
1729 0 5842.83 1466.11 38.6412 2.77765 1728
1730 0 5837.2 1474.22 37.44 3.64177 1729
1731 0 5832.41 1480.68 38.0953 3.34525 1730
1732 0 5827.61 1487.14 38.7505 3.04873 1731
1733 0 5824.07 1494.84 36.4123 2.44229 1732
1734 0 5821.34 1499.03 36.2761 2.44229 1733
1735 0 5818.61 1503.21 36.1398 2.44229 1734
1736 0 5815.88 1507.4 36.0036 2.44229 1735
1737 0 5810.92 1512.98 36.0023 2.66475 1736
1738 0 5805.4 1521.3 36.3453 3.10122 1737
1739 0 5799.99 1529.6 36.4404 3.45582 1738
1740 0 5794.53 1537.86 36.7599 2.70274 1739
1741 0 5790.98 1544.46 36.785 3.8706 1740
1742 0 5787.89 1550.44 38.6699 3.8706 1741
1743 0 6041.8 1105.76 28.1553 5.36038 1684
1744 0 6055.2 1117.55 30.6031 5.57681 1743
1745 0 6065.34 1134.72 30.3971 4.66098 1744
1746 0 6072.86 1147.54 29.5975 5.60174 1745
1747 0 6083.81 1164.03 28.2396 5.09532 1746
1748 0 6092.87 1181.76 27.5148 5.16596 1747
1749 0 6098.19 1200.29 26.7059 5.31933 1748
1750 0 6110.05 1216.01 25.9268 5.45473 1749
1751 0 6121.78 1231.72 25.0277 6.45877 1750
1752 0 6127.28 1245.47 24.7266 4.62897 1751
1753 0 6132.37 1254 24.0978 5.27614 1752
1754 0 6138.68 1261.63 23.4564 5.82974 1753
1755 0 6144.29 1266.24 22.9167 4.29805 1754
1756 0 6153.89 1265.77 20.1638 4.29805 1755
1757 0 6082.9 1153.81 29.4219 2.07284 1746
1758 0 6092.8 1152.38 29.3862 2.07284 1757
1759 0 6098.9 1156.4 28.5086 3.00249 1758
1760 0 6107.16 1161.51 29.1514 2.7069 1759
1761 0 6114.39 1163.29 29.6616 1.95661 1760
1762 0 6119.36 1163.54 30.1359 1.6359 1761
1763 0 6124.36 1163.75 30.2168 1.64777 1762
1764 0 6129.33 1164.03 29.8253 2.57572 1763
1765 0 6136.19 1166.97 30.2024 3.65545 1764
1766 0 6145.75 1169.19 30.271 3.1681 1765
1767 0 6153.25 1169.26 30.3658 3.33548 1766
1768 0 6160.25 1171.89 30.1609 3.39773 1767
1769 0 6169.51 1175.55 30.7647 2.80405 1768
1770 0 6178.57 1179.64 31.046 3.72806 1769
1771 0 6184.94 1183.49 31.9458 2.84623 1770
1772 0 6189.9 1184.07 32.2339 4.39919 1771
1773 0 6194.6 1182.42 32.6825 2.46057 1772
1774 0 6199.57 1181.87 32.8846 1.94634 1773
1775 0 6207.05 1181.68 32.9366 2.64843 1774
1776 0 6216.99 1181.11 33.0104 3.72707 1775
1777 0 6225.83 1185.3 33.3775 2.57661 1776
1778 0 6231.95 1189.61 33.0171 3.63315 1777
1779 0 6237.9 1193.29 33.0403 3.63315 1778
1780 0 6253.7 1198.5 33.1362 3.36847 1779
1781 0 6260.67 1197.98 32.6754 3.36847 1780
1782 0 6268 1196.46 32.8794 3.20045 1781
1783 0 6277.72 1194.12 33.2593 3.40971 1782
1784 0 6287.58 1194.05 33.321 2.99813 1783
1785 0 6294.97 1195.15 33.2976 2.56199 1784
1786 0 6299.97 1194.91 33.146 2.3821 1785
1787 0 6304.92 1195.48 33.4493 2.25037 1786
1788 0 6309.88 1196.05 33.7525 2.25037 1787
1789 0 6314.15 1198.64 33.9127 2.47922 1788
1790 0 6320.51 1202.61 33.9575 3.46601 1789
1791 0 6326.95 1206.43 34.1566 3.08902 1790
1792 0 6333.26 1209.33 34.5783 3.04451 1791
1793 0 6339.57 1212.23 35 3 1792
1794 0 6348.36 1214.39 35 3 1793
1795 0 6357.16 1216.55 35 3 1794
1796 0 6366.29 1218.29 35 3 1795
1797 0 6375.41 1220.03 35 3 1796
1798 0 6383.3 1222.69 35 3 1797
1799 0 6391.18 1225.35 35 3 1798
1800 0 6397.65 1230.58 35 3 1799
1801 0 6404.13 1235.81 35 3 1800
1802 0 6408.86 1240.87 35 3 1801
1803 0 6413.59 1245.93 35 3 1802
1804 0 6418.54 1250.98 35.1328 3.12649 1803
1805 0 6423.49 1256.03 35.2657 3.25297 1804
1806 0 6426.48 1273.06 35.7781 2.90116 1805
1807 0 6431.55 1281.64 35.7418 5.65107 1806
1808 0 6435.85 1290.58 36.1934 3.87204 1807
1809 0 6442.21 1298.15 35.9234 3.07178 1808
1810 0 6448.27 1302.21 36.6958 3.91531 1809
1811 0 6454.88 1305.58 37.1019 2.541 1810
1812 0 6466.88 1309.04 37.3724 2.541 1811
1813 0 5870.32 832.175 44.0217 6.67353 1667
1814 0 5862.35 819.599 45.144 5.83381 1813
1815 0 5853.97 807.399 45.9424 6.72077 1814
1816 0 5846.33 794.513 45.7655 6.06201 1815
1817 0 5844.02 785.039 45.8884 8.20305 1816
1818 0 5838.77 771.089 46.1282 5.57269 1817
1819 0 5831.03 752.861 46.4556 6.94133 1818
1820 0 5817.98 738.295 46.9471 7.00402 1819
1821 0 5803.08 724.984 46.5209 5.05645 1820
1822 0 5787.17 713.099 46.4199 4.96011 1821
1823 0 5778.3 695.86 47.4403 6.67571 1822
1824 0 5773.74 681.769 49.3851 7.45789 1823
1825 0 5771.48 667.366 52.7952 6.14624 1824
1826 0 5757.93 642.126 55.0383 12.003 1825
1827 0 5736.71 617.646 56.0941 22.9371 1826
1828 0 5726.32 584.763 47.1715 32.2809 1827
1829 0 5724.64 550.041 51.7412 4.56126 1828
1830 0 5727.98 536.017 50.0981 4.55749 1829
1831 0 5731.32 521.993 48.4549 5.55371 1830
1832 0 5735.33 510.414 46.4992 3.36748 1831
1833 0 5737.18 501.242 44.7443 4.35674 1832
1834 0 5731.97 492.851 43.7609 3.79093 1833
1835 0 5727.62 483.913 43.447 3.63697 1834
1836 0 5728.43 474.571 42.0933 3.57096 1835
1837 0 5733.19 468.961 41.1127 3.09546 1836
1838 0 5736.75 465.488 40.6385 2.65491 1837
1839 0 5741.39 459.703 40.3777 3.54272 1838
1840 0 5744.6 450.288 40.0286 3.24575 1839
1841 0 5748.98 441.418 39.2243 3.01523 1840
1842 0 5754.66 433.286 38.183 3.52227 1841
1843 0 5758.69 424.304 36.7769 3.18588 1842
1844 0 5760.9 414.671 35.3117 3.6031 1843
1845 0 5765.34 405.888 34.6511 3.70289 1844
1846 0 5770.48 397.434 33.8032 3.89294 1845
1847 0 5772.84 387.822 32.8163 4.28983 1846
1848 0 5777.96 379.502 32.2246 3.70247 1847
1849 0 5782.59 370.756 31.505 3.02855 1848
1850 0 5786.55 361.603 31.3245 4.07414 1849
1851 0 5790.21 349.889 29.3194 4.14648 1850
1852 0 5794.63 356.734 30.9242 3.18086 1850
1853 0 5804.36 354.958 29.7684 3.00562 1852
1854 0 5809.06 353.436 29.0316 2.36891 1853
1855 0 5816.48 352.7 28.5663 3.49302 1854
1856 0 5823.67 351.086 27.8545 2.6958 1855
1857 0 5828.29 349.194 28.0436 2.73852 1856
1858 0 5835.15 350.949 25.7886 4.42867 1857
1859 0 5842.17 353.323 24.8376 4.27819 1858
1860 0 5847.16 353.357 24.601 2.54704 1859
1861 0 5852.14 353.243 24.1698 2.38969 1860
1862 0 5857.09 352.558 23.9576 1.90365 1861
1863 0 5861.84 351.077 23.4699 1.97571 1862
1864 0 5866 348.308 23.187 1.80596 1863
1865 0 5872.37 344.389 23.3634 2.59567 1864
1866 0 5878.61 340.245 22.986 2.43684 1865
1867 0 5885.09 336.526 22.5566 2.57989 1866
1868 0 5891.56 332.782 22.4966 2.49584 1867
1869 0 5895.44 329.655 22.1273 2.20592 1868
1870 0 5899.84 327.325 21.6998 2.09122 1869
1871 0 5902.5 324.956 21.1713 2.18007 1870
1872 0 5723.31 484.812 43.7223 5.1141 1835
1873 0 5717.46 477.418 42.1871 3.21023 1872
1874 0 5716.55 467.742 40.3953 2.98777 1873
1875 0 5714.09 458.178 39.4537 2.76085 1874
1876 0 5708.83 450.329 37.3606 3.67685 1875
1877 0 5722.7 527.417 50.8542 3.5019 1830
1878 0 5715.38 518.6 51.2669 2.97817 1877
1879 0 5711.5 512.19 51.4776 2.36427 1878
1880 0 5707.92 505.622 51.9096 2.62059 1879
1881 0 5702.89 497.248 52.3581 4.26204 1880
1882 0 5694.63 491.753 52.2331 3.77546 1881
1883 0 5687.96 484.337 52.3388 3.29436 1882
1884 0 5684.81 475.232 52.7678 3.5013 1883
1885 0 5682.36 465.706 53.557 3.32036 1884
1886 0 5680.79 455.863 53.5776 3.74938 1885
1887 0 5675.62 447.509 54.175 2.55309 1886
1888 0 5670.94 441.678 54.185 2.6468 1887
1889 0 5668.04 437.611 54.0559 3.69312 1888
1890 0 5660.49 431.182 55.3897 3.69312 1889
1891 0 5682.99 481.643 51.0573 4.09252 1883
1892 0 5673.36 474.131 50.8126 3.8677 1891
1893 0 5667.84 465.95 49.8462 3.30493 1892
1894 0 5662.45 457.584 49.39 3.04984 1893
1895 0 5656.65 449.478 48.5981 2.8339 1894
1896 0 5652.13 443.514 48.2385 4.67403 1895
1897 0 5650.54 438.79 47.8657 2.21601 1896
1898 0 5647.5 431.963 47.3315 2.74935 1897
1899 0 5642.85 423.286 46.4934 3.16411 1898
1900 0 5637.14 418.69 45.1792 3.14934 1899
1901 0 5633.04 412.785 43.8199 4.22804 1900
1902 0 5630.07 406.048 43.8683 2.36841 1901
1903 0 5625.23 400.351 43.9029 2.8491 1902
1904 0 5619.77 395.229 43.4719 2.08497 1903
1905 0 5615.58 392.527 43.1865 2.08685 1904
1906 0 5608.59 389.846 43.0145 2.84617 1905
1907 0 5601.56 387.249 43.4522 2.1021 1906
1908 0 5596.78 385.875 42.991 2.44595 1907
1909 0 5592.19 383.953 42.5298 2.04357 1908
1910 0 5588.55 380.522 42.5017 2.04357 1909
1911 0 5584.91 377.091 42.4736 2.20004 1910
1912 0 5581.45 373.48 42.4799 2.36228 1911
1913 0 5577.11 367.409 42.1866 4.17064 1912
1914 0 5575.23 360.545 41.9717 2.35014 1913
1915 0 5574.74 353.065 41.9644 3.8386 1914
1916 0 5569.56 350.459 37.8385 2.42396 1915
1917 0 5569.48 344.808 39.854 2.42396 1916
1918 0 5568.69 337.42 40.2102 2.52413 1917
1919 0 5565.63 327.934 39.476 2.87217 1918
1920 0 5563.61 320.786 38.5057 2.40105 1919
1921 0 5562.59 315.962 37.6684 1.92387 1920
1922 0 5559.14 309.323 37.674 2.93098 1921
1923 0 5552.86 301.611 37.0831 2.51002 1922
1924 0 5547.08 293.613 35.8452 2.88073 1923
1925 0 5542.49 284.869 34.5684 2.53907 1924
1926 0 5539.14 279.917 33.5307 2.35374 1925
1927 0 5744.65 560.829 56.7104 3.7281 1828
1928 0 5753.75 552.33 57.0976 3.73255 1927
1929 0 5760.98 545.52 57.4458 3.86436 1928
1930 0 5766.46 537.187 57.5999 2.99383 1929
1931 0 5769.66 530.408 57.6305 3.11297 1930
1932 0 5772.24 526.169 56.9811 4.16521 1931
1933 0 5776.17 523.088 57.1447 2.03684 1932
1934 0 5774.17 513.529 57.0082 3.77372 1933
1935 0 5775.81 506.229 56.6036 2.27655 1934
1936 0 5775.05 501.288 56.7473 2.67574 1935
1937 0 5773.48 496.551 57.0597 2.03381 1936
1938 0 5773.32 491.558 56.8566 2.8049 1937
1939 0 5774.01 484.122 56.7924 4.1113 1938
1940 0 5771.02 477.545 56.8625 1.899 1939
1941 0 5769.11 470.351 57.2422 3.84503 1940
1942 0 5765.57 461.277 57.1702 4.32459 1941
1943 0 5764.16 451.398 57.1014 2.93055 1942
1944 0 5760.89 442.011 57.4036 2.82934 1943
1945 0 5757.47 435.414 57.0249 2.30792 1944
1946 0 5754.59 428.488 56.963 2.7037 1945
1947 0 5751.88 419.146 55.5859 2.43784 1946
1948 0 5748.78 410 55.5788 2.5914 1947
1949 0 5738.5 404.447 55.5718 2.74496 1948
1950 0 5732.39 394.715 55.1796 3.52575 1949
1951 0 5726.66 386.546 54.7932 2.65903 1950
1952 0 5721.95 380.711 54.5087 2.57769 1951
1953 0 5719.51 376.349 54.6514 2.34275 1952
1954 0 5717.07 371.987 54.794 2.34275 1953
1955 0 5713.84 368.179 55.0005 2.2145 1954
1956 0 5709.58 362.356 54.6789 4.03317 1955
1957 0 5707.53 355.152 54.3292 2.68067 1956
1958 0 5706.23 350.344 53.8767 1.90238 1957
1959 0 5703.97 345.889 53.7297 3.05634 1958
1960 0 5698.38 341.986 53.9236 2.7149 1959
1961 0 5696.05 332.304 53.6874 3.03534 1960
1962 0 5691.46 323.522 53.4637 2.70109 1961
1963 0 5686.64 314.786 53.0904 2.65828 1962
1964 0 5683.33 308.081 52.6828 2.08238 1963
1965 0 5681.17 300.959 52.2808 2.62469 1964
1966 0 5677.89 291.596 51.4586 2.51617 1965
1967 0 5674.41 284.978 51.5856 2.22753 1966
1968 0 5672.05 280.605 51.0326 2.68624 1967
1969 0 5669.59 276.265 50.7538 3.11832 1968
1970 0 5666.42 272.453 50.0777 2.31546 1969
1971 0 5782.35 518.847 57.3618 3.00088 1933
1972 0 5790.97 513.808 57.4024 3.26747 1971
1973 0 5799.72 509.071 57.5112 4.55916 1972
1974 0 5807.11 503.227 57.7293 3.57869 1973
1975 0 5810.39 493.907 58.3943 3.35817 1974
1976 0 5816.97 486.515 58.1732 3.55928 1975
1977 0 5824.68 480.176 58.3535 3.75108 1976
1978 0 5831.88 473.318 58.4841 2.90946 1977
1979 0 5839.28 460.42 58.5675 2.30489 1978
1980 0 5845.38 449.747 57.6724 2.47621 1979
1981 0 5854.78 443.46 58.0647 1.97621 1980
1982 0 5863.86 435.323 60.3476 1.96749 1981
1983 0 5869.25 431.332 61.4891 2.21313 1982
1984 0 5874.63 427.34 62.6305 2.95877 1983
1985 0 5886.21 424.775 59.7597 3.61335 1984
1986 0 5895.55 421.427 59.2649 2.86599 1985
1987 0 5902.05 417.723 59.6096 2.36984 1986
1988 0 5905.93 414.569 59.7764 2.08683 1987
1989 0 5909.81 411.414 59.9431 2.08683 1988
1990 0 5914.19 409.008 59.987 2.57928 1989
1991 0 5918.46 406.408 59.9592 2.31112 1990
1992 0 5923.1 404.545 59.8906 2.19757 1991
1993 0 5928.06 404.054 60.2948 3.17624 1992
1994 0 5937.94 403.698 61.7615 3 1993
1995 0 5878.49 417.837 62.1821 2.63443 1984
1996 0 5882.35 408.333 61.7336 2.3101 1995
1997 0 5885.09 401.393 62.1037 2.89112 1996
1998 0 5887.02 394.155 62.1506 2.58616 1997
1999 0 5889.06 389.597 62.3806 2.95964 1998
2000 0 5890.58 384.853 62.8122 2.17563 1999
2001 0 5893.08 377.811 63.1886 2.79386 2000
2002 0 5899.04 369.915 63.2834 3.77043 2001
2003 0 5907.71 365.41 63.7817 3.52979 2002
2004 0 5917.16 362.279 64.664 3.01874 2003
2005 0 5923.92 355.417 65.7472 2.57522 2004
2006 0 5928.85 349.826 65.9948 2.47939 2005
2007 0 5932.41 346.315 66.0318 1.81254 2006
2008 0 5934.65 341.846 66.1198 1.81254 2007
2009 0 5709.33 564.395 55.7733 13.3332 1828
2010 0 5692.58 542.813 59.3813 6.87195 2009
2011 0 5684.11 531.517 59.1899 3.34958 2010
2012 0 5677.33 524.21 59.4989 3.32177 2011
2013 0 5671.16 516.346 59.5235 2.77649 2012
2014 0 5666.49 510.476 59.411 2.23811 2013
2015 0 5663.49 506.477 59.5785 1.81339 2014
2016 0 5660.27 502.656 59.7647 2.57623 2015
2017 0 5654.02 498.573 60.0601 3.40152 2016
2018 0 5647.74 490.911 60.7275 2.62758 2017
2019 0 5643.11 485.019 61.1496 2.40883 2018
2020 0 5640.41 480.821 61.4274 2.17599 2019
2021 0 5637.71 476.624 61.7052 2.17599 2020
2022 0 5635.01 472.426 61.9829 2.15085 2021
2023 0 5632.83 467.928 62.0457 2.15085 2022
2024 0 5629.66 458.533 62.3313 2.82489 2023
2025 0 5630.56 454.599 62.8384 2.41226 2024
2026 0 5621.27 450.992 63.7517 2.41226 2025
2027 0 5615.39 446.442 64.1053 3.11741 2026
2028 0 5610.98 440.413 64.4067 1.89517 2027
2029 0 5608.16 436.307 64.8048 1.53794 2028
2030 0 5604.71 429.658 64.9883 2.87604 2029
2031 0 5601.77 422.806 65.5539 2.93284 2030
2032 0 5599.29 418.469 65.7384 1.82712 2031
2033 0 5596.09 414.651 66.1808 1.6924 2032
2034 0 5592.93 410.788 66.3808 1.77954 2033
2035 0 5590.78 406.272 66.471 2.14225 2034
2036 0 5589.55 401.428 66.3311 2.1246 2035
2037 0 5588.53 397.045 66.2938 2.35015 2036
2038 0 5685.83 558.806 61.1913 6.35911 1828
2039 0 5674.03 555.048 61.5921 4.73381 2038
2040 0 5666.7 554.582 59.9509 6.28152 2039
2041 0 5645.6 552.872 60.5591 4.46654 2040
2042 0 5630.94 551.941 60.8618 4.05696 2041
2043 0 5623.28 545.316 58.8788 2.70467 2042
2044 0 5615.3 536.408 57.0478 3.06847 2043
2045 0 5606.37 532.357 55.7625 3.3992 2044
2046 0 5598.7 526.052 54.7168 3.67785 2045
2047 0 5590.99 520.177 53.5952 4.47062 2046
2048 0 5588.31 513.262 52.9155 2.31276 2047
2049 0 5586 508.857 52.4464 2.27611 2048
2050 0 5581.64 503.465 51.9011 2.9615 2049
2051 0 5572.36 500.12 51.4863 2.94608 2050
2052 0 5566.86 495.106 51.2839 2.22725 2051
2053 0 5563.7 491.26 50.8047 2.32176 2052
2054 0 5560.34 484.579 50.3595 2.87911 2053
2055 0 5557.67 475.068 49.0683 3.67463 2054
2056 0 5553.71 466.11 47.814 2.85813 2055
2057 0 5547.6 458.299 47.1055 3.26842 2056
2058 0 5544.75 451.412 46.4804 3.06634 2057
2059 0 5541.51 445.882 43.6676 3.63172 2058
2060 0 5617.19 557.014 62.4939 4.62168 2042
2061 0 5602.75 558.695 64.2978 3.15263 2060
2062 0 5593.04 559.946 64.4305 2.72652 2061
2063 0 5583.18 558.376 64.6262 3.07671 2062
2064 0 5575.97 556.418 64.7465 2.99324 2063
2065 0 5571.66 553.884 64.8433 2.30306 2064
2066 0 5565.08 550.287 64.9885 2.56145 2065
2067 0 5559.14 545.764 65.0803 2.4691 2066
2068 0 5556.08 541.812 65.1236 2.4691 2067
2069 0 5553.02 537.859 65.167 2.4691 2068
2070 0 5549.96 533.907 65.2103 2.52589 2069
2071 0 5545.06 528.243 65.0783 2.81285 2070
2072 0 5540.97 522.009 65.0269 3.10351 2071
2073 0 5535.76 516.68 64.9829 3.48717 2072
2074 0 5529.18 513.191 64.776 2.9215 2073
2075 0 5524.59 511.209 64.7065 2.9215 2074
2076 0 5520 509.227 64.6371 1.78921 2075
2077 0 5512.53 508.703 64.6139 2.68248 2076
2078 0 5505.03 508.709 64.5908 1.98121 2077
2079 0 5497.63 507.628 64.5676 2.72431 2078
2080 0 5487.78 505.959 64.6766 3.69129 2079
2081 0 5478.02 503.857 65.0587 4.05176 2080
2082 0 5470.61 503.685 65.1381 2.81205 2081
2083 0 5463.32 505.361 65.5409 4.41006 2082
2084 0 5454.63 510.165 65.6892 5.29136 2083
2085 0 5442.51 512.126 65.9015 4.06273 2084
2086 0 5442.63 519.881 41.803 3.28327 2085
2087 0 5447 513.831 42.3036 2.82574 2086
2088 0 5450.49 510.263 42.6529 2.21351 2087
2089 0 5456.29 505.575 42.8653 2.81939 2088
2090 0 5464.69 500.226 43.4229 3.32521 2089
2091 0 5473.2 495.137 44.4489 4.30546 2090
2092 0 5481.41 489.629 45.637 3.82667 2091
2093 0 5487.91 485.953 46.2548 2.39836 2092
2094 0 5494.46 482.305 46.448 2.76582 2093
2095 0 5503.68 478.598 46.7554 3.66097 2094
2096 0 5511.83 472.918 47.2697 3.76198 2095
2097 0 5518.23 469.051 47.8176 2.14717 2096
2098 0 5527.73 465.985 48.4372 2.14717 2097
2099 0 5435.16 526.033 39.8519 4.33574 2086
2100 0 5425.55 527.34 38.8084 3.93692 2099
2101 0 5416.23 524.166 37.6769 4.12745 2100
2102 0 5406.68 521.492 37.097 3.92479 2101
2103 0 5398.38 529.195 35.383 4.15349 2102
2104 0 5389.96 538.383 34.5983 3.63302 2103
2105 0 5382.68 545.201 33.8928 3.22852 2104
2106 0 5376.5 552.988 33.1577 3.47619 2105
2107 0 5369.24 559.76 32.5525 4.34874 2106
2108 0 5361.85 566.446 31.9443 3.85533 2107
2109 0 5355.41 574.089 31.7615 4.12798 2108
2110 0 5349.5 582.146 31.5036 4.35364 2109
2111 0 5343.91 590.43 31.5468 3.03957 2110
2112 0 5337.87 598.383 31.8589 3.39545 2111
2113 0 5329.31 607.413 31.3809 5.04271 2112
2114 0 5325.26 606.591 31.9431 3.84671 2113
2115 0 5324.95 596.651 32.9941 3.84671 2114
2116 0 5324.13 589.197 33.005 3.55997 2115
2117 0 5322.58 579.345 33.3057 3.31903 2116
2118 0 5318.48 570.297 33.8206 3.02072 2117
2119 0 5315.26 561.145 34.2003 4.10233 2118
2120 0 5316.32 551.234 34.9273 3.4517 2119
2121 0 5316.04 541.293 35.1175 2.51672 2120
2122 0 5314.69 531.426 35.4435 3.10462 2121
2123 0 5314 521.55 36.56 3.07689 2122
2124 0 5309.17 510.278 37.5441 2.87186 2123
2125 0 5308.75 503.462 39.4113 3.26812 2124
2126 0 5309.79 496.009 37.2528 2.91639 2125
2127 0 5310.93 488.607 37.6405 2.26983 2126
2128 0 5309.34 481.301 38.1941 3.03307 2127
2129 0 5308.36 471.416 39.1032 2.53975 2128
2130 0 5309.14 461.512 39.4846 2.90494 2129
2131 0 5309.96 451.581 39.6841 2.70638 2130
2132 0 5310.42 444.104 39.9477 1.83505 2131
2133 0 5310.53 439.115 39.6308 2.45028 2132
2134 0 5310.64 434.127 39.3138 2.45028 2133
2135 0 5310.28 429.146 39.0563 2.30691 2134
2136 0 5309.88 424.168 39.3046 2.49285 2135
2137 0 5308.64 419.341 39.7196 2.28783 2136
2138 0 5307.5 414.474 39.8417 1.93207 2137
2139 0 5305.9 409.739 39.7732 2.3564 2138
2140 0 5303.63 402.614 40.1904 3.27774 2139
2141 0 5300.99 393.013 39.957 3.32076 2140
2142 0 5301.26 383.214 40.0437 2.85895 2141
2143 0 5303.65 376.141 39.7571 1.87003 2142
2144 0 5305.02 371.332 39.837 2.26918 2143
2145 0 5304.92 366.333 39.9167 1.96369 2144
2146 0 5305.22 361.353 40.2444 2.43709 2145
2147 0 5305.44 356.358 40.2224 2.43709 2146
2148 0 5306.04 348.983 40.8693 4.35369 2147
2149 0 5304.26 339.499 41.9541 5.22057 2148
2150 0 5304.05 329.723 40.3666 5.25695 2149
2151 0 5305.26 322.371 39.961 2.96161 2150
2152 0 5305.18 316.525 38.6133 2.96161 2151
2153 0 5322.24 617.567 31.0396 4.39958 2113
2154 0 5317.39 626.305 30.8256 3.20477 2153
2155 0 5306.87 636.813 30.1862 7.21275 2154
2156 0 5297.98 629.162 32.2138 5.1364 2155
2157 0 5296.99 616.784 32.8313 4.35904 2156
2158 0 5294.02 604.815 33.7241 3.9445 2157
2159 0 5286.89 598.472 35.5952 6.08007 2158
2160 0 5280.04 591.469 37.4621 4.64354 2159
2161 0 5272.79 584.675 38.2102 5.23631 2160
2162 0 5267.46 576.486 39.7488 4.38806 2161
2163 0 5264.84 566.961 41.1051 3.95495 2162
2164 0 5264.35 557.184 42.481 5.34314 2163
2165 0 5262.62 547.67 43.5179 3.84525 2164
2166 0 5258.26 538.726 44.2868 3.80388 2165
2167 0 5253.47 530.094 45.6578 3.56335 2166
2168 0 5247.83 521.944 46.7307 4.03881 2167
2169 0 5241.9 513.97 47.7401 3.39088 2168
2170 0 5236.48 505.582 48.2023 3.99311 2169
2171 0 5233.17 496.272 48.4956 4.15618 2170
2172 0 5232.47 486.314 48.9967 3.07336 2171
2173 0 5230.35 479.233 49.3061 3.56075 2172
2174 0 5226.16 476.532 49.7345 4.35476 2173
2175 0 5221.29 475.514 50.2021 2.94241 2174
2176 0 5215.5 470.764 50.3911 3.54033 2175
2177 0 5207.2 465.285 50.5013 2.96811 2176
2178 0 5199.14 459.484 50.4333 2.74683 2177
2179 0 5193.94 451.052 50.4418 3.7065 2178
2180 0 5188.81 442.568 50.0512 3.677 2179
2181 0 5180.68 436.943 50.4202 4.3103 2180
2182 0 5174.68 432.491 50.7681 2.89673 2181
2183 0 5168.43 428.349 50.6726 2.5018 2182
2184 0 5161.52 421.314 50.8301 3.00081 2183
2185 0 5157.14 412.368 50.9339 2.73879 2184
2186 0 5154.78 402.696 51.4125 3.6457 2185
2187 0 5153.8 395.268 51.6977 3.22477 2186
2188 0 5150.61 389.142 51.6922 3.56051 2187
2189 0 5141.66 384.735 51.7545 2.5922 2188
2190 0 5133.65 378.948 51.7282 2.86769 2189
2191 0 5128.06 373.958 51.4627 2.55321 2190
2192 0 5123.56 367.96 51.6182 3.01105 2191
2193 0 5119.48 361.675 51.7127 2.40597 2192
2194 0 5117.82 354.386 51.828 3.17443 2193
2195 0 5114.2 345.183 51.9059 4.06005 2194
2196 0 5110.27 333.35 51.8645 4.12312 2195
2197 0 5106.78 323.992 51.8188 2.08456 2196
2198 0 5105.44 319.178 51.9824 2.08227 2197
2199 0 5104.08 314.366 51.9522 2.57043 2198
2200 0 5101.98 307.171 51.8493 2.90696 2199
2201 0 5099.44 297.536 51.9547 2.66062 2200
2202 0 5098.07 287.68 51.8481 3.29571 2201
2203 0 5093.98 278.614 51.8185 3.87457 2202
2204 0 5089.4 272.693 52.0514 2.90315 2203
2205 0 5083.54 268.048 52.3597 2.5326 2204
2206 0 5080.27 258.963 52.4358 3.39514 2205
2207 0 5077.86 249.357 52.4 3.22995 2206
2208 0 5073.99 242.951 52.7448 2.67444 2207
2209 0 5071.41 238.673 52.5464 2.07694 2208
2210 0 5066.68 232.939 52.512 3.21379 2209
2211 0 5059.41 226.22 52.0942 3.66423 2210
2212 0 5054.55 217.538 51.9824 3.48582 2211
2213 0 5051.15 208.148 51.5901 3.19468 2212
2214 0 5048.87 198.605 51.2359 2.94946 2213
2215 0 5042.68 190.817 50.9492 3.0898 2214
2216 0 5037.46 182.387 50.5821 3.13454 2215
2217 0 5033.84 173.098 50.5072 4.33275 2216
2218 0 5030.79 163.629 50.267 3.94929 2217
2219 0 5028.3 154.094 50.3197 3.79744 2218
2220 0 5022.61 145.912 50.8719 3.89259 2219
2221 0 5018.48 139.696 51.1763 3.29389 2220
2222 0 5016.71 132.436 51.0405 3.44554 2221
2223 0 5016.15 122.467 51.1269 2.92085 2222
2224 0 5013.63 112.855 51.4163 3.34049 2223
2225 0 5009.57 106.626 51.7336 2.211 2224
2226 0 5005.25 100.53 52.1341 2.7524 2225
2227 0 5003.35 90.9127 52.3166 3.57137 2226
2228 0 5001.04 83.8195 52.6463 3.47116 2227
2229 0 4997.37 77.3068 52.8632 2.777 2228
2230 0 4994.12 68.03 53.4569 3.68813 2229
2231 0 4993.5 58.1035 54.276 3.04045 2230
2232 0 4993.51 50.64 54.5329 2.94167 2231
2233 0 4993.73 43.1787 54.5093 3.43012 2232
2234 0 4994.92 33.2841 54.5411 2.51437 2233
2235 0 4993.78 25.9063 54.642 2.40326 2234
2236 0 4991.25 18.9324 54.5045 4.11376 2235
2237 0 4989.26 9.14789 54.3911 4.59342 2236
2238 0 4985.95 3.51055 54.9726 4.51441 2237
2239 0 5297.85 648.395 29.1361 7.15451 2155
2240 0 5289.66 671.451 27.0617 10.0601 2239
2241 0 5298.47 718.713 21.3878 10.6622 2240
2242 0 5313.51 781.844 9.95027 58.1616 2241
2243 0 5321.97 840.114 25.3197 6.48368 2242
2244 0 5322.08 852.144 27.5161 6.88131 2243
2245 0 5322.2 864.174 29.7125 7.27894 2244
2246 0 5328.55 867.439 27.0585 3.98565 2245
2247 0 5335.98 876.074 26.1786 3.76641 2246
2248 0 5344.38 881.441 25.8268 4.13117 2247
2249 0 5350.76 888.832 25.6635 3.06312 2248
2250 0 5355.41 897.672 25.5128 2.72844 2249
2251 0 5359.28 904.098 25.579 2.82664 2250
2252 0 5363.22 910.443 25.347 2.98412 2251
2253 0 5366.42 919.871 25.318 3.49892 2252
2254 0 5370.98 928.719 24.9585 2.83291 2253
2255 0 5375.59 937.548 24.6717 3.17037 2254
2256 0 5380.57 946.202 24.6478 3.16889 2255
2257 0 5387.01 953.788 24.4977 4.07158 2256
2258 0 5392.68 961.901 24.0179 3.12669 2257
2259 0 5398.8 972.666 24.3862 3.94383 2258
2260 0 5406.05 979.458 24.3317 4.77433 2259
2261 0 5409.64 982.916 23.9908 2.30359 2260
2262 0 5413.29 986.333 23.9822 2.21876 2261
2263 0 5417.22 989.387 23.4976 2.34469 2262
2264 0 5424 992.528 23.5062 2.5888 2263
2265 0 5433.38 995.926 22.717 2.73709 2264
2266 0 5442.14 1000.55 21.906 2.83578 2265
2267 0 5451.39 1003.73 20.909 3.67251 2266
2268 0 5458.72 1005.15 20.1785 2.61111 2267
2269 0 5463.28 1007.17 19.909 3.10583 2268
2270 0 5467.16 1010.3 19.532 2.07556 2269
2271 0 5473.88 1013.56 19.3547 2.75649 2270
2272 0 5480.98 1015.98 19.1382 2.48111 2271
2273 0 5487.51 1019.66 19.0586 2.76477 2272
2274 0 5494.65 1021.42 19.4183 3.00812 2273
2275 0 5504.4 1023.44 18.511 3.00812 2274
2276 0 5398.49 976.549 24.6689 2.24279 2259
2277 0 5401.24 986.162 24.5493 2.24279 2276
2278 0 5402.53 990.994 24.5446 2.51589 2277
2279 0 5403.82 995.819 24.2966 2.14864 2278
2280 0 5405.1 1000.64 24.0486 2.14864 2279
2281 0 5405.6 1005.61 23.7866 2.14864 2280
2282 0 5407.19 1010.35 23.5868 2.47314 2281
2283 0 5409.5 1017.47 23.19 2.91292 2282
2284 0 5412.31 1027.02 22.6334 4.47533 2283
2285 0 5413.1 1036.87 22.5984 2.84955 2284
2286 0 5415.19 1044.05 22.0914 1.96359 2285
2287 0 5415.43 1049.04 21.8142 4.64767 2286
2288 0 5416.3 1053.95 21.5371 4.64767 2287
2289 0 5416.63 1058.94 21.5713 2.73314 2288
2290 0 5417.81 1063.8 21.5465 2.34607 2289
2291 0 5418.18 1068.79 21.4618 2.28895 2290
2292 0 5418.54 1073.77 21.3771 2.28895 2291
2293 0 5419.51 1078.67 21.1611 2.55936 2292
2294 0 5421.08 1085.96 20.7656 3.09293 2293
2295 0 5427.35 1096.16 20.2222 3.42819 2294
2296 0 5430.23 1100.86 19.9302 1.77151 2295
2297 0 5430.91 1108.3 19.8291 2.59172 2296
2298 0 5433.27 1117.98 19.571 4.2621 2297
2299 0 5437.09 1127.18 19.3396 2.5058 2298
2300 0 5441.48 1133.2 18.7697 2.03585 2299
2301 0 5444 1137.52 18.5654 2.45682 2300
2302 0 5446.42 1144.53 18.1301 3.37555 2301
2303 0 5447.62 1154.45 17.8771 4.48244 2302
2304 0 5449.45 1161.64 17.5491 2.58479 2303
2305 0 5453.64 1167.74 16.5275 2.75537 2304
2306 0 5458.88 1176.08 15.372 2.77918 2305
2307 0 5461.35 1183.12 14.6076 1.78645 2306
2308 0 5464.09 1190.03 13.7126 2.99747 2307
2309 0 5468.38 1199.05 13.3974 3.386 2308
2310 0 5468.57 1206.22 13.2492 1.89535 2309
2311 0 5468.38 1213.68 12.5977 2.9597 2310
2312 0 5469.66 1220.97 11.5474 2.61279 2311
2313 0 5470.64 1225.82 12.2522 3.26547 2312
2314 0 5470.76 1233.31 12.2919 2.85039 2313
2315 0 5471.74 1240.73 11.9383 2.22864 2314
2316 0 5472.77 1245.62 11.872 2.24783 2315
2317 0 5473.27 1253.05 11.3356 2.70411 2316
2318 0 5474.29 1262.4 10.4271 3.04117 2317
2319 0 5325.01 883.142 33.5053 5.43185 2245
2320 0 5326.32 897.735 34.3674 2.65037 2319
2321 0 5324.58 907.581 34.4233 3.58579 2320
2322 0 5323.53 917.516 34.5152 3.42994 2321
2323 0 5321.36 927.234 34.8328 4.24331 2322
2324 0 5319.26 936.944 35.488 3.01917 2323
2325 0 5318.94 946.923 35.9468 4.25292 2324
2326 0 5317.57 956.779 36.4407 2.96015 2325
2327 0 5317.02 964.188 36.818 2.91544 2326
2328 0 5317.8 971.612 37.1198 2.57363 2327
2329 0 5317.72 981.597 37.625 2.9854 2328
2330 0 5317.79 989.091 37.9262 4.19829 2329
2331 0 5316.71 993.902 38.751 4.62617 2330
2332 0 5315.14 1001.21 39.3449 3.02518 2331
2333 0 5313.37 1008.49 39.6908 2.93918 2332
2334 0 5309.04 1014.46 40.7985 3.95485 2333
2335 0 5306.35 1023.56 41.281 3.52874 2334
2336 0 5306.83 1033.5 41.632 3.53628 2335
2337 0 5306.79 1040.96 42.1209 2.36821 2336
2338 0 5306.48 1045.95 42.2583 1.95307 2337
2339 0 5304.93 1053.27 42.6224 2.7043 2338
2340 0 5303.56 1063.11 43.4049 3.12247 2339
2341 0 5303.59 1073.07 43.9503 4.47712 2340
2342 0 5303.14 1082.97 44.9125 4.31983 2341
2343 0 5302.35 1092.9 45.6772 3.51885 2342
2344 0 5302.22 1102.82 46.1307 3.8782 2343
2345 0 5304.37 1112.46 46.2555 4.10018 2344
2346 0 5303.76 1121.82 48 4 2345
2347 0 5302.5 1131.07 49.0803 3.92024 2346
2348 0 5301.39 1138.42 49.7779 3.55248 2347
2349 0 5299.39 1150.67 50.4282 5.01968 2348
2350 0 5297.93 1165.55 51.4104 3.34032 2349
2351 0 5297.81 1173.03 51.8341 2.23585 2350
2352 0 5298.51 1177.98 51.9917 2.77357 2351
2353 0 5300.31 1185.19 52.1863 3.00046 2352
2354 0 5299.99 1195.14 52.4683 3.5247 2353
2355 0 5300.52 1205.11 52.8418 4.01194 2354
2356 0 5300.14 1214.97 53.5086 2.8832 2355
2357 0 5297.25 1224.52 54.1232 2.61845 2356
2358 0 5292.8 1233.33 55.1354 3.42575 2357
2359 0 5287.98 1241.82 56.8162 3.63149 2358
2360 0 5286.86 1251.67 57.4458 4.7707 2359
2361 0 5284.69 1258.73 58.0976 2.78984 2360
2362 0 5281.17 1265.23 58.6823 3.28326 2361
2363 0 5277.63 1274.5 59.025 3.59668 2362
2364 0 5272.46 1282.98 59.7973 3.11595 2363
2365 0 5266.14 1290.7 60.3744 4.02853 2364
2366 0 5259.45 1298.06 61.1324 3.65045 2365
2367 0 5252.51 1305.22 61.767 2.54654 2366
2368 0 5245.02 1311.77 62.2631 2.67242 2367
2369 0 5237.79 1318.64 62.3131 2.84313 2368
2370 0 5231.43 1322.53 62.04 2.33577 2369
2371 0 5227.22 1325.09 62.896 2.93419 2370
2372 0 5346.43 832.893 17.5232 3.71134 2242
2373 0 5354.32 842.546 18.2951 3.67507 2372
2374 0 5359.98 850.727 18.773 3.65427 2373
2375 0 5367.68 860.473 18.7389 4.9462 2374
2376 0 5375.52 870.177 18.5614 3.39574 2375
2377 0 5385.56 881.063 17.9746 5.06546 2376
2378 0 5398.12 889.046 17.0881 4.19958 2377
2379 0 5407.48 892.561 16.9488 3.48659 2378
2380 0 5417.26 894.38 16.8312 4.66172 2379
2381 0 5427.22 894.566 16.853 5.41315 2380
2382 0 5437.08 893.348 17.0752 3.19152 2381
2383 0 5446.82 895.104 17.6565 3.14426 2382
2384 0 5455.95 899.098 18.1428 3.60117 2383
2385 0 5465.29 902.297 18.105 2.85209 2384
2386 0 5477.57 901.381 18.6092 3.76125 2385
2387 0 5488.8 896.198 18.6558 4.94112 2386
2388 0 5496.1 894.614 18.516 4.4625 2387
2389 0 5500.67 892.578 18.6436 2.56042 2388
2390 0 5504.61 889.511 18.7516 2.1268 2389
2391 0 5508.54 886.411 18.7509 1.76067 2390
2392 0 5512.94 884.086 18.2807 2.31422 2391
2393 0 5520.2 882.751 17.5929 2.56895 2392
2394 0 5530.05 883.607 17.0312 2.93643 2393
2395 0 5537.53 883.643 16.8485 3.31225 2394
2396 0 5542.35 884.962 16.982 1.85255 2395
2397 0 5547.17 886.281 17.1156 1.85255 2396
2398 0 5551.95 887.731 17.073 2.48839 2397
2399 0 5558.79 890.723 17.2456 4.69314 2398
2400 0 5567.04 896.028 18.7961 3.8406 2399
2401 0 5573.51 903.574 19.3038 2.81163 2400
2402 0 5582.29 907.842 19.7001 2.77457 2401
2403 0 5589.46 909.927 20.1093 2.4016 2402
2404 0 5596.39 912.604 20.9734 3.89604 2403
2405 0 5605.07 917.525 20.8154 3.80279 2404
2406 0 5611.14 921.899 20.3783 2.2262 2405
2407 0 5619.66 926.812 22.1961 4.71179 2406
2408 0 5629.39 933.103 19.9622 5.63128 2407
2409 0 5643.65 937.138 19.0016 4.38427 2408
2410 0 5653.17 940.171 18.5869 3.53009 2409
2411 0 5662.7 943.17 18.1784 2.75362 2410
2412 0 5670.03 944.561 18.2054 3.18289 2411
2413 0 5674.95 945.435 18.1169 2.45559 2412
2414 0 5682.43 945.723 17.8402 3.2472 2413
2415 0 5692.39 946.341 17.4735 2.82995 2414
2416 0 5699.66 944.785 17.3273 1.96439 2415
2417 0 5704.36 943.086 17.196 1.86122 2416
2418 0 5711.75 942.027 17.4131 2.72779 2417
2419 0 5721.6 940.61 17.7163 2.71663 2418
2420 0 5733.28 936.57 17.4431 4.22081 2419
2421 0 5741.48 936.889 17.5484 2.62259 2420
2422 0 5745.46 939.808 18.3512 2.86188 2421
2423 0 5752.9 940.239 17.6975 3.19717 2422
2424 0 5760.37 940.669 18.1472 4.13169 2423
2425 0 5765.37 940.662 18.1418 2.55474 2424
2426 0 5770.27 941.663 18.254 2.38168 2425
2427 0 5775.17 942.664 18.3663 2.38168 2426
2428 0 5782.61 943.413 17.9332 3.83676 2427
2429 0 5792.36 945.433 17.3595 3.87711 2428
2430 0 5802 947.968 16.6472 4.25991 2429
2431 0 5811.02 952.094 16.3367 2.92183 2430
2432 0 5817.62 955.672 16.3404 2.48192 2431
2433 0 5822.38 957.178 16.1504 2.39738 2432
2434 0 5829.85 957.834 16.0904 2.85967 2433
2435 0 5839.79 958.438 15.8979 2.6943 2434
2436 0 5849.67 958.696 15.6099 2.52706 2435
2437 0 5857.03 957.294 15.8253 1.95811 2436
2438 0 5861.96 956.449 15.7978 2.68241 2437
2439 0 5868.76 953.392 15.9779 2.66373 2438
2440 0 5878.54 951.849 15.7864 3.58328 2439
2441 0 5886.04 952.028 15.9004 2.76795 2440
2442 0 5891.02 951.687 16.1386 2.15442 2441
2443 0 5895.88 950.531 16.1973 2.68261 2442
2444 0 5900.88 950.793 16.0917 4.81473 2443
2445 0 5905.58 949.128 15.8006 2.57191 2444
2446 0 5912.09 945.618 15.9297 2.7422 2445
2447 0 5921.84 943.532 16.1357 3.05226 2446
2448 0 5931.52 942.845 14.9567 5.19788 2447
2449 0 5940.66 941.226 16.2794 4.07325 2448
2450 0 5950.65 941.026 16.5795 2.66795 2449
2451 0 5957.9 939.439 16.5867 1.97217 2450
2452 0 5965.38 939.575 16.17 3.08012 2451
2453 0 5974.78 942.025 16.8485 3.2813 2452
2454 0 5986.92 944.434 15.2017 2.73397 2453
2455 0 5991.99 946.511 15.032 2.59119 2454
2456 0 5998.12 950.791 15.0462 2.65813 2455
2457 0 6004.2 955.129 14.6579 2.19798 2456
2458 0 6008.61 957.478 14.5431 2.33847 2457
2459 0 6013.38 958.966 14.3963 2.4442 2458
2460 0 6018.01 960.845 14.6772 2.54503 2459
2461 0 6022.64 962.706 14.5279 2.13535 2460
2462 0 6027.4 964.22 14.2258 2.73744 2461
2463 0 6034.66 966.06 13.8948 2.58858 2462
2464 0 6046.79 969.088 13.5939 2.43971 2463
2465 0 6056.89 973.974 13.4923 3.19973 2464
2466 0 6063.62 981.323 13.0319 2.89329 2465
2467 0 6068.21 987.226 12.8559 1.89493 2466
2468 0 6073.21 992.743 12.5632 3.33122 2467
2469 0 6077.3 999.027 12.4866 3.78487 2468
2470 0 6084.27 1001.54 12.1404 3.49607 2469
2471 0 6096.61 1002.48 10.4226 3.72623 2470
2472 0 5910.3 953.823 16.6618 4.23247 2445
2473 0 5921.69 958.418 15.887 2.69823 2472
2474 0 5930.76 962.499 15.8474 2.88914 2473
2475 0 5940.19 970.499 15.0125 2.55142 2474
2476 0 5947.36 977.54 14 2.5 2475
2477 0 5954.76 984.24 14 2.5 2476
2478 0 5958.47 991.645 14 2.5 2477
2479 0 5966.05 995.699 14 2.5 2478
2480 0 5969.22 1000.99 15 2.5 2479
2481 0 5975.04 1008.04 15 2.5 2480
2482 0 5982.44 1010.68 15 2.5 2481
2483 0 5264.95 739.329 22.615 8.95452 2242
2484 0 5247.33 731.633 23.4977 8.57921 2483
2485 0 5228.14 732.726 24.2756 8.47713 2484
2486 0 5208.71 729.858 25.9139 4.96012 2485
2487 0 5194.28 726.305 25.6516 5.17583 2486
2488 0 5184.61 723.82 25.8538 4.63886 2487
2489 0 5173 719.38 26.9767 4.24575 2488
2490 0 5163.78 716.014 26.0747 4.74465 2489
2491 0 5158.79 716.217 26.0401 2.10889 2490
2492 0 5153.81 716.369 26.5475 1.89206 2491
2493 0 5146.42 715.136 26.7338 3.08799 2492
2494 0 5136.48 715.07 26.8096 2.67523 2493
2495 0 5126.56 716.141 26.1013 2.92887 2494
2496 0 5116.65 716.263 25.1997 3.22994 2495
2497 0 5106.86 715.129 24.0446 3.36348 2496
2498 0 5097.11 717.017 23.9983 3.06987 2497
2499 0 5089.72 716.581 23.36 2.48755 2498
2500 0 5082.34 717.846 23.4326 4.14592 2499
2501 0 5072.44 718.664 23.5878 2.93987 2500
2502 0 5062.47 718.066 23.5854 3.20332 2501
2503 0 5052.59 719.159 22.9307 2.88937 2502
2504 0 5043.03 721.99 22.3662 2.64863 2503
2505 0 5033.88 725.952 22.1173 2.85039 2504
2506 0 5025.22 730.934 21.9008 3.12114 2505
2507 0 5016.87 736.238 20.7885 3.84581 2506
2508 0 5010.04 743.11 19.9232 4.14092 2507
2509 0 5002.52 749.222 19.1951 3.09843 2508
2510 0 4993.45 753.391 18.8286 3.15602 2509
2511 0 4985.7 759.516 18.6091 3.84389 2510
2512 0 4980.7 765.094 18.6671 3.8791 2511
2513 0 4975.09 770.007 18.9759 2.56789 2512
2514 0 4966.22 774.566 18.8516 2.70001 2513
2515 0 4957.31 778.869 19.2416 4.33526 2514
2516 0 4950.07 785.578 19.7303 4.92718 2515
2517 0 4943.98 789.926 19.8461 3.10201 2516
2518 0 4937.91 794.288 20.0358 2.61626 2517
2519 0 4930.53 801.001 20.5029 4.42601 2518
2520 0 4924.36 805.038 20.507 2.64409 2519
2521 0 4919.86 807.218 20.4348 2.01481 2520
2522 0 4915.05 808.534 20.093 2.40705 2521
2523 0 4910.24 809.85 19.7513 2.42966 2522
2524 0 4906.87 813.26 18.3316 2.48182 2523
2525 0 4904.24 814.978 14.4409 2.13552 2524
2526 0 4901.34 816.843 10.8168 2.47063 2525
2527 0 4898.77 823.553 10.3572 2.47063 2526
2528 0 5009.52 751.344 22.5475 1.91829 2508
2529 0 5008.69 756.274 22.5505 1.91829 2528
2530 0 5007.07 760.971 23.1168 1.94624 2529
2531 0 5005.45 765.668 23.6831 1.94624 2530
2532 0 5003.67 770.284 24.3956 1.97643 2531
2533 0 5002.11 777.522 25.4518 2.63899 2532
2534 0 5000.51 784.766 26.356 3.44082 2533
2535 0 5000.68 789.732 26.9171 3.88087 2534
2536 0 5002.63 796.696 28.7663 2.71524 2535
2537 0 5000.98 806.014 31.2707 2.65506 2536
2538 0 4999.35 815.638 33.1284 2.81167 2537
2539 0 4997.34 825.204 35.0574 3.244 2538
2540 0 4999.86 834.341 37.2464 3.38204 2539
2541 0 5002.61 843.42 39.6617 5.29625 2540
2542 0 5000.12 852.099 42.1708 4.22777 2541
2543 0 5250.87 719.978 24.3822 7.42547 2484
2544 0 5236.85 690.48 26.9357 5.18066 2543
2545 0 5228.95 672.374 29.0155 5.65491 2544
2546 0 5220.46 660.201 30.3462 5.37773 2545
2547 0 5214.76 652.004 30.6721 3.98008 2546
2548 0 5209.84 643.37 31.0208 3.74888 2547
2549 0 5208.74 633.571 31.2915 5.81267 2548
2550 0 5208.27 623.584 31.4299 6.81201 2549
2551 0 5205.77 613.987 32.0312 4.07117 2550
2552 0 5203.13 604.408 32.303 3.89454 2551
2553 0 5202.49 594.433 32.4659 4.13994 2552
2554 0 5202.31 579.487 32.5135 5.69433 2553
2555 0 5200.97 572.619 32.8476 4.29025 2554
2556 0 5194.88 561.721 33.1116 3.95628 2555
2557 0 5190.87 552.574 33.6337 3.80863 2556
2558 0 5187.34 543.279 34.2663 3.94668 2557
2559 0 5181.78 535.111 35.3467 3.96673 2558
2560 0 5177.22 526.238 35.6301 3.80502 2559
2561 0 5171.94 517.766 36.2201 4.27219 2560
2562 0 5166.46 509.471 37.2412 3.54921 2561
2563 0 5158.72 503.512 38.1069 4.74364 2562
2564 0 5149.53 499.696 38.631 4.85618 2563
2565 0 5139.96 498.004 38.716 4.25808 2564
2566 0 5132.81 496.945 40.565 2.84665 2565
2567 0 5126.04 494.378 42.2143 3.34325 2566
2568 0 5117.83 488.853 43.1524 4.27745 2567
2569 0 5109.74 483.075 42.7059 3.84635 2568
2570 0 5102.36 476.352 43.2029 4.09628 2569
2571 0 5096.04 468.833 44.6559 4.19878 2570
2572 0 5089.88 461.031 45.3189 3.61154 2571
2573 0 5086.44 451.866 46.3024 3.11365 2572
2574 0 5082.58 442.806 47.3785 3.08747 2573
2575 0 5078.42 436.635 48.3015 3.17775 2574
2576 0 5074.56 430.281 49.2243 2.65853 2575
2577 0 5070.32 421.297 49.8493 3.00844 2576
2578 0 5065.23 412.743 50.8109 3.48528 2577
2579 0 5062.65 403.236 51.7902 3.6826 2578
2580 0 5058.91 394.092 52.2819 3.3332 2579
2581 0 5054.21 385.312 53.0036 2.60512 2580
2582 0 5051.18 375.88 53.8819 3.43824 2581
2583 0 5046.22 367.611 54.8942 3.1592 2582
2584 0 5037.73 362.673 56.1294 3.2494 2583
2585 0 5029.5 357.326 57.2113 3.71227 2584
2586 0 5021.66 351.193 57.7189 3.67802 2585
2587 0 5015.2 344.037 59.1964 4.47133 2586
2588 0 5012.93 334.355 59.4937 3.30075 2587
2589 0 5009.24 325.256 60.5973 3.63534 2588
2590 0 5007.43 318.083 61.3466 2.8598 2589
2591 0 5004 311.505 61.4994 2.65997 2590
2592 0 4997.32 304.11 61.5123 3.17617 2591
2593 0 4988.67 299.243 61.6994 3.83295 2592
2594 0 4980.18 294.25 62.8815 4.21745 2593
2595 0 4973.57 286.964 63.7848 4.45718 2594
2596 0 4967.62 278.96 64.1016 3.01857 2595
2597 0 4960.57 271.894 64.2737 2.78723 2596
2598 0 4953.29 265.074 64.4039 2.84188 2597
2599 0 4946.24 258.041 64.3688 2.77059 2598
2600 0 4938.19 252.16 64.5233 3.66857 2599
2601 0 4932.48 247.374 64.3951 3.37984 2600
2602 0 4922.6 241.485 64.7831 3.833 2601
2603 0 4914.09 232.361 64.2228 3.6533 2602
2604 0 4906.29 226.255 63.5411 3.10465 2603
2605 0 4896.9 224.352 62.1853 4.98562 2604
2606 0 4887.25 224.872 60.5541 6.02111 2605
2607 0 4879.17 219.298 60.452 4.28945 2606
2608 0 4873.69 210.537 58.2949 4.42148 2607
2609 0 4863.21 208.268 57.4869 3.04438 2608
2610 0 4853.31 208.561 57.0318 3.23915 2609
2611 0 4844.34 212.735 56.3084 3.75941 2610
2612 0 4834.73 214.913 55.5873 3.63105 2611
2613 0 4822.27 215.38 55.5452 3.65669 2612
2614 0 4810.19 217.765 56.6835 4.42844 2613
2615 0 4928 244.038 67 3 2602
2616 0 4927.44 238.656 67 3 2615
2617 0 4926.87 233.275 67 3 2616
2618 0 4925.74 225.627 67 3 2617
2619 0 4924.6 217.98 67 3 2618
2620 0 4919.93 212.457 67 3 2619
2621 0 4915.26 206.934 67 3 2620
2622 0 4909.73 204.384 67 3 2621
2623 0 4904.21 201.835 67 3 2622
2624 0 4903.64 196.171 67 3 2623
2625 0 4903.08 190.506 67 3 2624
2626 0 4902.37 183.991 67 3 2625
2627 0 4901.66 177.477 67 3 2626
2628 0 4900.95 172.945 67 3 2627
2629 0 4900.25 168.413 67 3 2628
2630 0 5208.01 566.328 32.3892 5.16416 2554
2631 0 5214.13 558.461 31.6869 3.51405 2630
2632 0 5219.37 550.093 31.1503 3.06742 2631
2633 0 5220.89 542.788 30.8512 2.97842 2632
2634 0 5222.82 535.547 30.6067 3.87994 2633
2635 0 5226.04 526.109 29.9191 2.97425 2634
2636 0 5228.8 516.521 29.4009 3.6465 2635
2637 0 5231.79 507.055 29.2109 3.52766 2636
2638 0 5235.5 497.815 29.5286 3.23682 2637
2639 0 5238.96 488.445 29.4642 2.93679 2638
2640 0 5241.05 478.762 29.5108 3.44569 2639
2641 0 5241.99 468.824 29.7513 2.89217 2640
2642 0 5243.81 459.003 30.1056 3.92565 2641
2643 0 5244.12 449.064 30.3914 4.5952 2642
2644 0 5245.94 439.239 30.4374 3.14687 2643
2645 0 5247.14 429.331 30.6736 3.73506 2644
2646 0 5249.1 419.635 30.8241 3.18405 2645
2647 0 5254.03 410.979 31.0267 3.20164 2646
2648 0 5257.89 401.809 31.4761 3.41844 2647
2649 0 5260.21 392.108 31.4915 3.60601 2648
2650 0 5262.36 384.934 31.8949 3.57962 2649
2651 0 5266.59 379.725 32.6126 2.65846 2650
2652 0 5274.38 373.784 32.9729 3.58165 2651
2653 0 5278.59 364.787 33.6996 3.47988 2652
2654 0 5281.04 355.152 34.3757 3.7122 2653
2655 0 5282.71 345.326 35.1092 3.57034 2654
2656 0 5283.98 335.476 35.5502 2.82861 2655
2657 0 5284.14 325.52 35.674 3.10486 2656
2658 0 5281.51 315.927 35.5733 3.25761 2657
2659 0 5278.67 306.37 35.1775 3.60702 2658
2660 0 5276.66 296.661 35.4358 4.01628 2659
2661 0 5278.31 286.847 35.5107 3.24351 2660
2662 0 5279.68 276.954 35.7135 3.04172 2661
2663 0 5281.37 269.656 36.0012 2.65421 2662
2664 0 5279.73 262.437 35.9543 3.65221 2663
2665 0 5277.32 252.808 36.0346 3.16946 2664
2666 0 5274.9 243.129 36.4194 3.00653 2665
2667 0 5272 236.232 36.6511 2.33422 2666
2668 0 5269.21 229.305 36.9769 2.62687 2667
2669 0 5267.04 219.608 37.5918 3.09852 2668
2670 0 5267.65 209.701 38.397 3.10765 2669
2671 0 5268.05 199.742 38.8213 3.07094 2670
2672 0 5267.51 192.264 38.9168 2.14241 2671
2673 0 5267.56 187.266 38.7569 2.68088 2672
2674 0 5267.28 179.806 39.4379 3.36784 2673
2675 0 5268.04 169.88 39.7225 3.21441 2674
2676 0 5266.9 159.994 40.0076 4.00706 2675
2677 0 5264.97 152.766 40.4758 2.3368 2676
2678 0 5264.52 147.788 40.3726 2.58932 2677
2679 0 5265.19 142.838 40.6104 3.36032 2678
2680 0 5265.65 137.87 40.9366 2.50657 2679
2681 0 5264.37 130.487 40.5848 2.90937 2680
2682 0 5263.23 120.562 40.4216 2.59951 2681
2683 0 5262.48 110.59 40.4139 2.59951 2682
2684 0 5261.69 100.624 40.5099 3.19015 2683
2685 0 5259.38 90.9281 40.5804 3.12794 2684
2686 0 5257.11 81.202 40.9061 3.18826 2685
2687 0 5255.75 71.3358 40.7173 2.82166 2686
2688 0 5255.41 61.3571 40.3187 3.6003 2687
2689 0 5255.47 51.3952 40.549 3.95288 2688
2690 0 5254.97 41.459 40.3369 3.82762 2689
2691 0 5253.79 31.554 40.6681 4.00887 2690
2692 0 5254.6 21.6615 40.6998 3.13945 2691
2693 0 5255.43 14.2395 40.9508 2.23202 2692
2694 0 5256.13 9.29101 41.0694 2.65177 2693
2695 0 5256.31 3.33401 41.7637 2.65177 2694
2696 0 5531.38 505.755 65.9915 2.74359 2073
2697 0 5527 494.83 67 3 2696
2698 0 5525.64 485.94 67 3 2697
2699 0 5524.27 477.051 67 3 2698
2700 0 5521.94 466.794 67 3 2699
2701 0 5519.62 456.536 67 3 2700
2702 0 5518.93 446.142 67 3 2701
2703 0 5518.25 435.748 67 3 2702
2704 0 5516.74 425.902 67 3 2703
2705 0 5515.24 416.055 67 3 2704
2706 0 5513.19 407.302 67 3 2705
2707 0 5511.14 398.549 67 3 2706
2708 0 5507.03 391.984 67 3 2707
2709 0 5502.93 385.42 67 3 2708
2710 0 5660.82 570.436 65.071 4.09198 2040
2711 0 5650.51 576.869 65.0464 4.00568 2710
2712 0 5640.6 577.996 64.6612 3.44342 2711
2713 0 5630.68 578.746 63.9444 3.19783 2712
2714 0 5618.4 581.282 62.8035 3.38098 2713
2715 0 5606.12 583.818 61.6626 3.56412 2714
2716 0 5598.99 592.145 58.8419 3.91599 2715
2717 0 5588.25 602.422 57.9556 4.38074 2716
2718 0 5581.99 606.251 57.043 4.52754 2717
2719 0 5571.68 613.955 55 3 2718
2720 0 5562.57 626.708 54 3 2719
2721 0 5555.59 640.372 53 3 2720
2722 0 5544.66 648.267 53 3 2721
2723 0 5532.89 662.847 52.9172 3.77325 2722
2724 0 5532.86 670.236 52.7054 3.58206 2723
2725 0 5528.9 679.294 52.0952 2.9983 2724
2726 0 5524.88 688.354 51.7318 3.02237 2725
2727 0 5520.54 697.249 50.9268 4.88756 2726
2728 0 5512.75 703.019 49.9896 5.00993 2727
2729 0 5506.3 710.233 49.2723 3.54458 2728
2730 0 5503.33 719.688 48.5317 6.02075 2729
2731 0 5500.38 728.904 46.3878 4.31793 2730
2732 0 5495.58 737.568 45.7946 3.84495 2731
2733 0 5489.43 745.236 45.6448 4.71238 2732
2734 0 5486.14 754.089 44.5454 3.47564 2733
2735 0 5485.06 763.975 44.6113 3.60119 2734
2736 0 5481.34 773.068 43.572 3.5781 2735
2737 0 5477.82 782.152 43.0417 3.67568 2736
2738 0 5480.02 789.101 42.6482 2.3198 2737
2739 0 5481.21 793.943 42.2557 3.02422 2738
2740 0 5480.12 801.325 41.5167 3.59911 2739
2741 0 5479.03 811.221 40.629 3.81542 2740
2742 0 5478.52 821.163 39.7543 2.80146 2741
2743 0 5478.64 828.65 39.3785 1.90823 2742
2744 0 5477.89 833.592 39.3471 2.46149 2743
2745 0 5473.53 839.653 38.8761 3.68286 2744
2746 0 5470.01 848.606 38.0119 3.22114 2745
2747 0 5464.78 857.114 38.0185 2.97595 2746
2748 0 5460.58 866.184 37.9246 2.93707 2747
2749 0 5457.06 875.52 37.7418 3.02624 2748
2750 0 5454.09 885.038 37.6545 3.03972 2749
2751 0 5451.42 894.634 38.1385 2.6417 2750
2752 0 5448.06 904.036 38.1592 3.13009 2751
2753 0 5444.22 915.756 40.075 3.2029 2752
2754 0 5443.31 925.774 38.9611 2.88997 2753
2755 0 5442.41 935.792 37.8471 3.07703 2754
2756 0 5432.96 943.833 39.115 2.69497 2755
2757 0 5427.67 949.143 39.0576 2.31291 2756
2758 0 5424.9 953.309 39.1423 2.32872 2757
2759 0 5422.48 957.685 39.227 2.12103 2758
2760 0 5420.6 962.304 39.5543 2.13049 2759
2761 0 5419.28 969.683 39.5948 3.04333 2760
2762 0 5417.23 979.396 40.2206 2.86844 2761
2763 0 5414.44 986.321 40.9576 2.47277 2762
2764 0 5408.21 990.411 40.8717 4.24177 2763
2765 0 5399.61 995.287 40.8242 2.82347 2764
2766 0 5394.2 1000.44 41.4738 2.47667 2765
2767 0 5391.2 1004.38 42.1674 3.95625 2766
2768 0 5388.85 1014.01 43.3953 4.00384 2767
2769 0 5383.21 1021.49 44.0932 2.44935 2768
2770 0 5378.57 1023.36 44.031 2.44935 2769
2771 0 5373.67 1024.32 43.9687 2.28508 2770
2772 0 5368.98 1026.06 44.0904 1.99087 2771
2773 0 5364.72 1028.68 44.2137 1.86822 2772
2774 0 5361.32 1032.34 44.0947 2.76286 2773
2775 0 5356.41 1037.95 43.9495 3.16669 2774
2776 0 5352.78 1044.5 43.9298 1.92764 2775
2777 0 5350.35 1048.87 43.8453 1.66024 2776
2778 0 5348.57 1053.54 43.5973 2.35935 2777
2779 0 5346.62 1060.78 43.7934 2.80341 2778
2780 0 5344.81 1068.05 43.8962 2.0409 2779
2781 0 5342.93 1072.68 44.0078 2.34064 2780
2782 0 5339.65 1079.43 43.9343 3.07409 2781
2783 0 5336.4 1088.84 43.6157 2.7078 2782
2784 0 5333.04 1095.52 43.4692 2.41958 2783
2785 0 5329.89 1099.41 43.5113 1.89169 2784
2786 0 5327.01 1103.47 43.0865 2.53106 2785
2787 0 5323.48 1107 42.9529 1.9127 2786
2788 0 5319.17 1109.54 42.8425 1.94254 2787
2789 0 5315.21 1112.59 42.6401 2.53129 2788
2790 0 5310.84 1115.02 42.7874 4.33131 2789
2791 0 5302.51 1120.32 43.4547 3.95569 2790
2792 0 5293.46 1128.62 42.9703 3.10768 2791
2793 0 5287.36 1132.92 42.6848 2.70723 2792
2794 0 5281.06 1137 42.4933 2.70723 2793
2795 0 5272.53 1142.15 42.0856 3.69754 2794
2796 0 5264.12 1147.4 41.0667 3.56048 2795
2797 0 5257.11 1149.74 40.3566 3.7372 2796
2798 0 5249.23 1155.74 41.2052 4.7542 2797
2799 0 5239.08 1159.69 38.6996 3.1094 2798
2800 0 5233.52 1164.68 38.0911 4.08171 2799
2801 0 5228.59 1170.29 38.4657 2.53296 2800
2802 0 5226.24 1177.35 37.7806 2.96134 2801
2803 0 5224.84 1184.64 36.756 2.18565 2802
2804 0 5223.44 1194.54 36.7677 2.18565 2803
2805 0 5232.26 1196.56 34.4732 3.17761 2804
2806 0 5228.93 1205.68 36.861 3.17761 2805
2807 0 5483.31 757.992 38.8642 2.42107 2734
2808 0 5485.28 762.495 37.9364 3.23967 2807
2809 0 5486.81 767.246 37.6542 2.53615 2808
2810 0 5488.53 771.931 37.389 2.03769 2809
2811 0 5490.83 776.363 37.1101 2.83371 2810
2812 0 5494.08 783.067 36.3744 2.83123 2811
2813 0 5498.25 792.014 35.2016 3.25239 2812
2814 0 5503.95 800.156 34.6205 2.57057 2813
2815 0 5507.29 806.861 34.5571 2.17116 2814
2816 0 5509.38 811.403 34.6143 2.17934 2815
2817 0 5513.66 820.432 34.2558 2.17934 2816
2818 0 5515.35 825.218 34.439 3.38405 2817
2819 0 5521.36 831.504 33.7042 2.89587 2818
2820 0 5528.21 838.754 33.0106 3.15248 2819
2821 0 5534.53 846.459 32.8506 2.96912 2820
2822 0 5540.79 854.236 32.6694 2.64346 2821
2823 0 5546.76 862.253 32.3892 2.91434 2822
2824 0 5553.04 870.027 32.061 3.70746 2823
2825 0 5559.59 877.576 31.7055 3.99482 2824
2826 0 5568.06 886.486 31.8209 3.65871 2825
2827 0 5576.88 890.985 31.448 4.80151 2826
2828 0 5578.78 898.148 31.4315 3.17727 2827
2829 0 5582.04 907.403 31.0862 4.08057 2828
2830 0 5586.69 916.078 29.5317 6.04917 2829
2831 0 5592.45 922.298 28.6422 4.79956 2830
2832 0 5602.65 929.116 28.3171 4.49948 2831
2833 0 5611.61 933.452 27.8064 3.15324 2832
2834 0 5619.96 938.903 27.5771 2.91537 2833
2835 0 5627.75 945.103 27.0486 3.42328 2834
2836 0 5634.14 948.943 26.323 3.94783 2835
2837 0 5657.51 967.293 22.6416 19.6905 2836
2838 0 5684.93 998.439 21.586 43.8497 2837
2839 0 5720.66 973.907 18.9693 3.19673 2838
2840 0 5731.36 976.987 17.4742 3.65768 2839
2841 0 5736.69 973.899 16.5534 5.29243 2840
2842 0 5736.51 979.893 17 2.5 2841
2843 0 5739.03 983.419 17 2.5 2842
2844 0 5741.55 986.946 17 2.5 2843
2845 0 5744 990.031 17 2.5 2844
2846 0 5746.46 993.117 17 2.5 2845
2847 0 5748.91 996.455 17 2.5 2846
2848 0 5751.37 999.792 17 2.5 2847
2849 0 5753.47 1002.56 16.8293 2.23907 2848
2850 0 5755.57 1005.33 16.6585 1.97814 2849
2851 0 5757.8 1009.76 16.021 2.06076 2850
2852 0 5759.91 1015.64 15.1905 2.06076 2851
2853 0 5738.01 964.166 15.198 3.92189 2841
2854 0 5743.49 956.104 14.6097 2.85352 2853
2855 0 5748.36 950.46 13.7773 3 2854
2856 0 5752.77 946.388 13.7495 3.23952 2855
2857 0 5758.12 936.202 13.8089 3.83338 2856
2858 0 5761.01 927.029 11.5216 3.93789 2857
2859 0 5761.83 917.137 11.8075 4.05377 2858
2860 0 5763.04 907.274 12.0303 3.03986 2859
2861 0 5763.8 897.339 11.864 3.30205 2860
2862 0 5763.92 889.96 11.5367 3.18255 2861
2863 0 5689.46 1041.05 23.4185 4.55189 2838
2864 0 5687.96 1055.93 23.5253 3.83943 2863
2865 0 5683.69 1067.51 23.6541 3.43092 2864
2866 0 5682.32 1077.35 23.963 4.01397 2865
2867 0 5678.41 1084.39 24.2503 4.51378 2866
2868 0 5674.57 1087.58 24.5053 4.51378 2867
2869 0 5671.01 1091.08 24.7476 2.20757 2868
2870 0 5668.19 1095.2 25.0391 2.10975 2869
2871 0 5665.37 1099.32 25.3305 2.10975 2870
2872 0 5662.27 1103.24 25.5724 2.02782 2871
2873 0 5659.05 1107.05 25.8473 1.98894 2872
2874 0 5655.96 1110.97 26.1221 2.36865 2873
2875 0 5653.05 1114.99 26.7536 2.11081 2874
2876 0 5650.86 1119.46 27.1801 1.8663 2875
2877 0 5646.4 1125.47 27.7087 2.74905 2876
2878 0 5641.96 1131.47 28.4041 2.24249 2877
2879 0 5639.65 1135.91 28.4463 2.10651 2878
2880 0 5638.23 1140.71 28.3844 1.977 2879
2881 0 5636.02 1145.18 28.6638 2.26385 2880
2882 0 5633 1152.03 28.7731 3.48941 2881
2883 0 5629.78 1158.79 29.0049 2.39818 2882
2884 0 5626.05 1165.25 29.0207 2.7849 2883
2885 0 5621.28 1173.96 28.7953 2.91703 2884
2886 0 5617.67 1183.26 28.2417 2.57688 2885
2887 0 5611.43 1190.84 27.7554 2.68571 2886
2888 0 5602.74 1195.62 28.0871 2.80999 2887
2889 0 5595.59 1197.84 28.4953 3.12793 2888
2890 0 5591.11 1200.05 28.2906 2.08096 2889
2891 0 5586.64 1202.27 28.0858 2.08096 2890
2892 0 5580.77 1206.93 28.1821 2.70269 2891
2893 0 5573.17 1213.43 28.4041 3.35916 2892
2894 0 5567.11 1217.84 28.3418 2.3128 2893
2895 0 5560.99 1222.12 28.1763 3.45757 2894
2896 0 5555.24 1226.93 28.1951 2.23957 2895
2897 0 5551.24 1229.92 28.3884 2.37962 2896
2898 0 5546.05 1235.34 28.2388 2.51732 2897
2899 0 5538.14 1241.38 28.0836 2.61006 2898
2900 0 5530.42 1247.54 27.964 2.60907 2899
2901 0 5525.39 1253.07 28.0788 2.15604 2900
2902 0 5521.67 1256.41 28.1532 2.03674 2901
2903 0 5518.65 1260.39 28.1919 2.23813 2902
2904 0 5515.81 1264.51 28.1404 2.15649 2903
2905 0 5510.76 1270.01 28.3392 3.78374 2904
2906 0 5503.56 1276.87 28.8891 2.89848 2905
2907 0 5499.72 1283.26 29.4382 2.65236 2906
2908 0 5497.72 1287.83 29.7919 1.96279 2907
2909 0 5495.91 1292.49 29.6337 2.92681 2908
2910 0 5493.99 1297.84 31.5376 2.92681 2909
2911 0 5683.2 1087.19 23.9786 5.24778 2866
2912 0 5685.47 1094.34 24.008 2.55524 2911
2913 0 5688.03 1101.35 24.029 3.03303 2912
2914 0 5690.83 1110.86 24.0569 3.39219 2913
2915 0 5692.66 1120.54 24.1553 2.88757 2914
2916 0 5697.59 1129.23 24.0664 3.40696 2915
2917 0 5702.8 1137.76 23.6587 2.83915 2916
2918 0 5706.22 1149.62 22.7356 4.10956 2917
2919 0 5707.9 1164.37 23.6217 3.03513 2918
2920 0 5710.22 1166.98 23.3521 2.48118 2919
2921 0 5709.02 1176.88 24.196 2.48118 2920
2922 0 5708.08 1181.77 24.6089 1.95139 2921
2923 0 5706.95 1186.64 24.7118 1.62715 2922
2924 0 5706.28 1191.59 24.9775 2.4186 2923
2925 0 5707.21 1196.12 26.868 4.38769 2924
2926 0 5706.22 1205.35 28.9618 3.9707 2925
2927 0 5705.62 1217.07 30.8832 3.82194 2926
2928 0 5708.53 1226.48 32.0226 3.68598 2927
2929 0 5712.4 1235.76 34.3672 3.69463 2928
2930 0 5658.69 949.744 26.1459 2.37096 2838
2931 0 5657.98 939.777 25.7442 2.37096 2930
2932 0 5657.63 932.296 25.8984 2.81473 2931
2933 0 5657.21 922.324 25.785 3.44816 2932
2934 0 5657.84 912.362 25.5005 3.3903 2933
2935 0 5658.92 902.433 25.2756 3.3703 2934
2936 0 5660.17 892.575 24.5338 3.10074 2935
2937 0 5660.58 882.613 24.6728 2.52305 2936
2938 0 5660.85 875.123 24.9601 2.2511 2937
2939 0 5660.37 870.156 25.2652 3.27803 2938
2940 0 5658.47 862.921 25.2414 2.7528 2939
2941 0 5657.52 852.985 24.955 3.82446 2940
2942 0 5656.61 843.064 25.5671 3.1361 2941
2943 0 5654.75 833.26 25.4506 2.87507 2942
2944 0 5651.72 823.803 25.5219 3.41083 2943
2945 0 5647.15 817.92 25.319 3.60354 2944
2946 0 5644.7 810.887 26.0709 3.25543 2945
2947 0 5643.43 803.624 26.2789 2.46243 2946
2948 0 5642.03 796.275 26.3708 2.52938 2947
2949 0 5640.84 786.411 25.6859 2.23688 2948
2950 0 6266.9 1070.04 31.8854 3.24465 1337
2951 0 6260.73 1080.8 31.0198 3.42315 2950
2952 0 6254.91 1088.82 30.0452 4.03712 2951
2953 0 6250.15 1097.52 29.3848 3.65783 2952
2954 0 6243.49 1104.7 27.4621 3.11724 2953
2955 0 6235.16 1109.77 26.0098 4.67159 2954
2956 0 6224.35 1115.65 23.8376 3.89559 2955
2957 0 6213.76 1121.52 20.9077 2.59415 2956
2958 0 6204.29 1124.48 20.0604 4.11459 2957
2959 0 6199.24 1131.95 19.5418 3.93975 2958
2960 0 6194.24 1141.62 18.6394 2.77002 2959
2961 0 6190.9 1150.97 17.5132 2.77002 2960
2962 0 6188.81 1158.11 16.8705 2.91459 2961
2963 0 6183.19 1169.22 16.8416 4.08165 2962
2964 0 6178.36 1179.78 15.5836 3.5438 2963
2965 0 6173.66 1187.56 15.5959 3.3427 2964
2966 0 6170.46 1191.37 15.118 2.45663 2965
2967 0 6167.95 1195.68 14.8386 2.24026 2966
2968 0 6166.44 1200.43 14.4616 3.45837 2967
2969 0 6163.33 1207.22 14.038 2.91224 2968
2970 0 6160.35 1213.97 14.5982 4.52116 2969
2971 0 6157.21 1220.21 14.0912 4.36134 2970
2972 0 6149.35 1226.07 12.8233 4.28171 2971
2973 0 6145.87 1235.24 11.88 4.05131 2972
2974 0 6144.19 1245.05 11.5295 3.10611 2973
2975 0 6142.37 1254.84 11.4817 3.56894 2974
2976 0 6139.34 1264.27 12.2222 6.14777 2975
2977 0 6140.52 1276.21 12.6583 4.88569 2976
2978 0 6145.37 1292.93 14.3838 5.27805 2977
2979 0 6162.88 1217.58 33.5815 3.4796 2970
2980 0 6154.13 1212.74 33.7398 3.4796 2979
2981 0 6149.18 1212.99 34.3753 3.5005 2980
2982 0 6141.93 1214.84 34.2123 3.54777 2981
2983 0 6129.46 1221.87 33.2374 4.27822 2982
2984 0 6117.26 1238.67 33.0548 5.18305 2983
2985 0 6112.15 1246.69 34.9902 3.56635 2984
2986 0 6105.66 1254.21 34.5087 2.73034 2985
2987 0 6100.1 1262.52 34.7007 2.6641 2986
2988 0 6096.68 1269.17 34.6263 2.02523 2987
2989 0 6094.04 1273.42 34.7473 2.91116 2988
2990 0 6086.1 1279.27 34.8568 4.11034 2989
2991 0 6076.72 1281.62 35.1047 2.37872 2990
2992 0 6067.32 1286.21 35.7678 2.82443 2991
2993 0 6060.46 1291.12 36.0219 2.90728 2992
2994 0 6058.9 1295.86 36.2856 2.8727 2993
2995 0 6054.63 1298.46 36.3922 1.87946 2994
2996 0 6049.9 1300.05 36.1556 2.08695 2995
2997 0 6042.57 1301.49 36.2526 2.79442 2996
2998 0 6035.21 1300.59 36.1016 2.57283 2997
2999 0 6030.28 1300.59 35.3002 1.97071 2998
3000 0 6025.36 1299.68 35.1616 1.97071 2999
3001 0 6020.45 1298.77 35.023 1.98461 3000
3002 0 6015.46 1298.49 34.7659 2.08808 3001
3003 0 6010.63 1297.24 34.5071 2.37567 3002
3004 0 6003.39 1295.38 34.4535 2.98742 3003
3005 0 5997.2 1291.29 34.1838 2.03552 3004
3006 0 5993.35 1288.12 34.0068 2.20406 3005
3007 0 5989 1285.66 33.7409 2.5281 3006
3008 0 5984.06 1284.87 33.6806 1.96003 3007
3009 0 5979.11 1284.27 34.0342 1.99817 3008
3010 0 5974.26 1283.08 34.1574 2.26104 3009
3011 0 5969.39 1282.02 34.5827 2.3805 3010
3012 0 5961.97 1280.94 34.5355 2.53746 3011
3013 0 5954.65 1279.6 35.2599 2.14203 3012
3014 0 5949.8 1278.45 35.6929 2.09687 3013
3015 0 5942.65 1276.54 35.7635 2.58206 3014
3016 0 5933.7 1280.22 35.3677 3.33683 3015
3017 0 5930.49 1281.59 35.1779 3.55955 3016
3018 0 5918.6 1284.69 35.8322 3.70452 3017
3019 0 5911.33 1286.07 37.0293 4.47042 3018
3020 0 5906.66 1287.85 37.0254 2.32947 3019
3021 0 5900.1 1291.47 37.3035 2.52158 3020
3022 0 5892.91 1298.13 38.0376 3.97333 3021
3023 0 5887 1306.17 38.0685 2.91817 3022
3024 0 5881.05 1314.17 37.9325 3.1622 3023
3025 0 5876.65 1323.06 38.3228 3.50052 3024
3026 0 5874.59 1332.79 38.3781 2.82647 3025
3027 0 5871.89 1342.4 38.5891 3.24823 3026
3028 0 5868.15 1351.6 38.0411 2.82292 3027
3029 0 5863.93 1357.78 37.6079 2.66558 3028
3030 0 5860.29 1361.21 37.5715 2.21042 3029
3031 0 5854.14 1365.46 37.6819 2.51723 3030
3032 0 5845.37 1370.24 37.9731 3.37101 3031
3033 0 5836.77 1375.3 37.7016 3.19804 3032
3034 0 5828.77 1381.23 37.153 5.13481 3033
3035 0 5816.8 1394.82 36.7284 3.06603 3034
3036 0 5811.41 1403.15 35.4338 3.06603 3035
3037 0 5807.21 1409.27 34.3945 3.4849 3036
3038 0 5802.36 1417.91 34.0456 5.48184 3037
3039 0 5795.21 1424.49 33.8737 4.24887 3038
3040 0 5786.62 1429.59 33.9057 3.87188 3039
3041 0 5778.52 1435.43 33.6336 3.64089 3040
3042 0 5770.5 1441.39 33.4443 3.60467 3041
3043 0 5762.03 1446.57 33.4485 2.71509 3042
3044 0 5755.26 1453.9 33.4803 2.56277 3043
3045 0 5749.38 1461.95 32.9517 3.08956 3044
3046 0 5743.58 1470.08 32.846 2.55831 3045
3047 0 5737.96 1478.34 32.9984 2.89226 3046
3048 0 5731.2 1485.58 32.6049 2.89215 3047
3049 0 5722.58 1490.57 33.0437 3.3108 3048
3050 0 5713.18 1493.86 32.8478 3.63727 3049
3051 0 5704.65 1498.94 32.5371 2.95303 3050
3052 0 5696.89 1505.2 32.4348 3.26398 3051
3053 0 5689.44 1511.82 32.4911 3.47622 3052
3054 0 5682.69 1519.21 32.4674 3.47063 3053
3055 0 5675.83 1526.46 32.1237 4.09745 3054
3056 0 5669.17 1533.92 32.0101 4.42614 3055
3057 0 5662.36 1541.19 31.7177 3.80419 3056
3058 0 5654.19 1546.89 31.1371 3.17303 3057
3059 0 5646.26 1552.97 30.8812 3.67929 3058
3060 0 5638.69 1559.41 30.0232 3.82477 3059
3061 0 5629.47 1562.45 29.5956 5.12352 3060
3062 0 5622.5 1568.77 29.0267 2.83715 3061
3063 0 5622.64 1561.64 29.5104 4.52403 3062
3064 0 5620.91 1549.45 30.4921 3.42271 3063
3065 0 5621.07 1541.97 30.4732 2.45521 3064
3066 0 5621.43 1534.52 30.4816 2.7008 3065
3067 0 5622.19 1524.62 31.1472 3.32949 3066
3068 0 5622.37 1514.72 31.7519 4.22158 3067
3069 0 5620.55 1508 32 3 3068
3070 0 5619.01 1502.37 32 3 3069
3071 0 5616.79 1495.72 32 3 3070
3072 0 5615.17 1492.23 32 3 3071
3073 0 5613.55 1488.73 32 3 3072
3074 0 5610.91 1483.9 32.8536 3.39526 3073
3075 0 5608.26 1479.07 33.7072 3.79052 3074
3076 0 5603.75 1470.21 34.03 4.26669 3075
3077 0 5600.55 1460.87 34.0498 3.35121 3076
3078 0 5597.43 1448.84 34.2814 4.67182 3077
3079 0 5592.23 1432.45 35.0227 5.38579 3078
3080 0 5590.02 1417.68 34.6197 3.3442 3079
3081 0 5588.03 1410.53 35.175 2.56396 3080
3082 0 5584.44 1403.95 35.3404 2.54401 3081
3083 0 5580.76 1392.05 35.5703 2.75548 3082
3084 0 5579.09 1387.53 34 2 3083
3085 0 5577.06 1383.47 34 2 3084
3086 0 5574.72 1377.7 34 2 3085
3087 0 5571.61 1370.58 35.4886 2.40091 3086
3088 0 5569.86 1365.9 35.7273 2.40091 3087
3089 0 5567.64 1358.9 36.2006 2.81314 3088
3090 0 5567.57 1348.93 36.6924 2.53876 3089
3091 0 5567.17 1338.96 36.9706 2.73557 3090
3092 0 5567.86 1331.54 37.0354 2.70013 3091
3093 0 5567.87 1326.56 37.49 1.99119 3092
3094 0 5568.53 1319.22 38.3703 2.74617 3093
3095 0 5567.15 1309.46 39.6366 4.35155 3094
3096 0 5566.32 1300.09 38.8645 4.55939 3095
3097 0 5559.95 1296.96 38.9557 3.61558 3096
3098 0 5553.56 1293.45 40.3849 3.43513 3097
3099 0 5548.32 1288.17 41.0854 4.01012 3098
3100 0 5544.23 1281.92 41.3333 2.69036 3099
3101 0 5538.78 1273.66 41.5484 3.85353 3100
3102 0 5534.52 1264.76 42.5006 5.53689 3101
3103 0 5530.11 1255.97 41.5635 7.34825 3102
3104 0 5525.41 1247.45 41.3608 3.9761 3103
3105 0 5513.6 1239.77 42.2579 5.42452 3104
3106 0 5499.3 1241.26 42.3178 4.03892 3105
3107 0 5485.89 1236.3 41.8319 5.54736 3106
3108 0 5472.58 1230.48 41.9163 5.02558 3107
3109 0 5463.89 1225.9 43.0868 3.42497 3108
3110 0 5455.25 1220.92 42.9112 6.07029 3109
3111 0 5444.78 1210.92 43.0749 7.25601 3110
3112 0 5430.06 1201.76 43.9058 4.99882 3111
3113 0 5415.27 1192.5 44.0227 8.47861 3112
3114 0 5399.67 1180.58 45.629 5.46234 3113
3115 0 5391.69 1168.28 46.4969 5.98332 3114
3116 0 5387.24 1159.97 47.8943 7.48401 3115
3117 0 5380.17 1153 48.1546 4.63506 3116
3118 0 5373.52 1145.54 48.1617 3.92144 3117
3119 0 5364.81 1136.65 49.0623 4.17062 3118
3120 0 5357.14 1130.31 49.2124 4.92496 3119
3121 0 5351.41 1125.58 49.5662 2.97364 3120
3122 0 5346.69 1119.78 49.0842 3.35668 3121
3123 0 5567.65 1295.9 40.1598 2.36854 3096
3124 0 5565.95 1286.05 40.5389 2.36854 3123
3125 0 5565.39 1281.09 40.3259 2.10452 3124
3126 0 5564.83 1276.12 40.1128 2.10452 3125
3127 0 5563.4 1271.49 41.3265 3.29348 3126
3128 0 5562.27 1266.65 41.8862 2.24775 3127
3129 0 5561.14 1261.81 42.4459 2.24775 3128
3130 0 5560.96 1256.95 43.6167 3.93325 3129
3131 0 5561.19 1251.97 43.9875 3.68248 3130
3132 0 5560.72 1244.57 44.6929 2.88803 3131
3133 0 5560.88 1234.68 45.8988 3.11476 3132
3134 0 5559.2 1222.46 46.34 2.83959 3133
3135 0 5560.47 1218.37 46.992 2.8163 3134
3136 0 5564.41 1212.01 47.5037 3.27555 3135
3137 0 5563.64 1207.07 47.4915 2.17011 3136
3138 0 5562.21 1199.74 48.0083 2.8425 3137
3139 0 5561.27 1189.86 48.8658 2.72069 3138
3140 0 5560.57 1182.39 49.0748 2.34906 3139
3141 0 5560.1 1177.42 49.2428 1.89989 3140
3142 0 5559.63 1172.44 49.4108 1.89989 3141
3143 0 5558.68 1167.56 49.9275 2.2727 3142
3144 0 5558.23 1162.59 50.1415 2.18659 3143
3145 0 5555.94 1155.48 50.5268 3.10557 3144
3146 0 5554.65 1145.7 50.8789 4.93095 3145
3147 0 5553.33 1135.88 51.9358 5.33925 3146
3148 0 5555.44 1126.25 52.2416 2.80363 3147
3149 0 5555.21 1116.48 52.6657 4.60911 3148
3150 0 5552.36 1107.16 53.1239 3.18423 3149
3151 0 5550.03 1101.83 53.562 3.09211 3150
3152 0 5547.7 1096.49 54 3 3151
3153 0 5546.42 1093.93 54 3 3152
3154 0 5545.14 1091.37 54 3 3153
3155 0 5542.42 1082.68 54 3 3154
3156 0 5541.19 1075.99 54 3 3155
3157 0 5540.68 1070.87 54 3 3156
3158 0 5542.64 1061.91 54.9514 4.27804 3157
3159 0 5546.41 1052.74 55.3545 3.58123 3158
3160 0 5548.98 1043.23 55.9939 3.03114 3159
3161 0 5550.33 1035.89 56.0625 4.23652 3160
3162 0 5553 1030.58 54.8764 4.51496 3161
3163 0 5549.2 1016.21 56.7279 3.73622 3162
3164 0 5548.5 1006.44 56.9196 4.67057 3163
3165 0 5548.48 1001.45 57.2469 3.28664 3164
3166 0 5547.95 994.061 57.9402 2.56922 3165
3167 0 5546.23 984.342 58.132 3.66334 3166
3168 0 5546.16 976.896 58.687 2.96173 3167
3169 0 5546.22 969.431 59.0122 2.62664 3168
3170 0 5545.51 959.49 59.2306 2.74124 3169
3171 0 5544.77 952.084 59.4672 2.01159 3170
3172 0 5543.08 947.381 59.3072 2.21087 3171
3173 0 5539.04 938.24 58.9695 2.64045 3172
3174 0 5537.73 932.098 60.0403 4.10765 3173
3175 0 5535.97 920.796 59.6245 4.67378 3174
3176 0 5536.17 913.298 59.6573 2.46303 3175
3177 0 5537 906.394 60.4558 2.46303 3176
3178 0 5619.32 1575.56 28.9611 3.37718 3062
3179 0 5617.41 1582.81 29.1895 3.79067 3178
3180 0 5614.31 1592.27 29.2165 3.5101 3179
3181 0 5610.83 1603.99 28.6749 4.2409 3180
3182 0 5604.45 1614.7 28.2704 4.15596 3181
3183 0 5599.79 1623.51 27.9216 3.77139 3182
3184 0 5597.01 1632.94 27.1748 3.35002 3183
3185 0 5596.95 1642.91 26.3962 3.27257 3184
3186 0 5594.74 1652.31 25.1101 4.07699 3185
3187 0 5586.53 1657.51 25.0761 3.6813 3186
3188 0 5577.43 1661.57 24.8647 3.34799 3187
3189 0 5570.15 1668.13 25.356 4.26927 3188
3190 0 5567.75 1677.67 24.737 4.58154 3189
3191 0 5566.45 1687.57 24.2267 4.63425 3190
3192 0 5565.93 1697.52 24.1319 4.2731 3191
3193 0 5563.17 1711.95 22.2939 6.88916 3192
3194 0 5552.61 1711.94 20.9113 6.18598 3193
3195 0 5538.04 1698.59 19.8258 2.92071 3194
3196 0 5533.73 1692.47 19.6175 2.2217 3195
3197 0 5530.82 1688.41 19.4834 2.48185 3196
3198 0 5528.29 1684.11 19.8108 2.46641 3197
3199 0 5524.73 1677.56 19.6266 2.74413 3198
3200 0 5521.07 1668.3 20.2088 3.07989 3199
3201 0 5515.62 1659.94 20.4783 2.68534 3200
3202 0 5508.44 1653.12 20.036 2.90198 3201
3203 0 5501.48 1646.01 20.4719 2.58592 3202
3204 0 5496.73 1640.23 20.7905 2.60762 3203
3205 0 5493.63 1636.34 21.2431 2.14162 3204
3206 0 5488.67 1630.72 21.4247 3.15645 3205
3207 0 5482.75 1622.7 21.5505 2.68235 3206
3208 0 5478.53 1616.52 21.7758 2.36198 3207
3209 0 5475.9 1612.27 21.7121 2.34032 3208
3210 0 5471.61 1606.14 21.6908 2.83293 3209
3211 0 5466.92 1597.42 22.127 3.03929 3210
3212 0 5461.3 1589.3 22.8562 2.5822 3211
3213 0 5455.35 1581.4 23.8689 2.7189 3212
3214 0 5451.58 1574.95 24.3591 2.47628 3213
3215 0 5448.95 1570.7 24.5352 2.47628 3214
3216 0 5446.61 1563.59 24.9289 2.85839 3215
3217 0 5444.91 1553.76 25.0572 2.529 3216
3218 0 5443.92 1546.34 25.3689 2.73952 3217
3219 0 5441.39 1539.28 25.1559 3.06007 3218
3220 0 5438.48 1529.74 25.2601 3.20268 3219
3221 0 5435.83 1520.13 25.4129 3.08521 3220
3222 0 5432.57 1510.71 25.076 2.82975 3221
3223 0 5429.4 1501.27 25.1074 2.54068 3222
3224 0 5424.66 1492.5 25.379 2.58873 3223
3225 0 5421.17 1485.9 25.6737 2.27524 3224
3226 0 5417.63 1479.32 25.765 2.7294 3225
3227 0 5412.68 1470.68 26.0137 3.17622 3226
3228 0 5406.77 1462.77 26.4612 3.48018 3227
3229 0 5400.16 1459.42 27.037 3.75204 3228
3230 0 5398.42 1454.74 26.9259 2.01468 3229
3231 0 5398.07 1449.76 27.304 2.10946 3230
3232 0 5398.16 1444.78 27.7077 1.74675 3231
3233 0 5397.26 1439.86 27.8136 2.21333 3232
3234 0 5396.36 1435.01 27.006 2.02557 3233
3235 0 5394.45 1430.41 26.5665 2.20981 3234
3236 0 5391.78 1426.18 26.5372 1.98295 3235
3237 0 5388.28 1419.59 27.2233 2.94914 3236
3238 0 5385.97 1409.97 27.6681 3.21801 3237
3239 0 5384.51 1400.09 27.4315 3.90811 3238
3240 0 5381.82 1390.49 27.6106 3.15118 3239
3241 0 5378.21 1384 27.5562 2.44748 3240
3242 0 5375.25 1379.97 27.5283 2.51447 3241
3243 0 5371.61 1373.55 28.0164 2.92571 3242
3244 0 5369.07 1366.52 28.1564 2.49341 3243
3245 0 5366 1359.72 28.1252 2.51937 3244
3246 0 5363.04 1352.87 28.3303 2.41372 3245
3247 0 5360.84 1348.39 28.673 2.28297 3246
3248 0 5359.94 1340.97 29.1836 3.55572 3247
3249 0 5358.42 1333.65 29.4969 2.79322 3248
3250 0 5358.48 1328.66 29.6721 1.94496 3249
3251 0 5357.58 1323.74 29.6298 2.67115 3250
3252 0 5357.13 1316.29 29.2083 2.99637 3251
3253 0 5356.07 1306.4 28.8379 4.32908 3252
3254 0 5351.55 1297.64 29.2517 3.17275 3253
3255 0 5344.91 1290.25 29.9943 3.1841 3254
3256 0 5339.42 1282.06 30.0752 3.15177 3255
3257 0 5336.15 1272.7 30.1665 2.9446 3256
3258 0 5334.99 1262.78 29.8945 3.04332 3257
3259 0 5331.83 1253.35 29.1802 3.29994 3258
3260 0 5329.98 1243.6 29.2406 2.73133 3259
3261 0 5329.54 1236.12 29.143 2.9056 3260
3262 0 5329.11 1228.95 28.8027 3.21985 3261
3263 0 5326.13 1219.45 28.932 2.5797 3262
3264 0 5323.96 1209.69 28.9879 2.66015 3263
3265 0 5321.85 1199.94 28.8244 2.7245 3264
3266 0 5321.47 1196.58 28.8703 2.59583 3265
3267 0 5321.09 1193.21 28.9162 2.46717 3266
3268 0 5320.71 1189.85 28.9621 2.3385 3267
3269 0 5320.33 1186.49 29.008 2.20984 3268
3270 0 5319.94 1183.12 29.0539 2.08117 3269
3271 0 5319.56 1179.76 29.0998 1.95251 3270
3272 0 5319.18 1176.4 29.1457 1.82384 3271
3273 0 5318.8 1173.03 29.1916 1.69518 3272
3274 0 5317.57 1163.11 29.014 1.69518 3273
3275 0 5316.96 1158.15 28.9074 2.5208 3274
3276 0 5314.81 1150.96 29.0061 3.28086 3275
3277 0 5311.9 1141.53 30.0111 2.50633 3276
3278 0 5307.11 1132.82 30.2584 2.79811 3277
3279 0 5301.58 1124.53 29.992 2.85277 3278
3280 0 5295.84 1116.37 29.9219 2.98943 3279
3281 0 5291.33 1110.39 29.9607 2.06981 3280
3282 0 5288.28 1106.43 29.8156 2.06981 3281
3283 0 5285.1 1102.57 29.6069 3.50554 3282
3284 0 5280.85 1099.95 29.8132 2.80537 3283
3285 0 5276.5 1097.51 29.431 3.97778 3284
3286 0 5274.64 1087.78 30.0874 4.58875 3285
3287 0 5277.33 1074.45 29.6319 3.31156 3286
3288 0 5558.06 1725.7 20.09 5.31511 3193
3289 0 5556.29 1735.49 19.4452 4.0417 3288
3290 0 5555.92 1745.34 18.8717 7.38097 3289
3291 0 5555.99 1760.23 18.0899 8.69246 3290
3292 0 5552.33 1779.81 18.5876 15.2596 3291
3293 0 5530.98 1836.7 16.9057 48.8783 3292
3294 0 5531.09 1895.28 14.7226 9.52414 3293
3295 0 5533.49 1915.01 14.134 6.57136 3294
3296 0 5538.65 1934.13 14.1387 7.35946 3295
3297 0 5551.85 1947.75 12.7163 7.1198 3296
3298 0 5567.26 1955.18 10.0062 6.57306 3297
3299 0 5580.65 1961.21 7.34214 6.45705 3298
3300 0 5580.9 1813.77 17.6334 6.52582 3293
3301 0 5603.29 1803.98 17.2489 6.38662 3300
3302 0 5613.5 1793.09 16.7826 4.07258 3301
3303 0 5619.1 1784.87 16.0232 5.19444 3302
3304 0 5626.23 1774.78 15.0589 4.47625 3303
3305 0 5629.85 1765.53 15.3047 4.72157 3304
3306 0 5633.97 1759.27 15.3268 2.57272 3305
3307 0 5638.91 1750.58 15.3404 2.83716 3306
3308 0 5644.66 1742.46 14.9328 2.95182 3307
3309 0 5649.39 1733.67 14.9762 2.94378 3308
3310 0 5652.67 1724.25 15.1111 3.35378 3309
3311 0 5652.08 1716.92 15.1939 4.21559 3310
3312 0 5650.35 1712.23 15.0208 2.15306 3311
3313 0 5646.86 1705.63 14.8915 2.74499 3312
3314 0 5643.73 1696.33 14.8014 3.48845 3313
3315 0 5643.54 1688.84 14.9099 2.23624 3314
3316 0 5643.03 1681.39 14.6571 2.66596 3315
3317 0 5641.61 1671.56 13.8785 3.28736 3316
3318 0 5642.14 1661.59 13.4658 3.26201 3317
3319 0 5644.68 1652.07 12.9929 2.68345 3318
3320 0 5648.06 1645.38 12.7558 2.87215 3319
3321 0 5648.44 1637.93 12.6441 3.21621 3320
3322 0 5649.61 1628.09 12.4139 2.60583 3321
3323 0 5650.39 1620.64 11.9446 2.48642 3322
3324 0 5645.12 1612.52 11.8999 3.88824 3323
3325 0 5644.19 1600.73 12.0262 4.01358 3324
3326 0 5663.11 1723.48 14.9895 1.89609 3310
3327 0 5673.1 1723.38 15.5153 1.89609 3326
3328 0 5678.1 1723.5 15.5359 2.27881 3327
3329 0 5683.1 1723.62 15.5564 2.27881 3328
3330 0 5688.03 1724.44 15.4255 2.37754 3329
3331 0 5692.9 1723.33 15.368 2.4769 3330
3332 0 5697.48 1721.31 15.4074 2.11424 3331
3333 0 5703.2 1716.49 14.9164 2.80289 3332
3334 0 5710.27 1709.46 14.7434 2.88187 3333
3335 0 5716.69 1705.77 14.2576 4.42543 3334
3336 0 5723.79 1703.6 13.2291 3.59874 3335
3337 0 5732.43 1697.91 12.8785 3.32085 3336
3338 0 5505.44 1787.65 26.2009 5.45022 3293
3339 0 5498.49 1777.36 27.428 5.27548 3338
3340 0 5492.82 1769.21 28.4571 3.84108 3339
3341 0 5488.19 1760.42 29.455 3.29895 3340
3342 0 5485.29 1750.97 30.4704 3.34653 3341
3343 0 5482.5 1741.4 31.19 3.22107 3342
3344 0 5479.97 1731.78 32.123 3.15562 3343
3345 0 5477.09 1722.22 32.4416 2.5875 3344
3346 0 5473.53 1712.91 32.7366 2.66066 3345
3347 0 5471.12 1705.83 33.1043 2.16531 3346
3348 0 5469.05 1701.29 33.515 1.90027 3347
3349 0 5465.49 1694.74 34.28 2.77231 3348
3350 0 5455.92 1687.32 34.3396 2.98578 3349
3351 0 5452.15 1687.96 34.2799 3.06804 3350
3352 0 5455.01 1678.96 35.3216 3.53449 3351
3353 0 5453.06 1672.36 35.9657 2.44433 3352
3354 0 5449.13 1663.18 36.4324 2.77476 3353
3355 0 5445.16 1651.84 37.5798 4.89207 3354
3356 0 5439.01 1641.72 36.7166 5.286 3355
3357 0 5432.58 1634.2 38.0615 3.30776 3356
3358 0 5426.91 1626 38.7849 4.07048 3357
3359 0 5421.02 1617.97 39.5424 3.69842 3358
3360 0 5415.35 1609.88 40.844 3.00083 3359
3361 0 5411.16 1600.83 41.3761 3.04324 3360
3362 0 5407.39 1591.59 41.6415 3.83167 3361
3363 0 5403.78 1582.28 41.8572 3.53732 3362
3364 0 5401.72 1572.57 42.2547 4.30429 3363
3365 0 5401.8 1562.6 42.4929 2.96622 3364
3366 0 5400.37 1555.34 42.6513 3.80338 3365
3367 0 5395.71 1549.49 43.0522 2.89026 3366
3368 0 5392.05 1540.47 42.7319 3.81491 3367
3369 0 5389.99 1530.78 43.0042 3.56425 3368
3370 0 5387.86 1521.06 43.3672 3.70045 3369
3371 0 5385.23 1511.47 43.8443 3.53931 3370
3372 0 5382.03 1502 44.0072 3.65224 3371
3373 0 5379.59 1492.32 44.0198 4.34838 3372
3374 0 5378.25 1482.42 44.1158 3.71235 3373
3375 0 5375.21 1473.02 44.092 3.51789 3374
3376 0 5369.9 1464.6 44.4175 2.92901 3375
3377 0 5364.92 1455.93 44.3682 4.21658 3376
3378 0 5362.61 1446.33 44.0545 3.87582 3377
3379 0 5363.49 1436.43 43.6937 3.49381 3378
3380 0 5362 1426.62 43.6315 2.81671 3379
3381 0 5358.52 1417.29 43.716 3.27133 3380
3382 0 5355.57 1407.77 43.7008 3.43847 3381
3383 0 5352.17 1398.39 43.5687 4.19928 3382
3384 0 5346.37 1384.6 44.2124 5.29817 3383
3385 0 5341.18 1370.57 44.6053 5.45192 3384
3386 0 5336.98 1361.52 44.573 4.37243 3385
3387 0 5332.44 1352.62 44.6545 3.99543 3386
3388 0 5327.72 1343.81 44.8002 4.81348 3387
3389 0 5323.3 1334.87 45.4358 4.95494 3388
3390 0 5319.54 1325.66 46.0241 4.16666 3389
3391 0 5316.1 1316.29 46.354 3.81482 3390
3392 0 5312.11 1307.16 46.7004 3.89698 3391
3393 0 5307.43 1298.34 47.3201 4.22958 3392
3394 0 5302.71 1289.55 47.8765 4.48894 3393
3395 0 5297.4 1281.13 48.813 3.5704 3394
3396 0 5293.22 1272.13 49.2478 3.55612 3395
3397 0 5290.6 1262.53 49.5104 3.78781 3396
3398 0 5285.77 1253.83 49.6998 4.18844 3397
3399 0 5280.06 1245.68 50.2614 4.13368 3398
3400 0 5275.47 1236.85 51.1322 4.06683 3399
3401 0 5273.89 1229.65 51.604 2.84974 3400
3402 0 5273.4 1224.69 52.01 2.32564 3401
3403 0 5270 1218.98 51.8137 2.78145 3402
3404 0 5262.54 1213.28 52.022 2.76673 3403
3405 0 5260.99 1205.98 52.5307 2.07397 3404
3406 0 5260.16 1201.06 52.8116 2.12548 3405
3407 0 5259.18 1196.17 53.0644 2.28316 3406
3408 0 5257.33 1191.52 53.1411 2.01739 3407
3409 0 5254.35 1187.5 53.083 2.25462 3408
3410 0 5250.56 1181.07 53.2831 2.64571 3409
3411 0 5247.46 1171.61 53.8503 3.39808 3410
3412 0 5244.39 1159.53 54.6163 3.8627 3411
3413 0 5233.79 1149.76 55 3 3412
3414 0 5231.55 1138.78 56.6363 3.79689 3413
3415 0 5228.62 1129.64 57.9352 3.62496 3414
3416 0 5224.5 1123.5 58.6925 4.25894 3415
3417 0 5221.01 1116.95 59.4996 3.13784 3416
3418 0 5215.13 1108.93 60.3893 3.38206 3417
3419 0 5211.09 1099.84 60.9574 3.52833 3418
3420 0 5205.46 1091.79 61.6943 3.71629 3419
3421 0 5199.17 1084.09 61.969 3.55774 3420
3422 0 5194.04 1075.52 61.7658 4.20696 3421
3423 0 5188.29 1067.39 62.6201 4.38087 3422
3424 0 5184.03 1058.52 63.6427 3.65936 3423
3425 0 5179.91 1049.52 64.3844 3.98147 3424
3426 0 5175.5 1040.57 64.1271 3.42535 3425
3427 0 5170.95 1031.68 64.2741 3.92526 3426
3428 0 5165.91 1023.06 64.7674 3.71863 3427
3429 0 5161.37 1014.21 65.3207 3.62327 3428
3430 0 5157.52 1005 65.7599 3.65236 3429
3431 0 5152.75 996.224 65.7972 3.37579 3430
3432 0 5147.55 987.685 65.5361 3.63721 3431
3433 0 5143.85 978.468 65.8246 3.67134 3432
3434 0 5139.67 969.478 66.0296 3.75505 3433
3435 0 5133.65 961.526 65.9416 4.91943 3434
3436 0 5124.81 952.721 65.6611 4.2998 3435
3437 0 5111.98 945.23 66.2482 4.35366 3436
3438 0 5490.12 1789.08 16.1101 14.5295 3293
3439 0 5474.25 1778.6 15.011 6.8657 3438
3440 0 5452.76 1765.04 13.646 7.75854 3439
3441 0 5430.38 1756.93 14.2904 5.72929 3440
3442 0 5416.11 1752.49 14.8084 6.10109 3441
3443 0 5405.43 1742.59 15.3692 6.66406 3442
3444 0 5396.49 1730.65 15.9363 3.70558 3443
3445 0 5390.1 1723 16.2991 4.51499 3444
3446 0 5381.23 1714.26 16.9961 3.82327 3445
3447 0 5371.62 1706.42 18.1123 3.13005 3446
3448 0 5364.87 1699.13 19.0267 4.64611 3447
3449 0 5357.91 1692.11 20.2305 3.97085 3448
3450 0 5351.67 1684.32 20.4847 3.84919 3449
3451 0 5345.38 1676.57 20.9402 5.49984 3450
3452 0 5338.06 1669.82 21.4555 5.81544 3451
3453 0 5332.23 1665.12 21.3903 3.10827 3452
3454 0 5328.38 1658.72 21.2885 3.3823 3453
3455 0 5323.51 1650.02 21.6222 3.91072 3454
3456 0 5319.07 1641.11 22.2995 4.2064 3455
3457 0 5314.73 1632.18 21.524 3.47653 3456
3458 0 5311.22 1622.88 22.0022 3.72124 3457
3459 0 5309.18 1613.1 22.0435 3.29364 3458
3460 0 5306.7 1603.48 21.5117 3.23267 3459
3461 0 5301.37 1595.22 22.4098 3.68087 3460
3462 0 5292.42 1591.97 22.5829 3.38468 3461
3463 0 5282.68 1590.55 22.901 3.59148 3462
3464 0 5273.28 1587.15 23.0658 2.9676 3463
3465 0 5264.54 1582.41 23.3334 3.82861 3464
3466 0 5256.95 1575.95 23.1493 2.96181 3465
3467 0 5249.13 1569.72 23.1312 3.11121 3466
3468 0 5240.78 1564.35 23.5413 4.5556 3467
3469 0 5232.26 1559.42 23.7196 3.50787 3468
3470 0 5225.56 1552.05 23.8937 2.96829 3469
3471 0 5219.67 1547.42 24.1941 2.33651 3470
3472 0 5214.67 1541.86 24.4351 2.9744 3471
3473 0 5207.49 1534.94 24.7562 3.42769 3472
3474 0 5202.27 1526.48 24.6232 3.17089 3473
3475 0 5197.42 1517.86 25.9672 3.72872 3474
3476 0 5192.79 1509.12 27.1892 3.61116 3475
3477 0 5186.61 1501.83 27.4442 3.79086 3476
3478 0 5177.15 1498.7 27.3204 3.07432 3477
3479 0 5169.5 1489.46 27.9202 4.1943 3478
3480 0 5163.48 1478.6 28.0798 5.03797 3479
3481 0 5159.89 1472.11 28.4335 4.97332 3480
3482 0 5154.25 1467.22 27.9198 2.74986 3481
3483 0 5148.49 1462.44 28.0732 2.65425 3482
3484 0 5143.6 1456.77 28.2541 3.31503 3483
3485 0 5137.97 1448.54 28.6423 4.7485 3484
3486 0 5132.76 1434.59 28.4885 5.0397 3485
3487 0 5124.33 1416.81 29.6806 5.25671 3486
3488 0 5117.52 1403.53 29.565 3.4635 3487
3489 0 5112.65 1397.85 29.1904 2.67962 3488
3490 0 5110.09 1393.57 29.5669 1.96344 3489
3491 0 5104.72 1388.65 29.7669 2.90356 3490
3492 0 5095.97 1383.91 29.8865 2.5433 3491
3493 0 5087.4 1378.87 29.9629 3.42103 3492
3494 0 5078.02 1375.49 30.4314 3.31155 3493
3495 0 5068.78 1371.79 30.7089 2.89395 3494
3496 0 5060.83 1365.77 30.4888 2.53058 3495
3497 0 5053.5 1359 30.4058 2.59507 3496
3498 0 5048.36 1353.58 30.2297 2.47341 3497
3499 0 5045.36 1349.59 29.9344 2.33171 3498
3500 0 5040.3 1344.2 29.4938 2.75446 3499
3501 0 5029.45 1338.28 29.3901 3.82716 3500
3502 0 5018.97 1331.54 30.0023 2.77166 3501
3503 0 5010.09 1327.02 29.7812 2.52194 3502
3504 0 5001.1 1322.67 29.807 3.23296 3503
3505 0 4994.85 1318.55 30.0363 2.99208 3504
3506 0 4989.26 1313.61 29.9546 3.10642 3505
3507 0 4982.79 1305.99 29.9194 3.29833 3506
3508 0 4977.64 1300.55 30.0682 2.55487 3507
3509 0 4974.07 1297.06 30.2484 2.55487 3508
3510 0 4970.64 1293.42 30.37 3.62649 3509
3511 0 4966.29 1290.96 30.5719 2.83523 3510
3512 0 4964.25 1286.42 31.0072 2.06958 3511
3513 0 4962.38 1281.8 31.4697 2.06958 3512
3514 0 4960.51 1277.19 31.9323 2.06958 3513
3515 0 4958.28 1270.11 32.6141 2.70409 3514
3516 0 4958.43 1260.27 33.5832 3.29115 3515
3517 0 4959.74 1250.32 36.3917 3.58659 3516
3518 0 5348.62 1668.27 21.5306 3.53667 3451
3519 0 5354.82 1657.62 21.9467 2.5315 3518
3520 0 5355.97 1650.25 22.5206 1.79764 3519
3521 0 5357.41 1642.95 23.2016 2.63361 3520
3522 0 5356.26 1633.37 24.9765 2.71602 3521
3523 0 5351.41 1624.86 26.5746 2.9894 3522
3524 0 5349.47 1617.88 28.4469 2.67067 3523
3525 0 5343.04 1614.17 29.4183 3.5302 3524
3526 0 5337.62 1609.36 31.0298 3.10266 3525
3527 0 5334.85 1602.77 33.1828 3.63067 3526
3528 0 5329.27 1594.75 34.1543 2.76958 3527
3529 0 5322.31 1587.68 34.9525 2.91568 3528
3530 0 5317.09 1579.42 36.6804 2.73328 3529
3531 0 5314.77 1572.4 37.8963 2.32914 3530
3532 0 5314.26 1567.45 38.4267 2.25059 3531
3533 0 5310.77 1561.03 39.9522 4.83 3532
3534 0 5308.5 1551.75 41.3312 3.62214 3533
3535 0 5304.48 1542.75 42.635 2.73724 3534
3536 0 5302.02 1535.76 43.6423 2.67285 3535
3537 0 5299.33 1531.63 44.5162 2.54656 3536
3538 0 5298.54 1526.81 45.5635 3.81162 3537
3539 0 5299.87 1519.45 45.8082 3.14655 3538
3540 0 5300.79 1509.92 47.8993 5.07925 3539
3541 0 5296.88 1503.81 48.5399 2.45959 3540
3542 0 5292.3 1497.97 49.1847 2.86381 3541
3543 0 5288.14 1488.99 50.5423 3.1312 3542
3544 0 5285.28 1479.5 51.5908 3.8763 3543
3545 0 5278.92 1472.2 52.4869 5.33063 3544
3546 0 5279.07 1466.34 53.168 3.37492 3545
3547 0 5279.52 1459.76 53.9916 2.91105 3546
3548 0 5275.11 1453.71 54.5059 3.06882 3547
3549 0 5271.94 1447.17 54.9365 3.6686 3548
3550 0 5269.95 1439.99 54.9783 2.10907 3549
3551 0 5267.11 1433.17 55.3987 3.12805 3550
3552 0 5260.38 1425.84 56.0145 2.60274 3551
3553 0 5254.14 1418.06 56.4742 2.55948 3552
3554 0 5249.15 1412.48 56.842 2.71332 3553
3555 0 5246.35 1408.34 56.9471 2.01591 3554
3556 0 5243.54 1404.2 57.0522 2.01591 3555
3557 0 5242.01 1399.45 57.297 2.56117 3556
3558 0 5241.36 1394.49 57.3596 2.38128 3557
3559 0 5241.24 1387.01 56.8983 2.78135 3558
3560 0 5238.16 1377.72 57.7399 2.95127 3559
3561 0 5235.61 1370.68 57.9156 1.92401 3560
3562 0 5234.2 1365.9 58.3282 1.8702 3561
3563 0 5232.79 1361.14 58.8659 2.21489 3562
3564 0 5231.28 1354.03 59.4247 2.70512 3563
3565 0 5223.54 1348.13 60.2169 3.24753 3564
3566 0 5213.77 1345.16 62.0639 3.12149 3565
3567 0 5403.6 1749.14 15.1046 4.19276 3442
3568 0 5394.75 1750.69 14.692 4.19276 3567
3569 0 5387.37 1751.79 15.1279 3.13545 3568
3570 0 5377.41 1751.22 15.3707 4.62156 3569
3571 0 5367.57 1750.61 14.8531 4.15063 3570
3572 0 5360.39 1748.49 14.5184 2.44718 3571
3573 0 5355.58 1747.14 14.2953 2.44718 3572
3574 0 5350.77 1745.8 14.0722 2.44718 3573
3575 0 5346.08 1744.1 13.7216 2.28759 3574
3576 0 5341.05 1738.69 12.779 3.74429 3575
3577 0 5336.25 1733.08 11.6283 4.17952 3576
3578 0 5331.29 1732.61 11.9846 4.42903 3577
3579 0 5323.82 1733.3 12.2185 2.94205 3578
3580 0 5316.55 1732.09 12.3632 3.81198 3579
3581 0 5312.03 1726.27 11.8746 2.96357 3580
3582 0 5308.89 1719.47 11.7077 3.62043 3581
3583 0 5304.59 1711.68 10.3774 3.62043 3582
3584 0 5475.74 1769.05 22.5055 4.63056 3438
3585 0 5468.4 1763.18 23.1899 4.66109 3584
3586 0 5462.04 1755.81 24.7824 4.73678 3585
3587 0 5455.3 1748.7 26.2776 4.65538 3586
3588 0 5446.6 1743.98 26.5353 3.60334 3587
3589 0 5440.95 1736.24 27.5327 4.30433 3588
3590 0 5437.85 1726.78 27.2931 3.81979 3589
3591 0 5431.37 1719.89 26.9712 4.03989 3590
3592 0 5421.8 1717.23 27.414 4.06976 3591
3593 0 5412.32 1714.65 28.4017 4.68152 3592
3594 0 5402.94 1712.22 30.0478 4.72833 3593
3595 0 5393.44 1709.73 31.151 3.74815 3594
3596 0 5379.47 1705.8 33.6453 4.98749 3595
3597 0 5365.29 1702.39 35.0234 3.37437 3596
3598 0 5355.69 1704.39 35.593 3.06366 3597
3599 0 5348.98 1707.62 36.5123 3.03215 3598
3600 0 5337.27 1706.48 37.9007 4.93929 3599
3601 0 5322.86 1705.69 39.5731 4.64104 3600
3602 0 5313.1 1705.1 41.3209 5.23834 3601
3603 0 5303.38 1702.95 41.9985 3.02434 3602
3604 0 5293.6 1700.88 42.3943 3.2357 3603
3605 0 5284.51 1697.11 43.4964 3.84163 3604
3606 0 5275.06 1696.96 45.0647 4.36277 3605
3607 0 5267.87 1696.83 46.0644 4.50444 3606
3608 0 5264.12 1690.55 47.3343 4.3281 3607
3609 0 5385.78 1703.56 31.0706 5.86519 3595
3610 0 5369.87 1691.79 32.6098 5.50876 3609
3611 0 5358.68 1686.89 34.4005 4.19661 3610
3612 0 5349.11 1684.11 34.5742 4.31102 3611
3613 0 5339.72 1680.84 35.3218 4.54918 3612
3614 0 5330.96 1676.6 37.0067 4.75906 3613
3615 0 5321.39 1673.87 37.625 4.77615 3614
3616 0 5313.53 1668 38.9105 4.4149 3615
3617 0 5305.44 1662.41 40.6584 4.61706 3616
3618 0 5295.84 1654.57 42 3 3617
3619 0 5290.01 1645 42 3 3618
3620 0 5288.34 1641.46 43 3 3619
3621 0 5279.19 1635.22 43 3 3620
3622 0 5273.78 1627.73 43 3 3621
3623 0 5272.97 1618.73 44.5863 3.98337 3622
3624 0 5259.65 1614.95 43.1375 4.29737 3623
3625 0 5248.74 1609.18 43.1845 4.74917 3624
3626 0 5241.94 1602.21 44.7779 3.37032 3625
3627 0 5234.08 1596.12 44.5167 2.95348 3626
3628 0 5225.26 1591.42 44.5215 2.53034 3627
3629 0 5218.24 1589 44.7342 3.11056 3628
3630 0 5211.48 1586.2 45.033 2.89639 3629
3631 0 5203.06 1577.09 45.8248 3.15321 3630
3632 0 5195.22 1568.45 45 4.46115 3631
3633 0 5187.13 1564.49 45.2674 5.09953 3632
3634 0 5179.82 1557.71 45.7376 2.70295 3633
3635 0 5172.41 1551.04 46.4893 3.06358 3634
3636 0 5163.71 1546.96 48.3802 3.94236 3635
3637 0 5157.5 1539.72 48.3393 4.38199 3636
3638 0 5151.49 1531.8 48.9958 2.91515 3637
3639 0 5147.57 1525.41 49.1143 2.25304 3638
3640 0 5143.28 1519.26 48.9578 2.52445 3639
3641 0 5135.14 1509.87 49.5409 2.74668 3640
3642 0 5131.15 1507.25 51.3876 3.24866 3641
3643 0 5125.75 1499.57 49.6557 4.60968 3642
3644 0 5120.13 1491.65 49.4073 3.61553 3643
3645 0 5116.22 1485.38 49.9087 3.23022 3644
3646 0 5112.32 1479.07 50.8782 2.91086 3645
3647 0 5107.97 1472.96 50.9896 2.16763 3646
3648 0 5103.31 1467.12 51.2615 2.59441 3647
3649 0 5097.71 1458.87 51.17 2.99184 3648
3650 0 5090.53 1451.96 51.1433 3.27192 3649
3651 0 5086.25 1443.1 51.3904 3.54904 3650
3652 0 5082.45 1436.76 51.1768 1.95351 3651
3653 0 5079.82 1432.51 51.3336 2.05632 3652
3654 0 5077.2 1428.25 51.4904 2.05632 3653
3655 0 5074.91 1423.81 51.3979 2.04128 3654
3656 0 5072.43 1419.47 51.2914 3.35491 3655
3657 0 5069.2 1415.66 51.3619 3.0196 3656
3658 0 5062.57 1407.65 52 3 3657
3659 0 5062.23 1401.85 52.5 3 3658
3660 0 5061.89 1396.05 53 3 3659
3661 0 5059.25 1390.34 53 3 3660
3662 0 5056.6 1384.63 53 3 3661
3663 0 5055.01 1376.95 53 3 3662
3664 0 5053.41 1369.26 53 3 3663
3665 0 5049.97 1364.54 53.5 3 3664
3666 0 5046.54 1359.81 54 3 3665
3667 0 5043.1 1355.09 54.5 3 3666
3668 0 5039.67 1350.36 55 3 3667
3669 0 5034.71 1346.43 55.5 3.5 3668
3670 0 5029.76 1342.5 56 4 3669
3671 0 7474.09 1768.47 14.4891 5.06001 819
3672 0 7484.43 1775.16 15.5904 2.93849 3671
3673 0 7493.27 1783.8 16.5896 4.30949 3672
3674 0 7501.5 1792.83 17.4161 3.2435 3673
3675 0 7508.47 1799.73 17.8565 4.17092 3674
3676 0 7509.84 1809.07 18.9856 4.53269 3675
3677 0 7508.47 1816.38 19.6134 2.47688 3676
3678 0 7507.96 1821.35 19.9107 2.14035 3677
3679 0 7507.33 1826.31 20.0642 2.78818 3678
3680 0 7502.97 1832.34 20.7998 2.6894 3679
3681 0 7498.26 1838.07 21.8761 2.54492 3680
3682 0 7496.15 1845.24 22.3773 2.98709 3681
3683 0 7492.45 1854.52 22.3872 3.81358 3682
3684 0 7487.48 1862.9 22.397 3.06583 3683
3685 0 7485.99 1872.75 22.8082 3.03627 3684
3686 0 7485.24 1880.21 22.6685 3.89423 3685
3687 0 7480.83 1886.28 22.6002 4.36255 3686
3688 0 7476.11 1895.01 22.7861 3.53188 3687
3689 0 7473.14 1904.49 22.9019 4.18247 3688
3690 0 7468.47 1912.85 23.0856 3.27327 3689
3691 0 7462.17 1916.9 23.5169 2.55963 3690
3692 0 7456.88 1925.34 23.742 4.45313 3691
3693 0 7450.93 1939.02 23.7465 3.9773 3692
3694 0 7446.67 1950.57 24.4665 2.69693 3693
3695 0 7443.69 1957.4 24.9994 2.3456 3694
3696 0 7441.44 1961.86 25.2281 2.28568 3695
3697 0 7438.69 1968.83 25.3566 2.59826 3696
3698 0 7435.77 1975.74 25.4484 2.38911 3697
3699 0 7434.36 1980.52 25.8795 2.0342 3698
3700 0 7432.36 1985.1 26.0664 2.16216 3699
3701 0 7433.66 1991.55 26.6391 3.60608 3700
3702 0 7431.78 2003.49 27.0103 3.45073 3701
3703 0 7427.79 2012.61 27.0973 3.29819 3702
3704 0 7426.3 2024.95 27.5091 4.27668 3703
3705 0 7426.14 2034.81 28.3513 4.74083 3704
3706 0 7427.5 2039.61 28.546 2.565 3705
3707 0 7428.33 2044.4 29.1719 2.565 3706
3708 0 7511.23 1802.99 18.5355 3.76925 3675
3709 0 7519.49 1808.41 20.0666 3.76925 3708
3710 0 7519.73 1813.4 20.4017 2.36988 3709
3711 0 7519.03 1818.35 20.4033 2.78538 3710
3712 0 7515.75 1824.97 21.5174 3.54766 3711
3713 0 7497.16 1779.12 16.7368 2.85443 3673
3714 0 7497.69 1769.18 17.6489 2.23983 3713
3715 0 7498.35 1764.23 17.604 2.18291 3714
3716 0 7502.18 1757.89 17.8462 2.75555 3715
3717 0 7507.57 1752.72 18.4375 2.45854 3716
3718 0 7512.39 1747 18.8867 2.70005 3717
3719 0 7518.06 1742.18 19.1628 3.34569 3718
3720 0 7522.54 1740 19.588 2.16376 3719
3721 0 7529.83 1733.93 22.7546 3.41048 3720
3722 0 7536.81 1726.76 20.9041 2.895 3721
3723 0 7546.03 1720.56 23.5238 3.64129 3722
3724 0 7553.43 1713.96 23.4978 3.81048 3723
3725 0 7559.33 1705.92 22.9796 4.33892 3724
3726 0 7566.01 1698.62 22.6135 2.76542 3725
3727 0 7572.78 1695.58 22.5906 2.56301 3726
3728 0 7577.77 1695.82 22.711 2.2695 3727
3729 0 7582.69 1694.92 22.5392 2.50073 3728
3730 0 7587.37 1693.17 22.4934 2.28362 3729
3731 0 7591.86 1690.98 22.448 2.06766 3730
3732 0 7598.58 1688.19 22.3964 3.0195 3731
3733 0 7606.1 1681.62 22.3664 3.04778 3732
3734 0 7613.31 1674.77 22.4805 3.80929 3733
3735 0 7621.07 1668.46 22.4039 3.19618 3734
3736 0 7629.35 1663 21.8389 3.44894 3735
3737 0 7637.16 1656.83 21.7122 3.52106 3736
3738 0 7644.57 1650.14 22.0159 3.15766 3737
3739 0 7649.77 1644.74 22.0299 2.26617 3738
3740 0 7653.02 1640.98 22.4708 1.88155 3739
3741 0 7656.34 1637.27 22.9589 2.42571 3740
3742 0 7662.16 1632.83 24.5497 3.19124 3741
3743 0 7667.79 1627.94 25.0536 2.70738 3742
3744 0 7670.48 1623.73 25.0784 3.40275 3743
3745 0 7675.03 1617.88 25.8396 2.6018 3744
3746 0 7680.55 1609.62 26.1456 3.5783 3745
3747 0 7688.02 1603.23 26.7606 2.70565 3746
3748 0 7695.15 1601.22 27.0678 2.38148 3747
3749 0 7698.97 1598.01 27.3986 2.48423 3748
3750 0 7703.25 1591.92 27.9804 2.69523 3749
3751 0 7709.87 1584.64 27.9203 3.21899 3750
3752 0 7718.66 1579.93 28.0323 3.10487 3751
3753 0 7727.59 1575.54 28.6665 2.90835 3752
3754 0 7736.69 1571.5 29.1006 3.03974 3753
3755 0 7745.98 1568.07 30.3056 2.7595 3754
3756 0 7755.65 1565.74 30.3828 2.73761 3755
3757 0 7765.46 1564.06 30.796 2.90195 3756
3758 0 7772.17 1560.96 31.5198 2.5651 3757
3759 0 7777.32 1555.54 31.8725 3.86957 3758
3760 0 7783.8 1547.93 32.0396 4.08266 3759
3761 0 7790.61 1540.63 32.1913 2.50708 3760
3762 0 7795.43 1534.9 32.563 2.58875 3761
3763 0 7802.53 1532.98 32.5457 5.97539 3762
3764 0 7808.28 1525.15 32.4866 5.64336 3763
3765 0 7812.46 1516.13 32.3598 3.09355 3764
3766 0 7816.62 1509.89 32.2965 2.19358 3765
3767 0 7819.2 1505.61 32.1456 2.73787 3766
3768 0 7824.57 1500.58 32.3748 4.83993 3767
3769 0 7832.55 1494.67 32.5989 4.30888 3768
3770 0 7839.49 1487.59 32.9559 4.25033 3769
3771 0 7845.69 1483.51 32.7276 4.25143 3770
3772 0 7848.86 1479.64 32.6023 2.38608 3771
3773 0 7851.21 1475.23 32.5212 2.32228 3772
3774 0 7854.94 1468.78 32.2595 2.63719 3773
3775 0 7864.24 1461.03 32.5068 3.72782 3774
3776 0 7876.2 1458.53 32.4604 3.40733 3775
3777 0 7884.37 1452.97 32.4585 3.52147 3776
3778 0 7892.22 1446.79 32.1949 2.63141 3777
3779 0 7900.73 1441.59 31.888 3.71434 3778
3780 0 7909.27 1436.42 31.9968 3.00217 3779
3781 0 7916.14 1433.47 31.9534 2.13712 3780
3782 0 7920.82 1431.7 32.0101 2.13712 3781
3783 0 7925.74 1430.78 32.0136 1.64221 3782
3784 0 7930.63 1429.73 32.017 1.99038 3783
3785 0 7940.28 1427.43 31.4021 3.98989 3784
3786 0 7952.31 1429.44 30.7127 4.0834 3785
3787 0 7962.49 1430.14 30 2.5 3786
3788 0 7967.51 1427.98 29 2 3787
3789 0 7972.54 1425.81 28 1.5 3788
3790 0 7975.96 1423.37 28 1.5 3789
3791 0 7979.38 1420.93 28 1.5 3790
3792 0 7983.57 1418.34 28 1.5 3791
3793 0 7987.76 1415.76 28 1.5 3792
3794 0 7989.8 1414.45 26.7693 1.79687 3793
3795 0 7991.84 1413.15 25.5386 2.09374 3794
3796 0 7999.73 1407.03 24.9503 2.09374 3795
3797 0 8003.72 1404.02 24.7616 1.58742 3796
3798 0 8007.49 1400.75 24.5557 1.83565 3797
3799 0 8014.51 1398.23 24.4142 2.79366 3798
3800 0 8024.42 1397.63 24.5126 2.78698 3799
3801 0 8034.26 1399.22 24.3639 2.97296 3800
3802 0 8043.17 1403.35 24.335 2.54505 3801
3803 0 8049.29 1407.67 24.0337 2.48963 3802
3804 0 8053.7 1410.03 24.0213 2.15899 3803
3805 0 8057.73 1412.99 24.009 1.75109 3804
3806 0 8061.97 1415.63 24.0971 1.98705 3805
3807 0 8066.38 1417.98 24.2937 1.55309 3806
3808 0 8069.85 1421.55 24.7252 1.8422 3807
3809 0 8073.34 1425.13 24.9527 1.70814 3808
3810 0 8078.31 1430.66 24.2318 2.53985 3809
3811 0 8084.51 1438.44 23.6533 3.36315 3810
3812 0 8088.79 1447.38 23.6026 3.41093 3811
3813 0 8090.11 1454.71 22.9691 2.38033 3812
3814 0 8090.51 1459.68 22.6849 2.16372 3813
3815 0 8091.87 1467 22.3813 2.61966 3814
3816 0 8093.42 1476.2 21.6168 2.79452 3815
3817 0 8090.26 1482.93 22.255 2.87448 3816
3818 0 8088.84 1487.72 22.2928 2.00528 3817
3819 0 8088.19 1492.68 22.0844 1.9725 3818
3820 0 8087.76 1497.66 22.1474 2.06004 3819
3821 0 8087.35 1505.12 22.685 2.90812 3820
3822 0 8088.89 1514.51 24.387 4.7595 3821
3823 0 8091.49 1521.49 23.6242 3.78257 3822
3824 0 8096.52 1525.42 29.9678 2.83492 3823
3825 0 7368.28 1595.78 17.3906 15.5738 814
3826 0 7359.12 1572.56 19.4937 4.34893 3825
3827 0 7358.09 1562.89 19.6601 3.68122 3826
3828 0 7358.76 1553.08 19.8705 3.94015 3827
3829 0 7354.62 1544.08 19.9141 4.27692 3828
3830 0 7350.56 1530.02 20.5778 5.59518 3829
3831 0 7349.4 1515.21 21.0998 5.18052 3830
3832 0 7346.41 1506.63 23.5871 6.53209 3831
3833 0 7341.8 1497.97 25.0733 3.19955 3832
3834 0 7337.19 1489.17 25.8263 2.74804 3833
3835 0 7330.45 1481.85 26.5596 3.42761 3834
3836 0 7322.66 1475.74 27.6819 3.07593 3835
3837 0 7314.85 1469.55 28.0627 3.28437 3836
3838 0 7307.35 1463 28.7155 3.87395 3837
3839 0 7300.2 1456.04 29.1459 4.20988 3838
3840 0 7291.29 1449.05 30.8432 4.03028 3839
3841 0 7282.46 1445.08 31 2.5 3840
3842 0 7274.95 1440.29 31 2.5 3841
3843 0 7269.71 1436.15 31 2.5 3842
3844 0 7264.48 1432.01 31 2.5 3843
3845 0 7260.57 1427.83 31 2.5 3844
3846 0 7256.66 1423.66 31 2.5 3845
3847 0 7252.76 1422.78 31 2.5 3846
3848 0 7248.85 1421.91 31 2.5 3847
3849 0 7241.95 1423.27 31.441 3.47954 3848
3850 0 7230.49 1418.36 31.3128 3.41527 3849
3851 0 7220.74 1416.33 30.8795 2.74441 3850
3852 0 7213.38 1414.99 31.2655 2.09607 3851
3853 0 7208.54 1413.71 31.3029 1.96919 3852
3854 0 7203.65 1412.7 31.5016 1.98183 3853
3855 0 7196.85 1409.66 30.9781 2.84598 3854
3856 0 7190.62 1405.5 30.5769 2.75463 3855
3857 0 7185.8 1404.2 30.4504 3.43733 3856
3858 0 7180.89 1403.25 30.4339 2.32127 3857
3859 0 7171.79 1401.01 30.872 4.85226 3858
3860 0 7162.26 1403.03 30.8886 3.87614 3859
3861 0 7154.86 1403.6 31.7263 2.67736 3860
3862 0 7144.92 1404.81 31.34 2.24308 3861
3863 0 7138.13 1406.51 31.4629 2.24308 3862
3864 0 7133.28 1407.72 31.5508 2.24308 3863
3865 0 7125.92 1408.14 32.0607 3.28945 3864
3866 0 7115.97 1407.33 32.2035 2.62042 3865
3867 0 7106.14 1405.81 31.9767 2.61707 3866
3868 0 7096.68 1402.59 31.9948 3.10944 3867
3869 0 7087.72 1398.25 31.8678 3.10633 3868
3870 0 7080 1392.17 30.9048 2.89101 3869
3871 0 7071.07 1388.94 31.5829 3.67896 3870
3872 0 7062.15 1385.05 31.5674 3.78504 3871
3873 0 7054.71 1384.58 31.3004 3.49183 3872
3874 0 7047.3 1383.84 31.6993 4.10355 3873
3875 0 7037.94 1381.3 32.2291 3.93065 3874
3876 0 7028.49 1383.69 32.8984 2.79387 3875
3877 0 7021 1383.45 33.2714 2.13457 3876
3878 0 7016.22 1382.02 33.5419 2.36434 3877
3879 0 7011.77 1379.73 33.5176 2.26456 3878
3880 0 7005.95 1375.05 33.3132 2.802 3879
3881 0 6999.1 1367.8 33.2867 2.616 3880
3882 0 6993.6 1362.71 33.2926 2.20643 3881
3883 0 6987.3 1358.72 33.3559 2.54094 3882
3884 0 6980.41 1355.76 33.5175 2.46403 3883
3885 0 6975.75 1353.97 33.275 1.96403 3884
3886 0 6968.22 1351.94 32.8251 2.12673 3885
3887 0 6960.28 1351.51 32.3751 2.28942 3886
3888 0 6952.55 1351.58 31.9251 2.45212 3887
3889 0 6944.82 1349.05 31.4752 2.61482 3888
3890 0 6939.36 1344.03 30.7016 1.80789 3889
3891 0 6934.33 1338.56 29.9294 2.92376 3890
3892 0 6929.1 1330.1 29.6241 2.77407 3891
3893 0 6924.68 1324.04 29.5091 2.7513 3892
3894 0 6918.59 1319.85 28.3849 3.22164 3893
3895 0 6910.83 1313.63 27.5079 3.11458 3894
3896 0 6902.35 1309.17 27.0754 3.7652 3895
3897 0 6894.23 1305.57 23.7681 2.70061 3896
3898 0 6891.98 1299.06 22.6462 3.0167 3897
3899 0 6893.26 1291.77 21.469 2.70091 3898
3900 0 6891.43 1284.84 20.7952 2.43015 3899
3901 0 6886.77 1283.03 20.8162 4.52285 3900
3902 0 6881.79 1282.59 20.7179 3.29464 3901
3903 0 6877.41 1286.69 20.5381 3.29464 3902
3904 0 7355.55 1500.65 22 2.5 3832
3905 0 7359.16 1492.62 21 2.5 3904
3906 0 7361.44 1482.04 19 2.5 3905
3907 0 7363.44 1469.99 19 2.5 3906
3908 0 7365.59 1459.41 18 2.5 3907
3909 0 7372.01 1450.3 18 2.5 3908
3910 0 7382.45 1442 18 2.5 3909
3911 0 7392.48 1437.18 18 2.5 3910
3912 0 7401.3 1434.18 18.3367 4.07515 3911
3913 0 7409.49 1428.79 19.5406 3.92964 3912
3914 0 7417.4 1422.83 19.031 3.31932 3913
3915 0 7423.23 1418.14 19.0773 2.47824 3914
3916 0 7427.35 1415.31 19.1933 1.95457 3915
3917 0 7431.88 1413.19 19.0268 2.88095 3916
3918 0 7439.03 1411.21 19.0812 2.74532 3917
3919 0 7446.83 1405.11 18.2513 3.17838 3918
3920 0 7455.39 1400.16 18.1903 3.59681 3919
3921 0 7463.82 1394.79 17.7551 2.80414 3920
3922 0 7470.46 1391.37 17.2483 2.77143 3921
3923 0 7474.93 1389.14 17.0671 1.80224 3922
3924 0 7479.65 1387.5 16.9564 1.80224 3923
3925 0 7483.65 1384.56 16.3704 2.10638 3924
3926 0 7487.65 1381.61 15.7844 2.10638 3925
3927 0 7491.79 1378.82 15.4936 1.92313 3926
3928 0 7496.32 1376.71 15.4605 2.212 3927
3929 0 7503.66 1375.37 15.2173 2.85416 3928
3930 0 7511.09 1374.67 14.5273 2.25088 3929
3931 0 7515.89 1373.28 14.2884 2.12136 3930
3932 0 7520.69 1371.9 14.0496 2.12136 3931
3933 0 7527.56 1368.9 14.0705 3.02161 3932
3934 0 7536.31 1364.21 13.3598 2.78799 3933
3935 0 7542.92 1360.75 12.9496 2.3594 3934
3936 0 7547.07 1357.98 12.8262 2.15826 3935
3937 0 7550.78 1354.63 12.9377 1.9327 3936
3938 0 7556.7 1350.06 13.1023 2.53061 3937
3939 0 7563.28 1346.5 12.9797 4.00773 3938
3940 0 7568.92 1341.56 13.0043 2.99102 3939
3941 0 7576.18 1334.72 12.9744 3.15124 3940
3942 0 7583.13 1327.95 11.2734 3.14708 3941
3943 0 7587.55 1321.96 11.0535 2.70506 3942
3944 0 7360.9 1450.43 18 2.5 3908
3945 0 7361.7 1439.18 18 2.5 3944
3946 0 7361.84 1431.42 18 2.5 3945
3947 0 7362.28 1423.71 18.4547 2.73184 3946
3948 0 7362.14 1417.73 17.9917 2.73184 3947
3949 0 7362.75 1410.26 18.1441 2.54463 3948
3950 0 7364.24 1402.94 18.0542 2.38374 3949
3951 0 7365.52 1398.1 17.9135 2.38374 3950
3952 0 7366.27 1393.16 18.0518 2.31046 3951
3953 0 7367.02 1388.22 18.1902 2.31046 3952
3954 0 7367.88 1383.3 18.384 2.49111 3953
3955 0 7369.81 1378.69 18.0983 1.96121 3954
3956 0 7371.74 1374.09 17.8126 1.96121 3955
3957 0 7372.83 1369.21 17.8853 2.56497 3956
3958 0 7372.16 1364.27 18.2747 2.23009 3957
3959 0 7372.09 1359.29 18.7281 2.55539 3958
3960 0 7371.45 1354.34 18.4357 2.40668 3959
3961 0 7371.27 1349.36 18.0179 2.25809 3960
3962 0 7371.26 1344.37 17.8705 2.6406 3961
3963 0 7371.3 1332.7 17.1867 3.35411 3962
3964 0 7376.24 1317.76 18.9172 2.85193 3963
3965 0 7376.93 1310.33 18.9426 2.33811 3964
3966 0 7375.62 1295.57 19.5421 4.41147 3965
3967 0 7372.79 1283.52 19.525 2.78285 3966
3968 0 7370.69 1273.77 19.1499 3.26722 3967
3969 0 7366.92 1267.54 18.0836 4.01785 3968
3970 0 7368.05 1262.85 19.3914 2.40983 3969
3971 0 7369.29 1255.45 19.1974 2.87772 3970
3972 0 7368.28 1245.65 18.8596 4.56099 3971
3973 0 7366.89 1235.82 18.1648 3.697 3972
3974 0 7369.82 1226.43 17.9696 2.65723 3973
3975 0 7371.44 1219.18 17.8146 2.53535 3974
3976 0 7371.55 1214.18 18.009 2.408 3975
3977 0 7371.52 1209.21 17.5388 2.24957 3976
3978 0 7372.15 1204.25 17.328 2.45871 3977
3979 0 7372.92 1199.31 17.1128 1.89668 3978
3980 0 7373 1194.32 16.8976 2.65418 3979
3981 0 7372.95 1189.32 16.9439 2.28504 3980
3982 0 7373.28 1181.84 16.5319 2.52833 3981
3983 0 7374.2 1171.93 16.0273 2.50092 3982
3984 0 7373.65 1161.96 16.0094 2.59511 3983
3985 0 7372.56 1152.04 16.0721 3.70367 3984
3986 0 7372.67 1142.06 16.2362 2.64609 3985
3987 0 7372.93 1132.07 15.8524 3.11386 3986
3988 0 7374.33 1124.84 16.4774 2.49751 3987
3989 0 7376.03 1120.14 16.2879 2.49751 3988
3990 0 7378.46 1115.79 15.9019 2.4012 3989
3991 0 7379.11 1108.54 15.7176 2.42392 3990
3992 0 7379.75 1101.29 15.5334 2.44663 3991
3993 0 7380.4 1094.04 15.3491 2.46935 3992
3994 0 7381.05 1086.8 15.1649 2.49207 3993
3995 0 7381.69 1079.55 14.9806 2.51479 3994
3996 0 7382.34 1072.3 14.7964 2.5375 3995
3997 0 7382.98 1065.05 14.6121 2.56022 3996
3998 0 7383.63 1057.8 14.4279 2.58294 3997
3999 0 7385.96 1047.61 13.8346 2.55517 3998
4000 0 7386 1037.63 13.7185 2.96519 3999
4001 0 7386.58 1030.17 13.6711 2.14958 4000
4002 0 7388.06 1025.4 13.3876 2.0707 4001
4003 0 7390.27 1018.37 12.6925 3.61248 4002
4004 0 7390.73 1007.21 10.6182 3.58127 4003
4005 0 7397.66 1709.66 21.7999 5.92478 814
4006 0 7393.55 1723.89 23.7865 5.459 4005
4007 0 7396.61 1735.28 24.9648 3.86133 4006
4008 0 7402.03 1740.33 24.4812 2.34239 4007
4009 0 7406.82 1745.95 24.393 2.55087 4008
4010 0 7409.46 1752.88 25.3294 2.50735 4009
4011 0 7412 1757.16 25.7444 2.04974 4010
4012 0 7415.64 1760.59 25.5686 2.18774 4011
4013 0 7420.06 1766.64 25.656 2.60848 4012
4014 0 7424.91 1775.35 25.542 2.92652 4013
4015 0 7428.9 1784.52 25.5317 2.59618 4014
4016 0 7434.01 1793.05 25.6675 2.75656 4015
4017 0 7440.03 1800.9 26.6456 3.00395 4016
4018 0 7445.72 1808.91 27.0034 3.39803 4017
4019 0 7448.71 1818.42 27.6037 3.20294 4018
4020 0 7449.15 1823.23 28 2.5 4019
4021 0 7449.15 1828.22 28 2.5 4020
4022 0 7452.58 1833.37 28 2.5 4021
4023 0 7458.56 1838.04 27.5203 3.55501 4022
4024 0 7463.94 1846.33 28.3815 3.27603 4023
4025 0 7467.95 1855.42 27.7949 3.30238 4024
4026 0 7470.94 1864.95 27.9039 2.88425 4025
4027 0 7474.97 1874.06 27.7612 2.79645 4026
4028 0 7477.64 1879.69 27.8376 2.67768 4027
4029 0 7480.3 1885.31 27.9139 2.55892 4028
4030 0 7482.97 1890.93 27.9902 2.44015 4029
4031 0 7485.63 1896.55 28.0665 2.32138 4030
4032 0 7485.76 1901.55 28.0897 2.0164 4031
4033 0 7488.9 1908.28 27.4583 2.89963 4032
4034 0 7495.29 1915.91 26.9521 2.80856 4033
4035 0 7501.86 1923.41 26.6341 3.54168 4034
4036 0 7506.49 1929.31 26.4485 2.62823 4035
4037 0 7508.84 1933.7 26.0255 2.29478 4036
4038 0 7511.24 1940.77 26.2114 2.54499 4037
4039 0 7515.15 1949.93 26.5195 2.98825 4038
4040 0 7518.97 1956.38 26.4986 2.32676 4039
4041 0 7522.01 1963.23 26.6133 2.73211 4040
4042 0 7525.74 1972.5 26.5117 2.81602 4041
4043 0 7531.18 1980.78 26.8762 3.43212 4042
4044 0 7538.51 1987.38 26.8855 2.53178 4043
4045 0 7544.27 1992.13 26.7687 2.67628 4044
4046 0 7549.03 1997.93 26.9321 2.87763 4045
4047 0 7553.84 2006.5 26.9639 4.50899 4046
4048 0 7554.78 2013.93 26.7646 4.80984 4047
4049 0 7556.04 2018.74 26.2474 2.64528 4048
4050 0 7557.53 2023.51 26.5286 3.24139 4049
4051 0 7563.08 2028.49 26.2725 3.28753 4050
4052 0 7571.77 2037.36 26.705 3.96477 4051
4053 0 7577.63 2044.44 26.7562 3.34005 4052
4054 0 7387.08 1739.36 25.9634 6.35008 4007
4055 0 7376.51 1754.87 29.56 5.23765 4054
4056 0 7369.94 1762.17 30.7414 3.22937 4055
4057 0 7362.22 1768.47 31.2078 3.23616 4056
4058 0 7354.15 1774.37 31.5426 3.73307 4057
4059 0 7344.66 1776.65 32.1333 4.80606 4058
4060 0 7334.77 1775.64 32.6233 3.16219 4059
4061 0 7325.57 1771.87 32.6558 3.40528 4060
4062 0 7316.48 1767.74 32.9247 4.41017 4061
4063 0 7306.81 1765.75 33.4491 4.38581 4062
4064 0 7296.95 1764.94 34.5845 3.97317 4063
4065 0 7287.02 1765.22 35.4471 4.07847 4064
4066 0 7273.89 1767.99 32.51 6.93838 4065
4067 0 7258.84 1766.19 39.6626 4.80179 4066
4068 0 7252.08 1761.4 38.6431 4.54988 4067
4069 0 7244.19 1760.87 37.6236 4.29796 4068
4070 0 7229.53 1762.73 38.245 4.50608 4069
4071 0 7219.58 1762.97 38.9501 4.46531 4070
4072 0 7209.72 1763.85 40.177 3.19964 4071
4073 0 7200.23 1766.6 41.0771 2.91436 4072
4074 0 7191.24 1770.88 41.1978 2.7402 4073
4075 0 7184.17 1773.27 41.9634 2.71233 4074
4076 0 7173.85 1779.91 42.3382 5.12817 4075
4077 0 7163.62 1786.62 42.9745 4.83776 4076
4078 0 7156.32 1785.29 43.9404 4.20498 4077
4079 0 7146.4 1785.24 45.0675 5.45988 4078
4080 0 7136.73 1783.41 45.0677 5.41436 4079
4081 0 7126.94 1782.2 45.5268 2.58174 4080
4082 0 7118.28 1786.46 46.7118 4.3932 4081
4083 0 7108.64 1786.08 47.8091 3.98666 4082
4084 0 7098.96 1784.66 48.2769 4.43942 4083
4085 0 7090.28 1789.26 49.147 4.99868 4084
4086 0 7081.4 1793.16 50.9866 4.76236 4085
4087 0 7073.11 1798.52 51.7013 4.55612 4086
4088 0 7067.47 1803.46 52.0667 3.92338 4087
4089 0 7060.79 1805.73 53.4814 5.57142 4088
4090 0 7051.34 1802.97 54.6179 4.18293 4089
4091 0 7041.75 1800.25 55.2815 3.46041 4090
4092 0 7032.35 1797.07 56.4136 4.02628 4091
4093 0 7022.48 1796.08 57.3167 3.69107 4092
4094 0 7012.64 1795.1 58.2152 3.89684 4093
4095 0 7002.91 1793.17 59.2827 3.46733 4094
4096 0 6993.21 1791.61 61.0818 3.85957 4095
4097 0 6983.66 1788.92 62.098 4.66402 4096
4098 0 6975.26 1783.89 62.8632 4.30339 4097
4099 0 6967.54 1777.62 63.1041 3.79542 4098
4100 0 6957.99 1775.41 63.9493 2.91174 4099
4101 0 6950.73 1776.73 64.4287 3.04413 4100
4102 0 6945.08 1781.51 65.2254 3.50024 4101
4103 0 6936.33 1786.29 65.2408 3.32041 4102
4104 0 6929 1787.06 65.1142 4.84028 4103
4105 0 6924.13 1783.56 65.0552 4.91616 4104
4106 0 7267.96 1778.64 35.3855 5.27033 4066
4107 0 7261.02 1791.42 37.8874 3.54439 4106
4108 0 7258.51 1800.92 39.3465 3.08931 4107
4109 0 7256.44 1808 40.296 2.06578 4108
4110 0 7253.07 1816.17 42.0256 2.06578 4109
4111 0 7251.35 1806.92 41 2 4109
4112 0 7245.82 1806.35 41 2 4111
4113 0 7241.85 1810.89 41 2 4112
4114 0 7237.31 1816.14 42 3 4113
4115 0 7346.58 1645.24 19.6465 13.4198 814
4116 0 7322.25 1642.27 28.1131 7.78068 4115
4117 0 7296.89 1639.32 30.0451 8.45495 4116
4118 0 7281.93 1644.45 29.7479 7.63516 4117
4119 0 7274.43 1654.29 30.445 3.5765 4118
4120 0 7269.26 1662.66 30.8119 3.56917 4119
4121 0 7267.3 1672.41 31.7847 4.97135 4120
4122 0 7266.38 1682.23 33.1414 4.49096 4121
4123 0 7266.26 1692.17 33.3333 3.55754 4122
4124 0 7266.13 1701.98 35.0846 3.81529 4123
4125 0 7265.26 1711.81 36.2393 4.42574 4124
4126 0 7263.99 1726.77 40.4108 5.49339 4125
4127 0 7256.61 1738.59 42.5226 3.8529 4126
4128 0 7249 1750.14 44.7216 2 4127
4129 0 7254.98 1758.4 44.7216 2 4128
4130 0 7257.33 1766.95 45.7538 2.31423 4129
4131 0 7256.08 1771.79 46.27 2.22134 4130
4132 0 7254.84 1776.64 46.7861 2.12845 4131
4133 0 7252.58 1782.95 47.2889 2.45709 4132
4134 0 7250.32 1789.27 47.7918 2.78572 4133
4135 0 7252.83 1794.23 48.2946 3.11436 4134
4136 0 7255.34 1799.19 48.7975 3.44299 4135
4137 0 7251.44 1806.06 46.8333 3.46304 4136
4138 0 7246.42 1813.22 47.5908 3.48309 4137
4139 0 7241.61 1827.23 49.8079 5.11077 4138
4140 0 7237.18 1841.44 50.8952 3.55461 4139
4141 0 7234.18 1850.82 52.0442 4.82268 4140
4142 0 7224.45 1861.91 53.447 5.56645 4141
4143 0 7209.37 1874.66 55.8382 6.53367 4142
4144 0 7192.25 1888.68 64.0926 9.58761 4143
4145 0 7283.92 1631.87 33 4 4117
4146 0 7280.83 1626.39 31 1.5 4145
4147 0 7277.91 1623.04 31 1.5 4146
4148 0 7274.99 1619.7 31 1.5 4147
4149 0 7269.3 1618.63 31 1.75 4148
4150 0 7263.61 1617.57 31 2 4149
4151 0 7256.43 1616.71 31 2.25 4150
4152 0 7249.24 1615.86 31 2.5 4151
4153 0 7243.2 1614.08 31 2.5 4152
4154 0 7237.15 1612.3 31 2.5 4153
4155 0 7234.73 1607.75 31 2.5 4154
4156 0 7232.32 1603.19 31 2.5 4155
4157 0 7227.69 1600.56 31 2.5 4156
4158 0 7223.07 1597.93 31 2.5 4157
4159 0 7218.52 1594.23 31 2.5 4158
4160 0 7212.4 1589.24 31 2.5 4159
4161 0 7206.11 1583.52 30.2307 3.47447 4160
4162 0 7199.13 1579.69 31.03 3.47447 4161
4163 0 7195.05 1576.81 30.8479 2.24217 4162
4164 0 7190.34 1575.18 30.4576 2.50359 4163
4165 0 7185.5 1573.92 30.4229 2.33238 4164
4166 0 7180.54 1573.28 30.2958 2.30684 4165
4167 0 7176.01 1571.19 29.9483 2.14074 4166
4168 0 7172.27 1567.96 29.2015 2.61695 4167
4169 0 7165.85 1564.14 29.0591 3.01113 4168
4170 0 7156.11 1562.43 28.9292 3.04964 4169
4171 0 7146.24 1560.99 29.3251 3.74805 4170
4172 0 7133.87 1559.82 28.2006 4.18854 4171
4173 0 7126.71 1558.83 27.7255 5.30741 4172
4174 0 7115.25 1556.42 29.0589 4.88998 4173
4175 0 7103.46 1552.48 29.5388 3.11753 4174
4176 0 7093.98 1549.42 29.7208 3.49623 4175
4177 0 7084.94 1545.23 29.7138 2.77893 4176
4178 0 7076.38 1540.09 29.5832 2.75114 4177
4179 0 7067.2 1536.24 29.5635 3.01348 4178
4180 0 7057.4 1535.38 30.337 4.34972 4179
4181 0 7047.47 1535.62 30.4777 2.64684 4180
4182 0 7037.61 1537.04 30.5866 2.90937 4181
4183 0 7027.73 1538.21 31.0574 2.69341 4182
4184 0 7020.49 1540.12 30.8477 2.31271 4183
4185 0 7015.51 1540.59 30.8994 2.30719 4184
4186 0 7008.33 1538.71 30.5024 3.14992 4185
4187 0 6999.87 1533.46 30.1182 3.08496 4186
4188 0 6991.6 1527.89 30.226 2.67344 4187
4189 0 6985.62 1523.37 30.2646 2.31311 4188
4190 0 6981.85 1520.11 29.8657 2.30652 4189
4191 0 6978.94 1516.05 29.6501 3.43166 4190
4192 0 6977.02 1511.44 29.3026 3.02099 4191
4193 0 6974.46 1504.45 30.1173 2.50912 4192
4194 0 6971.87 1497.43 30.2163 2.0546 4193
4195 0 6970.03 1492.79 30.0336 2.01378 4194
4196 0 6968.03 1485.58 29.4692 2.68345 4195
4197 0 6965.3 1476.01 28.8839 2.98918 4196
4198 0 6962.36 1469.11 28.9888 2.43024 4197
4199 0 6959.85 1464.86 28.2277 2.4726 4198
4200 0 6956.28 1461.35 28.2033 2.05539 4199
4201 0 6952.69 1457.88 28.47 2.9547 4200
4202 0 6946.93 1453.1 28.1361 2.50537 4201
4203 0 6941.42 1448.03 27.8809 2.44132 4202
4204 0 6935.99 1442.87 28.2004 2.62412 4203
4205 0 6928.68 1436.06 27.9882 2.98073 4204
4206 0 6919.93 1431.5 27.8674 3.94205 4205
4207 0 6911.03 1427.11 27.7967 3.98345 4206
4208 0 6904.39 1423.9 28.286 2.23145 4207
4209 0 6899.56 1422.62 28.6004 2.61431 4208
4210 0 6892.33 1420.7 29.072 2.61431 4209
4211 0 6882.71 1418.07 29.797 2.99987 4210
4212 0 6873.8 1413.73 30.2094 2.85309 4211
4213 0 6869.76 1405.17 30.0521 3.92683 4212
4214 0 6865.41 1400.2 30.814 3.2919 4213
4215 0 6859.48 1396.31 32.9318 7.08752 4214
4216 0 6852.59 1390 34.1868 5.80872 4215
4217 0 6845.64 1383.24 31.9447 4.78791 4216
4218 0 6837.57 1377.58 32.0762 2.7888 4217
4219 0 6829.61 1371.67 32.1061 2.51267 4218
4220 0 6824.28 1366.41 32.2327 3.14561 4219
4221 0 6817.4 1359.22 33.1555 3.15568 4220
4222 0 6811.01 1352.86 33.7277 3.5525 4221
4223 0 6806.78 1350.8 32.0382 4.84324 4222
4224 0 6800.01 1347.57 32.0366 2.98048 4223
4225 0 6791.12 1343.03 31.9359 2.84494 4224
4226 0 6786.19 1340.65 31.8507 2.683 4225
4227 0 7278.3 1629.45 33.5 4 4145
4228 0 7272.68 1627.03 34 4 4227
4229 0 7265.93 1625.68 35.5 4 4228
4230 0 7259.17 1624.33 37 4 4229
4231 0 7252.77 1620.63 37 4 4230
4232 0 7246.37 1616.93 37 4 4231
4233 0 7030.45 1212.69 56.5587 43.6186 1
4234 0 7073.76 1238.5 44.1439 18.931 1
4235 0 7107.22 1263.72 44.4694 10.4388 4234
4236 0 7129.06 1284.05 45.1527 6.39721 4235
4237 0 7148.13 1300.15 45.0584 8.76821 4236
4238 0 7162.86 1312.66 42.9252 6.07148 4237
4239 0 7176.84 1324.27 44.4391 5.13814 4238
4240 0 7184.9 1341.37 43.3874 5.13145 4239
4241 0 7190.91 1354.53 42.522 6.73547 4240
4242 0 7199.79 1366.49 41.6852 7.29507 4241
4243 0 7213.51 1380.52 40.8237 5.30971 4242
4244 0 7225.9 1396.08 39.8466 5.29306 4243
4245 0 7239.65 1410.53 38.8214 5.68128 4244
4246 0 7256.75 1427.11 37.0101 9.41922 4245
4247 0 7273.46 1446.63 36.4807 8.90804 4246
4248 0 7288.53 1458.79 35.7315 6.87714 4247
4249 0 7301.91 1473.31 35.9922 6.6591 4248
4250 0 7314.77 1488.19 34.8029 5.79606 4249
4251 0 7323.91 1502.7 34.9121 4.51998 4250
4252 0 7333.53 1517.09 33.0636 5.91486 4251
4253 0 7347.98 1530.58 31.9533 8.48821 4252
4254 0 7359.96 1545.71 31.8911 5.43417 4253
4255 0 7374.49 1558.8 31.7292 5.01092 4254
4256 0 7389.7 1571.48 31.0611 5.10658 4255
4257 0 7402.31 1586.89 30.3879 5.05972 4256
4258 0 7411.22 1598.87 29.7583 3.66907 4257
4259 0 7418.24 1605.91 29.348 4.21867 4258
4260 0 7426.45 1611.56 28.5753 4.71401 4259
4261 0 7433.71 1618.34 28.0181 5.23828 4260
4262 0 7440.54 1625.48 26.7974 4.49896 4261
4263 0 7447.23 1632.9 26.66 4.03291 4262
4264 0 7455.48 1645.18 25.2256 5.03837 4263
4265 0 7469.79 1657.08 24.5968 6.74076 4264
4266 0 7488.63 1662.41 24.0338 7.23231 4265
4267 0 7495.78 1673.94 22.8124 4.64368 4266
4268 0 7500.33 1682.71 22.0555 4.24544 4267
4269 0 7507.78 1695.6 21.0402 5.17383 4268
4270 0 7519.27 1711.55 19.8261 5.41894 4269
4271 0 7530 1721.73 18.8019 4.66681 4270
4272 0 7538.66 1730.6 19.0072 4.60953 4271
4273 0 7545.03 1741.21 18.647 3.73136 4272
4274 0 7552.76 1750.78 18.4395 4.98798 4273
4275 0 7567.42 1759.89 16.8475 5.27221 4274
4276 0 7583.13 1772.12 16.0157 5.59857 4275
4277 0 7592.91 1783.21 15.1404 3.91495 4276
4278 0 7599 1791.12 14.6366 4.85756 4277
4279 0 7604.46 1799.47 14.2085 3.9582 4278
4280 0 7609.58 1808.02 14.0227 4.27302 4279
4281 0 7617.04 1814.44 13.2108 4.0874 4280
4282 0 7631.1 1818.54 11.9846 5.15755 4281
4283 0 7639.51 1824.81 16.2924 4.03827 4282
