# Supplementary material for: Precise segmentation of densely interweaving neuron clusters using G-Cut
Source: Nat Commun. 2019 Apr 4;10:1549. doi: 10.1038/s41467-019-09515-0 (PMC6449501; doi:10.1038/s41467-019-09515-0)
Supplement: Supplementary file 4 — Supplementary Software 1 [file 41467_2019_9515_MOESM4_ESM.zip › G_Cut_Graphy_Source_Code_ver_2_9_2019/find_connection.m]

function [soma_node path_node] = find_connection(path_node_set, soma_node_set, connect_matrix)
%This function is used for finding the connection point between path set
%and soma set
soma_node = [];
path_node = [];
n = length(soma_node_set);
for i =1:1:n
    child_set = find(connect_matrix(soma_node_set(i),:)==1);
    child_con = ismember(path_node_set,child_set);
    child_node  = path_node_set(child_con);
    if ~isempty(child_node)
        soma_node = [soma_node; soma_node_set(i)];
        path_node = [path_node; child_node];
    end
end
    
