# Supplementary material for: Precise segmentation of densely interweaving neuron clusters using G-Cut
Source: Nat Commun. 2019 Apr 4;10:1549. doi: 10.1038/s41467-019-09515-0 (PMC6449501; doi:10.1038/s41467-019-09515-0)
Supplement: Supplementary file 4 — Supplementary Software 1 [file 41467_2019_9515_MOESM4_ESM.zip › G_Cut_Graphy_Source_Code_ver_2_9_2019/find_vector_beta_1.m]

function [index ] = find_vector_beta_1(Matrix, vector)
%This function is used to find the location of vector in the matrix
index = [];
vector(isnan(vector)) = [];
n = length(vector);
id_ma = cell(1, n);
for i = 1:1:n
    id_ma{i} = find(Matrix(:,i)==vector(i));
end
id = id_ma{1};
for i = 2:1:n
    id = intersect(id, id_ma{i});
end
if ~isempty(id)
    index = [index; id];
end
