# Supplementary material for: Precise segmentation of densely interweaving neuron clusters using G-Cut
Source: Nat Commun. 2019 Apr 4;10:1549. doi: 10.1038/s41467-019-09515-0 (PMC6449501; doi:10.1038/s41467-019-09515-0)
Supplement: Supplementary file 4 — Supplementary Software 1 [file 41467_2019_9515_MOESM4_ESM.zip › G_Cut_Graphy_Source_Code_ver_2_9_2019/linear_path_assign_pre.m]

function [assign_ma] = linear_path_assign_pre(path_struct)
%This function is used to preprocess the data for linear programming.
if length(path_struct.path_node) == 1
    assign_ma = zeros(size(path_struct.fitness));
    [~, ind] = max(path_struct.fitness);
    assign_ma(ind) = 1;
else
    fitness_matrix = -path_struct.fitness;
    connect_ind = path_struct.connect_ind;
    path_node_matrix = path_struct.path_node;
    connect_soma_num = path_struct.connect_soma_num;

    [ assign_ma ] = linear_path_assign( fitness_matrix, connect_ind, path_node_matrix, connect_soma_num );
end
