# Supplementary material for: Precise segmentation of densely interweaving neuron clusters using G-Cut
Source: Nat Commun. 2019 Apr 4;10:1549. doi: 10.1038/s41467-019-09515-0 (PMC6449501; doi:10.1038/s41467-019-09515-0)
Supplement: Supplementary file 4 — Supplementary Software 1 [file 41467_2019_9515_MOESM4_ESM.zip › G_Cut_Graphy_Source_Code_ver_2_9_2019/mit_networks/BFS.m]

% Implementation of breadth-first-search of a graph
% INPUTs: adjacency list, starting node index
% OUTPUTs: BFS tree, in adjacency list format (directed)

function T=BFS(adjL,i0)

discovered=[i0];
q=[i0];
T=cell(length(adjL),1);

while not(isempty(q))
    j=q(1); q=q(2:length(q)); % pop the front
    neigh=adjL{j};
    for nn=1:length(neigh)
        if isempty(find(discovered==neigh(nn)))
            T{j}=[T{j}, neigh(nn)];
            discovered=[discovered, neigh(nn)];
            q=[q, neigh(nn)];
        end
    end
end
