# Supplementary material for: Precise segmentation of densely interweaving neuron clusters using G-Cut
Source: Nat Commun. 2019 Apr 4;10:1549. doi: 10.1038/s41467-019-09515-0 (PMC6449501; doi:10.1038/s41467-019-09515-0)
Supplement: Supplementary file 4 — Supplementary Software 1 [file 41467_2019_9515_MOESM4_ESM.zip › G_Cut_Graphy_Source_Code_ver_2_9_2019/mit_networks/add_edge_weights.m]

% Add multiple edges in an edgelist
% INPUTS: original (non-compact) edgelist
% OUTPUTS: final compact edgelist (no row repetitions)
% GB, Last updated: October 7, 2009

function elc=add_edge_weights(el)

el2=[el(:,1), el(:,2)]; % make the edge list searchable w/o the weights
visited=[];             % mark visited edges

elc=[];
for e=1:size(el,1)
    if sum(ismember(visited,el2(e,:),'rows'))==0  % if not visited yet
        ind=ismember(el2,el2(e,:),'rows');
        ind=find(ind==1);     % these are all the ocurrences of el(e,:)
        elc=[elc; el(e,1), el(e,2), sum(el(ind,3))];
        visited=[visited; el2(e,:)];
    end
end
