# Supplementary material for: Precise segmentation of densely interweaving neuron clusters using G-Cut
Source: Nat Commun. 2019 Apr 4;10:1549. doi: 10.1038/s41467-019-09515-0 (PMC6449501; doi:10.1038/s41467-019-09515-0)
Supplement: Supplementary file 4 — Supplementary Software 1 [file 41467_2019_9515_MOESM4_ESM.zip › G_Cut_Graphy_Source_Code_ver_2_9_2019/mit_networks/adj2adjL.m]

% Converts an adjacency graph representation to an adjacency list
% Valid for a general (directed, not simple) network model, but edge
% weights get lost in the conversion.
% INPUT: an adjacency matrix, NxN, N - # of nodes
% OUTPUT: cell structure for adjacency list: x{i_1}=[j_1,j_2 ...]
% GB, October 1, 2009

function L = adj2adjL(adj)

L=cell(length(adj),1);

for i=1:length(adj); L{i}=find(adj(i,:)>0); end
