# Supplementary material for: Precise segmentation of densely interweaving neuron clusters using G-Cut
Source: Nat Commun. 2019 Apr 4;10:1549. doi: 10.1038/s41467-019-09515-0 (PMC6449501; doi:10.1038/s41467-019-09515-0)
Supplement: Supplementary file 4 — Supplementary Software 1 [file 41467_2019_9515_MOESM4_ESM.zip › G_Cut_Graphy_Source_Code_ver_2_9_2019/mit_networks/adj2inc.m]

% Convert adjacency matrix to an incidence matrix
% Valid for directed/undirected, simple/not simple graph
% INPUTs: adjacency matrix, NxN, N - number of nodes
% OUTPUTs: incidence matrix: N x number of edges
% Other routines used: isdirected.m
% GB, Last Updated: July 10, 2011

function inc = adj2inc(adj)

n=length(adj); % number of nodes

inc=[]; % initialize incidence matrix

if isdirected(adj)

  for i=1:n
    for j=1:n
      
      % handle selfloops
      if i==j; for x=1:adj(i,j); inc=[inc; zeros(1,length(1:i-1)), 1,zeros(1,length(i+1:n))]; end; continue; end
      
      for x=1:adj(i,j) % add multiple edges if any
        if i<j
          inc=[inc; zeros(1,length(1:i-1)),-1,zeros(1,length(i+1:j-1)),1,zeros(1,length(j+1:n))];
        else
          inc=[inc; zeros(1,length(1:j-1)),1,zeros(1,length(j+1:i-1)),-1,zeros(1,length(i+1:n))];
        end
      end
    
    end
  end

else % undirected

  for i=1:n
    for j=i:n
      
      % handle selfloops
      if i==j; for x=1:adj(i,j); inc=[inc; zeros(1,length(1:i-1)), 1,zeros(1,length(i+1:n))]; end; continue; end
      % add multiple edges if any
      for x=1:adj(i,j); inc=[inc; zeros(1,length(1:i-1)),1,zeros(1,length(i+1:j-1)),1,zeros(1,length(j+1:n))]; end
    
    end
  end
  
end

inc=inc';
