# Supplementary material for: Precise segmentation of densely interweaving neuron clusters using G-Cut
Source: Nat Commun. 2019 Apr 4;10:1549. doi: 10.1038/s41467-019-09515-0 (PMC6449501; doi:10.1038/s41467-019-09515-0)
Supplement: Supplementary file 4 — Supplementary Software 1 [file 41467_2019_9515_MOESM4_ESM.zip › G_Cut_Graphy_Source_Code_ver_2_9_2019/mit_networks/adj2simple.m]

% Convert an adjacency matrix of a general graph to the adjacency matrix of
% a simple graph (no loops, no double edges) - great for quick data clean up
% INPUTS: adjacency matrix
% OUTPUTs: adjacency matrix of the corresponding simple graph
% GB, Last updated: October 4, 2009

function adj=adj2simple(adj)

adj=adj>0; % make all edges weight 1
adj = adj - diag(diag(adj)); % clear the diagonal (selfloops)
