# Supplementary material for: Precise segmentation of densely interweaving neuron clusters using G-Cut
Source: Nat Commun. 2019 Apr 4;10:1549. doi: 10.1038/s41467-019-09515-0 (PMC6449501; doi:10.1038/s41467-019-09515-0)
Supplement: Supplementary file 4 — Supplementary Software 1 [file 41467_2019_9515_MOESM4_ESM.zip › G_Cut_Graphy_Source_Code_ver_2_9_2019/mit_networks/adj2str.m]

% Converts an adjacency matrix to a one-line string representation
% INPUTS: adjacency matrix, nxn
% OUTPUTS: string
% The nomenclature used to construct the string is arbitrary. Here we use
% .i1.j1.k1,.i2.j2.k2,....
% Other routines used: kneighbors.m
% GB, Last updated: October 6, 2009

function str=adj2str(adj)

% in '.i1.j1.k1,.i2.j2.k2,....', dot: signifies new neighbor, comma: next node
str='';
n=length(adj);

for i=1:n
    neigh=kneighbors(adj,i,1);
    for k=1:length(neigh); str=strcat(str,'.',num2str(neigh(k))); end
    str=strcat(str,','); % close this node's neighbors list
end
