# Supplementary material for: Precise segmentation of densely interweaving neuron clusters using G-Cut
Source: Nat Commun. 2019 Apr 4;10:1549. doi: 10.1038/s41467-019-09515-0 (PMC6449501; doi:10.1038/s41467-019-09515-0)
Supplement: Supplementary file 4 — Supplementary Software 1 [file 41467_2019_9515_MOESM4_ESM.zip › G_Cut_Graphy_Source_Code_ver_2_9_2019/mit_networks/adjL2adj.m]

% Convert an adjacency list to an adjacency matrix
% INPUTS: adjacency list: {n}
% OUTPUTS: adjacency matrix nxn
% Note: Assume that if node i has no neighbours, L{i}=[];
% GB, Last updated: October 6, 2009

function adj=adjL2adj(adjL)

adj = zeros(length(adjL));

for i=1:length(adjL)
    for j=1:length(adjL{i}); adj(i,adjL{i}(j))=1; end
end
