# Supplementary material for: Precise segmentation of densely interweaving neuron clusters using G-Cut
Source: Nat Commun. 2019 Apr 4;10:1549. doi: 10.1038/s41467-019-09515-0 (PMC6449501; doi:10.1038/s41467-019-09515-0)
Supplement: Supplementary file 4 — Supplementary Software 1 [file 41467_2019_9515_MOESM4_ESM.zip › G_Cut_Graphy_Source_Code_ver_2_9_2019/mit_networks/algebraic_connectivity.m]

% The algebraic connectivity of a graph: the second smallest eigenvalue of the Laplacian
% INPUTs: adjacency matrix
% OUTPUTs: algebraic connectivity

function a=algebraic_connectivity(adj)

s=graph_spectrum(adj);
a=s(length(s)-1);
