# Supplementary material for: Precise segmentation of densely interweaving neuron clusters using G-Cut
Source: Nat Commun. 2019 Apr 4;10:1549. doi: 10.1038/s41467-019-09515-0 (PMC6449501; doi:10.1038/s41467-019-09515-0)
Supplement: Supplementary file 4 — Supplementary Software 1 [file 41467_2019_9515_MOESM4_ESM.zip › G_Cut_Graphy_Source_Code_ver_2_9_2019/mit_networks/ave_path_length.m]

% Compute average path length for a network - the average shortest path
% INPUTS: adjL - matrix of weights/distances between nodes
% OUTPUTS: average path length: the average of the shortest paths between every two edges
% Note: works for directed/undirected networks
% GB, December 8, 2005

function l = ave_path_length(adj)

n=size(adj,1);

dij = [];

for i=1:n; dij=[dij; simple_dijkstra(adj,i) ]; end

l = sum(sum(dij))/(n^2-n); % sum and average across everything but the diagonal
