# Supplementary material for: Precise segmentation of densely interweaving neuron clusters using G-Cut
Source: Nat Commun. 2019 Apr 4;10:1549. doi: 10.1038/s41467-019-09515-0 (PMC6449501; doi:10.1038/s41467-019-09515-0)
Supplement: Supplementary file 4 — Supplementary Software 1 [file 41467_2019_9515_MOESM4_ESM.zip › G_Cut_Graphy_Source_Code_ver_2_9_2019/mit_networks/average_degree.m]

% Computes the average degree of a node in a graph, defined as 2*num_edges 
% divided by the num_nodes (every edge is counted in degrees twice).
% Other routines used: numnodes.m, numedges.m
% GB, Last Update: October 1, 2009

function k=average_degree(adj)

k=2*numedges(adj)/numnodes(adj);
