# Supplementary material for: Precise segmentation of densely interweaving neuron clusters using G-Cut
Source: Nat Commun. 2019 Apr 4;10:1549. doi: 10.1038/s41467-019-09515-0 (PMC6449501; doi:10.1038/s41467-019-09515-0)
Supplement: Supplementary file 4 — Supplementary Software 1 [file 41467_2019_9515_MOESM4_ESM.zip › G_Cut_Graphy_Source_Code_ver_2_9_2019/mit_networks/closeness.m]

% Computes the closeness centrality for every vertex: 1/sum(dist to all other nodes)
% For disconnected graphs can use: sum_over_t(2^-d(i,t)), idea Dangalchev (2006)
% C(i)=sum(2.^(-d)) if graph is disconnected, but sum w/o d(i)
% INPUTs: graph representation (adjacency matrix nxn)
% OUTPUTs: vector of centralities, nx1
% Source: social networks literature
% Other routines used: simple_dijkstra.m 
% GB, Last updated: October 9, 2009

function C=closeness(adj)

C=zeros(length(adj),1);  % initialize closeness vector

for i=1:length(adj); C(i)=1/sum( simple_dijkstra(adj,i) ); end
