# Supplementary material for: Precise segmentation of densely interweaving neuron clusters using G-Cut
Source: Nat Commun. 2019 Apr 4;10:1549. doi: 10.1038/s41467-019-09515-0 (PMC6449501; doi:10.1038/s41467-019-09515-0)
Supplement: Supplementary file 4 — Supplementary Software 1 [file 41467_2019_9515_MOESM4_ESM.zip › G_Cut_Graphy_Source_Code_ver_2_9_2019/mit_networks/degrees.m]

% Compute the total degree, in-degree and out-degree of a graph based on
% the adjacency matrix; should produce weighted degrees, if the input matrix is weighted
% INPUTS: adjacency matrix
% OUTPUTS: degree, indegree and outdegree sequences
% GB, Last Updated: October 2, 2009

function [deg,indeg,outdeg]=degrees(adj)

indeg = sum(adj);
outdeg = sum(adj');

if isdirected(adj)
  deg = indeg + outdeg; % total degree

else   % undirected graph: indeg=outdeg
  deg = indeg + diag(adj)';  % add self-loops twice, if any

end
