# Supplementary material for: Precise segmentation of densely interweaving neuron clusters using G-Cut
Source: Nat Commun. 2019 Apr 4;10:1549. doi: 10.1038/s41467-019-09515-0 (PMC6449501; doi:10.1038/s41467-019-09515-0)
Supplement: Supplementary file 4 — Supplementary Software 1 [file 41467_2019_9515_MOESM4_ESM.zip › G_Cut_Graphy_Source_Code_ver_2_9_2019/mit_networks/diameter.m]

% The longest shortest path between any two nodes nodes in the network
% INPUTS: adjacency matrix, adj
% OUTPUTS: network diameter, diam
% Other routines used: simple_dijkstra.m
% GB, Last updated: June 8, 2010

function diam = diameter(adj)

diam=0;
for i=1:size(adj,1)
    d=simple_dijkstra(adj,i);
    diam = max([max(d),diam]);
end
