# Supplementary material for: Precise segmentation of densely interweaving neuron clusters using G-Cut
Source: Nat Commun. 2019 Apr 4;10:1549. doi: 10.1038/s41467-019-09515-0 (PMC6449501; doi:10.1038/s41467-019-09515-0)
Supplement: Supplementary file 4 — Supplementary Software 1 [file 41467_2019_9515_MOESM4_ESM.zip › G_Cut_Graphy_Source_Code_ver_2_9_2019/mit_networks/distance_distribution.m]

% The number of pairs of nodes at a distance x, divided by the total number of pairs n(n-1)
% Source: Mahadevan et al, "Systematic Topology Analysis and Generation Using Degree Correlations"
% Note: The cumulative distance distribution (hop-plot) can be obtained by using  ddist(i)=length(find(dij<=i)); in line 18 instead.
% INPUTS: adjacency matrix, (nxn)
% OUTPUTS: distribution vector ((n-1)x1): {k_i} where k_i is the # of pairs at a distance i, normalized
% Other routines used: simple_dijkstra.m

function ddist=distance_distribution(adj)

n=size(adj,1);

dij=[];
for i=1:n; dij=[dij; simple_dijkstra(adj,i) ]; end

dij(find(dij==0))=inf; % not considering (i-i) node pairs/loops,
                       % otherwise divide ddist by n^2

for i=1:n-1; ddist(i)=length(find(dij==i)) / (n*(n-1)); end
