# Supplementary material for: Precise segmentation of densely interweaving neuron clusters using G-Cut
Source: Nat Commun. 2019 Apr 4;10:1549. doi: 10.1038/s41467-019-09515-0 (PMC6449501; doi:10.1038/s41467-019-09515-0)
Supplement: Supplementary file 4 — Supplementary Software 1 [file 41467_2019_9515_MOESM4_ESM.zip › G_Cut_Graphy_Source_Code_ver_2_9_2019/mit_networks/edgeL2adj.m]

% Converts edge list to adjacency matrix
% INPUTS: edgelist: mx3
% OUTPUTS: adjacency matrix nxn
% Note: information about nodes is lost: indices only (i1,...in) remain
% GB, Last updated: October 6, 2009

function adj=edgeL2adj(el)

nodes=sort(unique([el(:,1) el(:,2)])); % get all nodes, sorted
adj=zeros(numel(nodes));   % initialize adjacency matrix

% across all edges
for i=1:size(el,1); adj(find(nodes==el(i,1)),find(nodes==el(i,2)))=el(i,3); end
