# Supplementary material for: Precise segmentation of densely interweaving neuron clusters using G-Cut
Source: Nat Commun. 2019 Apr 4;10:1549. doi: 10.1038/s41467-019-09515-0 (PMC6449501; doi:10.1038/s41467-019-09515-0)
Supplement: Supplementary file 4 — Supplementary Software 1 [file 41467_2019_9515_MOESM4_ESM.zip › G_Cut_Graphy_Source_Code_ver_2_9_2019/mit_networks/edgeL2adjL.m]

% Converts an edgelist to an adjacency list
% INPUTS: edgelist, (mx3)
% OUTPUTS: adjacency list
% GB, Last updated: October 13, 2006

function adjL = edgeL2adjL(el)

nodes = unique([el(:,1)' el(:,2)']);
adjL=cell(numel(nodes),1);

for e=1:size(el,1); adjL{el(e,1)}=[adjL{el(e,1)},el(e,2)]; end
