# Supplementary material for: Precise segmentation of densely interweaving neuron clusters using G-Cut
Source: Nat Commun. 2019 Apr 4;10:1549. doi: 10.1038/s41467-019-09515-0 (PMC6449501; doi:10.1038/s41467-019-09515-0)
Supplement: Supplementary file 4 — Supplementary Software 1 [file 41467_2019_9515_MOESM4_ESM.zip › G_Cut_Graphy_Source_Code_ver_2_9_2019/mit_networks/edgeL2simple.m]

% Convert an edge list of a general graph to the edge list of a simple 
% graph (no loops, no double edges) - great for quick data clean up
% INPUTS: edgelist (mx3), m - number of edges
% OUTPUTs: edge list of the corresponding simple graph
% Note: Assumes all node pairs [n1,n2,x] occur once; if else see add_edge_weights.m
% GB, Last updated: October 4, 2009

function el=edgeL2simple(el)

el(:,3)=ones(size(el,1),1);  % make all edge weights 1

ind=find(not(el(:,1)-el(:,2)==0));  % indices of the "non-self-loops"
el=el(ind,:);
