# Supplementary material for: Precise segmentation of densely interweaving neuron clusters using G-Cut
Source: Nat Commun. 2019 Apr 4;10:1549. doi: 10.1038/s41467-019-09515-0 (PMC6449501; doi:10.1038/s41467-019-09515-0)
Supplement: Supplementary file 4 — Supplementary Software 1 [file 41467_2019_9515_MOESM4_ESM.zip › G_Cut_Graphy_Source_Code_ver_2_9_2019/mit_networks/edgelist2dl.m]

function []=edgelist2dl(edgelistt,filename)

% function to convert two-way edgelist to UCINET dl format
% D Whitney Nov 29, 2010
% example filename is 'filename.txt'

numnodes=max(max(edgelistt))
n=numnodes;
fid=fopen(filename,'w');
fprintf(fid,'dl n %1u format=el1 \n',n);
fprintf(fid,'labels: \n');
labels=[1:n];
fprintf(fid,'%u \n',labels);
fprintf(fid,'data: \n');
fprintf(fid,'%3u %3u \n', edgelistt);
fclose(fid);
