# Supplementary material for: Precise segmentation of densely interweaving neuron clusters using G-Cut
Source: Nat Commun. 2019 Apr 4;10:1549. doi: 10.1038/s41467-019-09515-0 (PMC6449501; doi:10.1038/s41467-019-09515-0)
Supplement: Supplementary file 4 — Supplementary Software 1 [file 41467_2019_9515_MOESM4_ESM.zip › G_Cut_Graphy_Source_Code_ver_2_9_2019/mit_networks/eigencentrality.m]

% The ith component of the eigenvector corresponding to the greatest 
% eigenvalue gives the centrality score of the ith node in the network.
% INPUTs: adjacency matrix
% OUTPUTs: eigen(-centrality) vector
% GB, Last Updated: October 14, 2009

function x=eigencentrality(adj)

[V,D]=eig(adj);
[max_eig,ind]=max(diag(D));
x=V(:,ind);
