# Supplementary material for: Precise segmentation of densely interweaving neuron clusters using G-Cut
Source: Nat Commun. 2019 Apr 4;10:1549. doi: 10.1038/s41467-019-09515-0 (PMC6449501; doi:10.1038/s41467-019-09515-0)
Supplement: Supplementary file 4 — Supplementary Software 1 [file 41467_2019_9515_MOESM4_ESM.zip › G_Cut_Graphy_Source_Code_ver_2_9_2019/mit_networks/fiedler_vector.m]

% The vector corresponding to the second smallest eigenvalue of the Laplacian matrix
% INPUTs: adjacency matrix (nxn)
% OUTPUTs: fiedler vector (nx1)

function fv=fiedler_vector(adj)

[V,D]=eig(laplacian_matrix(adj));
[ds,Y]=sort(diag(D));
fv=V(:,Y(2));
