# Supplementary material for: Precise segmentation of densely interweaving neuron clusters using G-Cut
Source: Nat Commun. 2019 Apr 4;10:1549. doi: 10.1038/s41467-019-09515-0 (PMC6449501; doi:10.1038/s41467-019-09515-0)
Supplement: Supplementary file 4 — Supplementary Software 1 [file 41467_2019_9515_MOESM4_ESM.zip › G_Cut_Graphy_Source_Code_ver_2_9_2019/mit_networks/getNodes.m]

% return the list of nodes for varying representation types
% inputs: graph structure (matrix or cell or struct) and type of structure
% (string)
% 'type' can be: 'adj','edgelist','adjlist' (neighbor list),'inc' (incidence matrix)
% Note 1: only the edge list allows/returns non-consecutive node indexing
% Note 2: no build-in error check for graph structure - type matching

function nodes = getNodes(graph,type)

if strcmp(type,'adj') | strcmp(type,'adjlist')
    nodes=[1:max([size(graph,1) size(graph,2)])];
 
elseif strcmp(type,'edgelist')
    nodes=unique([graph(:,1)' graph(:,2)']);
    
elseif strcmp(type,'inc')
    nodes=[1:size(graph,1)];
else
    fprintf('"type" input can only be "adj" (adjacency, nxn matrix), "edgelist" (mx3 matrix)\n, "adjlist" (neighbor list, nx1 cell) and "inc" incidence (nxm matrix)\n')
end
