# Supplementary material for: Precise segmentation of densely interweaving neuron clusters using G-Cut
Source: Nat Commun. 2019 Apr 4;10:1549. doi: 10.1038/s41467-019-09515-0 (PMC6449501; doi:10.1038/s41467-019-09515-0)
Supplement: Supplementary file 4 — Supplementary Software 1 [file 41467_2019_9515_MOESM4_ESM.zip › G_Cut_Graphy_Source_Code_ver_2_9_2019/mit_networks/giant_component.m]

% extract giant component from a network
% INPUTS: adjacency matrix
% OUTPUTS: giant comp matrix and node indeces
% Other routines used: find_conn_comp.m, subgraph.m
% GB, Last Updated: October 2, 2009


function [GC,gc_nodes]=giant_component(adj)

comps=find_conn_comp(adj);

L=[];
for k=1:length(comps); L=[L, length(comps{k})]; end
[maxL,ind_max]=max(L);

gc_nodes=comps{ind_max};
GC=subgraph(adj,gc_nodes);
