# Supplementary material for: Precise segmentation of densely interweaving neuron clusters using G-Cut
Source: Nat Commun. 2019 Apr 4;10:1549. doi: 10.1038/s41467-019-09515-0 (PMC6449501; doi:10.1038/s41467-019-09515-0)
Supplement: Supplementary file 4 — Supplementary Software 1 [file 41467_2019_9515_MOESM4_ESM.zip › G_Cut_Graphy_Source_Code_ver_2_9_2019/mit_networks/graph_complement.m]

% Returns the complement of a graph
% INPUTs: adj - original graph adjacency matrix
% OUTPUTs: complement graph adjacency matrix
% Note: Assumes no multiedges
% GB, February 2, 2006

function adj_c = graph_complement(adj)

adj_c=ones(size(adj))-adj;
