# Supplementary material for: Precise segmentation of densely interweaving neuron clusters using G-Cut
Source: Nat Commun. 2019 Apr 4;10:1549. doi: 10.1038/s41467-019-09515-0 (PMC6449501; doi:10.1038/s41467-019-09515-0)
Supplement: Supplementary file 4 — Supplementary Software 1 [file 41467_2019_9515_MOESM4_ESM.zip › G_Cut_Graphy_Source_Code_ver_2_9_2019/mit_networks/graph_energy.m]

% Graph energy defined as: the sum of the absolute values of the real components of the eigenvalues
% Source: Gutman, The energy of a graph, Ber. Math. Statist. Sekt. Forsch-ungszentram Graz. 103 (1978) 1?22.
% INPUTs: adjacency matrix (nxn)
% OUTPUTs: graph energy

function G=graph_energy(adj)

[~,e]=eig(adj);  % e are the eigenvalues
G=sum(abs(real(diag(e))));
