# Supplementary material for: Precise segmentation of densely interweaving neuron clusters using G-Cut
Source: Nat Commun. 2019 Apr 4;10:1549. doi: 10.1038/s41467-019-09515-0 (PMC6449501; doi:10.1038/s41467-019-09515-0)
Supplement: Supplementary file 4 — Supplementary Software 1 [file 41467_2019_9515_MOESM4_ESM.zip › G_Cut_Graphy_Source_Code_ver_2_9_2019/mit_networks/graph_from_degree_sequence.m]

% Constructing a graph from a given degree sequence: deterministic
% This is the Havel-Hakimi algorithm
% Inputs: a graphic degree sequence, [d1,d2, ... dn], where di is the degree of the ith node
% Outputs: adjacency matrix, nxn

function adj = graph_from_degree_sequence(seq)

adj = zeros(length(seq));

while sum(seq)>0  % while there are still stubs to connect

  % order stubs by decreasing number of degrees left
  [sorted,I] = sort(-seq);
  n1 = I(1);
  for x=1:-sorted(1)
    n2 = I(x+1);
    adj(n1,n2)= adj(n1,n2)+1;
    adj(n2,n1)= adj(n2,n1)+1;
    seq(n1) = seq(n1)-1;
    seq(n2) = seq(n2)-1;
  end

end
