# Supplementary material for: Precise segmentation of densely interweaving neuron clusters using G-Cut
Source: Nat Commun. 2019 Apr 4;10:1549. doi: 10.1038/s41467-019-09515-0 (PMC6449501; doi:10.1038/s41467-019-09515-0)
Supplement: Supplementary file 4 — Supplementary Software 1 [file 41467_2019_9515_MOESM4_ESM.zip › G_Cut_Graphy_Source_Code_ver_2_9_2019/mit_networks/graph_radius.m]

% The minimum vertex eccentricity is the graph radius
% Inputs: adjacency matrix (nxn)
% Outputs: graph radius
% Other routines used: vertex_eccentricity.m

function Rg=graph_radius(adj)

Rg=min( vertex_eccentricity(adj) );
