# Supplementary material for: Precise segmentation of densely interweaving neuron clusters using G-Cut
Source: Nat Commun. 2019 Apr 4;10:1549. doi: 10.1038/s41467-019-09515-0 (PMC6449501; doi:10.1038/s41467-019-09515-0)
Supplement: Supplementary file 4 — Supplementary Software 1 [file 41467_2019_9515_MOESM4_ESM.zip › G_Cut_Graphy_Source_Code_ver_2_9_2019/mit_networks/graph_spectrum.m]

% The eigenvalues of the Laplacian of the graph
% INPUTs: adjacency matrix
% OUTPUTs: laplacian eigenvalues, sorted

function s=graph_spectrum(adj)

[v,D]=eig(laplacian_matrix(adj));
s=-sort(-diag(D)); % sort in decreasing order
