# Supplementary material for: Precise segmentation of densely interweaving neuron clusters using G-Cut
Source: Nat Commun. 2019 Apr 4;10:1549. doi: 10.1038/s41467-019-09515-0 (PMC6449501; doi:10.1038/s41467-019-09515-0)
Supplement: Supplementary file 4 — Supplementary Software 1 [file 41467_2019_9515_MOESM4_ESM.zip › G_Cut_Graphy_Source_Code_ver_2_9_2019/mit_networks/inc2adj.m]

% Converts an incidence matrix representation to an adjacency
% matrix representation for an arbitrary graph
% INPUTs: incidence matrix, nxm
% OUTPUTs: adjacency matrix, nxn
% GB, October 5, 2009

function adj = inc2adj(inc)

m = size(inc,2); % number of edges
adj = zeros(size(inc,1));  % initialize adjacency matrix

if isempty(find(inc==-1))      % undirected graph

  for e=1:m
    ind=find(inc(:,e)==1);
    if length(ind)==2
      adj(ind(1),ind(2))=1;
      adj(ind(2),ind(1))=1;
    elseif length(ind)==1  % selfloop
      adj(ind,ind)=1;
    else
      'invalid incidence matrix'
      return
    end
  end
    
else                           % directed graph

  for e=1:m
    ind1=find(inc(:,e)==1);
    indm1=find(inc(:,e)==-1);
    if isempty(indm1) & length(ind1)==1  % selfloop
      adj(ind1,ind1)=1;
    elseif length(indm1)==1 & length(ind1)==1
      adj(indm1,ind1)=1;
    else
      'invalid incidence matrix'
      return
    end
  end

end
