# Supplementary material for: Precise segmentation of densely interweaving neuron clusters using G-Cut
Source: Nat Commun. 2019 Apr 4;10:1549. doi: 10.1038/s41467-019-09515-0 (PMC6449501; doi:10.1038/s41467-019-09515-0)
Supplement: Supplementary file 4 — Supplementary Software 1 [file 41467_2019_9515_MOESM4_ESM.zip › G_Cut_Graphy_Source_Code_ver_2_9_2019/mit_networks/iscomplete.m]

% Checks whether a (sub)graph is complete, i.e. whether every node is
% linked to every other node. Only defined for unweighted graphs.
% INPUTS: adjacency matrix, adj, nxn
% OUTPUTS: Boolean variable, true/false
% GB, Last Updated: October 1, 2009

function S=iscomplete(adj)

S=false; % default

adj=adj>0;  % remove weights
n=length(adj);

% all degrees "n-1" or "n" or w/ n selfloops
if sum(adj)==ones(1,n)*(n-1) | sum(adj)==ones(1,n)*n; S=true; end
