# Supplementary material for: Precise segmentation of densely interweaving neuron clusters using G-Cut
Source: Nat Commun. 2019 Apr 4;10:1549. doi: 10.1038/s41467-019-09515-0 (PMC6449501; doi:10.1038/s41467-019-09515-0)
Supplement: Supplementary file 4 — Supplementary Software 1 [file 41467_2019_9515_MOESM4_ESM.zip › G_Cut_Graphy_Source_Code_ver_2_9_2019/mit_networks/isdirected.m]

% Using the matrix transpose function
% INPUTS: adjacency matrix
% OUTPUTS: boolean variable
% GB, Last updated: October 1, 2009

function S=isdirected(adj)

S = true;
if adj==transpose(adj); S = false; end

% one-liner alternative: S=not(issymmetric(adj));
