# Supplementary material for: Precise segmentation of densely interweaving neuron clusters using G-Cut
Source: Nat Commun. 2019 Apr 4;10:1549. doi: 10.1038/s41467-019-09515-0 (PMC6449501; doi:10.1038/s41467-019-09515-0)
Supplement: Supplementary file 4 — Supplementary Software 1 [file 41467_2019_9515_MOESM4_ESM.zip › G_Cut_Graphy_Source_Code_ver_2_9_2019/mit_networks/isregular.m]

% Checks whether a graph is regular, i.e. every node has the same degree.
% Note: Defined for unweighted graphs only.
% INPUTS: adjacency matrix nxn
% OUTPUTS: Boolean, yes/no
% GB, Last updated: October 1, 2009

function S=isregular(adj)

S=false;

degs=sum(adj>0); % remove weights and sum columns

if degs == degs(1)*ones(size(degs)); S = true; end
