# Supplementary material for: Precise segmentation of densely interweaving neuron clusters using G-Cut
Source: Nat Commun. 2019 Apr 4;10:1549. doi: 10.1038/s41467-019-09515-0 (PMC6449501; doi:10.1038/s41467-019-09515-0)
Supplement: Supplementary file 4 — Supplementary Software 1 [file 41467_2019_9515_MOESM4_ESM.zip › G_Cut_Graphy_Source_Code_ver_2_9_2019/mit_networks/issimple.m]

% Checks whether a graph is simple (no self-loops, no multiple edges)
% INPUTs: adj - adjacency matrix
% OUTPUTs: S - a Boolean variable
% Other routines used: selfloops.m, multiedges.m
% GB, Last updated: October 1, 2009

function S = issimple(adj)

S=true;

% check for self-loops or double edges
if selfloops(adj)>0 | multiedges(adj)>0; S=false; end
