# Supplementary material for: Precise segmentation of densely interweaving neuron clusters using G-Cut
Source: Nat Commun. 2019 Apr 4;10:1549. doi: 10.1038/s41467-019-09515-0 (PMC6449501; doi:10.1038/s41467-019-09515-0)
Supplement: Supplementary file 4 — Supplementary Software 1 [file 41467_2019_9515_MOESM4_ESM.zip › G_Cut_Graphy_Source_Code_ver_2_9_2019/mit_networks/issymmetric.m]

% Checks whether a matrix is symmetric (has to be square)
% Check whether mat=mat^T
% INPUTS: adjacency matrix
% OUTPUTS: boolean variable, {0,1}
% GB, October 1, 2009

function S = issymmetric(mat)

S = false; % default
if mat == transpose(mat); S = true; end
