# Supplementary material for: Precise segmentation of densely interweaving neuron clusters using G-Cut
Source: Nat Commun. 2019 Apr 4;10:1549. doi: 10.1038/s41467-019-09515-0 (PMC6449501; doi:10.1038/s41467-019-09515-0)
Supplement: Supplementary file 4 — Supplementary Software 1 [file 41467_2019_9515_MOESM4_ESM.zip › G_Cut_Graphy_Source_Code_ver_2_9_2019/mit_networks/istree.m]

% Check whether a graph is a tree
% Source: "Intro to Graph Theory" by Bela Bollobas
% INPUTS: adjacency matrix
% OUTPUTS: Boolean variable
% Other routines used: isconnected.m, numedges.m, numnodes.m
% GB, Last Updated: June 19, 2007

function S=istree(adj)

S=false;

if isconnected(adj) & numedges(adj)==numnodes(adj)-1; S=true; end
