# Supplementary material for: Precise segmentation of densely interweaving neuron clusters using G-Cut
Source: Nat Commun. 2019 Apr 4;10:1549. doi: 10.1038/s41467-019-09515-0 (PMC6449501; doi:10.1038/s41467-019-09515-0)
Supplement: Supplementary file 4 — Supplementary Software 1 [file 41467_2019_9515_MOESM4_ESM.zip › G_Cut_Graphy_Source_Code_ver_2_9_2019/mit_networks/isweighted.m]

% Check whether a graph is weighted, i.e not all edges are 0,1.
% INPUTS: edge list, m x 3, m: number of edges, [node 1, node 2, edge weight]
% OUTPUTS: Boolean variable, yes/no
% GB, Last updated: October 1, 2009

function S=isweighted(el)

S=true;

if numel( find(el(:,3)==1) ) == size(el,1); S=false; end
