# Supplementary material for: Precise segmentation of densely interweaving neuron clusters using G-Cut
Source: Nat Commun. 2019 Apr 4;10:1549. doi: 10.1038/s41467-019-09515-0 (PMC6449501; doi:10.1038/s41467-019-09515-0)
Supplement: Supplementary file 4 — Supplementary Software 1 [file 41467_2019_9515_MOESM4_ESM.zip › G_Cut_Graphy_Source_Code_ver_2_9_2019/mit_networks/kmin_neighbors.m]

% Finds the number of "kmin"-neighbors (k links away at a minimum) for every node
% If nodes are k-links away due to loops (so they appear as m-neighbours, m<k), they are not counted
% INPUTS: adjacency matrix, node index, k - number of links
% OUTPUTS: vector of "kmin"-neighbors indices
% GB, May 16, 2011

function kneigh = kmin_neighbors(adj,ind,k)

close_neighbors=[];

adjk = adj;
for i=1:k-1
  close_neighbors = [close_neighbors find(adjk(ind,:)>0)];
  adjk = adjk*adj;
end

kneigh = setdiff(find(adjk(ind,:)>0),[close_neighbors ind]);
