# Supplementary material for: Precise segmentation of densely interweaving neuron clusters using G-Cut
Source: Nat Commun. 2019 Apr 4;10:1549. doi: 10.1038/s41467-019-09515-0 (PMC6449501; doi:10.1038/s41467-019-09515-0)
Supplement: Supplementary file 4 — Supplementary Software 1 [file 41467_2019_9515_MOESM4_ESM.zip › G_Cut_Graphy_Source_Code_ver_2_9_2019/mit_networks/kneighbors.m]

% Finds the number of k-neighbors (k links away) for every node
% INPUTS: adjacency matrix, node index, k - number of links
% OUTPUTS: vector of k-neighbors indices
% GB, May 3, 2006

function kneigh = kneighbors(adj,ind,k)

adjk = adj;
for i=1:k-1; adjk = adjk*adj; end;

kneigh = find(adjk(ind,:)>0);
