# Supplementary material for: Precise segmentation of densely interweaving neuron clusters using G-Cut
Source: Nat Commun. 2019 Apr 4;10:1549. doi: 10.1038/s41467-019-09515-0 (PMC6449501; doi:10.1038/s41467-019-09515-0)
Supplement: Supplementary file 4 — Supplementary Software 1 [file 41467_2019_9515_MOESM4_ESM.zip › G_Cut_Graphy_Source_Code_ver_2_9_2019/mit_networks/laplacian_matrix.m]

% The Laplacian matrix defined for a *simple* graph 
% (the difference b/w the diagonal degree and the adjacency matrices)
% Note: This is not the normalized Laplacian
% INPUTS: adjacency matrix
% OUTPUTs: Laplacian matrix

function L=laplacian_matrix(adj)

L=diag(sum(adj))-adj;


% NORMALIZED Laplacian =============

% n=length(adj);
% deg = sum(adj); % for other than simple graphs, use [deg,~,~]=degrees(adj);

% L=zeros(n);
% edges=find(adj>0);
% 
% for e=1:length(edges)
%     [ii,jj]=ind2sub([n,n],edges(e))
%     if ii==jj; L(ii,ii)=1; continue; end
%     L(ii,jj)=-1/sqrt(deg(ii)*deg(jj));
% end
