# Supplementary material for: Precise segmentation of densely interweaving neuron clusters using G-Cut
Source: Nat Commun. 2019 Apr 4;10:1549. doi: 10.1038/s41467-019-09515-0 (PMC6449501; doi:10.1038/s41467-019-09515-0)
Supplement: Supplementary file 4 — Supplementary Software 1 [file 41467_2019_9515_MOESM4_ESM.zip › G_Cut_Graphy_Source_Code_ver_2_9_2019/mit_networks/leaf_nodes.m]

% Return the leaf nodes of the graph - degree 1 nodes
% Note: For a directed graph, leaf nodes are those with a single incoming edge
% Note 2: There could be other definitions of leaves ex: farthest away from a given root node
% Note 3: Nodes with self-loops are not considered leaf nodes.
% Input: adjacency matrix
% Output: indexes of leaf nodes
% Last updated: Mar 25, 2011, by GB

function leaves=leaf_nodes(adj)

adj=int8(adj>0);

leaves=find(sum(adj)==1);
