# Supplementary material for: Precise segmentation of densely interweaving neuron clusters using G-Cut
Source: Nat Commun. 2019 Apr 4;10:1549. doi: 10.1038/s41467-019-09515-0 (PMC6449501; doi:10.1038/s41467-019-09515-0)
Supplement: Supplementary file 4 — Supplementary Software 1 [file 41467_2019_9515_MOESM4_ESM.zip › G_Cut_Graphy_Source_Code_ver_2_9_2019/mit_networks/link_density.m]

% Computes the link density of a graph, defined as num_edges divided by 
% num_nodes(num_nodes-1)/2 where the latter is the max possible num edges.
% The graph needs to be non-trivial (more than 1 node).
% Other routines used: numnodes.m, numedges.m
% GB, Last Update: October 1, 2009

function d=link_density(adj)

n = numnodes(adj);
d = 2*numedges(adj)/(n*(n-1));
