# Supplementary material for: Precise segmentation of densely interweaving neuron clusters using G-Cut
Source: Nat Commun. 2019 Apr 4;10:1549. doi: 10.1038/s41467-019-09515-0 (PMC6449501; doi:10.1038/s41467-019-09515-0)
Supplement: Supplementary file 4 — Supplementary Software 1 [file 41467_2019_9515_MOESM4_ESM.zip › G_Cut_Graphy_Source_Code_ver_2_9_2019/mit_networks/loops3.m]

% Calculates number of loops of length 3
% INPUTs: adj - adjacency matrix
% OUTPUTs: L3 - number of triangles (loops of length 3)
% Valid for an undirected network
% GB, April 6, 2006

function L3 = loops3(adj)

L3 = trace(adj^3)/6;   % trace(adj^3)/3!
