# Supplementary material for: Precise segmentation of densely interweaving neuron clusters using G-Cut
Source: Nat Commun. 2019 Apr 4;10:1549. doi: 10.1038/s41467-019-09515-0 (PMC6449501; doi:10.1038/s41467-019-09515-0)
Supplement: Supplementary file 4 — Supplementary Software 1 [file 41467_2019_9515_MOESM4_ESM.zip › G_Cut_Graphy_Source_Code_ver_2_9_2019/mit_networks/master_equation_growth_model.m]

% "Master equation" growth model, as in "Evolution of Networks" by Dorogovtsev, Mendez
% Note: probability of attachment: (q(i)+ma)/((1+a)mt), q(i)-indegree of i, a=const, t - time step (# nodes)
% INPUTS: number of nodes n, m - # links to add at each step, a=constant
% OUTPUTS: adjacency matrix, nxn
% Last updated by GB: May 18, 2007

function adj=master_equation_growth_model(n,m,a)

adj=zeros(n); adj(1,2)=2; adj(2,1)=2; % initial condition
vertices = 2; 
if nargin==2 | a==[]; a = 2; end % pick a constant

while vertices < n
  
  t = vertices;
  q=sum(adj); % indegrees
    
  % compute the probability of attachment
  pk = zeros(1,t);
  for k=1:t; pk(k)=(q(k)+m*a)/((1+a)*m*t); end

  r = randsample([1:t],m,true,pk);
  if length(unique(r))~=length(r)
    r = randsample([1:t],m,true,pk);
  end
  
  vertices=vertices+1;   % add vertex

  % add m links
  for node=1:length(r)
    adj(vertices,r(node))=1;
    adj(r(node),vertices)=1;
  end
    
  adj(vertices,vertices)=1;  % for the purposes of non-zero probability of attachment

end

adj = adj>0;
adj=adj-diag(diag(adj));  % remove self-loops
