# Supplementary material for: Precise segmentation of densely interweaving neuron clusters using G-Cut
Source: Nat Commun. 2019 Apr 4;10:1549. doi: 10.1038/s41467-019-09515-0 (PMC6449501; doi:10.1038/s41467-019-09515-0)
Supplement: Supplementary file 4 — Supplementary Software 1 [file 41467_2019_9515_MOESM4_ESM.zip › G_Cut_Graphy_Source_Code_ver_2_9_2019/mit_networks/min_span_tree.m]

% Prim's minimal spanning tree algorithm
% Prim's alg idea:
%  start at any node, find closest neighbor and mark edges
%  for all remaining nodes, find closest to previous cluster, mark edge
%  continue until no nodes remain
% INPUTS: graph defined by adjacency matrix
% OUTPUTS: matrix specifying minimum spanning tree (subgraph)
% Other routines used: isconnected.m
% GB, March 14, 2005

function tr = min_span_tree(adj)

% check if graph is connected:
if not(isconnected(adj)); fprintf('the graph is not connected, no spanning tree exists\n'); return; end

n = length(adj); % number of nodes
tr = zeros(n);   % initialize tree

adj(find(adj==0))=inf; % set all zeros in the matrix to inf

conn_nodes = 1;        % nodes part of the min-span-tree
rem_nodes = [2:n];     % remaining nodes

while length(rem_nodes)>0
  [minlink]=min(min(adj(conn_nodes,rem_nodes)));
  ind=find(adj(conn_nodes,rem_nodes)==minlink);

  [ind_i,ind_j] = ind2sub([length(conn_nodes),length(rem_nodes)],ind(1));

  i=conn_nodes(ind_i); j=rem_nodes(ind_j); % gets back to adj indices
  tr(i,j)=1; tr(j,i)=1;
  conn_nodes = [conn_nodes j];
  rem_nodes = setdiff(rem_nodes,j);
  
end
