# Supplementary material for: Precise segmentation of densely interweaving neuron clusters using G-Cut
Source: Nat Commun. 2019 Apr 4;10:1549. doi: 10.1038/s41467-019-09515-0 (PMC6449501; doi:10.1038/s41467-019-09515-0)
Supplement: Supplementary file 4 — Supplementary Software 1 [file 41467_2019_9515_MOESM4_ESM.zip › G_Cut_Graphy_Source_Code_ver_2_9_2019/mit_networks/modularity_metric.m]

% Computing the modularity for a given module/commnunity break-down
% Defined as: Q=sum_over_modules_i (eii-ai^2) (eq 5) in Newman and Girvan.
% eij = fraction of edges that connect community i to community j, ai=sum_j (eij)
% Source: Newman, M.E.J., Girvan, M., "Finding and evaluating community structure in networks"
% Also: "Fast algorithm for detecting community structure in networks", Mark Newman
% Inputs: adjacency matrix and set modules as cell array of vectors, ex: {[1,2,3],[4,5,6]}
% Outputs: modularity metric, in [-1,1]
% Other functions used: numedges.m
% Last updated: June 13, 2011

function Q=modularity_metric(modules,adj)

nedges=numedges(adj); % total number of edges

Q = 0;
for m=1:length(modules)

  e_mm=numedges(adj(modules{m},modules{m}))/nedges;
  a_m=sum(sum(adj(modules{m},:)))/(2*nedges);
  Q = Q + (e_mm - a_m^2);
  
end


% $$$ % alternative: Q = sum_ij { 1/2m [Aij-kikj/2m]delta(ci,cj) } = 
% $$$ % = sum_ij Aij/2m delta(ci,cj) - sum_ij kikj/4m^2 delta(ci,cj) = 
% $$$ % = sum_modules e_mm - sum_modules (kikj/4m^2) =
% $$$ % = sum_modules (e_mm - ((sum_i ki)/2m)^2)
% $$$ 
% $$$ n = numnodes(adj);
% $$$ m = numedges(adj);
% $$$ 
% $$$ mod={};
% $$$ for mm=1:length(modules)
% $$$   for ii=1:length(modules{mm})
% $$$     mod{modules{mm}(ii)}=modules{mm};
% $$$   end
% $$$ end
% $$$ 
% $$$ Q = 0;
% $$$ 
% $$$ for i=1:n
% $$$   for j=1:n
% $$$     
% $$$    if not(isequal(mod(i),mod(j)))
% $$$      continue
% $$$    end
% $$$ 
% $$$    Q = Q + (adj(i,j) - sum(adj(i,:))*sum(adj(j,:))/(2*m))/(2*m);
% $$$    
% $$$   end
% $$$ end
