# Supplementary material for: Precise segmentation of densely interweaving neuron clusters using G-Cut
Source: Nat Commun. 2019 Apr 4;10:1549. doi: 10.1038/s41467-019-09515-0 (PMC6449501; doi:10.1038/s41467-019-09515-0)
Supplement: Supplementary file 4 — Supplementary Software 1 [file 41467_2019_9515_MOESM4_ESM.zip › G_Cut_Graphy_Source_Code_ver_2_9_2019/mit_networks/multiedges.m]

% counts the number of multiple edges in the graph
% INPUT: adjacency matrix
% OUTPUT: interger, number of multiple edges
% Last Updated: GB, October 1, 2009

function mE=multiedges(adj)

mE=length(find(adj>1));
