# Supplementary material for: Precise segmentation of densely interweaving neuron clusters using G-Cut
Source: Nat Commun. 2019 Apr 4;10:1549. doi: 10.1038/s41467-019-09515-0 (PMC6449501; doi:10.1038/s41467-019-09515-0)
Supplement: Supplementary file 4 — Supplementary Software 1 [file 41467_2019_9515_MOESM4_ESM.zip › G_Cut_Graphy_Source_Code_ver_2_9_2019/mit_networks/newmangirvan.m]

% Newman-Girvan community finding algorithm
% source: Newman, M.E.J., Girvan, M., "Finding and evaluating community structure in networks"
% Algorithm idea:
% 1. Calculate betweenness scores for all edges in the network.
% 2. Find the edge with the highest score and remove it from the network.
% 3. Recalculate betweenness for all remaining edges.
% 4. Repeat from step 2.
% INPUTs: adjacency matrix (adj), number of modules (k)
% OUTPUTs: modules (components) and modules history - each "current" module, Q - modularity metric
% Other routines used: edge_betweenness.m, subgraph.m, numedges.m
% GB, April 17, 2006, computing modularity, added April 28, 2011

function [modules,module_hist,Q] = newmangirvan(adj,k)

n=size(adj,1);
module_hist{1} = [1:n]; % current component
modules{1}=[1:n];

curr_mod=1;

adj_temp=adj;


while length(modules)<k
    
    w=edge_betweenness(adj_temp);
    [wmax,indmax]=max(w(:,3));   % need to remove el(indmax,:)
    adj_temp(w(indmax,1),w(indmax,2))=0;
    adj_temp(w(indmax,2),w(indmax,1))=0;   % symmetrize
    
    if isconnected(adj_temp); continue; end % keep on removing edges
    
    comp_mat = find_conn_comp(adj_temp);
    for c=1:length(comp_mat); modules{length(modules)+1}=modules{curr_mod}(comp_mat{c}); end

    % remove "now" disconnected component (curr_mod) from modules
    modules{curr_mod}=modules{1};
    modules=modules(2:length(modules));
    
    modL=[];
    for j=1:length(modules); modL(j)=length(modules{j}); end
    [maxL,indL]=max(modL);
    curr_mod=indL;
    
    module_hist{length(module_hist)+1}=modules{indL};
    adj_temp=subgraph(adj,modules{indL});
    
end % end of while loop

% computing the modularity for the final module break-down
% Defined as: Q=sum_over_modules_i (eii-ai^2) (eq 5) in Newman and Girvan.
% eij = fraction of edges that connect community i to community j
% ai=sum_j (eij)

nedges=numedges(adj); % compute the total number of edges

Q = 0;
for m=1:length(modules)
  module=modules{m};
  adj_m=subgraph(adj,module);
  
  e_mm=numedges(adj_m)/nedges;
  a_m=sum(sum(adj(module,:)))/nedges-e_mm;
  
  Q = Q + (e_mm - a_m^2);
end
