# Supplementary material for: Precise segmentation of densely interweaving neuron clusters using G-Cut
Source: Nat Commun. 2019 Apr 4;10:1549. doi: 10.1038/s41467-019-09515-0 (PMC6449501; doi:10.1038/s41467-019-09515-0)
Supplement: Supplementary file 4 — Supplementary Software 1 [file 41467_2019_9515_MOESM4_ESM.zip › G_Cut_Graphy_Source_Code_ver_2_9_2019/mit_networks/node_betweenness_slow.m]

% Betweenness centrality measure: number of shortest paths running though a

% vertex. Compute for all vertices.

% Note: Valid for a general graph. Using 'number of shortest paths through a node' definition

% INPUTS: adjacency (distances) matrix (nxn)

% OUTPUTS: betweeness vector for all vertices (nx1)

%

% GB, October 13, 2009


function betw = node_betweenness_slow(adj)


n = numnodes(adj);

spaths=inf(n,n);


% calculate number of shortest paths

for k=1:n-1

  adjk=adj^k;

  for i=1:n

    for j=1:n

      if adjk(i,j)>0

        spaths(i,j)=min([spaths(i,j) adjk(i,j)]);

      end

    end

  end

end


betw = zeros(1,n);  

for i=1:n

    [J_st,route_st,J,route]=shortest_pathDP(adj,i,i,n);

    for j=1:n

        if i==j

            continue

        end

        %[J_st,route_st]=shortest_pathDP(adj,i,j,n);

        [J_ji,step_ind] = min(J(:,j));

        route_ji = [j, route(step_ind,j).path];

        betw(route_ji(2:length(route_ji)-1)) = betw(route_ji(2:length(route_ji)-1)) + 1/spaths(j,i);

    end

end


betw=betw/nchoosek(n,2);
