# Supplementary material for: Precise segmentation of densely interweaving neuron clusters using G-Cut
Source: Nat Commun. 2019 Apr 4;10:1549. doi: 10.1038/s41467-019-09515-0 (PMC6449501; doi:10.1038/s41467-019-09515-0)
Supplement: Supplementary file 4 — Supplementary Software 1 [file 41467_2019_9515_MOESM4_ESM.zip › G_Cut_Graphy_Source_Code_ver_2_9_2019/mit_networks/num_conn_comp.m]

% Calculate the number of connected components using the Laplacian
% eigenvalues - counting the number of zeros
% INPUTS: adjacency matrix
% OUTPUTs: positive integer - number of connected components
% Other routines used: graph_spectrum.m
% GB, Last updated: October 22, 2009

function nc=num_conn_comp(adj)

s=graph_spectrum(adj);
nc=numel(find(s<10^(-5)));   % zero eigenvalues are sometimes close to zeros numerically in matlab
