# Supplementary material for: Precise segmentation of densely interweaving neuron clusters using G-Cut
Source: Nat Commun. 2019 Apr 4;10:1549. doi: 10.1038/s41467-019-09515-0 (PMC6449501; doi:10.1038/s41467-019-09515-0)
Supplement: Supplementary file 4 — Supplementary Software 1 [file 41467_2019_9515_MOESM4_ESM.zip › G_Cut_Graphy_Source_Code_ver_2_9_2019/mit_networks/num_conn_triples.m]

% Counts the number of connected triples in a graph
% INPUTs: adjacency matrix
% OUTPUTs: integer - num conn triples
% Other routines used: kneighbors.m, loops3.m
% Note: works for undirected graphs only
% GB, Last updated: October 9, 2009

function c=num_conn_triples(adj)

c=0;  % initialize

for i=1:length(adj)
    neigh=kneighbors(adj,i,1);
    if length(neigh)<2; continue; end  % handle leaves, no triple here
    c=c+nchoosek(length(neigh),2);
end

c=c-2*loops3(adj); % due to the symmetry triangles repeat 3 times in the nchoosek count
