# Supplementary material for: Precise segmentation of densely interweaving neuron clusters using G-Cut
Source: Nat Commun. 2019 Apr 4;10:1549. doi: 10.1038/s41467-019-09515-0 (PMC6449501; doi:10.1038/s41467-019-09515-0)
Supplement: Supplementary file 4 — Supplementary Software 1 [file 41467_2019_9515_MOESM4_ESM.zip › G_Cut_Graphy_Source_Code_ver_2_9_2019/mit_networks/num_star_motifs.m]

% Calculates the number of star motifs of given (subgraph) size
% Easily extendible to return the actual stars as k-tuples of nodes
% INPUTs: adjacency matrix of original graph, k - size of the star motif
% OUTPUTs: number of stars with k nodes (k-1 spokes)
% Other routines used: degrees.m
% Note: star of size 1 is the trivial case of a single node

function num = num_star_motifs(adj,k)

[deg,~,~]=degrees(adj);

num=0;

for i=1:length(deg)
    if deg(i)>=(k-1); num=num+nchoosek(deg(i),k-1); end
end
