# Supplementary material for: Precise segmentation of densely interweaving neuron clusters using G-Cut
Source: Nat Commun. 2019 Apr 4;10:1549. doi: 10.1038/s41467-019-09515-0 (PMC6449501; doi:10.1038/s41467-019-09515-0)
Supplement: Supplementary file 4 — Supplementary Software 1 [file 41467_2019_9515_MOESM4_ESM.zip › G_Cut_Graphy_Source_Code_ver_2_9_2019/mit_networks/numedges.m]

% Returns the total number of edges given the adjacency matrix
% Valid for both directed and undirected, simple or general graph
% INPUTs: adjacency matrix
% OUTPUTs: m - total number of edges/links
% Other routines used: selfloops.m, issymmetric.m
% GB, Last Updated: October 1, 2009

function m = numedges(adj)

sl=selfloops(adj); % counting the number of self-loops

if issymmetric(adj) & sl==0    % undirected simple graph
    m=sum(sum(adj))/2; 
    return
elseif issymmetric(adj) & sl>0
    sl=selfloops(adj);
    m=(sum(sum(adj))-sl)/2+sl; % counting the self-loops only once
    return
elseif not(issymmetric(adj))   % directed graph (not necessarily simple)
    m=sum(sum(adj));
    return
end
