# Supplementary material for: Precise segmentation of densely interweaving neuron clusters using G-Cut
Source: Nat Commun. 2019 Apr 4;10:1549. doi: 10.1038/s41467-019-09515-0 (PMC6449501; doi:10.1038/s41467-019-09515-0)
Supplement: Supplementary file 4 — Supplementary Software 1 [file 41467_2019_9515_MOESM4_ESM.zip › G_Cut_Graphy_Source_Code_ver_2_9_2019/mit_networks/numnodes.m]

% Returns the number of nodes, given an adjacency list
% also works for an adjacency matrix
% INPUTs: adjacency list: {i:j_1,j_2 ..}
% OUTPUTs: number of nodes
% GB, February 19, 2006

function n = numnodes(L)

n = length(L);
