# Supplementary material for: Precise segmentation of densely interweaving neuron clusters using G-Cut
Source: Nat Commun. 2019 Apr 4;10:1549. doi: 10.1038/s41467-019-09515-0 (PMC6449501; doi:10.1038/s41467-019-09515-0)
Supplement: Supplementary file 4 — Supplementary Software 1 [file 41467_2019_9515_MOESM4_ESM.zip › G_Cut_Graphy_Source_Code_ver_2_9_2019/mit_networks/pajek2adj.m]

% This program extracts an adjacency matrix from a pajek text (.net) file
% INPUT .net text filename, n - number of nodes in the graph
% OUTPUT: adjacency matrix, nxn, n - # nodes
% Other routines used: pajek2edgeL.m, edgeL2adj.m
% GB, October 7, 2009

function adj = pajek2adj(filename,n)

el=pajek2edgeL(filename,n);
adj=edgeL2adj(el);
