# Supplementary material for: Precise segmentation of densely interweaving neuron clusters using G-Cut
Source: Nat Commun. 2019 Apr 4;10:1549. doi: 10.1038/s41467-019-09515-0 (PMC6449501; doi:10.1038/s41467-019-09515-0)
Supplement: Supplementary file 4 — Supplementary Software 1 [file 41467_2019_9515_MOESM4_ESM.zip › G_Cut_Graphy_Source_Code_ver_2_9_2019/mit_networks/pajek2edgeL.m]

% This program extracts an edge list from a pajek text (.net) file
% INPUT: .net (or .txt) filename, n - number of nodes in the graph
% OUTPUT: edge list, mx3, m - # edges
% GB, October 7, 2009

function el=pajek2edgeL(filename,n)

[e1,e2,e3] = textread(filename,'%6d%6d%6d','headerlines',n+2);
el=[e1,e2,e3];

% ALTERNATIVE: Not using the number of nodes as an input:
% f=fopen(filename,'r');
% C = textscan(f, '%s');
% c=C{1};
% ind_edges=find(ismember(c, '*Edges')==1);
%
% e1=[]; e2=[]; e3=[];
% for cc=ind_edges:length(c)
%     % two indices are edges, one is weight and again
%     if mod(ind_edges,3)==mod(cc,3) % this is edge weight
%         e3=[e3, str2num(c{cc})];
%     elseif mod(ind_edges,3)==mod(cc-1,3) % this is node 1
%         e1=[e1, str2num(c{cc})];
%     elseif mod(ind_edges,3)==mod(cc-2,3) % this is node 2
%         e2=[e2, str2num(c{cc})];
%     end
% end
%
% el=[e1',e2',e3'];
