# Supplementary material for: Precise segmentation of densely interweaving neuron clusters using G-Cut
Source: Nat Commun. 2019 Apr 4;10:1549. doi: 10.1038/s41467-019-09515-0 (PMC6449501; doi:10.1038/s41467-019-09515-0)
Supplement: Supplementary file 4 — Supplementary Software 1 [file 41467_2019_9515_MOESM4_ESM.zip › G_Cut_Graphy_Source_Code_ver_2_9_2019/mit_networks/purge.m]

% Removes a subset from a set, but preserves order of elements
% Similar to setdiff - which sorts the elements
% INPUTs: original set A, subset to remove B
% OUTPUTs: set Anew = A-B
% GB, Last updated: October 12, 2009

function Anew = purge(A,B)

Anew = [];
for a=1:numel(A); 
  if isempty(find(B==A(a))); Anew=[Anew, A(a)]; end
end
