# Supplementary material for: Precise segmentation of densely interweaving neuron clusters using G-Cut
Source: Nat Commun. 2019 Apr 4;10:1549. doi: 10.1038/s41467-019-09515-0 (PMC6449501; doi:10.1038/s41467-019-09515-0)
Supplement: Supplementary file 4 — Supplementary Software 1 [file 41467_2019_9515_MOESM4_ESM.zip › G_Cut_Graphy_Source_Code_ver_2_9_2019/mit_networks/random_directed_graph.m]

% Random directed graph construction
% INPUTS:  N - number of nodes
%          p - probability, 0<=p<=1
% Output: adjacency matrix
% Note 1: if p is omitted, p=0.5 is default
% Note 2: no self-loops, no double edges

function adj = random_directed_graph(n,p)

adj=zeros(n); % initialize adjacency matrix

if nargin==1; p=0.5; end;

% splitting j = 1:i-1,i+1,n avoids the if statement i==j

for i=1:n

  for j=1:i-1
    if rand<=p; adj(i,j)=1; end;
  end

  
  for j=i+1:n
    if rand<=p; adj(i,j)=1; end;
  end

end
