# Supplementary material for: Precise segmentation of densely interweaving neuron clusters using G-Cut
Source: Nat Commun. 2019 Apr 4;10:1549. doi: 10.1038/s41467-019-09515-0 (PMC6449501; doi:10.1038/s41467-019-09515-0)
Supplement: Supplementary file 4 — Supplementary Software 1 [file 41467_2019_9515_MOESM4_ESM.zip › G_Cut_Graphy_Source_Code_ver_2_9_2019/mit_networks/rewire_disassort.m]

% Degree-preserving random rewiring
% Every rewiring decreases the assortativity (pearson coefficient)
% Note 1: There are rare cases of neutral rewiring (coeff stays the same within numerical error)
% Note 2: Assume unweighted undirected graph
% INPUTS: edgelist, el and number of rewirings, k
% OUTPUTS: rewired edgelist

function el = rewire_disassort(el,k)

[deg,~,~]=degrees(edgeL2adj(el));

rew=0;

while rew<k
    
    % pick two random edges    
    ind = randi(length(el),1,2);
    edge1=el(ind(1),:); edge2=el(ind(2),:);

    if length(intersect(edge1(1:2),edge2(1:2)))>0; continue; end % the two edges cannot overlap

    nodes=[edge1(1) edge1(2) edge2(1) edge2(2)];
    [~,Y]=sort(deg(nodes));
    
    % connect nodes(Y(1))-nodes(Y(4)) and nodes(Y(2))-nodes(Y(3))
    if ismember([nodes(Y(1)),nodes(Y(4)),1],el,'rows') | ismember([nodes(Y(2)),nodes(Y(3)),1],el,'rows'); continue; end   
    
    el(ind(1),:)=[nodes(Y(1)),nodes(Y(4)),1];
    el(ind(2),:)=[nodes(Y(2)),nodes(Y(3)),1];
    
    [~,inds1] = ismember([edge1(2),edge1(1),1],el,'rows');
    el(inds1,:)=[nodes(Y(4)),nodes(Y(1)),1];
            
    [~,inds2] = ismember([edge2(2),edge2(1),1],el,'rows');
    el(inds2,:)=[nodes(Y(3)),nodes(Y(2)),1];
    
    rew=rew+1;
        
end
