# Supplementary material for: Precise segmentation of densely interweaving neuron clusters using G-Cut
Source: Nat Commun. 2019 Apr 4;10:1549. doi: 10.1038/s41467-019-09515-0 (PMC6449501; doi:10.1038/s41467-019-09515-0)
Supplement: Supplementary file 4 — Supplementary Software 1 [file 41467_2019_9515_MOESM4_ESM.zip › G_Cut_Graphy_Source_Code_ver_2_9_2019/mit_networks/s_metric.m]

% The sum of products of degrees across all edges
% Source: "Towards a Theory of Scale-Free Graphs: Definition, Properties, and Implications", by Li, Alderson, Doyle, Willinger
% Note: The total degree is used regardless of whether the graph is directed or not.
% INPUTs: adjacency matrix
% OUTPUTs: s-metric
% Other routines used: degrees.m

function s=s_metric(adj)

[deg,~,~]=degrees(adj);
edges=find(adj>0);

s=0;
for e=1:length(edges)
  [i,j]=ind2sub([length(adj),length(adj)],edges(e));
  s=s+deg(i)*deg(j);
end


% ALTERNATIVE ================
% $$$ [deg,~,~]=degrees(adj);
% $$$ el=adj2edgeL(adj);
% $$$ 
% $$$ s=0;
% $$$ for e=1:size(el,1)
% $$$     if el(e,1)==el(e,2)
% $$$         s=s+deg(el(e,1))*deg(el(e,2))*el(e,3)*2;  % count selfloops twice
% $$$     else
% $$$         s=s+deg(el(e,1))*deg(el(e,2))*el(e,3);  % multiply by the weight for multiedges
% $$$     end
% $$$ end
