# Supplementary material for: Precise segmentation of densely interweaving neuron clusters using G-Cut
Source: Nat Commun. 2019 Apr 4;10:1549. doi: 10.1038/s41467-019-09515-0 (PMC6449501; doi:10.1038/s41467-019-09515-0)
Supplement: Supplementary file 4 — Supplementary Software 1 [file 41467_2019_9515_MOESM4_ESM.zip › G_Cut_Graphy_Source_Code_ver_2_9_2019/mit_networks/sort_nodes_by_max_neighbor_degree.m]

% Sort nodes by degree, and where there's equality, by maximum neighbor degree
% Ideas from Guo, Chen, Zhou, "Fingerprint for Network Topologies"
% INPUTS: adjacency matrix, 0s and 1s
% OUTPUTS: sorted sequence from 1 to n, where n is the number of rows/cols of the adjacency
% Other routines used: degrees.m, kneighbors.m

function I=sort_nodes_by_max_neighbor_degree(adj)

[deg,~,~]=degrees(adj); % compute all degrees, use "deg" assuming symmetry

degmat=zeros(size(adj,1),2);  % a nx2 matrix

for x=1:size(adj,1)   % across all nodes
    degmat(x,1)=deg(x);
    if deg(x)==0;  degmat(x,2)=0; continue; end
    nei_inds=kneighbors(adj,x,1);
    degmat(x,2)=max(deg(nei_inds));
    
end

[sortmat,I]=sortrows(degmat);
