# Supplementary material for: Precise segmentation of densely interweaving neuron clusters using G-Cut
Source: Nat Commun. 2019 Apr 4;10:1549. doi: 10.1038/s41467-019-09515-0 (PMC6449501; doi:10.1038/s41467-019-09515-0)
Supplement: Supplementary file 4 — Supplementary Software 1 [file 41467_2019_9515_MOESM4_ESM.zip › G_Cut_Graphy_Source_Code_ver_2_9_2019/mit_networks/subgraph.m]

% This function outputs the adjacency matrix of a subgraph given the
% supergraph and the node set of the subgraph
% INPUTs: adj - supergraph adjacency matrix, S - vector of subgraph node indices
% OUTPUTs: adj_sub - adjacency matrix of the subgraph 
% GB, January 5, 2006

function adj_sub = subgraph(adj,S)

adj_sub = adj(S,S);
