# Supplementary material for: Precise segmentation of densely interweaving neuron clusters using G-Cut
Source: Nat Commun. 2019 Apr 4;10:1549. doi: 10.1038/s41467-019-09515-0 (PMC6449501; doi:10.1038/s41467-019-09515-0)
Supplement: Supplementary file 4 — Supplementary Software 1 [file 41467_2019_9515_MOESM4_ESM.zip › G_Cut_Graphy_Source_Code_ver_2_9_2019/mit_networks/symmetrize.m]

% Symmetrize a non-symmetric matrix
% For matrices in which mat(i,j)~=mat(j,i), the larger (nonzero) value is chosen
% INPUTS: a matrix - nxn
% OUTPUT: corresponding symmetric matrix - nxn
% Last Updated: October 1, 2009

function adj_sym = symmetrize(adj)

adj_sym = max(adj,transpose(adj));
