# Supplementary material for: Precise segmentation of densely interweaving neuron clusters using G-Cut
Source: Nat Commun. 2019 Apr 4;10:1549. doi: 10.1038/s41467-019-09515-0 (PMC6449501; doi:10.1038/s41467-019-09515-0)
Supplement: Supplementary file 4 — Supplementary Software 1 [file 41467_2019_9515_MOESM4_ESM.zip › G_Cut_Graphy_Source_Code_ver_2_9_2019/mit_networks/symmetrize_edgeL.m]

% Making an edgelist (representation of a graph) symmetric
% INPUTs: edge list, mx3
% OUTPUTs: symmetrized edge list, mx3
% GB, Last updated: October 8, 2009

function el=symmetrize_edgeL(el)

el2=[el(:,1), el(:,2)];

for e=1:size(el,1)
    ind=ismember(el2,[el2(e,2),el2(e,1)],'rows');
    if sum(ind)==0; el=[el; el(e,2), el(e,1), el(e,3)]; end
end

% Alternative: Using the adjacency matrix
% adj=edgeL2adj(el);
% adj=symmetrize(adj);
% el=adj2edgeL(adj);
