# Supplementary material for: Precise segmentation of densely interweaving neuron clusters using G-Cut
Source: Nat Commun. 2019 Apr 4;10:1549. doi: 10.1038/s41467-019-09515-0 (PMC6449501; doi:10.1038/s41467-019-09515-0)
Supplement: Supplementary file 4 — Supplementary Software 1 [file 41467_2019_9515_MOESM4_ESM.zip › G_Cut_Graphy_Source_Code_ver_2_9_2019/mit_networks/vertex_eccentricity.m]

% Vertex eccentricity - the maximum distance to any other vertex
% Input: adjacency matrix
% Output: vector of eccentricities
% Other routines used: simple_dijkstra.m

function ec=vertex_eccentricity(adj)

n=size(adj,1);
ec=zeros(1,n);

for s=1:n; ec(s)=max( simple_dijkstra(adj,s) ); end
