# Supplementary material for: Precise segmentation of densely interweaving neuron clusters using G-Cut
Source: Nat Commun. 2019 Apr 4;10:1549. doi: 10.1038/s41467-019-09515-0 (PMC6449501; doi:10.1038/s41467-019-09515-0)
Supplement: Supplementary file 4 — Supplementary Software 1 [file 41467_2019_9515_MOESM4_ESM.zip › G_Cut_Graphy_Source_Code_ver_2_9_2019/mit_networks/weighted_clust_coeff.m]

% Weighted clustering coefficient 
% Source: Barrat, The architecture of complex weighted networks
% INPUTS: weighted adjacency matrix
% OUTPUTs: vector of node weighted clustering coefficients
% Other routines used: degrees.m, kneighbors.m

function wC=weighted_clust_coeff(adj)

[deg,~,~]=degrees(adj);
n=size(adj,1); % number of nodes
wC=zeros(n,1); % initialize weighted clust coeff

for i=1:n % across all nodes
    neigh=kneighbors(adj,i,1);
    if length(neigh)<2; continue; end
    
    s=0;
    for ii=1:length(neigh)
        for jj=1:length(neigh)
          
            if adj(neigh(ii),neigh(jj))>0; s=s+(adj(i,neigh(ii))+adj(i,neigh(jj)))/2; end
        
        end
    end
   
    wC(i)=s/(deg(i)*(length(neigh)-1));
end


% % ALTERNATIVE  =========================================================
% wadj=adj;
% adj=adj>0;
% 
% [wdeg,~,~]=degrees(wadj);
% [deg,~,~]=degrees(adj);
% n=size(adj,1); % number of nodes
% wC=zeros(n,1);
% 
% for i=1:n
%     if deg(i)<2; continue; end
%     
%     s=0;
%     for ii=1:n
%         for jj=1:n
%             s=s+adj(i,ii)*adj(i,jj)*adj(ii,jj)*(wadj(i,ii)+wadj(i,jj))/2;
%         end
%     end
% 
%     wC(i)=s/(wdeg(i)*(deg(i)-1));
% end
