# Supplementary material for: Precise segmentation of densely interweaving neuron clusters using G-Cut
Source: Nat Commun. 2019 Apr 4;10:1549. doi: 10.1038/s41467-019-09515-0 (PMC6449501; doi:10.1038/s41467-019-09515-0)
Supplement: Supplementary file 4 — Supplementary Software 1 [file 41467_2019_9515_MOESM4_ESM.zip › G_Cut_Graphy_Source_Code_ver_2_9_2019/neuron_detect.m]

function [ Parent_list, Child_list, branch_node, leaf_node ] = neuron_detect( raw_matrix )
%UNTITLED3 Summary of this function goes here
%   Detailed explanation goes here
    A = raw_matrix;
    [m, ~] = size(A);
    Parent_list = ones(m,2);
    Parent_list(:,1) = A(:,1);
    Parent_list(:,2) = A(:,7);
    Child_list = ones(m,2);
    Child_list(:,1) = A(:,7);
    Child_list(:,2) = A(:,1);
     Child_list((Child_list(:,1) == -1),:) = [];
    elem_A = A(:,1);
    [count_elem, node_ind] = hist(Child_list(:,1),elem_A);
    leaf_node = node_ind(count_elem == 0);
    branch_node = node_ind(count_elem > 1);
end
