# Supplementary material for: Precise segmentation of densely interweaving neuron clusters using G-Cut
Source: Nat Commun. 2019 Apr 4;10:1549. doi: 10.1038/s41467-019-09515-0 (PMC6449501; doi:10.1038/s41467-019-09515-0)
Supplement: Supplementary file 4 — Supplementary Software 1 [file 41467_2019_9515_MOESM4_ESM.zip › G_Cut_Graphy_Source_Code_ver_2_9_2019/rest_node.m]

function [node_1 ] = rest_node(vector, node_ind)

n = length(vector);

if node_ind == 1
    
    node_1 = vector(n);
    
else
    
    node_1 = vector(1);
    
end
