# Supplementary material for: Precise segmentation of densely interweaving neuron clusters using G-Cut
Source: Nat Commun. 2019 Apr 4;10:1549. doi: 10.1038/s41467-019-09515-0 (PMC6449501; doi:10.1038/s41467-019-09515-0)
Supplement: Supplementary file 4 — Supplementary Software 1 [file 41467_2019_9515_MOESM4_ESM.zip › G_Cut_Graphy_Source_Code_ver_2_9_2019/save_file_std_swc.m]

function [] = save_file_std_swc(Save_name, matrix)
%This function is used for saving the standard swc file 
  fid=fopen(Save_name,'wt');
            [m,n]=size(matrix);  
            for save_i=1:1:m     
                for save_j=1:1:n        
                    if save_j==n           
                        fprintf(fid,'%d\n',matrix(save_i,save_j));       
                    else
                        if save_j==1 || save_j==2 || save_j==7
                            fprintf(fid,'%d ',matrix(save_i,save_j));
                        else
                            fprintf(fid,'%g ',matrix(save_i,save_j));
                        end
                    end
                end
            end
            fclose(fid);
