# Supplementary material for: Precise segmentation of densely interweaving neuron clusters using G-Cut
Source: Nat Commun. 2019 Apr 4;10:1549. doi: 10.1038/s41467-019-09515-0 (PMC6449501; doi:10.1038/s41467-019-09515-0)
Supplement: Supplementary file 4 — Supplementary Software 1 [file 41467_2019_9515_MOESM4_ESM.zip › G_Cut_Graphy_Source_Code_ver_2_9_2019/split_neurite_delta.m]

function [neurite_matrix] = split_neurite_delta(branch_matrix, leaf_matrix, parent_list, child_list)
%This function is used to split the neurites from a neuron or neuron cluster.
 
n_id = 1;
if isempty(find(branch_matrix ==1))
    branch_matrix = [1;branch_matrix];
end
while isempty(leaf_matrix)~=1
    node_id = 1;
    index_1 = leaf_matrix(1);
    index_2 = index_1;
    while(isempty(find(branch_matrix == index_2)==1))
        index_1 = index_2;
        Neu_matrix(n_id,node_id) = index_1;
        index_2 = parent_list(parent_list(:,1)==index_1,2);
        child_list((child_list(:,2) == index_1),:) = [];
        node_id = node_id + 1;
    end
    Neu_matrix(n_id,node_id) = index_2;
    child_list((child_list(:,2) == index_1 ),:) = [];
    [l_m l_n] = size(leaf_matrix);
    if isempty(find(child_list(:,1) == index_2))&&(index_2~=branch_matrix(1))
        leaf_matrix = [leaf_matrix; index_2];
        branch_matrix((branch_matrix == index_2)) = [];
    end
    leaf_matrix(1) = [];
    n_id = n_id + 1;
end
neurite_matrix = Neu_matrix;
