# Supplementary material for: Precise segmentation of densely interweaving neuron clusters using G-Cut
Source: Nat Commun. 2019 Apr 4;10:1549. doi: 10.1038/s41467-019-09515-0 (PMC6449501; doi:10.1038/s41467-019-09515-0)
Supplement: Supplementary file 4 — Supplementary Software 1 [file 41467_2019_9515_MOESM4_ESM.zip › G_Cut_Graphy_Source_Code_ver_2_9_2019/tree_resort.m]

function [ matrix ] = tree_resort( raw_matrix )
%UNTITLED4 Summary of this function goes here
%   Detailed explanation goes here
    for ii_1 = 2:1:length(raw_matrix(:, 1))
        ind = find(raw_matrix(:, 1) == raw_matrix(ii_1, 7));
        raw_matrix(ii_1, 7) = ind(1);
    end
    raw_matrix(:, 1) = 1:length(raw_matrix(:, 1));
    raw_matrix(1, 7) = -1;
    matrix = raw_matrix;

end
