# Supplementary material for: Precise segmentation of densely interweaving neuron clusters using G-Cut
Source: Nat Commun. 2019 Apr 4;10:1549. doi: 10.1038/s41467-019-09515-0 (PMC6449501; doi:10.1038/s41467-019-09515-0)
Supplement: Supplementary file 6 — Source Data [file 41467_2019_9515_MOESM6_ESM.zip]

Archive with 2 entries (2 files):
- 161450_3_data_set_3587832_pnbg7m (1).zip
- 161450_3_data_set_3587833_pnbg7j.xlsx
