# Supplementary material for: Precise segmentation of densely interweaving neuron clusters using G-Cut
Source: Nat Commun. 2019 Apr 4;10:1549. doi: 10.1038/s41467-019-09515-0 (PMC6449501; doi:10.1038/s41467-019-09515-0)
Supplement: Supplementary file 6 — Source Data [file 41467_2019_9515_MOESM6_ESM.zip › 161450_3_data_set_3587833_pnbg7j.xlsx]

## Sheet: Figure 3
Source data is provided as a zip file named 'Figure 3_GOF distribution for brain regions and species.zip'

## Sheet: Figure 5a
	MES Result
Segmentation Algorithm	G-Cut													NeuroGPS-Tree													TREES Toolbox
Neuron Cluster Scale	4	5	6	7	8	9	10	11	12	13	14	15		4	5	6	7	8	9	10	11	12	13	14	15		4	5	6	7	8	9	10	11	12	13	14	15
	0.2504	0.9398	0.9664	0.9809	0.9458	0.1806	0.9757	0.0838	0.9212	0.9282	0.8971	0.5878		0.1176	0.8699	0.4848	0.9374	0.9042	0.8379	0.7726	0.0852	0.7969	0.8555	0.615	0.7501		0.1852	0.6617	0.3423	0.6025	0.4106	0.2255	0.6868	0.392	0.6289	0.6472	0.385	0.3442
	0.9286	0.9969	0.7312	0.9511	0.9763	0.3101	0.968	0.9847	0.9715	0.8469	0.7415	0.7617		0.6769	0.8285	0.4785	0.4234	0.6059	0.3735	0.3644	0.1775	0.9584	0.3194	0.2098	0.0338		0.4958	0.6107	0.2699	0.4389	0.2877	0.5403	0.7085	0.5288	0.2228	0.6911	0.1425	0.2352
	0.619	0.9031	0.8569	0.6456	0.9074	0.8055	0.8848	0.8951	0.9795	0.9153	0.9902	0.6485		0.725	0.6823	0.7058	0.9126	0.8372	0.5554	0.841	0.5798	0.8984	0.7031	0.8651	0.2769		0.4777	0.4722	0.301	0.3271	0.642	0.4011	0.7198	0.3855	0.6553	0.4134	0.7749	0.7458
	0.7637	0.6509	0.7733	0.4008	1	0.9242	0.9931	0.9972	0.991	0.6045	0.2653	0.9635		0.6173	0.0877	0.7542	0.7489	0.7949	0.5517	0.6349	0.4752	0.9713	0.7311	0.0824	0.7829		0.4778	0.127	0.3627	0.3104	0.6303	0.4958	0.8163	0.7678	0.4521	0.4468	0.1576	0.6629
	0.629	0.9442	0.8141	0.9971	0.9705	1	0.8756	0.4641	0.8879	0.9967	0.9612	0.4753		0.6354	0.2742	0.9178	0.6791	0.4207	0.956	0.9848	0.7967	0.7115	0.8543	0.8768	0.8634		0.68	0.2912	0.7937	0.7174	0.8642	0.8344	0.5207	0.4987	0.6851	0.3439	0.6259	0.5856
	0.4088	0.7223	0.6884	0.3797	1	0.8044	0.8135	0.8696	0.9394	0.3862	0.6603	0.8143		0.3593	0.5062	0.6921	0.4738	0.81	0.9416	0.5556	0.9139	0.6733	0.1835	0.3229	0.1351		0.8411	0.0042	0.2434	0.1197	0.9455	0.4243	0.5873	0.5613	0.5906	0.164	0.654	0.5359
	0.8336	0.9899	0.7567	0.238	0.929	0.8977	0.6113	0.5064	0.9871	0.8318	0.6402	0.9576		0.608	0.5729	0.3534	0.7771	0.5768	0.9816	0.759	0.9048	0.9007	0.6869	0.7185	0.727		0.5108	0.2584	0.0313	0.3104	0.7755	0.5644	0.538	0.4325	0.8558	0.5741	0.4994	0.8039
	0.8191	0.9728	0.9777	0.1829	0.9357	0.9074	1	0.6281	0.4872	0.9334	0.9249	0.638		0.607	0.8551	0.4772	0.099	0.8934	0.8668	0.9693	0.2057	0.9037	0.7036	0.2025	0.7806		0.4693	0.3811	0.3613	0.0882	0.5751	0.6787	0.2677	0.6241	0.635	0.6308	0.2763	0.3426
	0.1565	0.6262	0.8886	0.2875	0.8405	0.8389	0.7	0.9687	0.7399	0.6885	0.8216	0.3534		0.5445	0.18	0.5378	0.2055	0.9087	0.6669	0.5413	0.8457	0.996	0.9075	0.3805	0.1926		0.378	0.6386	0.5576	0.2097	0.8745	0.3388	0.2557	0.3475	0.1817	0.5405	0.1651	0.3013
	0.9502	0.9027	0.9375	0.2009	0.7254	0.8786	0.8835	0.2405	0.8817	0.9629	0.7303	0.9903		0.5171	0.0939	0.956	0.1888	0.7809	0.8521	0.9576	0.4493	0.9165	0.3278	0.1803	0.9637		0.6608	0.0904	0.27	0.2368	0.3028	0.3529	0.0964	0.3257	0.7844	0.2435	0.2634	0.6172
	0.6999	0.1104	0.7383	0.9901	0.9343	0.9843	0.9815	1	0.9864	0.8953	0.9813	0.3533		0.8702	0.0425	0.4372	0.2098	0.5912	0.9746	0.7274	0.9833	0.8626	0.7965	0.9112	0.8151		0.8463	0.674	0.7303	0.2704	0.5097	0.767	0.5024	0.1959	0.2701	0.3362	0.081	0.7056
	0.9593	0.3656	0.8599	0.9666	0.9934	0.8665	0.9107	0.7891	0.833	0.0206	0.6641	0.574		0.9831	0.2995	0.8144	0.9652	0.6555	0.9525	0.5825	0.7823	0.5501	0.8236	0.5407	0.4362		0.5022	0.5425	0.4579	0.1705	0.4392	0.6258	0.7872	0.1814	0.1727	0.2641	0.5896	0.0494
	0.8474	0.7646	0.9402	0.9867	1	0.9965	0.9252	0.828	0.7975	0.8557	0.9125	0.7224		0.7635	0.7027	0.8233	0.3078	0.5889	0.7282	0.9294	0.3811	0.9081	0.839	0.792	0.2947		0.6314	0.8686	0.4561	0.6382	0.7232	0.6455	0.6129	0.2201	0.7029	0.5419	0.7349	0.6822
	0.5503	0.8278	0.5618	0.7848	0.99	0.9544	0.9421	0.9805	0.961	0.1072	0.9731	0.562		0.5947	0.6991	0.2833	0.4212	0.7768	0.7789	0.267	0.6179	0.8027	0.1251	0.8526	0.5274		0.898	0.3234	0.383	0.5718	0.4978	0.6647	0.1942	0.1852	0.2151	0.0482	0.2723	0.1812
	0.9955	0.9773	0.6349	0.4677	0.6075	0.9158	0.6054	0.5385	0.9616	0.9629	1	0.3959		0.7768	0.7775	0.4915	0.8158	0.5524	0.5808	0.5934	0.354	0.8921	0.8615	0.9343	0.6763		0.4248	0.3806	0.305	0.3823	0.7493	0.6684	0.4207	0.152	0.2321	0.4472	0.7247	0.8814
	0.4069	1	0.4609	0.6132	0.9552	0.9798	0.2542	0.6217	0.9727	0.4611	0.2963	0.6083		0.9697	0.5595	0.4266	0.9138	0.4896	0.8646	0.1227	0.6925	0.8688	0.3811	0.6536	0.5703		0.5448	0.645	0.3436	0.6498	0.3295	0.9092	0.0719	0.2486	0.2934	0.1793	0.213	0.8176
	0.8834	0.84	0.9887	0.9197	1	0.3838	0.7802	0.8133	0.7881	0.489	1	0.9426		0.6331	0.8151	0.8677	0.6915	0.8828	0.38	0.035	0.2715	0.6351	0.7721	0.959	0.5974		0.7146	0.6688	0.4927	0.3865	0.7327	0.3109	0.1899	0.1605	0.8663	0.8427	0.2362	0.2793
	0.9617	0.6199	0.7693	0.2549	0.9405	0.9906	0.5103	0.6284	0.9614	0.8998	0.8566	0.9769		0.8536	0.4395	0.4284	0.3869	0.6842	0.8167	0.2064	0.4328	0.5605	0.7168	0.4806	0.6211		0.818	0.2009	0.3953	0.2273	0.3453	0.5019	0.3154	0.3144	0.383	0.6983	0.1954	0.6617
	0.966	0.7398	0.7615	0.7519	0.9834	0.6664	0.9525	0.6611	0.9062	0.6215	0.9024	0.0484		0.8697	0.8988	0.9422	0.9019	0.8565	0.6625	0.6833	0.6233	0.5703	0.4598	0.8723	0.0629		0.2865	0.6601	0.5953	0.4501	0.6873	0.6784	0.6779	0.3508	0.193	0.4896	0.2819	0.0476
	0.5152	1	0.7658	0.9611	0.9776	0.2534	0.9599	0.5235	0.9751	1	0.9133	0.8707		0.6286	0.9705	0.9421	0.9716	0.6266	0.1881	0.7962	0.2077	0.6841	0.1749	0.7417	0.371		0.6449	0.7245	0.382	0.2721	0.6137	0.1908	0.316	0.2005	0.8645	0.4564	0.3643	0.5829
	0.9173	0.9935	0.6756	0.7426	0.9902	0.9304	0.7449	0.5811	0.9846	0.7026	0.9144	0.8983		0.4343	0.9694	0.3473	0.9128	0.7341	0.7318	0.7028	0.5972	0.8318	0.8142	0.8588	0.7978		0.2595	0.2935	0.2167	0.2112	0.5157	0.6313	0.7882	0.1318	0.3845	0.1916	0.4377	0.7015
	0.9613	0.9671	0.7337	0.9378	0.8491	0.8851	0.9526	0.7968	0.9808	0.925	0.4725	1		0.8097	0.7795	0.716	0.8142	0.5674	0.8439	0.7906	0.7385	0.8685	0.6437	0.3221	0.7227		0	0.597	0.3026	0.1193	0.617	0.5341	0.1311	0.4861	0.6507	0.4594	0.7399	0.7255
	0.8579	0.9731	0.8593	0.987	0.9122	0.9453	0.2555	0.5029	0.8249	0.25	0.8352	0.6556		0.8129	0.7031	0.8123	0.8175	0.5774	0.8705	0.4774	0.5918	0.4632	0.7716	0.3214	0.1823		0.1648	0.7812	0.5369	0.5893	0.4949	0.5433	0.6347	0.61	0.2529	0.328	0.2146	0.0604
	0.9823	0.4758	0.8282	0.9247	0.95	0.9848	0.4241	0.9602	0.9461	0.9631	0.3896	0.7147		0.7726	0.3722	0.8282	0.8331	0.7396	0.9751	0.5155	0.7213	0.6193	0.4629	0.5528	0.3674		0.8856	0.0721	0.3844	0.721	0.3798	0.5303	0.538	0.2386	0.1601	0.8416	0.4303	0.8129
	0.6834	0.3093	0.9357	0.8158	0.6083	0.2884	0.8979	0.9306	0.9547	0.3512	0.8889	0.8493		0.1717	0.8219	0.8463	0.8496	0.4139	0.2561	0.9659	0.8953	0.6127	0.1276	0.5546	0.8277		0.3889	0.6096	0.5007	0.5881	0.5934	0.2333	0.6898	0.7725	0.71	0.6399	0.7262	0.2694
	0.6128	0.2404	0.9363	0.9541	0.7453	0.4812	0.697	0.8097	0.3951	0.7913	0.7181	0.9968		0.3403	0.7019	0.6755	0.7105	0.3131	0.4375	0.5168	0.9397	0.6072	0.3785	0.4031	0.8775		0.456	0.1013	0.7345	0.6963	0.4057	0.3184	0.4399	0.411	0.7528	0.5906	0.4491	0.6761
	0.8394	0.0506	1	0.9556	0.9721	0.4641	0.9256	0.8889	0.9726	0.9359	0.873	0.5005		0.6002	0.0992	0.9029	0.6129	0.876	0.3445	0.7811	0.6939	0.673	0.6817	0.9411	0.3651		0.1651	0.0833	0.208	0.5399	0.0414	0.1699	0.1931	0.6639	0.4826	0.6986	0.1371	0.197
	0.9966	0.639	0.98	0.8721	0.9837	0.9544	0.2831	1	0.0144	0.9676	0.9966	0.2119		0.8149	0.9174	0.7818	0.6835	0.4055	0.6698	0.3319	0.8627	0.706	0.9777	0.5031	0.1671		0.7733	0.4698	0.5587	0.388	0.4082	0.8086	0.2395	0.5956	0.0168	0.8728	0.8189	0.2626
	0.3111	0.4582	0.7032	0.8472	0.7044	0.8042	0.9595	0.9499	0.8389	0.2488	0.8079	0.4301		0.203	0.8164	0.7155	0.7997	0.1793	0.6659	0.5956	0.61	0.3523	0.8555	0.9319	0.3232		0.1424	0.6002	0.7033	0.8746	0.6966	0.3572	0.3402	0.4696	0.055	0.3577	0.6875	0.3006
	0.7712	0.026	0.9693	0.9149	0.8696	0.5932	0.9505	0.6996	0.9231	0.3278	0.7094	0.2524		0.6251	0.7578	0.9684	0.4326	0.6636	0.0906	0.7309	0.3353	0.5896	0.3475	0.2783	0.2466		0.8628	0.5208	0.6424	0.1346	0.6476	0.6828	0.6928	0.2441	0.4087	0.1708	0.2049	0.0761
	0.4486	0.8464	0.623	0.9358	0.7648	0.6998	0.5548	0.944	0.9036	0.0047	0.7605	0.9904		0.4672	0.744	0.609	0.5331	0.3284	0.6011	0.6799	0.6592	0.6052	0.0938	0.8073	0.8978		0.8214	0.6699	0.4702	0.3813	0.3401	0.5053	0.371	0.425	0.5145	0.1203	0.0899	0.3153
	0.976	0.8333	0.9681	0.9828	0.7401	0.955	0.1949	0.3586	0.9906	0.8821	0.9432	0.5377		0.8852	0.508	0.3515	0.3717	0.3461	0.9415	0.0113	0.7109	0.9738	0.5479	0.7564	0.1345		0.4952	0.2027	0.6093	0.5653	0.3811	0.106	0.0313	0.447	0.4008	0.6816	0.2912	0.1522
	0.6853	0.0805	0.9668	0.8328	0.9736	0.9594	0.7641	1	0.8548	0.4705	0.5893	0.9905		0.3833	0.0145	0.9579	0.9764	0.6595	0.5797	0.6042	0.3011	0.3784	0.5767	0.2291	0.7932		0.6446	0.0224	0.7459	0.3782	0.3664	0.3323	0.4164	0.3871	0.3746	0.1695	0.6094	0.3945
	0.5301	0.7623	0.9536	0.9836	0.949	0.8392	0.8986	0.5963	0.7881	0.6763	0.8806	0.9103		0.5232	0.2767	0.4854	0.9185	0.4269	0.9173	0.3466	0.2216	0.3801	0.465	0.2313	0.9161		0.4621	0.461	0.9408	0.1508	0.3332	0.7014	0.1258	0.6037	0.1094	0.034	0.6773	0.3134
	0.9805	0.689	0.8497	0.6725	0.4193	0.9517	0.8029	0.9768	0.7602	0.9899	0.8058	0.8562		0.7656	0.5343	0.9522	0.6587	0.8592	0.4332	0.287	0.9477	0.8168	0.6511	0.9856	0.1078		0.5497	0.3989	0.4861	0.7027	0.0984	0.2807	0.6627	0.5706	0.2557	0.3424	0.3775	0.0874
	0.642	0.3636	0.9934	0.8215	0.8063	0.9006	0.8971	0.9775	0.5274	0.9894	0.9275	0.6685		0.2597	0.236	0.67	0.8319	0.7631	0.8155	0.4299	0.7357	0.4499	0.7601	0.9476	0.4473		0.1726	0.3324	0.3054	0.4821	0.3919	0.4763	0.2941	0.4219	0.6106	0.3475	0.6786	0.2479
	0.2565	0.7348	0.5748	0.8596	0.8576	0.6367	0.4732	0.7813	0.6713	0.9899	0.9257	0.6808		0.3168	0.6162	0.6115	0.4237	0.2109	0.7547	0.2568	0.5709	0.0882	0.8276	0.6746	0.6625		0.6234	0.2886	0.5507	0.1786	0.3974	0.7138	0.247	0.7168	0.5641	0.6826	0.1259	0.6281
	0.1553	0.6154	0.6301	1	0.8388	0.0586	0.3955	0.9172	0.957	0.9629	0.8579	0.9767		0.1035	0.4408	0.5381	0.5682	0.4931	0.7644	0.7317	0.4591	0.9682	0.6617	0.532	0.7368		0.1747	0.279	0.416	0.3385	0.8732	0.353	0.1784	0.629	0.6859	0.7547	0.4665	0.4152
	0.5817	0.7209	1	0.7588	0.8524	0.5739	0.5044	0.5186	0.9077	0.8982	0.7516	0.8451		0.555	0.621	0.7041	0.8754	0.33	0.3965	0.6457	0.7036	0.2868	0.5508	0.8447	0.74		0.6719	0.3769	0.6452	0.8446	0.2561	0.3874	0.4327	0.5423	0.5489	0.2907	0.6567	0.1026
	0.6319	0.9747	0.8211	0.8251	0.8879	0.9836	0.5666	0.6987	0.0465	0.9255	0.7591	0.9472		0.9405	0.8275	0.2585	0.9153	0.8481	0.8549	0.9028	0.5222	0.1545	0.8236	0.479	0.629		0.3274	0.2898	0.4989	0.4989	0.6407	0.407	0.3336	0.4503	0.2626	0.8461	0.1501	0.4755
	0.8121	0.97	0.5044	0.6264	0.8483	0.9911	0.8573	0.6627	0.6232	0.9466	0.4325	0.8687		0.8228	0.8905	0.1476	0.6627	0.6902	0.9061	0.3108	0.4649	0.5346	0.742	0.698	0.5476		0.8492	0.761	0.2004	0.757	0.4278	0.8227	0.2366	0.5026	0.801	0.4293	0.4497	0.1024
	0.7656	0.9786	1	0.3713	0.5134	0.9685	0.9962	0.9277	0.491	0.6929	0.9745	0.582		0.7223	0.8157	0.9743	0.7496	0.7669	0.8958	0.7688	0.8102	0.853	0.1694	0.898	0.8067		0.3013	0.7769	0.5527	0.2098	0.3167	0.3836	0.2987	0.6033	0.5207	0.1108	0.4756	0.3672
	0.0171	0.7968	0.7932	0.7809	0.7344	1	0.8686	0.7762	0.8078	0.6583	0.0368	0.963		0.0171	0.4616	0.3313	0.8638	0.7282	0.9933	0.5589	0.6067	0.2885	0.5667	0.1706	0.9507		0.0252	0.2332	0.368	0.7448	0.7349	0.4735	0.5746	0.5857	0.5084	0.3485	0.0324	0.6111
	0.3962	0.4874	0.9762	0.8785	0.883	0.1535	0.9298	1	0.7676	0.9147	0.9841	0.9455		0.2528	0.3252	0.8787	0.8198	0.7208	0.251	0.3088	0.8934	0.8238	0.9659	0.9472	0.4476		0.1612	0.2193	0.7727	0.4625	0.3405	0.0425	0.5123	0.4173	0.4657	0.5297	0.848	0.2382
	0.9857	0.6464	0.9607	0.4568	0.9005	0.5071	0.2012	0.9557	0.729	0.5351	0.993	0.714		0.2812	0.7577	0.4701	0.2897	0.7914	0.9616	0.6504	0.9335	0.7921	0.9317	0.5923	0.0816		0.7142	0.559	0.4154	0.6337	0.7713	0.6235	0.2399	0.4515	0.0791	0.5315	0.6034	0.6464
	0.8686	0.7996	0.6545	0.9909	0.8888	0.9192	0.6633	0.9806	0.3281	0.9579	1	0.8977		0.482	0.737	0.5591	0.8936	0.5576	0.4118	0.1992	0.59	0.1373	0.7996	0.9593	0.9783		0.5171	0.5512	0.5775	0.7816	0.7842	0.1216	0.4648	0.1696	0.2338	0.507	0.4251	0.1467
	0.9569	0.43	0.9943	0.9623	0.915	0.8261	0.978	0.9965	0.9597	0.8848	0.9163	0.1759		0.8655	0.3645	0.9817	0.9052	0.8016	0.2629	0.8029	0.7933	0.4987	0.6783	0.7582	0.6746		0.8125	0.5436	0.4135	0.6573	0.5411	0.57	0.6422	0.4733	0.6931	0.3447	0.4753	0.237
	1	0.5756	0.7534	0.8458	1	0.67	0.9703	0.8642	0.8504	0.4473	0.9278	0.9704		0.8467	0.5347	0.7403	0.5226	0.8259	0.2723	0.1619	0.6741	0.1428	0.6904	0.6627	0.8893		0.3543	0.9005	0.2757	0.1955	0.4781	0.4509	0.8108	0.164	0.2956	0.1446	0.262	0.2667
	0.8939	0.5378	0.9864	0.4293	0.9641	0.01	0.3564	0.5481	0.9383	0.9189	0.7004	0.4558		0.6388	0.3898	0.8347	0.637	0.5041	0.0631	0.5095	0.3869	0.4813	0.7075	0.5286	0.7048		0.4125	0.4631	0.5292	0.2293	0.5933	0.0709	0.3664	0.3351	0.149	0.1882	0.3251	0.325
	0.9021	0.5907	0.9607	0.5454	0.5168	0.9625	0.2291	0.5981	0.9478	0.818	0.6143	1		0.3906	0.0789	0.6764	0.4638	0.6352	0.4333	0.4182	0.7206	0.7329	0.6555	0.3199	0.8285		0.5533	0.0671	0.749	0.5001	0.6777	0.3516	0.6248	0.8592	0.0673	0.2088	0.3342	0.1939
	1	0.9022	0.6907	0.8451	0.9729	0.8522	0.9742	0.2866	0.9873	0.8111	0.9624	0.9592		0.9314	0.2621	0.9219	0.9638	0.6429	0.3854	0.7386	0.2919	0.4796	0.9076	0.9342	0.7804		0.1977	0.397	0.3048	0.793	0.8455	0.3661	0.4566	0.1572	0.5159	0.5493	0.7274	0.7073
	1	0.8323	0.8211	0.2798	0.1576	0.9033	1	0.7511	0.8621	0.2633	0.9292	0.9678		0.5701	0.4029	0.5316	0.7315	0.1996	0.8138	0.9683	0.4238	0.4954	0.5373	0.9212	0.7084		0.6592	0.0537	0.3955	0.2626	0.1412	0.3183	0.401	0.4769	0.3395	0.1048	0.1649	0.7321
	0.9921	0.125	0.9977	0.7745	0.5736	0.3539	0.959	0.4702	0.9638	0.23	0.4643	0.3268		0.2354	0.2328	0.9197	0.1689	0.424	0.1298	0.8358	0.17	0.4752	0.1971	0.2136	0.1121		0.2669	0.2446	0.6708	0.4562	0.111	0.1072	0.7862	0.2878	0.5138	0.0372	0.5017	0.2135
	0.0638	0.1979	0.8384	0.7824	0.9376	0.9948	0.915	1	0.9534	0.9898	0.8841	0.6601		0.0569	0.9135	0.7365	0.3527	0.7411	0.2371	0.7447	0.9003	0.6748	0.832	0.5133	0.5444		0.1397	0.3222	0.0718	0.8701	0.4036	0.2446	0.6132	0.6183	0.5912	0.2171	0.3533	0.5224
	0.3137	0.9435	0.393	0.9928	0.7683	0.9821	1	0.9671	0.9722	0.7839	0.9262	0.5876		0.3174	0.8531	0.2571	0.9113	0.4994	0.9507	0.9479	0.8373	0.5808	0.5961	0.3627	0.541		0.4357	0.6413	0.4891	0.4248	0.5069	0.5376	0.4713	0.1719	0.4451	0.135	0.8089	0.3866
	1	0.9631	0.5976	1	0.1852	0.6969	0.8554	0.842	0.992	0.4848	0.84	0.8309		0.4377	0.8865	0.5299	0.8831	0.0349	0.5658	0.9197	0.5728	0.9867	0.5479	0.4768	0.5189		0.4853	0.3185	0.5138	0.3294	0.1103	0.6274	0.7237	0.4709	0.3555	0.206	0.7585	0.4207
	0.6038	0.6643	0.0295	0.536	0.7696	0.7903	0.9017	0.9514	0.7379	0.9054	0.7591	0.6803		0.6834	0.7311	0.2387	0.7231	0.5081	0.7982	0.4607	0.9603	0.8683	0.8093	0.4388	0.2797		0.7344	0.5898	0.1699	0.5029	0.3026	0.2998	0.7143	0.4297	0.673	0.3385	0.328	0.5789
	0.4652	0.4245	0.4406	0.9898	0.7814	0.9873	0.8812	0.9898	0.832	0.8145	0.3864	0.7311		0.6154	0.4189	0.6894	0.8734	0.7364	0.9882	0.3512	0.6375	0.7417	0.2685	0.332	0.6141		0.4187	0.7498	0.2614	0.5583	0.102	0.6619	0.5279	0.3126	0.5643	0.2458	0.2515	0.4115
	0.8419	0.8793	0.6591	0.384	0.9156	0.8258	0.9052	0.2501	0.6374	0.2622	0.9423	0.2961		0.9059	0.3649	0.869	0.2906	0.8441	0.6525	0.6446	0.2327	0.7164	0.1786	0.6164	0.343		0.6383	0.5023	0.2258	0.7019	0.8258	0.4748	0.2817	0.2466	0.5561	0.2132	0.0274	0.4251
	0.2023	0.9529	0.9958	0.9939	0.822	0.9824	0.988	0.9619	0.4448	0.7685	0.1554	0.4752		0.1279	0.8453	0.9468	0.6928	0.891	0.7224	0.1767	0.7759	0.5636	0.8872	0.6187	0.9392		0.1421	0.1511	0.6665	0.5944	0.0938	0.404	0.4655	0.4558	0.4864	0.2796	0.2946	0.4785
	0.9513	0.9567	0.8125	1	0.3359	0.9581	0.7337	0.7734	0.8716	0.8288	0.6315	0.9463		0.914	0.9601	0.4763	0.713	0.1193	0.8799	0.8116	0.9098	0.3433	0.1448	0.7783	0.6861		0.7825	0.7478	0.6205	0.793	0.0899	0.7579	0.6044	0.385	0.8253	0.6105	0.3167	0.4043
	0.451	0.9783	0.6357	0.9186	0.8195	0.6449	0.8638	1	0.7767	0.519	0.8884	0.8687		0.451	0.796	0.8042	0.8977	0.4733	0.7247	0.1436	0.9673	0.8675	0.9577	0.8377	0.62		0.028	0.2819	0.6944	0.4229	0.7925	0.7438	0.7717	0.5611	0.47	0.2952	0.0327	0.6386
	0.8586	0.9227	0.5643	0.7823	0.9326	0.6837	0.592	0.9705	0.8379	0.5526	0.9269	0.9687		0.7676	0.9054	0.5413	0.6209	0.8825	0.9036	0.5461	0.6556	0.8333	0.302	0.5553	0.6304		0.7822	0.1538	0.3315	0.1857	0.4967	0.5705	0.7319	0.396	0.7217	0.3775	0.6796	0.6404
	0.976	0.8626	0.9122	0.6796	0.6539	0.6953	0.8379	0.1129	0.8265	0.0789	0.8998	0.9349		0.9552	0.8258	0.8413	0.511	0.9605	0.6619	0.4395	0.3159	0.6443	0.029	0.6184	0.8506		0.4467	0.7643	0.7054	0.8609	0.4078	0.8726	0.1537	0.1852	0.3911	0.0449	0.6124	0.2881
	0.7282	0.9947	0.745	0.9563	0.9094	0.3576	1	0.9771	0.4973	0.6872	0.8054	0.8737		0.7521	0.973	0.2831	0.7965	0.7446	0.6225	0.7256	0.1892	0.5749	0.1324	0.8136	0.5808		0.3505	0.1513	0.4879	0.6021	0.2405	0.2584	0.4592	0.2541	0.1971	0.17	0.249	0.2705
	0.6016	0.6104	1	0.8665	0.8087	0.9296	0.962	0.8714	0.5641	0.008	0.9371	0.8996		0.6387	0.4097	0.0533	0.8711	0.0823	0.4517	0.7531	0.4774	0.2958	0.006	0.6911	0.4554		0.1261	0.6413	0.6328	0.4595	0.174	0.4534	0.7706	0.5166	0.2121	0.0289	0.7168	0.3041
	0.9895	0.5095	0.3109	0.8835	0.5838	0.8713	0.9297	0.8591	0.935	0.1433	0.7887	0.9482		0.2514	0.2979	0.2432	0.4468	0.752	0.9562	0.9089	0.8111	0.744	0.1551	0.8946	0.7748		0.09	0.7658	0.316	0.5604	0.3895	0.0909	0.5606	0.453	0.6891	0.0924	0.2334	0.8528
	0.8189	0.8701	0.589	0.9931	0.8583	0.8581	0.935	0.9427	0.7483	0.4516	0.7622	0.2708		0.8565	0.8827	0.3714	0.8174	0.4435	0.8721	0.9173	0.8071	0.6536	0.8314	0.8434	0.059		0.0885	0.4391	0.7597	0.8042	0.4913	0.7152	0.6047	0.6609	0.6739	0.5262	0.5419	0.0653
	0.2916	0.988	0.4028	1	0.1709	0.1077	0.9659	0.9403	0.99	0.9849	0.2589	0.9738		0.5585	0.805	0.2766	0.8981	0.136	0.2611	0.4453	0.8819	0.7832	0.9669	0.8429	0.6632		0.2829	0.4069	0.582	0.6657	0.1003	0.2848	0.513	0.4753	0.3	0.6932	0.3124	0.4426
	0.3852	0.3159	0.9224	0.6926	0.9801	0.9555	0.8975	0.5971	0.9966	0.9535	0.9372	0.8162		0.4089	0.3017	0.9482	0.6958	0.875	0.8265	0.522	0.3548	0.4594	0.8628	0.7126	0.7226		0.515	0.2479	0.4545	0.4985	0.4967	0.3733	0.5183	0.3743	0.1492	0.6761	0.3497	0.2006
	0.6597	0.6963	0.9348	0.1629	0.0518	0.8055	0.3552	0.9829	0.9207	0.7694	0.8102	0.9898		0.2961	0.4057	0.9239	0.3612	0.036	0.6972	0.7505	0.6686	0.7157	0.1379	0.5026	0.8664		0.9723	0.4799	0.5006	0.64	0.1132	0.8133	0.2419	0.6371	0.7184	0.0763	0.3378	0.2489
	0.6783	0.1774	0.4962	0.8844	0.1825	0.0127	0.8393	0.9411	0.7738	0.3003	0.6163	0.7142		0.695	0.1331	0.6976	0.3177	0.2184	0.8691	0.6	0.839	0.4459	0.1208	0.3831	0.4097		0.4636	0.0489	0.0925	0.4831	0.1829	0.0411	0.3581	0.2409	0.8596	0.6481	0.5714	0.2831
	0.994	0.9098	0.2088	0.939	0.4437	0.9814	0.9838	0.4481	0.9633	0.8553	0.5377	0.8723		0.4892	0.4784	0.8357	0.8739	0.6799	0.5791	0.8536	0.603	0.8446	0.5102	0.3281	0.5294		0.1201	0.5728	0.1206	0.1686	0.4909	0.5884	0.1698	0.6483	0.5212	0.3345	0.3849	0.4208
	0.9802	0.586	0.6983	0.3737	0.9314	0.8805	0.9439	0.4571	0.8143	0.9966	0.7763	0.9253		0.8932	0.6581	0.6642	0.3439	0.6654	0.434	0.3045	0.0862	0.8339	0.6514	0.4071	0.3533		0.5379	0.6918	0.1737	0.3164	0.5725	0.8253	0.5877	0.1768	0.4036	0.7135	0.5285	0.8271
	0.9966	0.7174	0.9106	0.997	0.919	0.9187	0.6563	1	0.9146	0.8442	0.9686	0.9915		0.3325	0.8365	0.6906	0.9337	0.6639	0.6848	0.0588	0.9458	0.653	0.4123	0.885	0.9505		0.2485	0.2567	0.4722	0.7805	0.5002	0.5313	0.0674	0.2067	0.4156	0.4343	0.5554	0.8308
	1	0.9667	0.9012	0.7926	0.9934	0.9061	0.9613	0.6067	0.9161	0.5664	0.8485	0.8719		0.251	0.9645	0.6584	0.4742	0.8663	0.8575	0.8529	0.7665	0.7176	0.4454	0.9726	0.5721		0.1741	0.4217	0.2306	0.4665	0.8203	0.3079	0.4378	0.3405	0.3983	0.8983	0.7047	0.3097
	0.8966	0.9751	0.7661	0.8973	0.5603	1	0.9097	0.9986	0.9621	0.002	0.5203	0.9469		0.2626	0.9558	0.207	0.8558	0.7685	0.8553	0.8602	0.9652	0.8128	0.0345	0.5142	0.6713		0.5449	0.785	0.1354	0.7103	0.7005	0.5009	0.7084	0.5416	0.6035	0.0063	0.271	0.3281
	0.9322	0.9873	0.887	0.4742	1	1	0.5432	0.5332	0.8209	0.3434	0.9957	0.9721		0.6423	0.874	0.3279	0.6374	0.9679	0.6886	0.2915	0.7474	0.755	0.1187	0.9502	0.8986		0.5543	0.1975	0.3439	0.1274	0.8611	0.32	0.131	0.1116	0.6222	0.6105	0.2624	0.4098
	0.9788	0.9937	0.3519	0.6055	0.9782	0.9797	0.726	0.4375	0.7025	0.8251	0.9139	0.9834		0.3568	0.9047	0.6361	0.6082	0.9564	0.4872	0.218	0.4567	0.637	0.8815	0.4088	0.7801		0.2303	0.662	0.3374	0.3856	0.665	0.5773	0.3876	0.3665	0.9046	0.7206	0.525	0.2084
	1	0.9861	0.2937	0.4859	0.893	0.8868	0.586	0.9167	0.5656	1	0.7212	0.99		0.7954	0.9903	0.304	0.1677	0.7147	0.7921	0.5326	0.5013	0.988	0.3902	0.3603	0.851		0.7224	0.5946	0.0653	0.5865	0.1239	0.64	0.2017	0.7721	0.0461	0.2025	0.5873	0.5961
	0.8968	0.8212	0.1702	0.772	0.2207	0.8189	0.5175	0.0841	1	0.2493	0.858	0.9629		0.3034	0.7874	0.6102	0.7525	0.1465	0.8047	0.2751	0.4812	0.7387	0.892	0.6234	0.8781		0.6394	0.6127	0.0546	0.9059	0.1521	0.7134	0.2106	0.4737	0.4347	0.1837	0.4353	0.4738
	0.9788	0.7226	0.3065	0.9899	0.0473	0.8024	0.9753	0.8312	0.9966	0.923	1	1		0.9214	0.7826	0.5785	0.7555	0.1082	0.7555	0.9384	0.4499	0.9206	0.7732	0.8529	0.9417		0.8028	0.6213	0.7578	0.1403	0.0422	0.4003	0.7124	0.2975	0.6908	0.6678	0.0848	0.432
	0.962	0.5165	0.1552	1	0.8945	0.9379	0.7059	0.3673	0.9543	0.4644	0.9228	0.5477		0.9556	0.5329	0.4579	0.9359	0.7138	0.7366	0.483	0.0526	0.9892	0.4901	0.2821	0.4846		0.7218	0.3149	0.2587	0.2455	0.2607	0.3487	0.4007	0.0476	0.4581	0.1064	0.137	0.2131
	0.9963	0.346	0.845	1	0.9061	0.7233	0.7198	0.7752	0.9039	0.9639	0.9516	0.9774		0.9805	0.4771	0.8485	0.5789	0.7167	0.5348	0.754	0.5285	0.8645	0.6815	0.7306	0.6798		0.4726	0.3476	0.7684	0.1831	0.6867	0.6559	0.45	0.3064	0.681	0.5065	0.3853	0.4553
	0.869	0.9096	0.9049	0.6649	0.2698	0.9735	0.8471	0.8521	0.5638	0.4452	0.5683	0.7627		0.8624	0.9272	0.7708	0.4866	0.3424	0.9095	0.6854	0.853	0.7818	0.5021	0.1527	0.6588		0.2482	0.8845	0.4234	0.5095	0.4689	0.4609	0.3429	0.619	0.7168	0.2596	0.212	0.2878
	0.1436	0.836	0.9436	0.5307	0.6814	0.1161	0.8139	0.9258	0.3692	0.8972	0.9882	0.8552		0.4611	0.7097	0.6895	0.7351	0.2704	0.0144	0.7168	0.6114	0.5602	0.4009	0.8195	0.5605		0.6357	0.4776	0.4951	0.3396	0.3701	0.4383	0.4661	0.6875	0.4064	0.7011	0.6968	0.6066
	0.6806	0.6302	0.7665	0.7903	0.8378	0.8991	0.9931	0.3974	0.9134	0.9807	0.9709	0.8986		0.2512	0.5769	0.5093	0.6643	0.8917	0.8104	0.7477	0.3129	0.8569	0.4487	0.393	0.6176		0.4055	0.4624	0.5315	0.7338	0.5897	0.5005	0.0835	0.3613	0.6328	0.2246	0.3752	0.5382
	0.4222	0.7868	0.9228	0.8089	0.2648	0.4488	0.2126	0.941	0.9683	0.9396	0.677	0.8972		0.4309	0.7954	0.5119	0.7381	0.6636	0.3497	0.1741	0.7635	0.9138	0.9421	0.7426	0.8521		0.266	0.5772	0.3684	0.4573	0.5225	0.3814	0.1955	0.2494	0.1977	0.621	0.6371	0.176
	0.9821	0.5618	0.9806	1	0.7028	0.9792	0.9478	0.8912	0.9459	0.9521	0.9647	0.7888		0.8748	0.7395	0.7027	0.7925	0.0059	0.6689	0.837	0.3121	0.7176	0.9146	0.9835	0.1855		0.8296	0.3477	0.7226	0.3519	0.3214	0.514	0.4449	0.6777	0.8437	0.3895	0.6322	0.4391
	0.9784	0.8431	0.8658	0.9152	0.9704	0.783	0.8996	0.7164	0.7245	0.9587	0.1546	0.9268		0.9343	0.6467	0.888	0.848	0.1252	0.6437	0.6728	0.3815	0.7775	0.7893	0.1846	0.9492		0.6307	0.3464	0.9238	0.6475	0.2522	0.0578	0.5403	0.3382	0.5251	0.5175	0.1523	0.0769
	0.9669	1	0.8032	0.8879	0.9965	0.6037	0.2351	1	0.8176	0.9102	0.4139	0.8113		0.7405	0.9438	0.3334	0.6396	0.7474	0.8197	0.6582	0.9342	0.3629	0.7382	0.3494	0.6027		0.7603	0.6625	0.3527	0.1707	0.3423	0.5849	0.2947	0.2535	0.1411	0.7397	0.3012	0.6516
	0.9878	0.9481	0.43	0.9926	0.9915	0.3021	0.8888	0.5856	0.9528	0.8369	0.8368	0.9365		0.8107	0.8097	0.2863	0.8685	0.9647	0.1742	0.8889	0.636	0.5903	0.891	0.713	0.8814		0.4755	0.5978	0.3555	0.169	0.692	0.1816	0.3254	0.2019	0.3744	0.2644	0.4229	0.6126
	0.1996	0.9624	0.9017	0.7543	0.835	0.4415	0.9676	0.99	0.9773	0.9243	0.928	0.4547		0.1918	0.6458	0.5455	0.5605	0.9467	0.5071	0.913	0.6308	0.967	0.2199	0.7403	0.2461		0.541	0.3831	0.189	0.5081	0.5391	0.4787	0.5668	0.6309	0.649	0.4487	0.2016	0.3873
	0.0683	0.5485	0.9832	0.6056	0.6585	0.5199	0.3542	0.9131	0.8546	0.9665	0.5811	0.8276		0.0841	0.5254	0.838	0.3544	0.278	0.0083	0.0463	0.7556	0.5601	0.9154	0.9014	0.2886		0.1447	0.1646	0.5456	0.5802	0.2098	0.0203	0.1722	0.1536	0.7975	0.6079	0.5968	0.6707
	0.9103	0.9181	0.8016	0.3236	0.5309	0.7652	0.5201	0.9733	0.9503	0.5518	0.8493	0.6116		0.7899	0.9865	0.5669	0.4021	0.318	0.7575	0.9041	0.7652	0.4784	0.2127	0.7718	0.3194		0.3464	0.0851	0.5078	0.2349	0.4696	0.2377	0.3694	0.2574	0.3503	0.1454	0.2335	0.2625
	0.9454	0.9967	0.8997	0.8888	0.9532	0.7836	0.4382	0.5701	0.4456	0.9419	0.7884	0.9821		0.8976	0.8433	0.5458	0.49	0.2033	0.5697	0.5882	0.0523	0.8879	0.4252	0.7808	0.7077		0.8582	0.5088	0.7897	0.3668	0.1589	0.5498	0.3564	0.0543	0.8893	0.7123	0.611	0.3818
	0.6785	0.8839	0.7102	0.984	0.4506	0.2011	0.9294	0.9369	0.3485	0.7012	0.157	0.9963		0.5879	0.2522	0.4849	0.307	0.6476	0.1838	0.9034	0.5152	0.0941	0.5038	0.2719	0.5041		0.1852	0.0889	0.2907	0.4865	0.3346	0.2308	0.7603	0.3384	0.5229	0.4701	0.1313	0.226
	0.75	0.4282	0.9624	0.9836	0.9377	0.5572	0.9969	0.4558	0.7753	0.4872	0.9853	0.2157		0.4678	0.6966	0.6153	0.7882	0.5788	0.2239	0.6632	0.2793	0.7854	0.2379	0.843	0.2391		0.5302	0.5822	0.5507	0.3756	0.2838	0.1319	0.3898	0.3706	0.1939	0.2604	0.5759	0.0114
	0.8125	0.4877	0.9127	0.8231	0.8942	0.7685	0.8572	0.9859	0.8422	0.8855	0.4559	0.8324		0.9008	0.9179	0.8946	0.4224	0.6593	0.8856	0.5633	0.5652	0.533	0.3337	0.3734	0.9531		0.6548	0.11	0.8439	0.6193	0.3923	0.3704	0.4181	0.1932	0.1133	0.4429	0.1138	0.5138
	0.8333	1	0.5777	0.8912	0.952	0.8237	0.639	0.6845	0.2701	0.2845	0.9864	0.9495		0.8967	0.9321	0.286	0.718	0.893	0.9534	0.9518	0.2855	0.4825	0.2772	0.7702	0.6321		0.5201	0.7498	0.4013	0.4264	0.2804	0.5575	0.2455	0.3616	0.2915	0.2294	0.5504	0.354
	0.7025	0.9285	0.8455	0.9559	0.8187	0.5469	0.8314	0.8082	0.135	0.4753	0.9749	0.942		0.2605	0.9261	0.6315	0.4028	0.9901	0.1332	0.768	0.835	0.1597	0.8411	0.4507	0.5519		0.4165	0.6833	0.4649	0.1517	0.3813	0.2088	0.2208	0.6408	0.1623	0.4836	0.3011	0.7305
	0.8812	0.7919	0.7664	0.9082	0.5785	0.8493	0.6835	1	0.6466	0.8041	0.9337	0.691		0.229	0.4907	0.3633	0.6786	0.4181	0.7817	0.5677	0.7932	0.3726	0.3187	0.9613	0.6911		0.1778	0.3029	0.2306	0.485	0.7066	0.5006	0.5508	0.1648	0.5581	0.0219	0.3408	0.3519
	0.7275	0.5645	0.4149	0.9971	0.3202	0.7218	0.9808	0.4615	0.5284	0.9186	0.1878	0.8597		0.2571	0.9199	0.518	0.8432	0.3793	0.8479	0.8266	0.2154	0.3053	0.2774	0.4132	0.6007		0.135	0.5096	0.3985	0.7312	0.0481	0.2296	0.7226	0.5266	0.1629	0.4084	0.5072	0.7587
	0.8432	0.4934	0.9153	0.6655	0.636	0.8109	0.4198	0.9013	0.1121	0.2172	0.919	0.1541		0.708	0.523	0.8231	0.9817	0.704	0.6345	0.3429	0.5492	0.2252	0.1025	0.8604	0.1064		0.2818	0.8254	0.6244	0.5027	0.4441	0.4053	0.4356	0.3878	0.0304	0.8501	0.7621	0.1156
	0.146	0.7568	0.651	0.0971	0.98	0.9779	0.074	0.9758	0.9745	0.8917	0.2139	0.1435		0.1588	0.6005	0.9491	0.7678	0.4459	0.6976	0.0947	0.6202	0.9772	0.6426	0.4848	0.8144		0.1642	0.5002	0.5858	0.2144	0.8533	0.4173	0.1218	0.414	0.7366	0.733	0.4638	0.0449
	0.4737	0.8486	0.9931	0.982	0.9778	0.8875	0.3798	0.5372	0.3973	0.1221	0.4434	0.6368		0.4827	0.959	0.1206	0.4313	0.6054	0.2149	0.1579	0.2924	0.5834	0.034	0.7598	0.7108		0.3186	0.8054	0.1409	0.5188	0.2907	0.443	0.5288	0.2639	0.4698	0.0662	0.3347	0.6669
	0.8811	0.6445	0.9309	0.5494	0.9205	0.976	0.8618	1	0.8554	0.6693	0.9668	0.4992		0.5572	0.4237	0.8901	0.8088	0.7324	0.184	0.4311	0.7946	0.7258	0.2924	0.0696	0.7352		0.7444	0.4885	0.6885	0.083	0.2952	0.2815	0.4979	0.9241	0.2523	0.3898	0.2872	0.2991
	0.6629	0.99	0.8564	0.6312	0.9535	0.5011	1	0.8182	0.5898	0.8161	0.8653	0.99		0.8508	0.3858	0.9717	0.9462	0.5824	0.287	0.8141	0.5689	0.6909	0.2412	0.4811	0.2354		0.4026	0.525	0.2763	0.4296	0.3974	0.8623	0.2474	0.5591	0.5625	0.1524	0.0305	0.186
	0.9737	0.5923	0.77	0.9677	0.973	0.9048	0.4499	0.9001	0.9441	0.2798	0.8523	0.7641		0.9225	0.3852	0.8542	0.3402	0.7017	0.7715	0.14	0.7277	0.2456	0.2821	0.9031	0.4505		0.5259	0.3824	0.6037	0.8931	0.4965	0.3835	0.4166	0.4757	0.5093	0.1412	0.5203	0.3788
	0.9643	0.8247	0.9014	0.8369	0.9898	0.224	0.0954	0.8184	0.8842	0.8309	0.9649	0.01		0.7172	0.2233	0.0742	0.7631	0.4469	0.448	0.0409	0.1691	0.8163	0.7308	0.8293	0.4753		0.3909	0.3787	0.8259	0.3874	0.2753	0.0775	0.0626	0.5747	0.2243	0.3147	0.3162	0.1053
	0.497	0.9966	0.9908	0.8708	0.9968	0.7898	0.1656	0.9738	1	0.4099	0.9356	0.4147		0.2727	0.9614	0.4488	0.6948	0.9228	0.2269	0.1035	0.7113	0.6447	0.2933	0.3088	0.8333		0.4024	0.4957	0.7081	0.4073	0.6626	0.7062	0.0604	0.4642	0.5686	0.2512	0.5798	0.1733
	0.2903	0.9843	0.5695	0.9768	0.9572	0.8967	0.1695	0.6174	0.9919	0.1707	0.5257	0.9709		0.2076	0.7618	0.4837	0.9448	0.1759	0.5916	0.1083	0.4067	0.8955	0.164	0.6147	0.2845		0.5477	0.9118	0.8007	0.728	0.4627	0.7335	0.1911	0.3165	0.2862	0.5518	0.4678	0.6513
	0.9646	0.6892	0.3779	0.9525	0.9811	0.9053	0.9244	0.8928	0.9233	0.9247	0.9898	0.9227		0.8557	0.7422	0.5138	0.7834	0.9326	0.7348	0.9011	0.8888	0.6368	0.7736	0.9004	0.8472		0.5741	0.3277	0.1955	0.5574	0.7062	0.6379	0.534	0.5655	0.8802	0.2108	0.5819	0.331
	0.9232	0.989	0.4604	0.8521	0.0231	0.8937	0.6498	0.9403	1	0.7738	0.9428	0.798		0.9156	0.4022	0.9462	0.5137	0.1497	0.4389	0.8135	0.8056	0.7691	0.6801	0.7921	0.656		0.8401	0.7461	0.36	0.5367	0.0405	0.7489	0.5929	0.5433	0.7327	0.0761	0.5942	0.7303
	0.9236	0.6577	0.843	0.9681	0.769	0.74	0.6362	0.9968	0.6237	0.946	0.7285	0.2011		0.8802	0.8836	0.7203	0.8523	0.772	0.4056	0.5757	0.991	0.3687	0.2869	0.303	0.0445		0.0582	0.4603	0.2614	0.7278	0.384	0.6523	0.1796	0.8023	0.5732	0.5094	0.1202	0.1347
	0.9926	0.1342	0.9086	0.8838	0.958	0.7797	0.7616	0.7502	0.7863	0.9077	0.8687	0.3737		0.5244	0.0706	0.7967	0.674	0.9827	0.2931	0.8753	0.5108	0.7184	0.8776	0.5307	0.5484		0.0843	0.0991	0.5923	0.4635	0.4344	0.4933	0.3569	0.7642	0.2879	0.4512	0.2386	0.2445
	1	0.9127	0.8773	0.989	0.6978	0.8817	0.8894	0.5088	0.4643	0.4856	0.7751	1		0.7762	0.9622	0.92	0.8023	0.3535	0.5928	0.6576	0.3523	0.1895	0.7721	0.421	0.8463		0.5651	0.6529	0.5345	0.9199	0.5233	0.8166	0.3163	0.614	0.2862	0.389	0.5579	0.2543
	1	0.9514	0.9934	0.828	0.8457	0.7003	0.6427	0.9791	0.6649	0.6632	0.9412	0.5387		0.8577	0.9406	0.9967	0.7708	0.8714	0.0531	0.1464	0.6595	0.2838	0.6301	0.8456	0.4068		0.7115	0.55	0.7586	0.7061	0.4128	0.0303	0.0046	0.766	0.421	0.5714	0.5285	0.4846
	0.937	0.9757	1	0.7122	0.6027	0.3979	0.2611	0.7328	0.9511	0.9334	0.5534	0.3739		0.2305	0.4788	0.9742	0.2394	0.8924	0.3699	0.2819	0.4949	0.8557	0.3212	0.4242	0.4208		0.5376	0.5344	0.4861	0.5919	0.6875	0.5581	0.3826	0.4284	0.805	0.3435	0.4428	0.3408
	0.8669	0.9957	1	0.9852	0.7386	0.9215	0.8605	0.8181	0.3857	0.9966	0.5248	0.8145		0.3042	0.7219	0.8209	0.4912	0.6568	0.5102	0.7298	0.7183	0.3361	0.765	0.7087	0.1406		0.6384	0.3907	0.4991	0.6308	0.3766	0.3406	0.0272	0.3134	0.2043	0.6725	0.7298	0.3357
	0.8572	0.8187	0.7807	0.8243	0.9045	0.894	0.435	0.504	0.9964	0.8335	0.9967	0.9493		0.1933	0.55	0.7491	0.1636	0.3129	0.56	0.2804	0.2137	0.7492	0.6297	0.9257	0.732		0.5787	0.7322	0.4599	0.3773	0.5013	0.4796	0.1564	0.374	0.4766	0.1937	0.7358	0.4336
	0.568	0.6074	0.7064	0.5933	1	0.8968	0.569	0.8937	0.9742	0.7992	0.9448	0.9621		0.1442	0.4054	0.0742	0.2174	0.9113	0.8383	0.256	0.7349	0.8415	0.8893	0.5731	0.7758		0.2886	0.2321	0.1544	0.4319	0.4188	0.5467	0.2501	0.7449	0.6507	0.1399	0.6354	0.7205
	1	0.9944	0.9945	0.9828	0.9557	0.3572	0.5115	0.8079	0.8053	0.2202	0.7723	0.6131		0.9362	0.7349	0.6047	0.7706	0.5932	0.3519	0.5504	0.6836	0.8453	0.4642	0.4331	0.6255		0.1807	0.905	0.7761	0.4285	0.4784	0.1334	0.425	0.1982	0.692	0.31	0.3818	0.5038
	0.9748	0.9687	0.9965	0.9679	0.9144	0.7715	0.6418	0.9128	0.6346	0.3918	0.438	0.9678		0.6581	0.3767	0.9082	0.5244	0.7737	0.5132	0.6271	0.8171	0.6331	0.5768	0.1843	0.2829		0.5669	0.8381	0.7463	0.2346	0.4352	0.5334	0.7861	0.3525	0.4477	0.5346	0.2743	0.7071
	0.9787	0.9641	0.9893	0.5653	0.9671	0.7828	0.9848	0.9462	0.4291	0.9656	0.9513	0.5696		0.9107	0.1173	0.9684	0.4363	0.4896	0.3801	0.8312	0.4671	0.758	0.803	0.8011	0.7483		0.7462	0.3184	0.3554	0.3975	0.2617	0.1276	0.6981	0.3962	0.2209	0.5072	0.6156	0.3167
	0.9519	0.9871	0.989	0.9968	0.9594	0.3287	0.9867	0.9831	0.5948	0.9905	0.8867	0.3526		0.5801	0.7918	0.8198	0.7061	0.5743	0.6095	0.6058	0.6863	0.6774	0.4314	0.7707	0.1921		0.5519	0.6438	0.5423	0.5311	0.3059	0.4589	0.568	0.7989	0.2274	0.2196	0.6519	0.1079
	0.9873	0.7018	0.4966	0.1801	0.9221	0.28	0.6581	0.8263	0.5044	0.5708	0.9134	0.1379		0.9463	0.6377	0.54	0.6541	0.8925	0.9277	0.6589	0.6861	0.5036	0.2749	0.9069	0.2569		0.9381	0.36	0.2195	0.5611	0.6348	0.6884	0.6044	0.544	0.1035	0.6209	0.5326	0.3798
	0.9792	0.4865	0.4468	0.7429	0.9826	0.5986	1	0.5038	0.8361	0.6757	0.9587	0.6667		0.8933	0.4807	0.7232	0.0917	0.91	0.7736	0.9619	0.5707	0.2256	0.7411	0.619	0.4421		0.3534	0.2167	0.2191	0.187	0.6031	0.4192	0.3427	0.4543	0.1729	0.5882	0.561	0.3599
	0.4436	0.5846	0.5731	0.6035	0.2297	0.2791	0.9045	0.6223	0.993	0.9816	0.9527	0.9261		0.1406	0.7481	0.3751	0.6922	0.7346	0.5884	0.5525	0.4563	0.9287	0.4288	0.9141	0.6853		0.462	0.3146	0.2883	0.0687	0.2904	0.4342	0.555	0.6283	0.3549	0.2283	0.2881	0.6873
	0.4164	0.5036	0.6624	0.9581	0.6159	0.8066	0.8274	0.7698	1	0.8009	0.928	0.5483		0.2055	0.2053	0.4973	0.6566	0.4385	0.514	0.17	0.5507	0.8797	0.7247	0.8019	0.4045		0.4433	0.1322	0.453	0.7557	0.6046	0.1214	0.5134	0.6744	0.3049	0.4626	0.4861	0.1063
	0.9933	0.8317	0.9437	1	0.9845	0.2998	0.6346	0.9177	0.6133	0.8336	0.9678	0.9764		0.8883	0.8583	0.9815	0.5157	0.8781	0.4085	0.1998	0.6286	0.1629	0.6906	0.7924	0.8051		0.6822	0.5074	0.6228	0.7543	0.5316	0.4925	0.4885	0.3488	0.2908	0.5401	0.4926	0.6685
	1	0.8826	0.2275	0.1188	0.9351	0.1964	0.9809	0.7364	0.3792	0.3857	0.9867	0.6848		0.2879	0.2557	0.2235	0.1622	0.5196	0.6519	0.7486	0.7608	0.1255	0.3229	0.8803	0.5387		0.2868	0.5436	0.1605	0.3495	0.4156	0.2531	0.2428	0.5317	0.2594	0.6636	0.2371	0.3999
	0.9446	0.8852	0.29	0.9731	0.5046	0.8945	0.3055	0.9804	1	0.918	0.8889	0.7036		0.8722	0.5339	0.2154	0.8641	0.5014	0.3555	0.3222	0.6391	0.8216	0.7103	0.4391	0.4946		0.6607	0.3928	0.1567	0.1561	0.4159	0.1641	0.3386	0.4248	0.5232	0.4258	0.4861	0.8003
	0.8606	0.6006	0.086	0.2468	0.0652	0.8913	0.9246	0.679	0.8581	0.4349	0.9551	0.7861		0.6563	0.1013	0.1158	0.0479	0.0697	0.5587	0.4877	0.7452	0.0359	0.5273	0.6582	0.4853		0.7027	0.184	0.1059	0.0893	0.0641	0.0651	0.4984	0.3061	0.0277	0.3378	0.6855	0.3848
	0.9578	0.919	0.766	0.2759	0.9025	0.5261	0.675	0.7946	0.9657	0.321	0.9358	0.7714		0.8202	0.5338	0.4062	0.208	0.7186	0.9971	0.4335	0.9805	0.9585	0.3591	0.6673	0.6307		0.5681	0.8369	0.2421	0.3088	0.3538	0.7252	0.6128	0.5553	0.162	0.0293	0.8197	0.626
	0.9793	0.9506	0.9175	0.533	0.908	0.9894	0.2727	0.9623	1	0.0718	0.9504	0.1299		0.9468	0.8466	0.2765	0.5883	0.7787	0.8255	0.4915	0.911	0.4586	0.119	0.9148	0.1657		0.1468	0.5057	0.3608	0.4181	0.3511	0.4254	0.1548	0.6665	0.7436	0.4752	0.7805	0.4702
	0.2447	0.9058	0.9527	0.9481	0.8423	0.9322	0.7013	0.7724	0.6059	0.0517	0.96	0.6217		0.1997	0.3951	0.9836	0.9654	0.5963	0.5466	0.9943	0.7972	0.5252	0.0701	0.8132	0.4021		0.3783	0.5409	0.5249	0.5201	0.5459	0.712	0.8294	0.3205	0.419	0.0331	0.6515	0.0492
	0.8859	0.5024	0.9536	0.8246	0.9583	0.9601	0.6219	0.7401	0.3446	0.7928	0.9828	0.5451		0.8663	0.4437	0.9898	0.3387	0.3673	0.8261	0.8069	0.4888	0.2662	0.3674	0.9417	0.7605		0.6525	0.4356	0.0944	0.2186	0.5607	0.6792	0.5764	0.7773	0.3422	0.4398	0.1664	0.4274
	0.5651	0.7026	0.6214	0.2922	0.9215	1	0.6461	0.8391	0.4727	0.4084	0.9853	0.914		0.8039	0.7422	0.0587	0.4465	0.8749	0.733	0.5078	0.5544	0.3943	0.441	0.7793	0.8794		0.4826	0.4337	0.0396	0.2679	0.7252	0.7408	0.3538	0.4298	0.3004	0.2089	0.7662	0.607
	0.6834	0.6601	0.7195	0.7166	0.8315	0.9025	0.9932	0.9539	0.9659	0.6246	0.9457	0.8139		0.7208	0.7422	0.6724	0.4379	0.7455	0.8649	0.8769	0.772	0.7996	0.4888	0.3722	0.7178		0.8287	0.5342	0.6776	0.692	0.6377	0.4571	0.6956	0.3535	0.7633	0.3731	0.3046	0.5717
	0.9909	0.9785	0.6242	0.9128	0.9954	1	0.9467	0.685	0.7732	0.5777	0.3439	0.8239		0.9105	0.7824	0.4331	0.8447	0.9093	0.8908	0.8931	0.5329	0.3978	0.8161	0.1163	0.4463		0.5404	0.7801	0.5215	0.1605	0.95	0.7199	0.8526	0.4534	0.8973	0.5582	0.1722	0.7478
	0.9207	0.9487	0.5384	0.4499	0.946	1	0.7457	0.8745	0.9636	0.1784	0.8457	0.8273		0.3461	0.9252	0.5878	0.2479	0.6807	0.7468	0.7572	0.4313	0.9395	0.1699	0.8394	0.2055		0.1128	0.2377	0.3621	0.7314	0.5825	0.7189	0.4884	0.3163	0.4598	0.2403	0.4236	0.4041
	0.839	0.935	0.9522	0.8135	0.8889	0.9457	0.9705	0.7794	0.8779	0.5139	0.7677	0.9674		0.8247	0.4323	0.6448	0.4271	0.5485	0.6428	0.9759	0.5154	0.8792	0.8251	0.9008	0.9252		0.7616	0.843	0.115	0.5575	0.4191	0.7254	0.6416	0.223	0.613	0.1659	0.2828	0.1048
	0.8303	0.9974	0.7937	0.4032	0.8507	0.973	0.8283	0.9701	0.8232	0.7001	0.1682	0.2844		0.9848	0.6739	0.9382	0.1282	0.9142	0.8505	0.5348	0.8119	0.5534	0.6832	0.1415	0.5487		0.608	0.7345	0.3213	0.3981	0.6359	0.7985	0.29	0.4161	0.163	0.3441	0.1424	0.2255
	0.8775	0.9916	0.9443	0.5445	0.7716	0.8939	0.6196	0.5225	0.5012	0.9533	0.5254	0.8645		0.7339	0.0172	0.9124	0.5522	0.3863	0.7868	0.8716	0.2587	0.2906	0.8143	0.7996	0.2619		0.2205	0.5633	0.6078	0.3444	0.6984	0.2023	0.6117	0.3331	0.2302	0.5024	0.5124	0.4116
	0.9418	0.9133	0.9851	0.0101	0.8457	0.4473	0.9132	0.9853	0.9721	0.9501	0.8575	0.5108		0.4675	0.4517	0.9001	0.1694	0.7402	0.8132	0.8557	0.5985	0.9288	0.7105	0.9332	0.3549		0.6291	0.3767	0.6752	0.3745	0.6476	0.2246	0.2955	0.4365	0.0231	0.3769	0.4985	0.1537
	0.9739	0.7279	0.9802	0.9604	0.9044	0.8671	0.9563	0.8373	0.9786	0.8467	0.7203	0.5956		0.9207	0.6803	0.7554	0.867	0.8332	0.479	0.7359	0.3882	0.9663	0.6338	0.4894	0.7605		0.4007	0.4251	0.5164	0.6298	0.1827	0.8778	0.4974	0.2197	0.0298	0.6629	0.5154	0.4526
	0.8727	0.995	0.7594	0.8511	0.8719	0.3443	0.9797	0.4363	0.7995	0.7239	0.6314	0.7772		0.1194	0.8455	0.5061	0.5851	0.8659	0.7197	0.9548	0.2312	0.4356	0.9557	0.293	0.4008		0.1806	0.1623	0.2981	0.6263	0.717	0.2588	0.1966	0.3864	0.1316	0.4742	0.357	0.5426
	0.808	0.7726	0.8268	0.4859	0.9968	0.1449	0.378	0.8403	0.7488	0.8431	0.9276	0.7614		0.5386	0.6714	0.5508	0.4226	0.6538	0.2046	0.2218	0.7629	0.4292	0.876	0.2075	0.5279		0.4179	0.6793	0.3093	0.2352	0.4224	0.1611	0.2376	0.6444	0.6554	0.7234	0.1459	0.3666
	0.6758	0.9707	1	0.9805	0.9816	0.4372	0.7983	0.7352	0.9575	1	0.7636	0.6009		0.5425	0.8679	0.9983	0.9094	0.5785	0.8955	0.1864	0.9681	0.9521	0.359	0.7461	0.5171		0.6959	0.215	0.3906	0.836	0.2769	0.2139	0.3391	0.3041	0.6172	0.2664	0.3834	0.6384
	0.5596	0.2315	0.6295	0.9836	0.9689	0.5217	0.7214	0.262	0.647	0.9907	0.004	0.8538		0.5268	0.2271	0.815	0.7213	0.8339	0.5079	0.6394	0.1596	0.8401	0.9712	0.0073	0.7276		0.5361	0.9431	0.4652	0.6741	0.8598	0.2061	0.5763	0.1081	0.4573	0.7862	0.0038	0.7314
	0.2485	0.9525	0.1573	0.9966	0.9939	0.1898	0.9724	0.6874	0.8501	0.9898	0.1587	0.7754		0.186	0.778	0.1859	0.1296	0.7566	0.9045	0.9615	0.9609	0.8727	0.7304	0.5425	0.3234		0.1138	0.1719	0.151	0.0661	0.6542	0.36	0.5478	0.6197	0.5741	0.3101	0.1069	0.1791
	0.9971	0.6494	0.3901	1	0.9816	1	0.9401	1	0.7483	0.6634	0.9599	0.571		0.959	0.6068	0.736	0.9378	0.9103	0.5778	0.4521	0.6569	0.6216	0.6922	0.8894	0.6405		0.8356	0.8864	0.5784	0.6831	0.8648	0.8886	0.3916	0.4669	0.2592	0.1217	0.4621	0.5033
	0.9443	1	0.9619	0.9798	0.9481	0.8563	0.3385	0.9337	0.8952	0.9305	0.7108	0.9857		0.4375	0.9584	0.5887	0.353	0.7421	0.8006	0.3932	0.6634	0.8852	0.7755	0.6208	0.8449		0.3732	0.5063	0.8646	0.8126	0.4349	0.3629	0.2661	0.3866	0.6278	0.5119	0.304	0.5286
	0.9832	1	0.178	0.8918	0.7252	0.8331	0.95	0.6644	0.9057	0.9063	0.8356	0.7021		0.5602	0.8196	0.8316	0.6105	0.9402	0.7351	0.0659	0.8559	0.8842	0.964	0.5404	0.4421		0.7082	0.8527	0.0127	0.9204	0.7684	0.7421	0.0746	0.4716	0.5515	0.5564	0.7387	0.4951
	1	0.8318	0.9871	0.9254	0.7619	0.2745	0.9451	0.996	0.6247	0.871	0.6084	0.8978		0.9774	0.7052	0.6498	0.6311	0.0623	0.2168	0.5651	0.8604	0.6956	0.2823	0.8362	0.8717		0.6538	0.6579	0.7103	0.2077	0.1035	0.1964	0.3133	0.5607	0.5682	0.0208	0.3002	0.4701
	0.9519	0.7945	0.9295	0.3483	0.8873	0.9773	0.3983	0.967	0.8855	0.7406	0.7275	1		0.5127	0.2193	0.864	0.756	0.6181	0.2847	0.5519	0.31	0.624	0.5684	0.3379	0.8499		0.8271	0.2646	0.4264	0.8751	0.6618	0.3764	0.2636	0.1531	0.5887	0.3633	0.3908	0.4884
	0.9967	0.5654	0.9463	0.4707	0.6582	0.9091	0.5972	0.8567	0.9338	0.7738	0.8817	0.984		0.6814	0.5863	0.8848	0.3051	0.839	0.5706	0.2162	0.2585	0.6926	0.6081	0.2093	0.5583		0.4281	0.159	0.6688	0.0984	0.2643	0.3582	0.2404	0.2338	0.861	0.2581	0.533	0.4984
	0.5019	0.9036	0.9893	0.5963	0.8839	0.4368	0.5128	1	0.8026	0.9311	0.7475	0.9087		0.5893	0.8287	0.8712	0.9104	0.7705	0.253	0.6649	0.8603	0.6944	0.4802	0.23	0.7553		0.7663	0.5921	0.7319	0.4892	0.5541	0.3281	0.3463	0.3186	0.3704	0.5468	0.4748	0.4922
	0.6154	0.9106	0.8825	1	0.9465	0.9913	0.9038	0.9379	0.7463	0.9195	0.7153	0.8584		0.984	0.2948	0.5519	0.7	0.7472	0.2105	0.5712	0.5568	0.7744	0.4352	0.7769	0.8456		0.2745	0.1406	0.4768	0.296	0.7406	0.5911	0.5669	0.4928	0.6463	0.7835	0.1993	0.3949
	0.9388	0.9965	0.8831	0.9982	0.9967	1	1	0.9685	0.319	0.4877	0.7462	0.8118		0.5609	0.8657	0.866	0.8742	0.7243	0.7137	0.945	0.7666	0.3212	0.5224	0.6708	0.593		0.7035	0.385	0.5706	0.5709	0.8382	0.1265	0.3774	0.4437	0.2994	0.2869	0.4944	0.3505
	0.6239	0.9705	0.9238	0.4176	0.9776	0.8338	0.7924	1	0.9865	0.9368	0.919	0.5611		0.1647	0.9329	0.2982	0.693	0.4748	0.7663	0.7264	0.7078	0.9526	0.7806	0.7419	0.5262		0.4042	0.6912	0.4688	0.7267	0.4503	0.6679	0.4503	0.8414	0.4945	0.5118	0.7549	0.4779
	1	0.9476	0.9927	0.9956	0.9772	0.9097	0.8016	0.3455	0.7328	0.9646	0.8911	0.5099		0.9841	0.8607	0.8232	0.765	0.4719	0.4996	0.4811	0.8408	0.591	0.712	0.889	0.2165		0.6624	0.3088	0.1182	0.7772	0.1689	0.5814	0.3829	0.5516	0.0188	0.3098	0.2465	0.059
	0.8405	0.9074	0.9434	0.9875	0.9811	0.99	0.7761	0.9969	0.8722	0.8624	0.6007	0.0911		0.9098	0.9244	0.9193	0.8715	0.666	0.9282	0.8357	0.3086	0.6447	0.591	0.3961	0.6495		0.4339	0.0314	0.4609	0.8369	0.482	0.7876	0.4456	0.4566	0.357	0.7066	0.5331	0.0339
	0.9967	0.9564	0.8459	0.9047	0.7778	0.8887	0.5869	0.9789	0.6334	0.882	0.9308	0.6008		0.9411	0.6955	0.6704	0.5572	0.6858	0.4036	0.658	0.7571	0.5833	0.7654	0.8711	0.701		0.7113	0.6188	0.3744	0.8129	0.4005	0.2066	0.6548	0.5573	0.2027	0.4953	0.2257	0.5546
	0.9623	0.9397	0.9094	0.5684	0.7802	0.959	0.3611	0.9274	0.579	0.8936	0.3258	0.8604		0.0551	0.7213	0.8536	0.3208	0.5082	0.9119	0.2637	0.9037	0.5795	0.6612	0.5633	0.5207		0.1702	0.2489	0.8159	0.4061	0.8713	0.5371	0.234	0.3286	0.3839	0.4959	0.0277	0.4332
	1	0.9585	0.8084	0.3067	0.3664	0.859	0.2685	0.084	0.9248	0.9871	0.7657	0.9091		0.3383	0.6883	0.413	0.7048	0.386	0.5406	0.2275	0.068	0.5141	0.4174	0.8045	0.4721		0.4563	0.4184	0.2406	0.407	0.2356	0.5695	0.2268	0.1257	0.6592	0.4338	0.5935	0.5472
	0.9956	1	0.9378	1	0.3562	0.7824	0.3045	1	0.9832	0.8796	0.49	0.2355		0.6011	0.5383	0.99	0.9669	0.4312	0.5556	0.4922	0.3537	0.7499	0.5232	0.8844	0.3052		0.1055	0.2203	0.9021	0.2339	0.2474	0.3147	0.0153	0.2631	0.4872	0.6919	0.3121	0.0369
	0.9222	0.9767	0.9967	0.637	0.9479	0.7392	0.7459	0.99	0.0769	0.7123	0.7913	0.8272		0.827	0.4538	0.9863	0.8007	0.2158	0.0929	0.9596	0.6701	0.1695	0.0587	0.7797	0.5938		0.9184	0.5627	0.7758	0.461	0.1538	0.4913	0.3749	0.0654	0.2506	0.1855	0.575	0.4112
	0.9364	0.6854	0.4286	0.921	0.9016	0.9179	0.5472	0.8924	0.928	0.9496	0.2675	0.9252		0.6454	0.0888	0.7584	0.9268	0.1202	0.8719	0.7522	0.4314	0.7747	0.8722	0.3172	0.7887		0.6386	0.1247	0.4926	0.303	0.0321	0.8624	0.7494	0.0504	0.8533	0.5167	0.1937	0.6002
	0.9065	0.986	1	0.9929	0.9195	0.8364	0.8738	1	0.7844	0.9871	0.8585	0.9136		0.3238	0.8527	0.81	0.944	0.5849	0.3869	0.4315	0.8908	0.6013	0.9721	0.591	0.4355		0.2259	0.7764	0.171	0.6447	0.3063	0.2331	0.6032	0.408	0.5194	0.8489	0.2883	0.5761
	0.9274	0.8894	0.9253	0.8091	0.97	0.5203	0.8862	0.8939	0.9079	0.9912	0.6733	1		0.773	0.8242	0.0927	0.8384	0.7161	0.6284	0.5968	0.3475	0.9628	0.9009	0.3841	0.94		0.1933	0.6278	0.1498	0.4703	0.7752	0.3091	0.2983	0.5485	0.4592	0.7391	0.4548	0.2563
	0.813	0.9129	0.5851	0.9932	0.9207	0.9869	0.9138	0.9629	0.9009	0.7535	0.9407	0.8955		0.1634	0.8603	0.4036	0.5211	0.4388	0.9235	0.4015	0.1661	0.7271	0.6282	0.93	0.5643		0.5718	0.5161	0.4123	0.6941	0.4747	0.5567	0.7041	0.6361	0.5891	0.4254	0.5812	0.6678
	0.5188	0.9786	0.9985	1	0.9656	0.3153	0.7083	0.9966	0.2302	0.9484	0.6909	0.906		0.4701	0.869	0.9284	0.3296	0.2876	0.7356	0.6915	0.8306	0.097	0.8328	0.9212	0.3906		0.5844	0.5903	0.1739	0.3558	0.7673	0.5497	0.3874	0.6696	0.1866	0.7048	0.52	0.5878
	0.2367	1	0.9504	0.4764	0.9898	0.958	1	0.3677	0.7846	0.8719	0.8349	0.9872		0.1702	0.4094	0.7768	0.4349	0.9639	0.2461	0.3094	0.1834	0.8158	0.8209	0.7704	0.552		0.4289	0.3123	0.0906	0.0783	0.5117	0.8255	0.2905	0.146	0.502	0.3499	0.6592	0.7699
	0.9852	0.9785	0.8587	0.7885	0.9066	0.5328	0.9844	1	0.0912	0.8905	0.923	0.7854		0.8134	0.2556	0.7867	0.4085	0.8121	0.3285	0.5986	0.8325	0.0963	0.9068	0.0825	0.7113		0.0686	0.2611	0.7092	0.2912	0.4613	0.2716	0.5237	0.6638	0.2155	0.6319	0.4012	0.448
	0.678	0.4854	0.9241	0.9798	0.7113	0.993	0.7064	0.7287	0.9839	0.939	0.4937	0.9431		0.5037	0.5803	0.3283	0.5283	0.6511	0.7813	0.8951	0.3145	0.9264	0.8502	0.6016	0.7481		0.571	0.5933	0.4136	0.4688	0.5667	0.8099	0.6066	0.0998	0.4492	0.6149	0.3899	0.3372
	0.9688	0.8055	0.6535	0.9614	0.9457	0.2976	0.659	0.8429	0.3281	0.3619	0.2661	0.9665		0.793	0.3339	0.5767	0.9612	0.596	0.014	0.2142	0.2197	0.3378	0.3446	0.8136	0.7223		0.4692	0.5938	0.4326	0.6249	0.5657	0.0193	0.3711	0.6276	0.3446	0.0902	0.0706	0.61
	0.6157	0.9065	0.903	0.9863	0.2049	0.5708	0.7481	0.5039	0.0619	0.9762	0.4561	0.9404		0.1583	0.3456	0.8716	0.6334	0.484	0.7614	0.7369	0.5257	0.0705	0.9564	0.4072	0.6762		0.53	0.368	0.6521	0.4649	0.6252	0.3729	0.3433	0.1613	0.0903	0.7002	0.0213	0.5853
	0.7958	0.272	0.8424	0.979	0.6583	0.9839	1	0.4718	0.991	0.8247	0.9907	0.8957		0.8993	0.3953	0.6797	0.6449	0.7572	0.5546	0.9833	0.6525	0.7713	0.6053	0.9505	0.5576		0.0313	0.4262	0.6249	0.7275	0.6122	0.434	0.1643	0.6169	0.3042	0.3807	0.6448	0.7711
	0.7621	0.9787	0.9107	1	0.9411	0.8547	0.882	0.9067	0.7325	0.8231	0.7597	0.8877		0.5438	0.896	0.8438	0.6454	0.6558	0.1437	0.8361	0.6958	0.7699	0.6081	0.507	0.8016		0.4856	0.8299	0.5567	0.2094	0.4389	0.066	0.4124	0.4952	0.3055	0.4423	0.1017	0.5619
	0.7631	0.6776	0.5719	0.7443	0.6901	0.8863	1	0.931	0.9426	0.982	0.8525	0.2365		0.7891	0.8009	0.4445	0.3759	0.9651	0.3793	0.9582	0.7442	0.7225	0.9847	0.5627	0.229		0.4306	0.8335	0.7792	0.5277	0.3811	0.2791	0.6632	0	0.3226	0.381	0.574	0.554
	1	0.6776	0.3497	1	0.9781	0.8933	0.7506	0.9965	0.1328	0.907	0.4875	0.1303		0.9556	0.4849	0.3874	0.9412	0.9711	0.828	0.7318	0.9664	0.5645	0.3845	0.098	0.2198		0.4271	0.398	0.2446	0.9683	0.091	0.5847	0.4609	0.637	0.1599	0.3729	0.0711	0.0778
	0.3717	0.7099	0.0689	0.8704	0.7784	0.8083	0.8905	0.693	0.9142	0.8321	0.9209	0.374		0.5312	0.6013	0.1021	0.1912	0.5606	0.7926	0.5487	0.1751	0.5958	0.8526	0.4437	0.0478		0.3017	0.5602	0.0396	0.2179	0.2333	0.7634	0.4005	0.763	0.4541	0.2775	0.2434	0.2387
	0.7553	0.894	0.9259	0.6125	0.1474	0.6889	0.8144	0.9945	0.3615	0.9471	0.2392	0.3599		0.2119	0.3916	0.3698	0.6025	0.3449	0.2649	0.557	0.5595	0.1522	0.9927	0.2238	0.4585		0.4048	0.1447	0.3704	0.6579	0.2627	0.7835	0.2524	0.2706	0.4673	0.6065	0.1152	0.5884
	0.9867	0.1871	0.9554	0.9516	0.577	0.4499	0.793	0.7662	0.3641	0.9849	0.9713	0.2906		0.785	0.1831	0.8788	0.4261	0.5088	0.7981	0.3082	0.725	0.5449	0.95	0.2183	0.2263		0.6282	0.4498	0.6885	0.6753	0.8384	0.1796	0.227	0.4256	0.1924	0.3829	0.3719	0.2832
	0.832	0.6183	0.8832	0.1903	0.0615	0.9411	0.9436	0.9813	0.8833	0.0596	0.6884	0.7438		0.6994	0.4277	0.3542	0.6778	0.3189	0.8636	0.3157	0.7518	0.9019	0.0522	0.9734	0.5042		0.8663	0.2729	0.4514	0.1963	0.1454	0.723	0.2833	0.2021	0.6387	0.0695	0.3225	0.4462
	0.8312	0.6887	0.0923	0.6403	0.1464	0.2084	0.7606	0.9086	0.9142	0.7872	0.3198	0.9431		0.433	0.6929	0.5727	0.4962	0.1911	0.8211	0.5612	0.685	0.3043	0.55	0.3262	0.2243		0.6899	0.5904	0.1835	0.382	0.4077	0.0617	0.6086	0.6183	0.1974	0.4851	0.4705	0.7405
	0.7466	0.9746	0.9903	0.854	0.0576	0.8829	0.7465	0.7177	0.2145	0.9128	0.7676	0.8581		0.8202	0.6297	0.9874	0.8791	0.4721	0.7363	0.6614	0.261	0.2128	0.7491	0.6719	0.7999		0.6157	0.7158	0.6393	0.4793	0.2313	0.3656	0.2164	0.2168	0.2208	0.4633	0.4931	0.2309
	0.9782	0.8518	0.8133	0.6329	0.5679	0.5262	0.7054	0.5773	0.2629	0.5506	0.7129	0.8185		0.8821	0.5402	0.9142	0.2602	0.0139	0.3979	0.8154	0.9565	0.3798	0.5088	0.514	0.442		0.4351	0.5535	0.905	0.2009	0.0196	0.1933	0.2402	0.5442	0.4749	0.3044	0.3555	0.5685
	0.9855	0.8346	0.001	0.9181	0.4446	0.9339	0.9769	0.934	0.9506	0.15	0.9966	0.7812		0.9334	0.9175	0.4497	0.6513	0.1884	0.62	0.9267	0.5426	0.8707	0.6585	0.6687	0.4262		0.3876	0.5313	0.3675	0.7797	0.6691	0.3828	0.9565	0.3602	0.3721	0.0202	0.0926	0.7852
	0.7907	0.302	0.8834	0.8506	0.4314	0.5415	0.1756	0.7207	0.8026	0.9125	0.4739	0.1		0.9582	0.4568	0.8944	0.8564	0.6367	0.4346	0.5221	0.5224	0.2877	0.978	0.5952	0.0442		0.2524	0.1479	0.7233	0.7639	0.1873	0.6781	0.2661	0.7285	0.4761	0.3087	0.4517	0.0077
	0.9929	0.2003	0.9906	0.2508	0.5397	0.5957	0.6997	0.9689	0.94	0.782	0.7237	0.9122		0.9899	0.1031	0.547	0.6901	0.3019	0.0861	0.8349	0.4984	0.8061	0.7284	0.8262	0.6323		0.2745	0.0671	0.8595	0.2033	0.5026	0.0611	0.2465	0.4903	0.5959	0.5106	0.3902	0.3304
	0.5648	0.2478	0.9761	0.6417	0.8804	0.8045	0.6992	0.5069	0.9076	0.1591	0.0349	0.6497		0.6201	0.1867	0.7612	0.8671	0.7127	0.1009	0.5121	0.2613	0.2226	0.034	0.1417	0.5978		0.811	0.3544	0.4348	0.2419	0.4639	0.387	0.3143	0.1608	0.2284	0.2213	0.1522	0.2453
	0.859	0.7293	0.7611	0.6851	0.7396	0.5923	0.2152	0.5676	0.5671	0.0691	0.8482	0.9067		0.8395	0.656	0.8676	0.9629	0.4944	0.4305	0.884	0.9123	0.2802	0.1572	0.8383	0.7996		0.379	0.4032	0.6259	0.58	0.6487	0.1378	0.0879	0.3866	0.1397	0.0388	0.5529	0.5669
	1	0.8738	0.5439	0.3404	0.7179	0.8527	0.9299	0.9771	0.8955	0.8482	0.9713	0.1176		0.9302	0.5789	0.8273	0.3334	0.6373	0.8511	0.538	0.7674	0.7749	0.9123	0.9535	0.1866		0.9012	0.3511	0.7434	0.2699	0.7226	0.5872	0.2297	0.3461	0.7473	0.1335	0.2135	0.2567
	0.8486	0.7685	0.9984	0.9673	0.5987	0.984	0.9837	0.9185	0.97	0.9848	0.9753	0.1592		0.9313	0.6641	0.6675	0.9906	0.1543	0.9698	0.973	0.629	0.9666	0.5857	0.7599	0.0764		0.8589	0.3708	0.6748	0.7779	0.5425	0.572	0.696	0.2679	0.3557	0.5447	0.5158	0.0295
	0.5687	0.7105	0.9615	0.9934	0.7903	0.9342	0.5093	1	0.7319	0.1863	0.6074	0.8864		0.6824	0.8832	0.8503	0.7525	0.3791	0.8964	0.5124	0.7683	0.3159	0.1961	0.7342	0.5946		0.6374	0.1159	0.5476	0.6929	0.4485	0.8728	0.0894	0.8072	0.0481	0.2543	0.6442	0.2677
	0.3052	0.6883	0.8283	0.9233	0.9304	0.8671	0.9921	0.5632	0.6137	0.523	0.8318	0.984		0.6069	0.488	0.127	0.6736	0.7933	0.4002	0.8805	0.3673	0.2752	0.9425	0.678	0.3489		0.3307	0.53	0.4759	0.3769	0.7676	0.4146	0.5077	0.1838	0.2467	0.6571	0.1493	0.5252
	0.9508	0.9312	1	0.9702	0.777	0.676	1	0.9629	0.9181	0.3055	0.7363	0.9832		0.9145	0.8839	0.6859	0.9112	0.1769	0.3586	0.9527	0.7444	0.6159	0.4118	0.9034	0.6376		0.4282	0.4901	0.8948	0.7498	0.444	0.7041	0.3812	0.6163	0.2954	0.2061	0.2166	0.6872
	0.4187	0.5094	0.3314	0.8919	0.9419	0.8659	0.9966	0.8963	0.2711	0.9501	0.7214	0.5851		0.4886	0.8538	0.6941	0.5451	0.7734	0.6643	0.7661	0.1601	0.5986	0.9517	0.3245	0.2545		0.416	0.276	0.4817	0.2647	0.4611	0.5985	0.8572	0.1759	0.2958	0.6392	0.4933	0.2467
	0.5888	0.841	0.7562	0.985	0.5955	0.8118	0.3737	0.2331	0.8065	0.2164	0.5979	0.9521		0.8164	0.4155	0.6432	0.9676	0.3143	0.553	0.2445	0.2114	0.1562	0.5007	0.5223	0.6264		0.4316	0.5602	0.519	0.5232	0.5746	0.8698	0.2023	0.2553	0.3137	0.077	0.4434	0.3177
	1	0.9173	1	0.9543	0.5074	0.9918	0.8572	0.1836	0.9036	0.1133	0.9087	0.3763		0.9965	0.1414	0.9113	0.7766	0.605	0.7888	0.7207	0.3312	0.6121	0.2945	0.8484	0.3934		0.7271	0.3783	0.6599	0.7243	0.0636	0.5372	0.3616	0.0281	0.0437	0.3734	0.711	0.0753
	0.8091	0.9211	1	0.977	0.8215	0.5313	0.9673	0.5019	0.8787	0.3214	0.8119	0.8502		0.8062	0.9088	0.742	0.9455	0.8789	0.2754	0.5237	0.7555	0.7196	0.7361	0.6018	0.6535		0.4787	0.3526	0.4975	0.1607	0.272	0.3488	0.4325	0.5243	0.4338	0.7937	0.3583	0.5855
	0.6396	0.984	0.8578	0.9383	0.9594	0.4775	1	0.386	0.928	0.3176	0.8619	0.6933		0.5635	0.7767	0.2779	0.4953	0.9838	0.2309	0.8603	0.3591	0.9022	0.2645	0.8536	0.6981		0.2125	0.4989	0.2676	0.6458	0.7863	0.1271	0.7122	0.3009	0.6849	0.0825	0.6545	0.7524
	0.9712	0.1765	0.6488	0.7607	0.8959	0.7954	0.7834	0.9566	0.9103	0.9198	0.9403	0.7359		0.7522	0.0838	0.6867	0.1901	0.8914	0.6915	0.5623	0.0071	0.6359	0.8399	0.793	0.6418		0.6004	0.0967	0.3592	0.2575	0.8814	0.5642	0.5576	0.2108	0.6413	0.4157	0.6203	0.6268
	0.8678	0.919	0.863	0.9856	0.8802	0.9777	0.782	0.7181	0.816	0.438	0.5792	0.8591		0.5614	0.5462	0.8507	0.8066	0.9187	0.7406	0.6229	0.2535	0.7766	0.5391	0.579	0.8623		0.5324	0.5591	0.766	0.8861	0.5837	0.3758	0.4319	0.1366	0.5421	0.3426	0.4211	0.4811
	0.8918	0.5115	0.5582	0.4721	0.9304	0.8471	0.665	0.8856	0.9701	0.9429	0.3228	0.7418		0.5971	0.3091	0.8557	0.4846	0.9194	0.622	0.9298	0.4949	0.5939	0.5145	0.4645	0.3476		0.6712	0.2678	0.5442	0.9449	0.4085	0.5973	0.1789	0.1765	0.4533	0.2305	0.5254	0.3131
	0.8993	0.5756	0.1385	0.7167	0.2611	0.9686	0.6319	0.7444	0.9612	0.4569	0.6355	0.933		0.9204	0.8343	0.3074	0.2517	0.4709	0.3864	0.617	0.9564	0.6876	0.255	0.3956	0.9533		0.6985	0.5565	0.0178	0.3589	0.1651	0.5545	0.6493	0.6221	0.4929	0.3714	0.7572	0.2902
	0.9897	0.6831	0.8159	0.856	0.7446	0.8232	0.9829	0.5341	0.6236	0.9821	0.9902	0.9921		0.9568	0.3659	0.9919	0.4527	0.4523	0.5685	0.818	0.3482	0.6582	0.8787	0.6236	0.926		0.6919	0.834	0.4252	0.4472	0.5319	0.2923	0.4705	0.3387	0.5007	0.5906	0.1157	0.5002
	1	0.8832	0.9425	0.0611	0.8954	0.7594	0.9866	0.7389	0.886	1	0.9887	0.6228		0.8212	0.5277	0.9392	0.119	0.6012	0.5795	0.5989	0.5808	0.8188	0.247	0.6999	0.5954		0.7617	0.207	0.4825	0.0793	0.5674	0.6736	0.2001	0.6436	0.445	0.5703	0.4156	0.506
	0.9704	0.9829	0.4778	0.148	0.8307	0.917	0.9469	0.1475	0.8625	1	0.4142	0.5762		0.9588	0.6678	0.2008	0.0816	0.7512	0.6376	0.9302	0.1426	0.9169	0.9318	0.1596	0.1953		0.4357	0.5184	0.2924	0.6063	0.5008	0.0518	0.5252	0.4975	0.2368	0.4821	0.0098	0.0721
	0.4555	0.9604	0.9966	0.7079	0.964	0.9265	0.9271	0.9673	0.8946	0.9392	0.9973	0.1155		0.4871	0.7367	0.7882	0.1327	0.4668	0.959	0.3979	0.4672	0.3593	0.7027	0.5701	0.1969		0.201	0.5797	0.5221	0.1903	0.6554	0.4401	0.5786	0.8918	0.312	0.7987	0.132	0.4578
	0.7368	0.9665	0.4929	0.7761	0.9331	0.9904	0.8873	0.801	0.896	0.713	0.3455	0.9053		0.5559	0.4573	0.2863	0.6285	0.5187	0.7764	0.4442	0.613	0.4219	0.5845	0.3572	0.3309		0.1082	0.4899	0.1145	0.2562	0.0311	0.5003	0.8077	0.3982	0.517	0.6612	0.2658	0.2326
	0.9924	0.9985	0.9711	0.8729	0.9871	0.9955	0.7049	0.4993	0.614	0.6467	0.8773	0.843		0.5969	0.9847	0.7197	0.5885	0.957	0.8331	0.5823	0.6462	0.5051	0.7188	0.7535	0.9283		0.462	0.2254	0.8616	0.1595	0.5637	0.7675	0.6814	0.6241	0.3833	0.5382	0.5754	0.1445
	0.9933	0.509	0.9831	0.5925	0.8429	0.9806	0.8605	0.9184	0.895	0.9968	0.9644	0.9843		0.9766	0.3442	0.964	0.8935	0.811	0.9217	0.665	0.7512	0.6318	0.5601	0.9445	0.9653		0.391	0.5694	0.4889	0.4217	0.8365	0.3748	0.6975	0.6485	0.5022	0.8586	0.4124	0.4121
	0.2885	0.5841	0.6256	0.3468	1	0.674	0.542	0.9749	0.7064	0.9314	0.8981	0.6178		0.2761	0.4282	0.7253	0.2737	0.8236	0.7547	0.4586	0.4869	0.2772	0.9023	0.4855	0.5642		0.7637	0.5782	0.1444	0.1357	0.5028	0.6637	0.2081	0.7081	0.2841	0.6483	0.4516	0.4504
	0.3612	0.5712	1	0.2701	0.9715	0.821	0.7196	0.504	0.7247	0.9006	0.7101	0.8774		0.3393	0.4672	0.8823	0.7618	0.9711	0.8345	0.3622	0.6662	0.703	0.6935	0.5748	0.6922		0.5545	0.3804	0.8949	0.3888	0.5899	0.3109	0.3605	0.0833	0.6869	0.3481	0.4229	0.2208
	0.571	0.9472	0.8938	0.3051	0.9905	0.7646	0.4069	1	0.9898	0.9023	0.4738	0.6048		0.8368	0.8824	0.8559	0.7338	0.5059	0.8748	0.2558	0.7674	0.9475	0.1871	0.2767	0.1543		0.5186	0.4816	0.8599	0.3596	0.6937	0.3707	0.4554	0.4418	0.3995	0.3501	0.3162	0.6957
	0.0646	0.9911	0.9968	0.9818	0.8098	0.8005	0.9789	0.9116	0.9661	0.9235	0.7408	0.2695		0.8059	0.8877	0.7374	0.7395	0.5806	0.5812	0.901	0.9116	0.0391	0.2985	0.7486	0.2805		0.396	0.5068	0.5621	0.3219	0.5742	0.8159	0.617	0.4919	0.106	0.0988	0.6574	0.1235
	0.0975	0.8536	0.6221	0.9911	0.9965	0.8263	0.7175	0.6843	0.3285	0.5531	0.9965	0.6306		0.9507	0.8285	0.9671	0.8436	0.2202	0.5933	0.6579	0.5633	0.4026	0.1718	0.6706	0.9503		0.0545	0.5964	0.2775	0.4959	0.1036	0.4002	0.7075	0.4061	0.2071	0.5211	0.1055	0.5298
	0.2522	0.8936	0.9063	0.3533	0.0638	0.9391	0.9915	0.655	0.4936	0.6303	0.219	0.7871		0.9511	0.9445	0.5437	0.1876	0.1183	0.5976	0.6694	0.361	0.3313	0.5363	0.1476	0.4059		0.3771	0.431	0.2965	0.0977	0.0862	0.7229	0.8885	0.266	0.2671	0.6415	0.2216	0.909
	0.3874	1	0.7029	0.0655	0.9371	0.9935	0.7599	0.3001	0.9144	0.6121	0.913	0.9181		0.3136	0.9967	0.5188	0.4192	0.3743	0.9559	0.4048	0.4757	0.6479	0.4824	0.6074	0.4721		0.3618	0.1067	0.2763	0.1545	0.5695	0.4124	0.676	0.2403	0.3422	0.396	0.425	0.6637
	1	0.931	0.9813	0.9596	0.242	0.6221	0.7836	0.6578	0.8953	0.5564	0.226	0.5373		0.8378	0.3457	0.4116	0.3791	0.2161	0.3785	0.3915	0.1021	0.8105	0.104	0.5066	0.0548		0.5463	0.5735	0.6881	0.1849	0.3064	0.6733	0.378	0.6306	0.5094	0.1906	0.1548	0.5026
	0.6844	0.7681	0.986	1	0.8391	0.7458	0.9936	0.2775	0.9685	0.7661	0.6226	0.9785		0.4211	0.3052	0.4593	0.921	0.076	0.3849	0.7166	0.3691	0.2701	0.9091	0.4523	0.4049		0.5039	0.2164	0.5609	0.1996	0.0534	0.7727	0.6452	0.1633	0.5224	0.4949	0.2319	0.7232
	0.75	0.7441	0.8649	0.9969	0.3254	0.9279	0.7335	0.4155	0.9712	0.7051	0.9479	0.5754		0.8006	0.809	0.8968	0.7037	0.3837	0.7212	0.5953	0.2377	0.6304	0.7566	0.6378	0.4242		0.2468	0.4554	0.4763	0.479	0.6998	0.7245	0.5533	0.1285	0.626	0.4531	0.736	0.3152
	0.6008	0.5587	0.9762	0.4375	0.687	0.6376	1	0.5868	0.9106	0.9272	0.7518	0.8542		0.9335	0.9207	0.9566	0.8795	0.7282	0.4172	0.8792	0.4673	0.9192	0.903	0.8962	0.4536		0.7926	0.5809	0.6294	0.5689	0.5841	0.3149	0.6358	0.2441	0.4724	0.4596	0.323	0.7172
	0.9965	0.9285	0.6035	0.7335	0.2863	0.3444	0.5367	0.9707	0.8953	0.4067	0.9845	0.6407		0.8789	0.7734	0.6296	0.9964	0.4001	0.2948	0.1837	0.7781	0.8689	0.4507	0.979	0.5271		0.193	0.5282	0.1478	0.511	0.2768	0.2099	0.5099	0.4212	0.3547	0.1023	0.5346	0.2548
	0.9352	0.9178	0.3296	0.8131	0.4391	0.882	0.8872	0.8275	0.8664	0.6497	0.9739	0.683		0.24	0.7681	0.9734	0.6721	0.007	0.6743	0.913	0.2421	0.7458	0.2446	0.7721	0.7934		0.8767	0.424	0.8371	0.1577	0.0459	0.2044	0.6927	0.4934	0.2642	0.3977	0.6924	0.6086
	0.9729	0.4208	0.7609	0.9673	0.3179	0.9869	0.9738	0.1471	0.979	0.7703	0.0351	0.6136		0.7225	0.9154	0.8385	0.6344	0.473	0.6486	0.5481	0.8564	0.908	0.1939	0.2064	0.7872		0.5744	0.3957	0.3304	0.745	0.0865	0.4702	0.6823	0.5082	0.6566	0.5027	0.0409	0.3456
	0.3692	0.9346	0.9343	0.3487	0.7554	0.7651	0.8677	1	0.6232	0.5024	0.9423	0.9899		0.4192	0.9471	0.3809	0.8723	0.6734	0.7528	0.8603	0.7712	0.5742	0.0876	0.9497	0.1963		0.3611	0.6048	0.2611	0.2627	0.2286	0.8017	0.8235	0.5966	0.2811	0.5801	0.8933	0.368
	0.7611	0.9596	0.9817	0.4884	0.5935	0.9964	1	0.981	0.9809	0.5474	0.8736	0.9174		0.3238	0.7648	0.5936	0.3693	0.2776	0.3771	0.8445	0.7934	0.9547	0.6095	0.7519	0.8749		0.4615	0.6977	0.6876	0.2838	0.1422	0.4424	0.3661	0.6297	0.3212	0.1862	0.6482	0.4611
	0.9929	0.9359	0.0238	0.1816	0.9967	0.9854	0.7868	0.9919	0.9184	0.9798	0.7699	0.4006		0.7098	0.7218	0.7804	0.2319	0.7364	0.8868	0.8212	0.9371	0.5238	0.7169	0.9053	0.4745		0.5711	0.3793	0.1395	0.5352	0.2604	0.9424	0.5992	0.6576	0.6578	0.77	0.2772	0.4899
	0.9866	0.7652	0.5733	0.7605	0.6165	0.9487	0.7716	0.5809	0.8354	0.9566	0.3524	0.848		0.7045	0.5956	0.5101	0.3924	0.4577	0.7155	0.574	0.5404	0.5423	0.654	0.3429	0.3458		0.3975	0.3494	0.1467	0.2276	0.7695	0.4655	0.7094	0.5272	0.3734	0.6956	0.4281	0.2575
	1	0.6251	0.4229	0.3922	0.9942	0.9492	0.8883	0.872	0.8729	0.8176	0.9431	0.5706		0.9901	0.1559	0.4373	0.2135	0.9137	0.6555	0.6817	0.7453	0.6304	0.8313	0.9087	0.4581		0.3802	0.2985	0.5433	0.1484	0.5503	0.3908	0.2576	0.7368	0.6413	0.6924	0.426	0.2173
	0.9275	0.7287	0.9573	0.9452	0.2974	0.7275	0.9898	0.8228	0.9595	1	0.5103	0.6744		0.9005	0.6283	0.3783	0.6666	0.1386	0.7368	0.8536	0.3028	0.7893	0.9024	0.3901	0.8458		0.3369	0.564	0.077	0.4082	0.3166	0.3843	0.472	0.7762	0.9528	0.7152	0.4347	0.5852
	0.9679	0.6918	0.8817	0.9631	0.2759	0.9368	0.9649	0.6316	0.9291	0.7723	0.9388	0.4881		0.9019	0.4887	0.4152	0.4271	0.5802	0.6066	0.6027	0.3525	0.5385	0.3697	0.9486	0.9738		0.5284	0.2644	0.1287	0.4879	0.1424	0.4593	0.6092	0.2928	0.3618	0.5782	0.2494	0.6054
	0.8891	0.8911	0.1869	0.9939	0.0048	0.598	0.8486	0.9729	0.9411	0.8085	0.5665	0.8904		0.6421	0.4563	0.1592	0.8041	0.0481	0.6235	0.6495	0.777	0.4664	0.2539	0.3824	0.8067		0.5364	0.5651	0.5693	0.4822	0.007	0.2821	0.4854	0.7638	0.3283	0.5445	0.2639	0.5865
	0.7795	0.3168	0.0137	0.6543	0.9235	0.9971	0.9679	0.9735	0.7113	0.8652	0.9443	0.7886		0.6892	0.1102	0.011	0.3009	0.2576	0.7425	0.2718	0.8761	0.6292	0.4949	0.7299	0.599		0.6472	0.118	0.0357	0.6485	0.3412	0.4846	0.1746	0.2088	0.5597	0.7008	0.6999	0.357
	0.9258	0.9008	0.1087	0.6135	0.7114	0.7856	0.9303	0.715	0.9215	1	0.8499	0.9499		0.8522	0.8153	0.0812	0.3461	0.225	0.9165	0.5578	0.9637	0.9025	0.5895	0.378	0.8471		0.5284	0.7283	0.0728	0.3939	0.3171	0.5222	0.1392	0.2701	0.4238	0.3054	0.5416	0.5045
	0.0589	0.9554	0.6464	0.6851	0.372	0.9836	0.7981	0.9838	0.824	0.6267	0.9259	0.4768		0.0126	0.9554	0.7925	0.8255	0.1626	0.7891	0.8278	0.9533	0.2431	0.4975	0.9339	0.38		0.0311	0.6246	0.6666	0.3241	0.1746	0.6406	0.1522	0.7215	0.0656	0.3521	0.5883	0.399
	0.6032	0.2882	0.7209	0.8551	0.6137	0.6564	0.8002	0.9225	0.7396	0.8503	1	0.5429		0.5472	0.1415	0.845	0.244	0.8309	0.5263	0.1991	0.7889	0.1668	0.3163	0.7119	0.7512		0.6513	0.2423	0.8259	0.6506	0.7202	0.5806	0.3769	0.3997	0.3581	0.5166	0.7161	0.4716
	0.9771	0.0223	0.9965	0.6569	0.5749	0.9916	0.8293	0.7954	0.0127	0.286	0.3659	0.9612		0.739	0.0099	0.5249	0.2702	0.3287	0.9698	0.8139	0.5731	0.7532	0.5424	0.1434	0.7184		0.2158	0.0265	0.7063	0.752	0.5186	0.1029	0.0251	0.566	0.0627	0.4488	0.745	0.483
	0.9863	0.0684	0.7514	0.6155	0.2345	0.8447	0.6184	0.3898	0.2429	0.615	1	0.8929		0.9659	0.1333	0.4671	0.6224	0.2112	0.5958	0.6669	0.5019	0.9788	0.3511	0.909	0.6315		0.387	0.3521	0.3871	0.445	0.1297	0.8251	0.7252	0.4205	0.3432	0.3396	0.4708	0.683
	0.0171	0.9782	0.4564	0.6766	0.9726	0.967	0.5955	0.574	0.9486	0.0079	0.8945	0.9965		0.014	0.7957	0.3529	0.4621	0.8561	0.6806	0.2102	0.4371	0.6539	0.3775	0.4113	0.8636		0.1815	0.3979	0.2662	0.164	0.6152	0.7448	0.0353	0.217	0.607	0.1467	0.3613	0.3254
	0.3589	0.8747	1	0.1229	0.6831	0.4257	0.8009	0.5234	0.7208	0.9916	0.9773	0.3243		0.434	0.8516	0.8532	0.3519	0.5872	0.8276	0.6899	0.3533	0.5868	0.7938	0.519	0.4089		0.2905	0.4757	0.5857	0.7554	0.3878	0.386	0.2865	0.0724	0.6178	0.1258	0.5345	0.5982
	0.9879	0.9764	0.938	0.1339	0.8568	0.4026	0.5996	0.8561	0.698	0.9258	0.6514	0.3205		0.0898	0.9447	0.6255	0.4814	0.974	0.5527	0.4356	0.9152	0.67	0.7835	0.7373	0.8399		0.3572	0.7017	0.3098	0.4234	0.2351	0.2568	0.3313	0.5926	0.5821	0.5158	0.5193	0.6131
	0.9901	0.9033	0.9178	0.7396	0.7986	0.7939	0.9348	0.7376	0.8653	0.9765	0.2022	0.3172		0.3684	0.2448	0.6731	0.7367	0.2456	0.5705	0.2552	0.691	0.6758	0.9433	0.2855	0.3457		0.6561	0.363	0.6439	0.5056	0.5981	0.8106	0.4091	0.5804	0.6607	0.6539	0.2224	0.4334
	0.9755	0.9403	0.7358	0.6422	0.7383	1	0.892	1	0.9807	0.7549	0.9244	0.2277		0.8811	0.2118	0.535	0.5109	0.783	0.8336	0.8523	0.9356	0.9174	0.043	0.7562	0.5038		0.6665	0.3554	0.6536	0.4374	0.1383	0.8852	0.4754	0.3397	0.5981	0.1767	0.6139	0.6084
	0.8455	0.9582	0.6302	0.2381	0.4973	0.7661	0.1902	0.8824	0.8429	0.5826	1	0.129		0.3647	0.9714	0.7166	0.1573	0.6885	0.8738	0.4077	0.7775	0.7107	0.5967	0.6647	0.1738		0.3954	0.51	0.4437	0.3998	0.5642	0.3452	0.0993	0.2175	0.6552	0.2846	0.3599	0.0562
	0.9865	0.9331	0.9261	0.503	0.8193	0.9609	0.9646	0.738	0.9771	0.781	1	0.7495		0.9584	0.7823	0.7994	0.0092	0.2988	0.9648	0.6132	0.3206	0.6157	0.8599	0.592	0.8456		0.6552	0.6741	0.2816	0.3846	0.6906	0.4464	0.8268	0.4631	0.1927	0.1227	0.1818	0.6654
	0.9793	0.8793	0.9603	1	0.1382	0.1141	0.9965	0.7413	0.9955	0.2125	0.2205	1		0.861	0.4338	0.8096	0.7605	0.4219	0.9465	0.8783	0.549	0.9478	0.3156	0.1997	0.8389		0.7988	0.5275	0.2235	0.207	0.2427	0.2795	0.6683	0.2247	0.5252	0.3627	0.2043	0.3539
	0.4817	0.9383	0.8395	0.0198	0.9111	0.9748	0.9795	0.8849	0.6032	0.6438	0.7515	1		0.6651	0.6318	0.4984	0.0194	0.5796	0.7518	0.8265	0.6524	0.3244	0.3882	0.534	0.8947		0.3238	0.4492	0.5295	0.0227	0.7343	0.6644	0.3962	0.4175	0.3215	0.5063	0.409	0.203
	0.9711	0.9885	0.1369	0.4848	0.6659	0.9805	1	0.4252	0.9571	0.8996	0.8806	0.3611		0.7528	0.2769	0.3435	0.4645	0.23	1	0.6353	0.6235	0.3029	0.4979	0.7622	0.3792		0.8158	0.814	0.0891	0.4843	0.1701	0.7926	0.5249	0.6919	0.2657	0.4749	0.5904	0.1232
	0.8116	0.6677	0.9834	0.907	0.31	0.5012	0.9879	0.987	0.7799	0.5325	0.9478	0.964		0.643	0.3447	0.5271	0.8686	0.4676	0.6008	0.7041	0.6529	0.782	0.0968	0.7732	0.3616		0.8643	0.4877	0.6748	0.8398	0.7482	0.5218	0.7678	0.3397	0.5245	0.09	0.5793	0.7458
	0.8683	0.9744	0.6432	0.656	1	0.7286	0.8248	0.9882	0.9967	0.7614	0.7399	0.9694		0.8425	0.6582	0.5595	0.5145	0.8975	0.1992	0.8239	0.95	0.952	0.7771	0.5268	0.7437		0.5554	0.4132	0.2798	0.8083	0.4575	0.2405	0.7359	0.5541	0.7988	0.3911	0.3237	0.7603
	0.9763	0.9721	0.679	0.8066	0.9922	0.8825	0.9803	0.658	0.9763	0.9625	0.9677	0.8709		0.9296	0.8814	0.4393	0.7924	0.6571	0.5867	0.9094	0.7041	0.4998	0.6658	0.9769	0.7042		0.848	0.5431	0.3366	0.3115	0.4185	0.7626	0.2834	0.5858	0.3634	0.7639	0.4303	0.3887
	0.9524	0.7474	0.9068	0.9193	0.3469	0.8003	0.9711	0.3661	0.6825	0.9859	1	0.4069		0.8474	0.7512	0.4804	0.6967	0.488	0.7353	0.5815	0.393	0.1761	0.9676	0.9198	0.8115		0.7529	0.6173	0.2908	0.7699	0.5547	0.5837	0.4687	0.2367	0.2504	0.6388	0.7693	0.655
	0.9903	0.6093	0.9693	0.7057	0.952	0.7504	0.9903	0.5959	0.3857	0.7278	0.99	0.7458		0.9538	0.2536	0.642	0.6634	0.8694	0.5517	0.9228	0.3122	0.3691	0.3847	0.7569	0.8405		0.9041	0.5969	0.5212	0.8301	0.6916	0.1814	0.5455	0.3258	0.0628	0.4738	0.767	0.3616
	0.9968	0.1868	0.976	0.9838	0.1529	0.9728	0.9341	0.9457	0.8327	0.3954	0.7336	0.9675		0.7952	0.1719	0.4412	0.8543	0.3764	0.7384	0.938	0.4556	0.6512	0.6823	0.6348	0.8575		0.3358	0.1557	0.4283	0.6504	0.2527	0.4151	0.4551	0.4455	0.3272	0.4645	0.2875	0.781
	0.9447	1	0.9931	0.96	0.016	0.4563	0.6668	0.9968	0.8754	0.4369	0.9306	0.9458		0.9418	0.6273	0.6255	0.6074	0.8973	0.3363	0.3622	0.9631	0.3871	0.642	0.3887	0.9511		0.3676	0.5453	0.2864	0.6353	0.0143	0.2302	0.3196	0.4689	0.5909	0.3205	0.3546	0.4378
	0.8396	0.4397	0.9061	0.8924	0.9837	0.9811	0.8297	0.5677	0.8806	0.2404	0.8529	0.9389		0.6563	0.2334	0.2509	0.8924	0.8833	0.6785	0.3869	0.3148	0.3611	0.3324	0.6507	0.8726		0.1241	0.3227	0.1596	0.3908	0.6573	0.7721	0.6306	0.2458	0.3277	0.431	0.4499	0.5957
	0.7811	0.6384	1	0.9731	0.576	1	0.7634	0.368	0.3805	0.6333	0.5014	0.817		0.7406	0.5607	0.9726	0.3488	0.9054	0.5322	0.1577	0.0695	0.3456	0.094	0.8053	0.3267		0.3809	0.435	0.0737	0.5421	0.2781	0.3927	0.6033	0.2368	0.1715	0.1216	0.2883	0.3811
	0.6269	0.9142	0.9155	0.9894	0.0227	0.5773	0.7353	0.6483	0.8423	0.9081	0.5213	0.8764		0.8345	0.7732	0.4543	0.8395	0.7218	0.6389	0.5858	0.4755	0.8045	0.8913	0.4879	0.7869		0.4881	0.4958	0.3968	0.4666	0.4404	0.5698	0.1926	0.3157	0.5964	0.4502	0.3857	0.4349
	1	0.6191	0.5197	0.9737	0.9322	0.869	0.5461	0.9921	0.5809	0.8795	0.696	0.9849		0.9225	0.2947	0.314	0.7132	0.9834	0.8729	0.7985	0.9621	0.6928	0.8358	0.5087	0.879		0.4203	0.6914	0.3438	0.7214	0.8296	0.4267	0.3229	0.6437	0.635	0.461	0.5859	0.6247
	0.9867	0.9932	0.9714	0.7518	0.7707	0.9334	0.8264	0.9739	0.7906	0.8588	0.9965	0.733		0.8936	0.9312	0.9284	0.8539	0.3321	0.5791	0.7371	0.7725	0.7267	0.1196	0.8787	0.9152		0.833	0.8418	0.4597	0.2795	0.5044	0.2382	0.4658	0.1468	0.4011	0.4945	0.6333	0.3052
	0.9931	0.7635	0.9411	0.4821	0.9504	0.7891	0.4281	1	0.9161	0.2387	0.6177	0.7687		0.9118	0.4741	0.7342	0.1944	0.3475	0.7544	0.4966	0.978	0.5973	0.0645	0.3192	0.1323		0.8001	0.5651	0.2279	0.6204	0.6899	0.0245	0.2574	0.9426	0.9316	0.0849	0.5765	0.3168
	1	0.0128	0.9738	0.9105	0.5176	0.0711	0.373	0.7943	0.9329	0.9255	0.8793	0.4679		0.975	0.6329	0.9351	0.2791	0.303	0.0452	0.7281	0.717	0.8802	0.4229	0.9907	0.5481		0.5749	0.7663	0.7815	0.4392	0.475	0.2116	0.1615	0.8458	0.0259	0.6378	0.6911	0.5222
	1	0.6676	0.3057	0.8972	0.9989	0.6051	0.7169	0.9964	0.7179	0.3802	0.9004	0.9555		0.5485	0.8884	0.1679	0.67	0.8347	0.3835	0.6449	0.0703	0.2824	0.2837	0.961	0.8377		0.6205	0.3851	0.3929	0.5977	0.372	0.1987	0.2716	0.7231	0.5793	0.2682	0.725	0.5469
	0.9967	0.7339	0.4042	0.9257	0.4137	0.9644	0.7345	0.9865	0.9542	0.981	0.9411	0.5091		0.8816	0.8781	0.9847	0.9028	0.2606	0.9575	0.6944	0.841	0.5352	0.8744	0.7315	0.3234		0.7132	0.2427	0.4921	0.5423	0.3632	0.6364	0.519	0.603	0.6063	0.3458	0.37	0.3809
	0.6443	0.9227	0.8101	0.9411	0.9838	0.6225	0.6606	0.9565	0.686	0.9279	0.9644	0.7015		0.6006	0.1811	0.8558	0.3325	0.9422	0.3322	0.8339	0.7033	0.9541	0.4243	0.9257	0.7851		0.6569	0.7408	0.1567	0.4031	0.5467	0.5397	0.848	0.4258	0.0652	0.6469	0.2761	0.5182
	0.7208	0.6393	0.5473	0.8341	0.3733	0.558	0.372	0.6822	0.8622	0.7306	0.6114	0.9932		0.6563	0.2351	0.5538	0.4357	0.6572	0.4181	0.3798	0.2391	0.423	0.626	0.4268	0.808		0.3649	0.4952	0.4363	0.3303	0.2292	0.279	0.4723	0.3533	0.2648	0.2551	0.4618	0.3823
	0.9931	0.9045	0.9941	0.9909	0.918	0.4664	0.9064	0.8943	0.9984	0.8562	0.9231	0.8901		0.3723	0.7705	0.3868	0.9788	0.3291	0.8267	0.7807	0.2201	0.9757	0.8961	0.7236	0.2333		0.4158	0.8193	0.6105	0.5006	0.5036	0.2714	0.6877	0.2321	0.0496	0.4029	0.2326	0.5616
	0.8385	0.9929	0.5983	0.9933	0.3955	0.8477	0.9539	0.9565	0.7811	0.9904	0.8596	0.302		0.5712	0.4281	0.6094	0.9618	0.0828	0.9672	0.7534	0.4108	0.6719	0.9121	0.6834	0.2595		0.6045	0.7268	0.2689	0.7089	0.0866	0.3108	0.8742	0.8495	0.0501	0.6896	0.9221	0.158
	0.7152	0.8747	0.957	0.956	0.9513	0.5214	0.9402	1	0.9804	0.8545	0.8112	0.9649		0.2875	0.8654	0.9967	0.7819	0.5181	0.8516	0.6762	0.8961	0.9892	0.8412	0.6978	0.4467		0.2694	0.8147	0.5525	0.5838	0.6972	0.0874	0.4559	0.4376	0.8091	0.7762	0.2814	0.4804
	0.9333	0.8499	0.9928	0.9174	0.9803	0.0835	0.2346	0.9951	0.6702	0.667	0.788	1		0.561	0.6376	0.7482	0.3022	0.5406	0.8879	0.6049	0.878	0.767	0.6709	0.4576	0.6747		0.435	0.1716	0.698	0.6959	0.3225	0.0304	0.4699	0.2183	0.8067	0.7126	0.1625	0.0445
	0.0257	0.8709	0.6045	0.8407	0.961	0.6744	0.9747	0.9135	0.8048	0.9562	0.8149	1		0.0242	0.7116	0.0349	0.2435	0.7286	0.2282	0.9764	0.8585	0.6217	0.9059	0.8665	0.906		0.2147	0.5979	0.0157	0.4289	0.8605	0.6004	0.6275	0.6768	0.7759	0.4064	0.4513	0.2924
	0.5974	0.9047	0.8775	0.7358	0.9618	0.9353	0.996	0.8994	0.8892	0.9597	0.8194	0.4762		0.6328	0.873	0.9079	0.4039	0.5302	0.8491	0.9838	0.9336	0.3148	0.838	0.7618	0.554		0.7412	0.373	0.4475	0.6201	0.3378	0.3775	0.7016	0.2288	0.2105	0.2069	0.4927	0.3184
	0.9865	0.742	0.2886	0.6779	0.9989	0.1498	0.1994	0.867	1	0.809	0.9062	0.8902		0.7536	0.1759	0.4967	0.5304	0.007	0.1465	0.4673	0.3507	0.886	0.5984	0.9122	0.4026		0.4747	0.4718	0.7925	0.3924	0.026	0.2793	0.1945	0.645	0.6131	0.2337	0.6063	0.534
	0.9906	0.9986	0.9359	0.8982	1	0.3483	0.2757	0.9753	0.1369	0.9899	0.5912	0.9456		0.9199	0.639	0.9099	0.8577	0.9047	0.6325	0.5259	0.7944	0.2117	0.524	0.4859	0.6086		0.6956	0.7378	0.573	0.7927	0.7851	0.3543	0.6364	0.3011	0.2918	0.6644	0.4037	0.3398
	0.4281	0.9427	0.4305	0.5936	0.6985	0.9977	0.9637	0.7697	0.8729	0.9922	0.9642	0.7844		0.5163	0.8521	0.7494	0.5299	0.8984	0.7468	0.3923	0.6863	0.6181	0.8303	0.9247	0.6945		0.0979	0.6466	0.2951	0.5744	0.293	0.0911	0.7484	0.5582	0.7384	0.216	0.5835	0.5116
	0.9711	0.6128	0.9978	0.6979	0.8166	0.8554	0.9814	0.5886	0.5855	0.8757	0.8321	0.9486		0.8892	0.4769	0.8123	0.2737	0.6268	0.1306	0.6465	0.3727	0.598	0.2763	0.2219	0.9234		0.4368	0.408	0.0188	0.4204	0.5221	0.1259	0.6047	0.1491	0.2411	0.2296	0.2434	0.7335
	0.5627	0.8182	0.7706	0.9236	0.8029	0.9162	0.9853	0.9851	0.4535	0.9967	0.5121	0.9388		0.6101	0.464	0.5648	0.4704	0.4927	0.4819	0.8385	0.698	0.7272	0.6948	0.1309	0.7394		0.2214	0.4394	0.6875	0.7183	0.7082	0.3746	0.5879	0.818	0.4785	0.3303	0.1969	0.4718
	0.3649	0.9412	0.9295	0.4536	0.7398	0.0869	0.9681	0.9966	0.5426	0.9593	0.9694	1		0.4426	0.8015	0.7305	0.4101	0.8876	0.6078	0.3502	0.7169	0.5409	0.9559	0.9399	0.8566		0.4067	0.271	0.3229	0.4268	0.6646	0.1277	0.4146	0.4848	0.2836	0.8013	0.4713	0.3996
	0.8762	0.9984	0.8585	1	0.8814	0.5342	1	0.8485	0.8398	0.9832	0.9614	0.988		0.5515	0.9902	0.6225	0.4483	0.5778	0.7647	0.5462	0.2378	0.7317	0.1356	0.8916	0.9288		0.7371	0.5947	0.5385	0.4449	0.6267	0.2874	0.7171	0.1444	0.4348	0.4883	0.202	0.8253
	0.779	0.9736	0.8695	0.8075	0.8574	0.9968	0.7664	0.9957	0.5042	0.9961	0.9934	0.8232		0.423	0.9813	0.0725	0.5914	0.2126	0.9012	0.5441	0.828	0.8197	0.7906	0.7587	0.7655		0.6869	0.6271	0.2573	0.671	0.0471	0.344	0.1666	0.4982	0.9096	0.0331	0.5342	0.4665
	0.7176	0.9806	0.7359	0.985	0.967	0.8203	1	0.3086	0.9828	0.5428	0.6013	0.7697		0.9235	0.7332	0.5713	0.2359	0.3539	0.829	0.7195	0.7083	0.8102	0.4755	0.4106	0.6287		0.3393	0.6843	0.299	0.2837	0.0177	0.2918	0.5863	0.5126	0.2595	0.2536	0.2181	0.657
	0.8418	0.7723	0.7317	0.0767	0.3652	0.927	0.8245	0.0086	0.1023	0.8287	0.5927	0.9835		0.8282	0.9249	0.8337	0.1971	0.971	0.5983	0.5261	0.6351	0.0112	0.3518	0.5838	0.6899		0.6804	0.3527	0.4594	0.3583	0.6924	0.1973	0.4936	0.0283	0.0258	0.4991	0.5424	0.8827
	0.9762	0.9482	0.9164	0.3329	0.4369	0.8369	0.5901	1	0.8344	0.8736	0.8826	0.9911		0.5594	0.7701	0.9406	0.1257	0.8377	0.519	0.1049	0.7573	0.4035	0.9685	0.8294	0.6944		0.8724	0.3687	0.6201	0.014	0.529	0.7342	0.0197	0.5508	0.6868	0.3363	0.1843	0.633
	0.8142	0.8518	0.462	0.0765	1	0.3373	0.9677	0.5946	0.9838	0.5011	0.8542	0.916		0.3716	0.6127	0.3899	0.0707	0.5444	0.2733	0.0565	0.6583	0.5748	0.2846	0.3109	0.8672		0.6186	0.2732	0.5367	0.0379	0.7991	0.6535	0.1863	0.5124	0.2715	0.3068	0.5667	0.7207
	0.9807	0.8274	0.7443	0.8423	0.6593	0.9933	0.012	0.8461	0.5142	0.9602	0.5981	0.3062		0.529	0.4007	0.6373	0.3486	0.656	0.3202	0.1331	0.6573	0.7333	0.8277	0.33	0.7737		0.8217	0.5628	0.5493	0.433	0.515	0.4178	0.2569	0.5974	0.3035	0.065	0.529	0.4948
	0.9837	0.9465	0.9167	0.9181	1	0.9883	0.4399	0.7067	0.9372	0.4773	0.8876	0.4803		0.7617	0.3159	0.886	0.77	0.9366	0.9026	0.1081	0.3354	0.2913	0.3898	0.1904	0.1328		0.8544	0.8168	0.5177	0.1804	0.5876	0.3991	0.2446	0.2998	0.8219	0.3564	0.3434	0.219
	0.8728	0.9816	0.8473	0.9818	0.8685	0.1351	0.9581	0.8741	0.5159	0.7132	0.9498	0.5674		0.8297	0.738	0.7704	0.9588	0.7403	0.1618	0.3507	0.3827	0.3041	0.9687	0.7803	0.4397		0.53	0.7211	0.8947	0.2958	0.5045	0.208	0.8591	0.2025	0.3094	0.3356	0.5768	0.3847
	0.7102	1	0.997	0.8358	0.7187	0.7175	0.2684	0.1039	0.6761	0.6729	0.6579	0.9088		0.803	0.8516	0.983	0.7344	0.0259	0.0905	0.5052	0.0075	0.6296	0.6207	0.6142	0.1429		0.1476	0.6316	0.8658	0.0463	0.0527	0.1117	0.4791	0.0274	0.1697	0.5709	0.0701	0.2621
	0.9865	1	0.931	0.0679	0.9076	0.7077	0.6504	0.9642	0.9026	0.9917	0.9368	0.6444		0.9483	0.9765	0.7916	0.6634	0.5977	0.056	0.7319	0.2095	0.7361	0.9171	0.9784	0.3844		0.6514	0.84	0.5323	0.3014	0.6676	0.0088	0.1772	0.0792	0.4249	0.2313	0.7657	0.1835
	0.7096	0.2074	0.9506	0.9754	0.6196	0.8588	0.3095	0.8457	0.4782	0.918	0.9277	0.7313		0.9673	0.1264	0.7554	0.6351	0.437	0.821	0.165	0.6875	0.1196	0.5664	0.7913	0.745		0.1878	0.1489	0.6844	0.4664	0.4308	0.4693	0.113	0.5201	0.5132	0.6103	0.2376	0.4955
	0.4883	0.6532	0.3678	0.9048	0.9344	0.9936	0.3739	0.5085	0.6461	0.7017	1	0.5185		0.3272	0.1658	0.4092	0.4888	0.8499	0.4994	0.1041	0.8299	0.8262	0.5287	0.9721	0.2349		0.5207	0.401	0.363	0.5432	0.6724	0.3873	0.5758	0.212	0.3803	0.3268	0.6236	0.2514
	0.9462	0.6494	0.8656	0.9519	0.8839	0.911	0.9093	0.5682	0.6586	0.821	0.9973	0.9967		0.8299	0.2397	0.75	0.722	0.5247	0.5578	0.8186	0.6725	0.2143	0.6764	0.8268	0.7992		0.2814	0.3066	0.7827	0.7979	0.7341	0.5934	0.537	0.3752	0.2395	0.4378	0.5953	0.5008
	0.764	0.8275	0.4112	0.6943	0.902	0.7718	0.7972	0.4008	0.3602	0.6968	0.9916	0.5956		0.7765	0.6472	0.7417	0.9211	0.6763	0.5783	0.1075	0.325	0.7864	0.4907	0.6362	0.3919		0.6802	0.817	0.5072	0.5814	0.6249	0.5358	0.5914	0.6596	0.1382	0.2607	0.6783	0.3906
	1	0.9223	1	0.721	0.3345	0.9545	0.9328	0.8685	0.8446	0.3741	0.8483	0.9764		0.7928	0.3993	0.8044	0.9298	0.1604	0.3146	0.7121	0.9344	0.3404	0.9868	0.3829	0.9177		0.7897	0.4893	0.3898	0.4294	0.1961	0.2651	0.6769	0.7777	0.6041	0.3868	0.2794	0.8246
	0.4852	0.7772	0.9967	0.9742	0.8421	0.7137	0.9842	0.9968	0.9803	0.9938	0.7171	0.829		0.1566	0.7804	0.8835	0.727	0.6897	0.6165	0.4425	0.994	0.9227	0.8743	0.5068	0.8026		0.6088	0.4475	0.4979	0.2522	0.6007	0.7083	0.8542	0.1716	0.1524	0.7498	0.6546	0.6342
	0.8769	0.99	0.9839	0.7873	0.9613	0.6834	0.9701	0.4978	1	0.7931	0.7408	0.5928		0.4812	0.9597	0.8236	0.8414	0.9048	0.901	0.9395	0.3115	0.9939	0.688	0.8559	0.476		0.3993	0.7064	0.4777	0.1469	0.5445	0.2629	0.801	0.3841	0.8894	0.4924	0.3836	0.4242
	0.9374	0.9175	0.9868	0.8675	0.9155	0.1589	0.8607	0.9184	0.896	0.7983	0.9942	0.6349		0.3107	0.6907	0.5057	0.3222	0.9578	0.1865	0.7346	0.6923	0.8467	0.4566	0.4273	0.5776		0.1226	0.9061	0.2512	0.2495	0.7268	0.1527	0.3952	0.5022	0.2291	0.0766	0.088	0.1753
	0.9437	0.9338	0.3508	1	0.8053	0.8925	0.5018	0.5721	0.9874	1	0.5119	0.9891		0.8118	0.8414	0.2824	0.2555	0.6669	0.2067	0.2735	0.5942	0.8188	0.9487	0.1158	0.9581		0.2258	0.4228	0.4725	0.4294	0.5289	0.2086	0.3206	0.5144	0.9582	0.3926	0.0757	0.2969
	0.4021	0.816	1	0.9948	0.7848	0.673	0.4065	0.5749	0.7335	0.3039	0.882	0.1413		0.3768	0.7931	0.9646	0.9905	0.4261	0.4628	0.7265	0.4232	0.6951	0.8425	0.5999	0.1494		0.4912	0.4877	0.7379	0.5729	0.5473	0.1743	0.6603	0.4824	0.664	0.4341	0.6392	0.3064
	0.3831	0.697	0.9197	0.5328	0.8283	0.5755	0.8895	0.748	0.8885	0.9745	0.8306	0.6379		0.6259	0.6318	0.892	0.4562	0.6981	0.542	0.9325	0.6987	0.5012	0.6934	0.3353	0.7564		0.5822	0.6505	0.6639	0.4957	0.3023	0.4554	0.5992	0.5223	0.6267	0.5732	0.1753	0.8659
	0.2397	0.4709	0.8739	0.1694	0.9654	0.9939	0.9125	0.337	0.6445	0.8976	0.9687	1		0.41	0.5292	0.7489	0.1101	0.4821	0.7768	0.5405	0.2138	0.6966	0.7457	0.5997	0.9274		0.8086	0.3656	0.7063	0.0397	0.5296	0.1648	0.6827	0.8552	0.4657	0.5782	0.6412	0.7375
	0.5538	0.2072	0.859	0.1242	0.9111	0.7048	0.9034	0.9133	0.9691	0.7014	0.9854	0.5078		0.5251	0.0671	0.7871	0.2113	0.4897	0.2987	0.8198	0.6263	0.984	0.6387	0.569	0.2428		0.4936	0.2736	0.8698	0.3327	0.6298	0.2111	0.3801	0.7665	0.4743	0.6124	0.409	0.5689
	0.9172	0.7772	0.9964	0.9349	0.1602	0.9404	0.4642	0.6083	0.9429	0.9935	0.4682	0.776		0.6198	0.5356	0.9718	0.7529	0.6916	0.7032	0.5449	0.5549	0.8702	0.8217	0.1122	0.9722		0.2472	0.6628	0.6271	0.6911	0.2528	0.3849	0.2219	0.4034	0.4839	0.5992	0.0261	0.5261
	0.9934	0.5542	0.8376	0.9121	0.3335	0.9367	0.1861	0.7287	0.9471	0.8988	0.9681	0.6334		0.9009	0.4824	0.8647	0.2254	0.7821	0.8274	0.1859	0.553	0.8899	0.7201	0.8167	0.2449		0.6208	0.3182	0.7886	0.2368	0.389	0.4643	0.204	0.0651	0.7865	0.5979	0.6439	0.379
	0.7442	0.9016	0.6708	0.5502	0.7539	0.844	0.2346	0.8866	0.1936	1	0.97	0.0554		0.3745	0.5253	0.8601	0.783	0.4145	0.429	0.1132	0.2863	0.4414	0.8077	0.9697	0.018		0.5377	0.6633	0.7005	0.6254	0.258	0.3755	0.1926	0.2206	0.1677	0.5781	0.1734	0.0396
	0.9508	0.1517	0.7121	0.9551	0.5477	0.9304	0.7493	0.8553	0.6001	1	0.5512	0.7934		0.4807	0.2111	0.7744	0.6533	0.5381	0.4942	0.9238	0.261	0.2997	0.8186	0.5846	0.7925		0.3929	0.3884	0.7012	0.3788	0.5386	0.2502	0.4525	0.3307	0.7268	0.1064	0.3258	0.2865
	0.7814	0.2725	0.2833	0.9969	0.8727	0.9409	0.9275	0.8391	0.7733	0.9861	0.8297	0.9221		0.7165	0.1477	0.6449	0.9026	0.8804	0.8504	0.5317	0.4017	0.9356	0.8874	0.4054	0.3205		0.7751	0.1973	0.6056	0.5364	0.5316	0.404	0.8234	0.0929	0.5518	0.7197	0.6041	0.6849
	0.8212	0.9362	0.4079	0.7783	0.9671	0.8358	0.6032	0.7004	0.7871	0.3238	1	0.2506		0.3763	0.9328	0.7967	0.9619	0.1683	0.7874	0.7757	0.6365	0.8612	0.7198	0.4901	0.0924		0.5393	0.6698	0.3573	0.3874	0.4271	0.6758	0.7015	0.4452	0.1001	0.333	0.2614	0.1045
	0.6044	0.6158	0.3911	0.7963	0.7589	0.9972	0.6625	0.2724	0.759	0.9957	0.4247	0.9731		0.7124	0.3273	0.9329	0.3664	0.4308	0.5664	0.393	0.659	0.6006	0.7879	0.3671	0.8998		0.1129	0.5504	0.3418	0.2422	0.5306	0.4381	0.3841	0.3017	0.198	0.308	0.6325	0.321
	0.3944	0.9969	0.7033	0.6016	0.6056	0.5464	0.8417	0.987	0.9531	0.388	0.8828	0.8093		0.8162	0.6044	0.6446	0.2608	0.4641	0.5751	0.3982	0.6018	0.8755	0.5466	0.6795	0.6856		0.2207	0.449	0.3898	0.1959	0.0277	0.5107	0.1825	0.2988	0.588	0.1806	0.6239	0.2338
	0.9072	0.4422	0.4091	0.7725	0.6127	0.9834	0.6221	0.7652	0.9701	0.7659	0.9617	0.8212		0.7537	0.3471	0.477	0.7377	0.7236	0.632	0.6148	0.7287	0.7669	0.7344	0.7885	0.481		0.8221	0.4131	0.3384	0.5293	0.31	0.6306	0.8413	0.7125	0.5195	0.1901	0.5974	0.0428
	0.8029	0.8815	0.7893	0.7731	0.9292	0.3543	0.3381	0.6524	0.6046	0.9256	0.9353	0.1522		0.8144	0.8369	0.8885	0.8403	0.5011	0.2244	0.6582	0.8636	0.5756	0.815	0.7351	0.2154		0.4068	0.3995	0.3114	0.5368	0.8566	0.5551	0.4166	0.5464	0.3697	0.6473	0.6926	0.2124
	1	0.9412	0.9912	0.8324	0.7838	0.4831	0.6759	0.9484	0.665	0.8846	0.6539	1		0.8316	0.8642	0.4047	0.6021	0.8114	0.5875	0.735	0.3365	0.4819	0.7999	0.3542	0.8692		0.8322	0.2437	0.6707	0.5042	0.5404	0.3672	0.6248	0.7293	0.3751	0.5524	0.4664	0.3324
	0.9825	0.9919	0.8837	0.9849	0.0959	0.6846	0.7895	0.7799	0.8999	0.9111	0.9569	1		0.5642	0.9153	0.7451	0.9271	0.1086	0.8966	0.9027	0.6536	0.5822	0.7127	0.7318	0.9487		0.5191	0.4601	0.2688	0.5286	0.1009	0.6603	0.4001	0.6581	0.6319	0.4285	0.414	0.5106
	0.2884	0.94	0.655	0.7504	0.8367	0.2446	0.4188	0.8112	0.6172	0.6005	0.9256	0.4421		0.7725	0.7101	0.2085	0.7291	0.7995	0.4896	0.4957	0.7353	0.154	0.4823	0.8214	0.2186		0.716	0.6794	0.2285	0.3205	0.6659	0.2607	0.7036	0.308	0.0966	0.4076	0.7811	0.4188
	0.3663	0.9514	0.9648	0.663	0.8163	0.4352	0.7639	0.6188	0.9657	0.1607	0.9835	0.9152		0.7888	0.7923	0.8996	0.8137	0.522	0.7073	0.7672	0.9742	0.5562	0.0811	0.2268	0.9529		0.6714	0.556	0.2138	0.3514	0.2732	0.1461	0.5232	0.46	0.4006	0.0782	0.2083	0.4965
	1	0.6508	0.4719	0.5256	0.716	0.9972	0.2791	0.4945	0.9494	0.6268	1	0.6437		0.9706	0.8463	0.2206	0.2621	0.6113	0.6495	0.3649	0.1085	0.6359	0.395	0.8048	0.6082		0.7853	0.2529	0.6187	0.5368	0.374	0.0406	0.4652	0.575	0.7163	0.6095	0.2896	0.5488
	0.3032	0.7816	0.7414	0.2375	0.9912	0.9327	0.2873	0.4614	0.9771	0.5016	0.8182	0.5981		0.91	0.126	0.3241	0.3662	0.5216	0.9825	0.3225	0.5527	0.5499	0.8364	0.565	0.7585		0.6471	0.6303	0.1905	0.2678	0.4649	0.7131	0.3849	0.2505	0.4171	0.7129	0.2066	0.3458
	0.2417	0.9853	0.9936	0.2016	0.1134	0.748	0.4545	0.9093	0.6153	0.9492	0.469	0.99		0.193	0.717	0.6959	0.0798	0.1327	0.2993	0.5736	0.2047	0.8155	0.7123	0.5588	0.9422		0.6978	0.594	0.0934	0.1005	0.0708	0.3686	0.4163	0.3046	0.7943	0.3495	0.5405	0.432
	0.2267	0.571	1	0.9837	0.4069	0.2085	0.3192	0.901	0.7026	0.9707	0.8965	0.9096		0.2355	0.8412	0.9672	0.7849	0.4561	0.0311	0.6092	0.6261	0.3551	0.9494	0.9802	0.909		0.4804	0.8586	0.1529	0.4776	0.542	0.1641	0.6908	0.5665	0.2205	0.6928	0.1989	0.6475
	0.9779	0.7154	0.321	0.7566	0.5242	0.6651	0.4244	0.9876	0.6361	0.9472	0.9965	0.6961		0.9463	0.7419	0.2133	0.3461	0.3552	0.5667	0.7017	0.9173	0.338	0.8706	0.5735	0.6781		0.6836	0.4509	0.5819	0.321	0.1706	0.0698	0.506	0.8158	0.4033	0.231	0.1772	0.3288
	0.9924	0.2895	0.7257	0.8503	0.7429	0.082	0.9397	0.9735	0.5357	0.9929	0.504	0.5368		0.899	0.3676	0.5565	0.6652	0.4576	0.3967	0.7625	0.8519	0.9559	0.7962	0.6113	0.2765		0.0486	0.836	0.2948	0.5432	0.3143	0.1514	0.2433	0.6051	0.4644	0.5571	0.5395	0.0761
	0.9671	0.4982	0.8384	1	0.9627	0.2242	0.2911	0.8955	0.2036	0.3022	0.7404	0.0151		0.9428	0.6321	0.0723	0.9881	0.9054	0.544	0.7168	0.0228	0.0965	0.0933	0.8311	0.0238		0.726	0.1837	0.7506	0.2735	0.9063	0.1581	0.1431	0.3408	0.171	0.0714	0.1751	0.0497
	0.9345	0.2704	0.9728	0.6384	0.9622	0.7757	0.608	0.867	0.6875	0.3246	0.9835	0.8912		0.9574	0.2935	0.9629	0.4748	0.5217	0.2795	0.7777	0.514	0.6608	0.6506	0.716	0.2445		0.4125	0.513	0.1949	0.6987	0.7525	0.4295	0.7549	0.3482	0.4219	0.2882	0.3491	0.2712
	0.9796	0.9408	0.9122	0.4886	0.9727	0.1897	0.5119	0.9966	0.9229	0.9562	0.4602	0.9364		0.9466	0.8464	0.3664	0.472	0.6097	0.2253	0.2318	0.7513	0.7558	0.9489	0.4405	0.5511		0.5296	0.6544	0.5205	0.2819	0.5876	0.3845	0.7519	0.6037	0.7232	0.3596	0.3472	0.1104
	0.9801	0.7369	0.9438	0.8391	0.7996	0.92	0.0969	0.5562	0.98	0.8462	0.9228	0.0634		0.9532	0.1022	0.4875	0.27	0.797	0.3011	0.9888	0.5231	0.8593	0.7701	0.6874	0.8602		0.1622	0.2749	0.6758	0.2749	0.455	0.3143	0.0294	0.3597	0.1104	0.4844	0.6804	0.0106
	0.9966	0.8323	0.6	0.7336	0.823	0.041	0.4201	0.8084	0.9839	0.8145	0.5585	0.8866		0.858	0.1864	0.2917	0.2473	0.3904	0.0684	0.667	0.7497	0.9291	0.4189	0.4989	0.7195		0.4929	0.5592	0.5546	0.3129	0.8029	0.0821	0.5529	0.3856	0.6389	0.0551	0.6438	0.508
	0.162	0.7863	0.0827	0.0143	0.7168	0.9255	0.7898	0.876	0.9561	0.7268	0.9513	0.9589		0.8188	0.3065	0.8211	0.0019	0.3801	0.6204	0.9192	0.5299	0.7706	0.1546	0.4506	0.2732		0.7371	0.638	0.1493	0.1163	0.1762	0.7069	0.4511	0.4466	0.1773	0.4705	0.4819	0.3145
	0.9417	0.9963	0.8221	0.2721	0.7987	0.8466	0.9286	0.964	0.826	0.5242	0.9329	0.3239		0.9735	0.199	0.6454	0.1801	0.8092	0.6871	0.308	0.9164	0.1873	0.2234	0.5058	0.2587		0.5781	0.698	0.3214	0.2056	0.8517	0.6903	0.2792	0.5468	0.1294	0.2788	0.4621	0.2456
	0.2229	0.837	0.9449	0.1744	0.557	0.7761	1	0.9451	0.9782	0.3992	0.5429	0.9829		0.6018	0.9416	0.7808	0.4316	0.491	0.8893	0.6551	0.6112	0.7951	0.5681	0.5729	0.6494		0.6473	0.5831	0.1447	0.0066	0.6433	0.8464	0.5569	0.2727	0.2678	0.1566	0.3904	0.4146
	0.1302	0.7327	0.5661	0.9749	1	0.9209	0.6551	0.9739	0.8266	0.9791	0.746	0.8856		0.1111	0.6582	0.2515	0.8975	0.9448	0.9414	0.8325	0.6412	0.7508	0.9112	0.8083	0.8369		0.0936	0.3991	0.0923	0.6014	0.6936	0.3416	0.6181	0.0832	0.8594	0.4747	0.3465	0.3014
	0.4553	0.5731	0.8117	0.7325	0.7291	0.9847	0.1927	0.5498	0.8792	0.4062	0.9246	0.957		0.4655	0.2921	0.781	0.2504	0.328	0.5724	0.7319	0.2633	0.9229	0.8288	0.7544	0.3789		0.4892	0.126	0.4846	0.2579	0.4377	0.1967	0.0159	0.53	0.1512	0.3466	0.4484	0.3464
	0.9883	0.8548	0.8256	0.9701	0.6892	0.4271	0.898	0.8198	0.3653	0.6208	0.8695	0.4064		0.6258	0.6963	0.5819	0.8368	0.6882	0.2965	0.54	0.3111	0.425	0.171	0.348	0.2017		0.5841	0.265	0.9092	0.3675	0.8371	0.1679	0.5484	0.435	0.3754	0.3878	0.6233	0.2686
	0.9165	0.9949	0.8643	0.9901	0.7417	0.825	0.2509	0.8107	0.819	0.2554	0.9477	0.6189		0.7063	0.9208	0.443	0.3452	0.6209	0.7906	0.2022	0.3333	0.6198	0.0666	0.939	0.6484		0.2977	0.3793	0.5246	0.4791	0.3397	0.3529	0.0595	0.4229	0.4396	0.5074	0.3922	0.7226
	0.9704	0.832	0.9943	0.806	0.4155	0.9305	0.1976	0.9916	0.939	0.8064	1	0.8939		0.7452	0.5976	0.9634	0.2381	0.325	0.8666	0.7553	0.6183	0.8607	0.6703	0.6274	0.4317		0.6093	0.5025	0.5531	0.7138	0.429	0.7127	0.3768	0.6928	0.8605	0.1475	0.1349	0.5538
	0.9959	0.8905	0.9333	0.8045	0.9037	0.9898	0.8865	0.6237	0.6393	0.0296	0.9402	0.9096		0.5703	0.3635	0.5671	0.3821	0.7814	0.9536	0.9158	0.5048	0.5419	0.394	0.8331	0.8064		0.5642	0.2156	0.1841	0.4204	0.3995	0.2485	0.2949	0.5814	0.3169	0.0144	0.6326	0.5307
	0.9914	0.8332	0.9899	0.9904	0.9519	0.9587	0.0846	0.9651	0.6475	0.6015	0.9143	0.8547		0.1769	0.8934	0.6862	0.8692	0.6729	0.6765	0.1248	0.8078	0.6314	0.7698	0.9423	0.9409		0.7533	0.7183	0.606	0.8738	0.6242	0.6447	0.1957	0.6951	0.3822	0.3623	0.537	0.3607
	0.7684	0.9774	0.739	0.7356	0.9931	0.9423	0.5997	0.8655	0.7544	0.373	0.6626	0.665		0.3041	0.9744	0.3681	0.5144	0.6595	0.9569	0.2557	0.328	0.2321	0.6813	0.5833	0.7251		0.2674	0.3293	0.7883	0.7397	0.3563	0.3302	0.4291	0.8008	0.5708	0.1424	0.8099	0.1412
	0.9606	0.9932	0.0067	0.934	0.2025	0.9975	0.7896	0.9836	0.9198	0.841	1	0.6936		0.5871	0.8113	0.5553	0.4296	0.184	0.889	0.5093	0.715	0.6462	0.4559	0.9569	0.441		0.6973	0.6809	0.1152	0.6142	0.0751	0.6442	0.3102	0.776	0.1789	0.2857	0.7106	0.5333
	0.7105	0.9656	0.2294	0.9177	0.9421	0.9718	0.9945	0.8911	0.7773	0.9846	0.9766	0.9602		0.7063	0.9059	0.51	0.7834	0.6828	0.882	0.8453	0.4549	0.1853	0.8977	0.6553	0.6961		0.5616	0.5917	0.1469	0.5631	0.7797	0.2491	0.4881	0.7071	0.2304	0.2972	0.516	0.3847
	1	0.6571	0.9965	0.8944	0.4262	0.9974	0.1724	0.994	0.2366	0.5454	0.9767	0.9393		0.9024	0.8731	0.6046	0.7889	0.4038	0.9339	0.2645	0.5224	0.0622	0.7523	0.877	0.8519		0.2533	0.7885	0.7415	0.4794	0.3511	0.5926	0.2148	0.3382	0.1475	0.1541	0.5843	0.2512
	0.7379	0.9897	0.9569	0.9743	0.8486	0.9388	0.9132	0.828	0.1087	0.5451	0.9121	0.8347		0.924	0.9211	0.9673	0.7267	0.61	0.921	0.7299	0.6899	0.1194	0.6516	0.0815	0.6463		0.1674	0.2275	0.9271	0.6074	0.3589	0.5437	0.1349	0.4549	0.0933	0.5667	0.1224	0.2455
	0.9967	0.8379	0.3885	0.835	0.8537	0.9669	0.9863	0.6589	0.9962	0.6298	0.7683	0.9968		0.7218	0.9398	0.1967	0.3524	0.6764	0.7407	0.8967	0.6043	0.869	0.5958	0.4625	0.9562		0.8285	0.7166	0.2273	0.25	0.472	0.8883	0.3807	0.2844	0.5547	0.4228	0.4287	0.4561
	0.9951	0.8229	0.9657	0.9292	0.8415	0.9272	0.1215	0.9696	1	0.4989	0.9512	0.7435		0.768	0.5581	0.5894	0.5761	0.9729	0.6184	0.3415	0.8483	0.9683	0.778	0.8844	0.3326		0.8317	0.1134	0.7795	0.2436	0.2009	0.606	0.1427	0.5838	0.6838	0.611	0.6082	0.3431
	0.8914	0.9209	0.5833	0.7799	0.9846	0.7611	0.8562	0.6313	0.9319	1	0.2442	0.9035		0.6081	0.5738	0.5016	0.6229	0.8386	0.375	0.5237	0.9785	0.8335	0.9978	0.1252	0.4071		0.8109	0.6274	0.8893	0.4475	0.1044	0.3051	0.3891	0.4633	0.5794	0.1839	0.1061	0.2891
	0.685	0.9144	0.2264	0.745	0.0596	0.819	0.9452	0.9398	0.9279	0.5562	0.2139	0.8747		0.5891	0.9671	0.732	0.8832	0.0596	0.7934	0.2754	0.8433	0.6791	0.718	0.5015	0.9174		0.328	0.6308	0.4317	0.6283	0.2387	0.5253	0.4579	0.9165	0.6571	0.3334	0.2999	0.263
	0.9967	0.99	0.1531	0.8468	0.154	0.2226	0.6833	0.0101	0.9074	0.688	0.9046	0.7226		0.9371	0.8805	0.4351	0.8831	0.5365	0.1432	0.5378	0.0101	0.586	0.9584	0.4341	0.5809		0.4807	0.3274	0.2479	0.7057	0.2137	0.28	0.7349	0.0065	0.289	0.7174	0.2792	0.4205
	0.9638	0.9566	0.412	0.9088	0.9672	0.9519	0.8814	0.7273	0.8109	0.5744	0.4556	0.7964		0.8436	0.2675	0.3166	0.2999	0.8256	0.9642	0.5931	0.5944	0.6837	0.5572	0.1874	0.2771		0.6124	0.5865	0.2985	0.5314	0.4655	0.6155	0.5394	0.4323	0.6686	0.4948	0.4715	0.3078
	0.8147	0.8115	0.7636	0.9934	0.7584	0.5484	0.9966	0.8292	0.9667	0.9932	0.899	0.6823		0.8255	0.587	0.5406	0.6189	0.2377	0.6776	0.7447	0.5725	0.8558	0.7156	0.8755	0.54		0.2374	0.3659	0.8106	0.8227	0.4014	0.3358	0.5859	0.3655	0.37	0.465	0.7863	0.5112
	1	0.9062	0.6283	0.6722	0.6048	0.5132	0.9966	0.7777	0.9447	0.8957	0.0755	0.5506		0.3273	0.5905	0.4401	0.4783	0.5005	0.1656	0.8958	0.7673	0.3843	0.8745	0.0619	0.5453		0.1038	0.356	0.5917	0.5073	0.5736	0.7191	0.2802	0.6709	0.7297	0.3424	0.071	0.3789
	0.3405	0.9204	0.0313	1	1	0.1909	1	0.7093	0.8051	0.5396	0.9623	0.8259		0.0396	0.9038	0.0762	0.4723	0.8386	0.5428	0.9776	0.5258	0.5293	0.1415	0.79	0.4191		0.6552	0.4741	0.0783	0.5394	0.0187	0.5372	0.2341	0.4606	0.3086	0.4951	0.3633	0.0462
	0.9638	0.8082	0.9564	0.8781	0.824	0.0123	0.9311	0.8974	0.7414	0.4973	0.2954	0.6813		0.985	0.6921	0.5757	0.8583	0.5684	0.6082	0.5652	0.3879	0.3573	0.4247	0.2866	0.4448		0.7906	0.3992	0.2162	0.4598	0.3369	0.2476	0.4979	0.7861	0.3417	0.5531	0.0491	0.632
	0.2078	0.6893	0.9918	0.9318	0.8186	0.6546	0.8965	0.4103	0.9098	0.8472	0.6952	0.8225		0.1446	0.629	0.9839	0.941	0.7054	0.2603	0.424	0.2945	0.2557	0.8186	0.2442	0.5677		0.1657	0.2765	0.89	0.573	0.2463	0.1381	0.3525	0.1686	0.2194	0.0929	0.3976	0.18
	0.9833	1	0.7047	0.521	0.2564	0.9397	0.7938	0.9449	0.8855	0.3417	0.6432	0.9936		0.9868	0.9596	0.9158	0.6514	0.0371	0.184	0.3808	0.4736	0.2855	0.2338	0.762	0.855		0.3089	0.345	0.6222	0.6365	0.048	0.5933	0.5225	0.495	0.1501	0.2066	0.5866	0.7975
	0.3956	0.9824	0.9545	0.0423	0.1282	0.9956	0.9644	0.9795	0.9519	0.5257	0.3308	0.9184		0.4412	0.8239	0.9055	0.3029	0.1277	0.7464	0.9521	0.6537	0.9716	0.6761	0.1402	0.7121		0.3343	0.7011	0.5695	0.2543	0.02	0.6331	0.5932	0.6178	0.4066	0.3583	0.2676	0.4675
	0.9769	0.85	0.4536	0.5872	0.7978	0.8597	0.9132	0.7701	0.9207	0.7814	0.0988	0.9573		0.7158	0.6815	0.4763	0.3505	0.1401	0.7151	0.6255	0.4644	0.8242	0.2787	0.3269	0.4893		0.7288	0.8073	0.4968	0.4684	0.1402	0.5859	0.5253	0.2532	0.829	0.3586	0.0575	0.7969
	0.9111	0.9708	0.8892	0.4178	0.3372	0.6192	0.9746	0.9496	0.8207	0.9591	0.7855	0.8708		0.9458	0.6597	0.6658	0.3219	0.3308	0.8933	0.9277	0.7116	0.8902	0.9409	0.1246	0.9115		0.5437	0.6742	0.7685	0.2053	0.2686	0.7193	0.5783	0.763	0.7136	0.1607	0.0531	0.3992
	1	0.9734	0.9659	0.6652	0.7941	0.9393	0.8466	0.9596	0.97	0.9639	0.8388	0.5972		0.9056	0.8137	0.7428	0.9333	0.5246	0.7716	0.4208	0.8647	0.8389	0.7899	0.7743	0.5674		0.7318	0.6628	0.5946	0.6315	0.4541	0.5484	0.4057	0.5708	0.8379	0.4629	0.4679	0.3322
	0.8806	0.9334	0.9934	0.9938	0.9965	0.9967	0.8537	1	0.9321	0.8774	0.4484	0.979		0.0643	0.8655	0.8378	0.8189	0.9673	0.9223	0.5094	0.4992	0.923	0.7523	0.4804	0.3566		0.1778	0.1719	0.8161	0.8268	0.3881	0.5724	0.5132	0.4126	0.754	0.4283	0.6474	0.3262
	0.7206	0.9449	1	0.2513	0.9761	0.7461	0.7093	0.8828	0.9359	1	0.1793	0.9073		0.7985	0.4845	0.8473	0.1316	0.6086	0.251	0.6639	0.8903	0.4626	0.9704	0.6076	0.7735		0.652	0.6864	0.8083	0.4933	0.3469	0.6115	0.5254	0.2578	0.7668	0.4376	0.61	0.11
	0.8277	0.5075	0.8528	0.9234	0.2854	1	0.9027	0.7824	0.713	0.9853	0.9941	0.77		0.2594	0.4966	0.9275	0.8226	0.2821	0.8622	0.818	0.3915	0.5741	0.9246	0.9652	0.8036		0.5094	0.5642	0.5116	0.7839	0.3651	0.7111	0.7583	0.2954	0.2577	0.7318	0.1427	0.6736
	0.9849	0.9843	0.7829	0.374	0.3156	1	0.965	0.8633	0.9052	0.9501	0.0149	0.8309		0.8491	0.9585	0.4512	0.3817	0.3883	0.8972	0.8726	0.3822	0.7109	0.7842	0.4674	0.6104		0.4001	0.4381	0.6912	0.2493	0.2816	0.0842	0.4405	0.4067	0.5239	0.5427	0.3591	0.3633
	0.9899	0.3306	0.9556	0.918	0.305	0.9198	0.9931	1	1	0.9976	0.3996	0.9012		0.8665	0.2464	0.8205	0.721	0.1882	0.8062	0.8305	0.7415	0.9524	0.8303	0.962	0.7078		0.5264	0.0584	0.4901	0.6907	0.56	0.6815	0.4031	0.6234	0.8543	0.5357	0.363	0.4721
	0.9945	0.9963	0.9433	0.9645	0.4768	0.8639	1	0.8594	0.981	0.9305	0.757	0.977		0.8685	0.8672	0.9447	0.8787	0.233	0.264	0.8888	0.3615	0.1743	0.8386	0.5941	0.6596		0.3013	0.4168	0.6039	0.5224	0.574	0.3256	0.2482	0.1492	0.3584	0.5743	0.4981	0.6944
	0.9489	0.8371	0.8667	0.9866	0.6686	0.7967	1	0.93	0.8116	0.9269	0.7394	0.8735		0.8465	0.9316	0.7659	0.5967	0.9326	0.8502	0.9655	0.5935	0.6674	0.9485	0.7521	0.7591		0.6614	0.5458	0.7226	0.7402	0.4655	0.6745	0.5044	0.356	0.3003	0.6039	0.3035	0.6011
	0.9894	0.8769	0.7009	0.3312	1	0.6535	0.98	0.8551	0.8032	0.8681	0.9803	0.9695		0.9437	0.5508	0.8409	0.4483	0.9055	0.6809	0.8255	0.6714	0.832	0.2949	0.8971	0.7287		0.6878	0.618	0.4071	0.2738	0.6212	0.2136	0.513	0.8789	0.6674	0.1004	0.2493	0.2041
	0.7439	0.9017	0.993	0.5931	0.4164	0.9268	0.9005	0.745	0.2843	1	0.3489	0.3847		0.3798	0.4712	0.9733	0.2306	0.056	0.8257	0.697	0.6019	0.6118	0.1423	0.4066	0.2394		0.6856	0.6746	0.8251	0.4807	0.3199	0.6522	0.4063	0.2358	0.2211	0.0231	0.1648	0.1987
	0.448	0.8026	0.8387	1	0.9964	0.8359	0.9134	0.9112	0.8808	0.9139	0.3982	0.8634		0.2518	0.1837	0.632	0.898	0.6415	0.7619	0.7829	0.6998	0.8703	0.6146	0.7049	0.5784		0.5174	0.1358	0.5296	0.3768	0.7624	0.291	0.2358	0.6953	0.6485	0.8103	0.1032	0.0891
	0.9552	0.5971	0.9907	0.9746	0.7246	0.9897	0.8362	0.9632	0.8731	0.9859	0.7872	0.4754		0.7804	0.7487	0.812	0.5639	0.6836	0.9671	0.3968	0.9712	0.9268	0.8685	0.2597	0.7318		0.7448	0.2477	0.6424	0.8362	0.2341	0.2625	0.7414	0.4832	0.1293	0.8411	0.2538	0.153
	0.9503	0.8607	0.8801	0.9523	1	0.913	0.5793	0.9886	1	0.866	0.3254	0.7918		0.7409	0.1257	0.8608	0.8481	0.9844	0.4991	0.3032	0.7534	0.9732	0.2861	0.3668	0.7493		0.27	0.3912	0.4135	0.8718	0.9146	0.2765	0.246	0.6413	0.064	0.1829	0.4179	0.4119
	0.9744	0.9112	0.9966	0.958	0.9468	0.7916	0.0904	0.6137	0.6716	0.8044	1	0.4476		0.9914	0.2409	0.8642	0.406	0.6299	0.8934	0.017	0.0375	0.9239	0.64	0.8849	0.842		0.6195	0.3387	0.0773	0.6264	0.7682	0.169	0.1306	0.0103	0.1496	0.7417	0.5127	0.4332
	0.1501	0.7973	0.7697	0.9785	0.5842	0.8824	0.4898	0.6004	0.3986	0.7543	0.9591	0.2616		0.5364	0.7283	0.7434	0.7284	0.5727	0.9454	0.7549	0.478	0.4989	0.4101	0.9062	0.5916		0.3535	0.5015	0.3397	0.6379	0.7779	0.6393	0.3152	0.4195	0.2785	0.1359	0.6088	0.6474
	0.9774	0.7171	0.9347	0.8113	0.3253	0.9073	0.6731	0.5232	0.7106	0.9661	0.9857	0.2436		0.6036	0.5472	0.8555	0.2381	0.6194	0.7798	0.3564	0.6206	0.784	0.9147	0.7449	0.5682		0.5988	0.6199	0.5425	0.2562	0.5088	0.276	0.168	0.3612	0.5021	0.2603	0.7682	0.1953
	0.3664	0.5946	0.9407	0.474	0.1211	0.2368	0.8098	0.8376	0.8811	0.9801	0.7422	0.3575		0.8199	0.3907	0.6223	0.2292	0.2648	0.0275	0.7544	0.5836	0.4324	0.8633	0.9254	0.6985		0.2295	0.2833	0.6604	0.2596	0.1239	0.1612	0.7199	0.3901	0.4709	0.5259	0.7236	0.2847
	0.9146	0.5007	0.9204	0.895	0.9305	0.9302	0.9959	0.934	0.1049	0.9872	0.9875	1		0.9391	0.2945	0.7205	0.62	0.8809	0.4081	0.9542	0.9447	0.1785	0.225	0.9043	0.7443		0.7953	0.4382	0.5326	0.8469	0.4753	0.5498	0.5012	0.3515	0.3435	0.0685	0.5306	0.0918
	0.8425	0.78	0.9732	1	0.6993	0.7701	0.9833	0.2475	0.3436	0.8094	0.2956	0.7107		0.5223	0.336	0.7067	0.5882	0.4932	0.5552	0.8736	0.7892	0.7799	0.8747	0.1819	0.2137		0.6373	0.6222	0.1068	0.7057	0.5151	0.3007	0.255	0.3684	0.2578	0.5409	0.1487	0.1657
	0.991	0.9219	0.9829	0.8264	0.7137	0.5992	0.98	0.9081	0.7006	0.8756	0.3927	0.4059		0.9141	0.9705	0.9753	0.329	0.7209	0.4293	0.7813	0.7559	0.658	0.7647	0.89	0.6285		0.2562	0.9837	0.8128	0.4239	0.5088	0.499	0.7052	0.1239	0.6139	0.5275	0.4584	0.48
	0.9929	0.3033	0.9984	0.9135	0.8579	0.2913	0.7288	0.9672	0.4221	0.9109	0.9915	0.4309		0.9636	0.405	0.9662	0.7622	0.867	0.1097	0.4817	0.0092	0.8794	0.9051	0.9343	0.1942		0.518	0.4322	0.6076	0.2998	0.5227	0.1942	0.6403	0.082	0.1334	0.063	0.8361	0.0353
	0.8932	0.7648	0.9728	0.904	0.7977	0.9372	0.7886	0.994	0.6554	0.813	0.8828	0.8085		0.8886	0.683	0.896	0.3499	0.6844	0.5736	0.6857	0.9496	0.4536	0.6952	0.6252	0.5354		0.6061	0.7552	0.8985	0.46	0.3555	0.4656	0.3531	0.5023	0.6629	0.4849	0.3663	0.3926
	0.9294	0.6339	0.9529	0.8045	0.8217	0.2921	0.8179	0.9162	0.9966	0.7554	0.9613	0.9806		0.6346	0.9099	0.887	0.7534	0.7297	0.3719	0.7661	0.7968	0.8593	0.243	0.8688	0.8114		0.8857	0.6409	0.6008	0.6939	0.388	0.4112	0.6883	0.5006	0.5114	0.4652	0.1471	0.2173
	0.3147	0.859	0.9369	0.8127	0.9712	0.3531	1	0.9896	0.9349	0.8077	0.7135	0.1563		0.7541	0.8965	0.4446	0.8989	0.7443	0.3234	0.6227	0.7382	0.4693	0.1855	0.7233	0.5216		0.1588	0.4905	0.5334	0.5678	0.6332	0.141	0.0676	0.2725	0.3311	0.1745	0.2676	0.0924
	0.9955	0.8725	0.9955	0.8845	0.8068	0.3297	0.9609	0.9804	0.9986	0.8966	0.9226	0.6981		0.8552	0.4588	0.9196	0.8867	0.8259	0.251	0.9578	0.552	0.9733	0.6103	0.8052	0.0668		0.0784	0.3102	0.8547	0.829	0.4049	0.3579	0.5599	0.5261	0.1179	0.2444	0.6415	0.0312
	0.9932	0.983	0.8961	0.6327	0.968	0.9799	0.9141	0.2814	0.9178	0.8883	0.9123	0.8753		0.9048	0.1771	0.8471	0.114	0.5835	0.5621	0.7818	0.3104	0.4061	0.4482	0.5853	0.6756		0.4947	0.1369	0.5609	0.2304	0.5916	0.3615	0.2146	0.2945	0.4321	0.2962	0.5293	0.3266
	0.9967	0.9925	0.9751	0.6688	0.9924	0.7237	0.9407	0.0295	0.6372	0.1823	0.6398	0.604		0.8582	0.9541	0.8119	0.6896	0.9528	0.595	0.8611	0.0098	0.4881	0.1459	0.6461	0.8124		0.6184	0.3123	0.6296	0.4448	0.6291	0.7087	0.3619	0.0204	0.4301	0.1205	0.7284	0.3673
	0.7143	0.5473	0.5726	0.5368	0.6141	0.1401	0.9419	0.548	0.8885	0.2569	0.2854	0.9654		0.6358	0.4411	0.4544	0.7672	0.0097	0.1344	0.629	0.2403	0.8905	0.142	0.9111	0.7463		0.2314	0.1476	0.2287	0.4469	0.0882	0.1907	0.1314	0.3063	0.6146	0.202	0.64	0.9326
	0.6969	0.8053	0.2224	0.9902	0.9835	0.9937	0.9729	0.9955	1	0.8341	0.7436	0.8189		0.8229	0.961	0.232	0.7624	0.8866	0.7642	0.5368	0.8001	0.8451	0.3847	0.4625	0.6693		0.6096	0.2355	0.4665	0.7903	0.6362	0.7423	0.1479	0.2524	0.3938	0.3627	0.4343	0.2335
	0.6818	0.4083	0.04	0.9901	0.1785	0.6226	0.9932	0.99	0.9302	0.6098	0.8677	0.8105		0.5905	0.7688	0.0472	0.8995	0.086	0.4314	0.6528	0.9724	0.7554	0.5196	0.6835	0.7355		0.5614	0.2275	0.0819	0.6584	0.0878	0.3266	0.5445	0.5222	0.3299	0.3896	0.4599	0.4709
	0.658	0.7833	0.8497	0.9679	0.9834	0.9314	0.8575	0.9839	0.5588	0.9518	0.9208	0.9986		0.7038	0.5772	0.5637	0.8236	0.7425	0.6369	0.6962	0.6098	0.344	0.3927	0.8346	0.7925		0.4778	0.4895	0.7387	0.0556	0.1522	0.3539	0.4857	0.1373	0.6551	0.7165	0.2512	0.0983
	0.9179	0.9622	0.7822	0.3485	0.3904	0.6949	0.9223	0.705	0.7439	1	0.6885	0.8086		0.7506	0.5855	0.7335	0.6326	0.5859	0.3178	0.8634	0.8119	0.5779	0.9302	0.8432	0.6653		0.4108	0.7569	0.5852	0.7294	0.7392	0.278	0.5395	0.6984	0.1178	0.5663	0.5862	0.4284
	0.992	0.3892	0.9589	0.6995	0.2974	0.9377	0.9435	0.9892	0.0138	0.3306	0.8374	0.9691		0.7014	0.5506	0.6752	0.9674	0.8183	0.8511	0.8963	0.8342	0.0224	0.1202	0.8181	0.8752		0.3738	0.7288	0.519	0.4941	0.4968	0.6606	0.5834	0.3672	0.0079	0.1294	0.4331	0.5265
	0.9737	0.8735	0.8446	0.9545	0.3628	0.0855	1	0.4879	0.8545	0.534	0.5141	0.9067		0.9034	0.2565	0.8113	0.9149	0.6596	0.0336	0.7847	0.6273	0.0112	0.5905	0.3231	0.9485		0.4178	0.3352	0.5431	0.5949	0.4538	0.081	0.5225	0.6465	0.0184	0.4273	0.4606	0.7814
	0.9667	0.756	0.9839	1	0.7489	0.741	0.4146	0.936	0.9835	0.6835	0.984	0.9202		0.862	0.6965	0.9326	0.7341	0.1936	0.8234	0.3668	0.8528	0.1884	0.3543	0.9773	0.385		0.3599	0.8572	0.7842	0.5838	0.2483	0.2937	0.1442	0.3555	0.0219	0.16	0.5859	0.4886
	0.751	0.8769	0.9686	0.9968	0.3892	0.92	0.9879	0.9836	0.9961	0.6705	0.8571	0.947		0.9274	0.1963	0.8126	0.9031	0.2951	0.8239	0.9466	0.9752	0.8396	0.4259	0.5165	0.8252		0.4184	0.4385	0.3431	0.3858	0.1857	0.6262	0.5236	0.3468	0.5482	0.4515	0.5114	0.5968
	0.9294	0.4634	1	0.9002	0.7639	0.4583	0.9945	0.7907	0.9617	0.5859	0.919	0.963		0.9169	0.9008	0.96	0.7352	0.1411	0.3649	0.5197	0.39	0.3067	0.3852	0.8659	0.7178		0.7724	0.6393	0.0899	0.5098	0.1766	0.1817	0.2095	0.6191	0.1428	0.7263	0.5244	0.6418
		0.9239	0.9577	0.3224	0.0163	0.6206	0.257	0.4064	0.7325	0.9559	0.8591	0.7285			0.8721	0.9358	0.0725	0.4	0.6114	0.9347	0.3633	0.476	0.6924	0.6865	0.7784			0.5297	0.448	0.2105	0.0105	0.6594	0.3654	0.5003	0.4587	0.2559	0.5672	0.4208
		0.6526	0.6274	0.3061	0.3916	0.78	0.9828	0.6445	0.8273	0.4302	0.4284	0.9899			0.7064	0.585	0.6405	0.7329	0.8163	0.6755	0.7065	0.9191	0.8045	0.2934	0.7398			0.2353	0.3504	0.6404	0.2566	0.6758	0.5404	0.5706	0.4723	0.2711	0.0351	0.6161
		0.9939	0.8065	0.9693	0.3429	0.9804	0.0948	0.8113	0.8782	0.9439	0.9348	0.5495			0.7515	0.6661	0.8969	0.362	0.9048	0.506	0.544	0.7293	0.9066	0.8123	0.3875			0.83	0.5057	0.5087	0.5138	0.6606	0.1712	0.1058	0.4655	0.3856	0.5818	0.2742
		0.8675	0.5164	0.1756	0.9801	0.9662	0.4913	0.968	0.8932	0.656	0.8232	0.8675			0.4449	0.2222	0.8838	0.9088	0.3024	0.8996	0.8067	0.408	0.7616	0.557	0.3338			0.4826	0.4803	0.497	0.7244	0.5077	0.1921	0.5445	0.7546	0.5361	0.5952	0.5349
		0.9762	0.7269	0.909	0.9242	0.984	0.7931	0.991	0.9541	0.7597	0.9523	0.813			0.9321	0.8338	0.8548	0.8722	0.4356	0.6067	0.6846	0.3973	0.0775	0.9028	0.4852			0.6184	0.5922	0.5288	0.3738	0.3478	0.258	0.5668	0.2897	0.2054	0.5504	0.782
		1	0.6501	0.7879	0.9909	0.3417	0.5448	0.6353	0.7549	0.8796	0.8537	0.9718			0.8028	0.8639	0.7863	0.8657	0.2278	0.493	0.7166	0.8777	0.9147	0.4308	0.7522			0.9488	0.439	0.3814	0.6697	0.4158	0.2981	0.6057	0.5974	0.1175	0.6105	0.4776
		0.8839	0.5165	0.9737	0.4207	0.8645	0.9619	1	0.2728	0.0398	0.9554	0.2653			0.2891	0.3168	0.7594	0.3839	0.6148	0.9496	0.7336	0.0819	0.7659	0.8116	0.3836			0.7079	0.3293	0.6284	0.1457	0.4593	0.6141	0.6665	0.02	0.6438	0.5769	0.4859
		0.9906	1	0.3861	0.9005	0.9282	0.7625	0.8872	0.8313	0.8512	0.8197	1			0.9289	0.8967	0.4513	0.8626	0.7431	0.428	0.5149	0.2532	0.7214	0.7059	0.7404			0.3301	0.7291	0.329	0.6326	0.8763	0.4911	0.1262	0.819	0.4152	0.8234	0.2649
		0.4116	0.8106	0.9108	0.9835	0.9871	0.4144	0.811	0.6941	0.6205	0.8963	0.9201			0.0955	0.6829	0.829	0.7578	0.7159	0.8695	0.5809	0.0916	0.3844	0.4761	0.3549			0.3952	0.9409	0.7419	0.4172	0.8439	0.3801	0.0736	0.2786	0.6616	0.2591	0.6131
		0.8389	0.0298	0.9638	0.6549	0.9596	0.8454	0.9233	0.9979	0.6947	0.8605	0.6468			0.7925	0.0429	0.8847	0.9229	0.863	0.5151	0.9027	0.369	0.2552	0.4156	0.4535			0.2916	0.0305	0.554	0.6321	0.3253	0.559	0.5839	0.619	0.0832	0.5163	0.1245
		0.9934	0.958	0.6068	0.8273	0.5823	0.8807	0.914	0.9525	0.7355	0.9383	0.9926			0.8186	0.5255	0.5917	0.8001	0.5119	0.3444	0.8886	0.9609	0.2414	0.8772	0.9127			0.6074	0.5362	0.4361	0.4212	0.4233	0.3017	0.559	0.1325	0.2485	0.7451	0.4336
		0.4815	0.96	0.678	0.6615	0.9032	0.8509	0.981	0.9649	0.6292	0.9965	0.9824			0.8212	0.9528	0.8836	0.2028	0.7447	0.6506	0.7913	0.8538	0.842	0.4399	0.9467			0.3152	0.5513	0.5982	0.2921	0.7034	0.2915	0.4377	0.4673	0.7861	0.5139	0.3955
		0.6621	0.8899	0.9499	0.5131	0.9211	0.5283	0.9236	0.9408	0.7456	0.7255	0.7294			0.9403	0.8388	0.9223	0.2658	0.898	0.6132	0.2946	0.7745	0.7363	0.394	0.6377			0.6939	0.6426	0.2259	0.3686	0.4435	0.5175	0.3968	0.5367	0.1798	0.4364	0.1916
		0.8699	0.997	0.7897	0.0127	0.9942	0.43	0.9524	0.4967	0.6681	0.827	0.99			0.8194	0.8713	0.7448	0.0201	0.8677	0.4337	0.1278	0.2978	0.3656	0.4903	0.5099			0.6733	0.5265	0.5081	0.04	0.413	0.8167	0.1166	0.4072	0.3951	0.2501	0.3289
		0.3899	0.9977	0.5533	0.3763	0.9722	0.6684	0.9902	0.9622	0.7509	0.8137	0.889			0.6848	0.9302	0.4473	0.2465	0.9255	0.7075	0.9048	0.9361	0.7915	0.2487	0.648			0.7464	0.4928	0.5081	0.218	0.5172	0.1568	0.4254	0.2762	0.7869	0.1797	0.7208
		0.9802	0.7754	0.2278	0.3018	0.8212	0.7477	0.9766	0.9937	0.8093	0.916	0.7763			0.339	0.7745	0.2678	0.1724	0.711	0.6326	0.4381	0.9435	0.5177	0.6084	0.7842			0.5229	0.7096	0.2953	0.1327	0.5328	0.0818	0.2429	0.345	0.445	0.2853	0.2043
		0.974	0.9961	0.9358	0.9801	0.7726	0.3055	1	0.9866	0.8874	0.861	0.9966			0.4707	0.4366	0.7099	0.1763	0.7214	0.2102	0.5589	0.7278	0.8673	0.6304	0.7552			0.7628	0.6159	0.3791	0.5549	0.0972	0.47	0.3861	0.6006	0.4385	0.7357	0.5
		0.8817	0.993	0.643	0.9071	0.8879	0.4843	0.978	0.7739	0.2421	0.9911	0.8913			0.3401	0.8899	0.4671	0.82	0.6793	0.7323	0.8708	0.1496	0.3034	0.8993	0.9379			0.2511	0.4911	0.134	0.2539	0.4066	0.559	0.5541	0.0232	0.2142	0.7322	0.5242
		0.8495	0.9931	0.6255	0.4056	0.3494	0.8495	0.7279	0.2453	0.3834	1	0.6849			0.7218	0.5089	0.5648	0.2004	0.323	0.3922	0.5355	0.7133	0.5054	0.8409	0.8556			0.2679	0.1702	0.3069	0.3036	0.1357	0.2225	0.2853	0.1602	0.2043	0.7837	0.2117
		0.967	0.8043	0.802	0.085	0.4924	0.7323	0.9721	0.8217	0.6535	0.9877	0.9144			0.8601	0.7827	0.7987	0.1782	0.4964	0.4062	0.0999	0.5963	0.7322	0.7717	0.6452			0.4038	0.6295	0.5008	0.2927	0.331	0.1384	0.7879	0.4485	0.6188	0.4893	0.7961
		0.995	0.2319	0.9938	0.803	0.8619	0.8685	0.4879	0.7154	0.75	0.9678	0.2847			0.7538	0.0146	0.7523	0.4545	0.7484	0.968	0.2262	0.6482	0.2812	0.6572	0.2751			0.0929	0.8518	0.7829	0.6307	0.7864	0.3791	0.0794	0.0397	0.1803	0.403	0.1775
		0.9861	0.355	0.991	0.9225	0.9011	0.9921	0.5684	0.1653	0.3735	0.8154	0.1443			0.7698	0.1588	0.6935	0.7249	0.72	1	0.5267	0.3821	0.4395	0.6416	0.0889			0.7826	0.0004	0.6092	0.4843	0.6106	0.8545	0.2585	0.2112	0.4196	0.5805	0.0101
		0.9864	0.6048	0.8658	0.755	0.9548	0.7966	0.4294	0.611	0.4504	0.309	0.5936			0.6977	0.8621	0.4694	0.4305	0.8849	0.7314	0.129	0.3739	0.1301	0.4103	0.274			0.492	0.6603	0.6226	0.325	0.6284	0.3351	0.6887	0.5227	0.1906	0.2968	0.38
		0.7669	0.0393	0.9143	1	0.8336	0.983	0.9097	0.9195	0.4447	0.9841	0.9875			0.8622	0.1279	0.5556	0.8025	0.8637	0.909	0.4377	0.4173	0.2011	0.9403	0.4154			0.6393	0.721	0.5793	0.3282	0.3901	0.5407	0.077	0.3405	0.0846	0.3999	0.5175
		0.8074	0.0148	0.9616	0.8006	0.8246	0.9965	0.5689	0.9009	0.5081	0.9194	0.9207			0.9045	0.1225	0.8795	0.8868	0.9531	0.9623	0.4613	0.7901	0.7025	0.7158	0.1443			0.6646	0.3331	0.2588	0.6164	0.4879	0.4022	0.5001	0.4611	0.2847	0.2811	0.0874
		0.951	0.188	0.9091	0.9966	0.7886	0.9737	0.939	0.8659	0.316	0.6788	0.3838			0.7523	0.1861	0.128	0.2495	0.3341	0.8296	0.0662	0.7809	0.2133	0.3867	0.3472			0.5997	0.1929	0.1383	0.5774	0.3044	0.3571	0.5149	0.49	0.45	0.311	0.1804
		0.7353	0.9127	0.9717	0.2974	0.9939	0.6952	0.4382	0.9827	0.9964	0.9822	0.93			0.8173	0.2705	0.9824	0.6414	0.8925	0.3148	0.2464	0.8555	0.786	0.2919	0.9467			0.4578	0.7857	0.6913	0.3797	0.5033	0.5067	0.0721	0.5193	0.363	0.1347	0.0554
		0.9911	0.9469	0.7561	0.6504	0.9931	0.9006	0.4498	0.4372	0.8458	0.9286	0.5477			0.5532	0.9389	0.8083	0.6643	0.7693	0.246	0.4912	0.2008	0.8321	0.72	0.3094			0.592	0.6103	0.7901	0.1863	0.7627	0.6592	0.2998	0.1753	0.4948	0.4178	0.4066
		1	0.7809	0.9966	0.4508	0.9599	0.5604	0.8712	0.6106	0.4213	0.4683	0.9773			0.9217	0.941	0.533	0.2759	0.4743	0.7111	0.2728	0.6873	0.2194	0.3156	0.802			0.7412	0.2958	0.8091	0.1835	0.7797	0.6706	0.2442	0.5333	0.3129	0.0681	0.3421
		0.8421	0.9196	0.845	0.9398	0.9941	0.5851	0.8026	1	0.9844	0.9911	0.6395			0.318	0.875	0.9446	0.3073	0.9547	0.911	0.4744	0.7816	0.9729	0.1304	0.4871			0.5014	0.8239	0.1741	0.5397	0.8238	0.212	0.0448	0.7619	0.4892	0.4323	0.6626
		0.9745	0.8988	0.6467	0.9622	0.7682	0.0707	0.3368	0.1978	0.9648	0.4498	0.9872			0.8361	0.8966	0.1442	0.7956	0.7546	0.1917	0.5213	0.6375	0.9534	0.0767	0.684			0.7427	0.2835	0.194	0.5681	0.5426	0.0453	0.027	0.1615	0.7819	0.085	0.3384
		0.9648	0.907	0.2911	0.9938	0.9718	0.8888	0.822	0.8928	0.9516	0.8128	0.5954			0.8912	0.857	0.6578	0.3281	0.8082	0.7862	0.8169	0.8647	0.9537	0.578	0.75			0.8341	0.4283	0.5867	0.3994	0.7728	0.0159	0.251	0.5762	0.9176	0.6604	0.3716
		0.959	0.9828	0.774	0.6062	0.7218	0.8773	0.6724	0.9558	0.9904	0.3958	0.6628			0.687	0.8495	0.8784	0.8467	0.2088	0.8355	0.5464	0.5941	0.8569	0.3936	0.4377			0.6908	0.6135	0.6459	0.4461	0.258	0.5025	0.3558	0.7855	0.0124	0.2583	0.3851
		0.9935	0.921	0.9961	0.8746	0.4746	0.969	0.5698	0.9315	0.9905	0.8824	0.9965			0.763	0.6591	0.9044	0.5239	0.1537	0.8147	0.2936	0.7632	0.8625	0.6586	0.7822			0.4616	0.8579	0.6992	0.3592	0.5445	0.6136	0.1606	0.4214	0.234	0.4399	0.0828
		0.9829	0.9799	0.9676	0.9638	1	0.748	0.9061	0.9525	0.4397	0.9569	0.9481			0.9119	0.953	0.4438	0.9137	0.4916	0.8084	0.3207	0.9158	0.417	0.6942	0.8347			0.4066	0.7638	0.4902	0.4501	0.2569	0.1764	0.5553	0.4445	0.2889	0.699	0.5691
		0.9765	0.8771	0.6582	0.9755	0.1511	0.9846	0.3518	0.9714	0.7519	0.9895	0.2161			0.6471	0.8248	0.6613	0.8787	0.2665	0.593	0.3632	0.8373	0.4432	0.7876	0.132			0.6247	0.4941	0.7464	0.371	0.2343	0.8775	0.0776	0.3865	0.3736	0.7722	0.2389
		0.9495	0.993	0.9616	0.9069	0.6732	0.542	1	0.9852	0.9288	0.9585	0.9331			0.4408	0.689	0.9589	0.7796	0.7388	0.7574	0.9614	0.8324	0.9244	0.6995	0.1242			0.741	0.5605	0.5309	0.2114	0.412	0.3785	0.2209	0.3751	0.5279	0.7506	0.3382
		0.9445	1	0.9322	0.9936	0.9146	0.8604	0.33	0.4421	0.366	0.9902	0.9445			0.6813	0.9277	0.7237	0.983	0.8982	0.9328	0.6466	0.2318	0.1061	0.4907	0.6363			0.7723	0.3912	0.3111	0.8627	0.8453	0.2904	0.0935	0.2428	0.7368	0.7035	0.1853
		0.9823	0.7422	0.971	0.7672	0.3331	0.5923	0.8934	0.3915	0.8543	0.8777	0.8319			0.9146	0.8633	0.5468	0.0857	0.6231	0.4961	0.8167	0.4762	0.7908	0.4585	0.7718			0.3445	0.6675	0.3459	0.082	0.334	0.7022	0.1258	0.5125	0.848	0.6937	0.5293
		0.96	0.8084	0.492	0.8919	0.6882	0.8521	0.809	0.8552	1	0.9933	0.9606			0.8637	0.1873	0.193	0.2605	0.8967	0.9319	0.7426	0.7158	0.7914	0.9329	0.8226			0.6664	0.2258	0.4123	0.3588	0.7318	0.486	0.3489	0.712	0.3483	0.845	0.1584
		0.9785	0.9445	1	0.8965	0.3299	0.4451	0.98	0.9568	0.4451	0.9144	0.8589			0.8228	0.4815	0.5576	0.3357	0.6406	0.5694	0.5444	0.586	0.6235	0.5243	0.7972			0.7392	0.4903	0.4219	0.3357	0.6188	0.8233	0.4802	0.604	0.5576	0.5045	0.1606
		0.8837	0.9339	1	0.9041	1	0.379	0.8729	0.6521	0.9038	0.9907	0.9756			0.5278	0.8554	0.2429	0.779	0.4278	0.1455	0.7857	0.8308	0.7003	0.9041	0.6			0.7896	0.3482	0.2152	0.729	0.7403	0.3226	0.633	0.3498	0.6809	0.7803	0.028
		0.6353	0.9837	0.3432	0.9936	0.6304	0.1406	0.7742	0.858	0.7112	0.8929	0.5294			0.8921	0.9806	0.3876	0.9966	0.3371	0.1178	0.4832	0.3751	0.7488	0.79	0.64			0.5789	0.5551	0.8158	0.7122	0.3162	0.2228	0.5419	0.5029	0.4496	0.4537	0.7529
		0.6731	0.9006	0.901	0.8983	0.8974	0.1534	0.9602	0.8331	0.9702	0.9372	0.6938			0.716	0.8985	0.5383	0.8267	0.6328	0.1833	0.8223	0.9302	0.9082	0.8114	0.2411			0.4778	0.3753	0.5855	0.3647	0.4842	0.7228	0.4687	0.4305	0.4887	0.4049	0.0942
		0.9929	0.9523	0.0964	0.9963	0.7642	0.4506	0.8967	0.6093	0.9792	0.968	0.015			0.9194	0.8903	0.0682	0.341	0.6733	0.106	0.6001	0.6245	0.9842	0.9408	0.0062			0.458	0.4542	0.071	0.2512	0.4298	0.3909	0.4505	0.4251	0.2376	0.7393	0.2034
		0.9861	0.3388	0.962	0.9042	0.9579	0.5918	0.9112	0.8341	0.989	0.9588	0.7818			0.9928	0.246	0.8901	0.8929	0.8932	0.1585	0.7119	0.5181	0.7729	0.7076	0.501			0.625	0.5455	0.6062	0.6855	0.7862	0.2572	0.1892	0.4557	0.0107	0.9381	0.4287
		0.6059	0.2476	0.951	0.8378	0.6554	0.9854	0.969	0.9699	0.978	0.9267	0.1135			0.7946	0.909	0.8604	0.5999	0.5393	0.2936	0.5873	0.8204	0.7793	0.4415	0.1423			0.3538	0.3624	0.4626	0.2541	0.6194	0.271	0.6432	0.532	0.2079	0.6026	0.123
		0.9976	0.7786	0.8216	0.994	1	0.1826	0.9967	0.4825	0.7105	0.5632	0.9692			0.9664	0.3162	0.4618	0.9084	0.8951	0.2724	0.9964	0.6738	0.2425	0.3725	0.3694			0.6865	0.4166	0.4243	0.2977	0.9046	0.2007	0.4133	0.0328	0.4113	0.253	0.4573
		0.8401	0.5319	0.9898	0.9607	0.7775	0.2463	0.6319	0.8337	0.9705	0.8247	0.6303			0.9233	0.5173	0.9264	0.8543	0.0467	0.1068	0.2528	0.7202	0.4661	0.2256	0.3908			0.9063	0.5203	0.6828	0.4767	0.046	0.0794	0.1799	0.6646	0.5777	0.1878	0.1823
		0.6626	0.9816	0.8635	0.3872	0.9906	0.9678	1	0.8932	0.4925	0.8698	0.6824			0.483	0.7719	0.8058	0.8549	0.5172	0.1691	0.9775	0.9264	0.3016	0.338	0.6136			0.5803	0.6642	0.8018	0.5229	0.5021	0.7216	0.3101	0.3927	0.3767	0.4319	0.3631
		0.9181	0.3515	0.9967	0.9235	0.9838	0.3945	0.8171	0.9133	0.5893	0.6592	0.7413			0.9663	0.3014	0.8815	0.5802	0.8326	0.2388	0.7684	0.7831	0.7229	0.6049	0.1819			0.3188	0.4667	0.7412	0.3175	0.6042	0.3104	0.132	0.3811	0.3789	0.1698	0.2872
		0.9054	0.7852	0.7621	0.9487	0.9255	0.2487	0.8933	0.4723	0.9652	0.9646	0.6681			0.6408	0.3563	0.366	0.9786	0.1512	0.6911	0.8888	0.264	0.2112	0.4782	0.2479			0.057	0.7523	0.655	0.6101	0.3134	0.1236	0.4698	0.2931	0.3536	0.5075	0.4563
		0.9662	0.7917	1	0.1421	0.7055	0.9423	0.9845	0.6285	0.466	0.7368	0.9456			0.9696	0.6831	0.3223	0.0739	0.7599	0.6467	0.9338	0.4747	0.7118	0.3532	0.6574			0.576	0.4526	0.473	0.5074	0.5336	0.5954	0.2491	0.4417	0.0312	0.5456	0.6
		0.9778	0.0614	1	0.9382	0.9741	0.5214	0.991	1	0.8761	0.2886	0.643			0.9653	0.0628	0.9226	0.993	0.8242	0.6947	0.8384	0.8557	0.4876	0.5497	0.202			0.3653	0.0867	0.7444	0.3682	0.5402	0.7174	0.6886	0.2929	0.4797	0.3284	0.1733
		0.9056	0.4162	0.3651	0.9505	0.916	0.3556	0.9748	0.3076	0.568	0.9056	0.6755			0.8422	0.307	0.9809	0.9076	0.2915	0.3948	0.7518	0.2824	0.1309	0.6944	0.7019			0.4885	0.3206	0.5088	0.6032	0.3293	0.2506	0.5292	0.3468	0.2705	0.7688	0.4872
		0.5814	0.7817	0.839	0.987	0.5683	0.9966	0.4624	0.9627	0.7272	0.9103	0.6767			0.9538	0.8629	0.8381	0.9707	0.7794	0.8743	0.4055	0.4476	0.4933	0.4395	0.6601			0.4923	0.3078	0.3271	0.4869	0.5516	0.1274	0.5769	0.5131	0.9044	0.1883	0.5533
		0.4304	0.7359	0.6678	0.2231	0.9931	0.84	0.5783	0.3562	1	0.9368	0.9571			0.4409	0.8269	0.2464	0.5801	0.5055	0.9866	0.3285	0.5242	0.5426	0.2235	0.8396			0.2205	0.157	0.2061	0.5134	0.725	0.0442	0.3075	0.1461	0.1436	0.1784	0.1647
		0.3771	0.9142	1	0.011	0.9513	0.6244	0.9693	0.8666	0.6866	0.9535	0.8344			0.7441	0.8826	0.2873	0.2248	0.632	0.4956	0.749	0.7333	0.2192	0.9023	0.4633			0.6997	0.7594	0.0777	0.0146	0.4979	0.5373	0.6457	0.2987	0.1871	0.3871	0.5383
		0.9152	0.9965	0.6815	0.8554	1	0.8367	0.8467	0.8646	0.9753	0.9342	0.4605			0.9208	0.9204	0.3252	0.795	0.9337	0.5947	0.9289	0.6379	0.8022	0.8675	0.4173			0.7119	0.6599	0.2335	0.3473	0.0958	0.7947	0.2517	0.2947	0.725	0.3982	0.5105
		0.542	0.86	0.094	0.7534	0.166	0.378	0.9298	0.2627	0.6677	0.7466	0.6825			0.8894	0.9064	0.0936	0.9024	0.3486	0.2601	0.7003	0.2467	0.3032	0.5561	0.1499			0.3371	0.3732	0.1837	0.6058	0.1646	0.2482	0.1932	0.0806	0.1853	0.1266	0.0251
		0.7375	1	0.7034	0.9867	0.2175	0.9904	0.845	0.6665	0.5857	0.4398	0.964			0.9186	0.9802	0.6806	0.9391	0.2363	0.7349	0.577	0.7169	0.5521	0.7212	0.2327			0.73	0.2706	0.8551	0.7521	0.2682	0.9304	0.0047	0.4599	0.7673	0.4951	0.4313
		0.993	0.9832	0.3773	0.6898	0.2731	0.9418	0.9675	1	0.7675	0.7923	0.6846			0.8236	0.9687	0.2427	0.8548	0.3681	0.9932	0.6372	0.9038	0.5569	0.4916	0.6054			0.479	0.1707	0.1903	0.6001	0.558	0.7212	0.4226	0.5225	0.2409	0.7524	0.5422
		0.9499	0.9192	0.6418	0.992	0.0797	0.4697	0.8542	0.4883	1	0.8356	0.958			0.9132	0.4525	0.7911	0.8117	0.2856	0.3176	0.4374	0.5415	0.8778	0.7392	0.5965			0.8706	0.8448	0.491	0.0601	0.2051	0.5383	0.147	0.4171	0.3077	0.5222	0.537
		0.2903	0.4827	0.7616	0.9902	0.3184	0.9703	0.9148	0.6469	0.9611	0.9969	0.4208			0.5592	0.3991	0.2685	0.7217	0.668	0.9581	0.9593	0.6469	0.6835	0.9091	0.9869			0.1286	0.6797	0.2204	0.2503	0.4046	0.1664	0.7511	0.1622	0.6006	0.4705	0.4157
		0.9082	0.2124	0.9932	0.2469	0.8229	0.1311	0.7497	0.5158	0.876	0.983	0.3944			0.8892	0.3155	0.3305	0.3816	0.3798	0.0175	0.4066	0.299	0.6939	0.9853	0.7173			0.6841	0.1884	0.5387	0.2453	0.4191	0.1764	0.1184	0.4854	0.1488	0.2867	0.5777
		0.997	0.7917	0.8227	0.5298	0.7671	0.5287	0.3797	0.8342	0.9985	0.6254	0.6828			0.962	0.7022	0.2545	0.2002	0.2718	0.9672	0.384	0.5504	0.7854	0.3746	0.8294			0.3071	0.5895	0.2276	0.7222	0.0654	0.601	0.524	0.0489	0.3435	0.1669	0.7656
		0.6468	0.1256	0.3614	0.2269	0.6774	0.9381	0.7779	0.6488	0.9022	0.3725	0.4828			0.8981	0.5209	0.3114	0.1568	0.7375	0.8983	0.3681	0.5635	0.6042	0.2734	0.4744			0.7135	0.1678	0.5157	0.0977	0.1961	0.8519	0.2584	0.3221	0.2566	0.1133	0.0557
		0.7629	0.9961	0.4396	0.2424	1	0.7777	0.2891	0.9475	0.9633	0.6551	0.7506			0.8976	0.5074	0.1291	0.2403	0.8389	0.3923	0.2989	0.3812	0.6509	0.4413	0.7201			0.7151	0.0239	0.0192	0.2075	0.4172	0.2064	0.5571	0.3835	0.5207	0.1378	0.3964
		0.9781	0.6044	0.8556	0.8342	0.9894	0.8036	0.9128	0.7655	0.2699	0.8322	0.9283			0.7101	0.1367	0.6005	0.8945	0.9481	0.8479	0.8123	0.4656	0.1748	0.784	0.186			0.4496	0.2268	0.2159	0.6902	0.5887	0.344	0.376	0.5911	0.6048	0.3819	0.6308
		0.9785	0.4593	0.6554	0.198	0.9667	0.9314	0.684	0.9826	0.5186	0.9464	0.9962			0.6608	0.3684	0.4074	0.8857	0.7397	0.2626	0.1746	0.5878	0.5333	0.3103	0.5333			0.6256	0.3133	0.3658	0.6048	0.623	0.1628	0.4746	0.2609	0.359	0.2768	0.0811
		0.8795	0.8664	0.6545	0.33	0.397	0.9796	0.6858	0.9854	0.773	0.8842	0.9978			0.223	0.9309	0.4082	0.2921	0.7581	0.778	0.8025	0.5294	0.5971	0.8899	0.6324			0.6928	0.5506	0.339	0.1306	0.1775	0.5067	0.6667	0.6394	0.3865	0.6553	0.2436
		0.709	0.7787	0.925	1	0.451	0.8829	0.623	0.9305	0.6472	0.524	0.8867			0.7494	0.7575	0.7018	0.9359	0.9558	0.923	0.1968	0.7833	0.9261	0.3821	0.6492			0.4486	0.2486	0.7667	0.4502	0.5203	0.8713	0.1683	0.412	0.2527	0.8134	0.6886
		0.9167	0.6934	0.9044	0.3359	0.9715	0.935	0.9659	0.6895	0.8407	0.9872	0.9125			0.3172	0.8222	0.9013	0.3237	0.5984	0.262	0.5579	0.5035	0.1023	0.6837	0.9387			0.6327	0.4574	0.8187	0.1237	0.2652	0.5724	0.3162	0.4855	0.2881	0.4179	0.6837
		0.8448	0.2086	0.7881	0.8936	0.9199	0.8294	0.3536	0.2796	0.2107	0.9825	0.5983			0.423	0.3241	0.6853	0.8401	0.3673	0.8835	0.8638	0.7288	0.4089	0.8599	0.4995			0.2669	0.0418	0.4428	0.8388	0.1604	0.7716	0.6171	0.6642	0.374	0.6028	0.3212
		0.9982	0.2116	0.9632	0.9165	0.0436	0.7879	0.0782	0.3738	0.7778	0.2427	0.9024			0.9655	0.14	0.9185	0.3473	0.7441	0.7377	0.2321	0.5174	0.3442	0.3185	0.8049			0.6483	0.2544	0.7754	0.2726	0.0199	0.1078	0.168	0.5487	0.5598	0.091	0.8114
		0.8038	0.5196	0.8737	0.9894	0.8774	0.769	0.8272	0.717	0.9027	0.7779	0.1566			0.5833	0.1562	0.7758	0.9843	0.7873	0.6896	0.2557	0.6596	0.5722	0.2237	0.2864			0.0954	0.0232	0.8193	0.5824	0.443	0.1413	0.2472	0.3731	0.6339	0.2198	0.184
		0.9409	0.9419	0.6582	0.9813	0.9808	0.7784	0.8749	0.8751	1	0.896	0.4615			0.9767	0.8333	0.2794	0.557	0.2166	0.338	0.3286	0.752	0.3389	0.7056	0.7853			0.3739	0.4811	0.409	0.9592	0.7586	0.2281	0.0386	0.1706	0.5911	0.6034	0.4852
		0.7851	0.3112	0.5082	0.754	1	0.9607	0.1266	0.9843	0.8105	0.9968	0.9913			0.797	0.3046	0.324	0.5886	0.5737	0.6577	0.1455	0.9369	0.4304	0.3541	0.234			0.3948	0.7327	0.2978	0.5412	0.6082	0.9498	0.2008	0.2559	0.4886	0.3016	0.2191
		0.8827	1	0.5726	0.9647	0.8302	0.9645	0.5857	0.9617	0.9806	0.1493	0.7921			0.6484	0.7203	0.8445	0.7226	0.734	0.9688	0.3722	0.6292	0.9721	0.6238	0.3209			0.4677	0.5035	0.5799	0.1892	0.6118	0.6766	0.4009	0.4989	0.4061	0.3327	0.463
		0.9466	0.8114	0.9965	1	0.3705	0.965	0.8416	0.9812	0.9387	0.8828	0.9211			0.56	0.5923	0.888	0.8393	0.1827	0.7678	0.7784	0.8403	0.9449	0.9134	0.8695			0.3632	0.6067	0.2531	0.5275	0.3457	0.8153	0.7001	0.5031	0.2443	0.6495	0.2986
		0.8887	0.9611	0.9608	0.9383	0.7035	0.9721	0.6783	0.5587	0.8104	1	0.973			0.0355	0.5323	0.3963	0.6087	0.6767	0.1374	0.5596	0.1539	0.7135	0.957	0.9793			0.0363	0.6737	0.8854	0.7352	0.8287	0.4725	0.2666	0.328	0.1289	0.4224	0.8186
		0.0873	0.9914	0.96	0.9005	0.5881	0.58	0.3637	0.8695	0.8839	0.9866	0.0624			0.0773	0.5868	0.6746	0.6591	0.7131	0.5204	0.851	0.2219	0.8218	0.9229	0.2966			0.1661	0.428	0.7141	0.8141	0.4088	0.8243	0.1565	0.5589	0.5364	0.309	0.2629
		0.985	0.8553	0.9735	0.9201	0.8394	0.9693	0.5823	0.9361	0.8321	0.6931	0.9247			0.5354	0.8477	0.8534	0.7285	0.6897	0.8022	0.3205	0.1873	0.9452	0.8544	0.9077			0.1237	0.9027	0.2271	0.1726	0.092	0.6336	0.1431	0.3069	0.6939	0.6281	0.2898
		0.789	1	0.6003	0.6844	0.5304	0.6083	0.7561	0.9354	0.6619	0.4405	0.711			0.4034	0.848	0.9309	0.1688	0.2122	0.4292	0.5613	0.6601	0.7352	0.2328	0.6915			0.2955	0.7477	0.6446	0.0882	0.4693	0.4248	0.4878	0.3041	0.2158	0.3078	0.6888
		0.9391	0.8844	0.5342	0.9022	0.664	0.834	0.806	0.6611	0.9873	0.4378	0.8497			0.6	0.4273	0.6086	0.7758	0.9562	0.6342	0.6655	0.8151	0.7647	0.2159	0.8974			0.487	0.2953	0.2392	0.6534	0.5836	0.7732	0.4688	0.4011	0.2951	0.1989	0.3482
		0.5666	0.9768	0.8623	0.9426	0.9939	0.4202	1	0.8194	0.715	0.0153	0.3011			0.4504	0.9378	0.8598	0.1779	0.2584	0.3993	0.8986	0.7761	0.6897	0.6066	0.1925			0.4563	0.1366	0.2898	0.4241	0.3164	0.2683	0.4428	0.2061	0.2701	0.1853	0.1669
		0.8578	0.6041	0.9732	1	0.6108	0.986	0.4624	0.7139	0.4429	0.0646	0.5782			0.8654	0.2325	0.7973	0.9779	0.5234	0.8445	0.2515	0.5858	0.2452	0.8035	0.3775			0.7718	0.3019	0.5211	0.2627	0.3854	0.3803	0.3388	0.0355	0.2141	0.039	0.5155
		0.9859	0.9737	0.8178	0.9424	0.9133	0.4671	0.2977	0.8398	0.9669	0.8437	0.5256			0.9082	0.5185	0.3917	0.7395	0.9539	0.9145	0.1878	0.5423	0.9074	0.7882	0.5228			0.4399	0.2493	0.3324	0.5859	0.6465	0.7119	0.3351	0.4191	0.679	0.5214	0.4422
		0.9975	0.7973	0.5653	0.9389	0.9585	0.7339	0.945	0.9128	0.6891	0.9686	0.6199			0.8967	0.9021	0.9398	0.8808	0.4288	0.9616	0.9012	0.8274	0.3713	0.1197	0.1916			0.63	0.6244	0.7228	0.5122	0.3943	0.8018	0.3886	0.201	0.386	0.1309	0.4992
		0.4121	0.9863	0.1242	0.3883	0.8152	0.7101	0.4729	0.9556	0.2702	0.9442	0.7247			0.4639	0.6585	0.1993	0.3945	0.6578	0.9735	0.559	0.9182	0.1935	0.7955	0.4246			0.4929	0.5377	0.1209	0.6082	0.4393	0.7171	0.8239	0.3913	0.0082	0.097	0.2707
		0.2116	0.8355	0.8034	0.8542	0.9967	0.8511	0.7533	0.952	0.5227	1	0.5901			0.1969	0.8278	0.6817	0.7993	0.894	0.8902	0.8264	0.8942	0.6036	0.8102	0.5096			0.1146	0.5603	0.4033	0.3431	0.9268	0.5964	0.7495	0.5149	0.5103	0.4368	0.2326
		0.9903	1	0.7071	0.6287	0.9872	0.8268	0.6199	0.9338	0.9686	0.252	0.8035			0.7344	0.9167	0.4757	0.3086	0.9872	0.7071	0.7414	0.2585	0.8897	0.6761	0.7112			0.8698	0.2369	0.533	0.6529	0.707	0.7765	0.1543	0.2677	0.4788	0.2685	0.2343
		0.7965	0.9711	0.6165	0.5475	0.9009	0.7324	0.2521	0.4811	1	0.5539	0.0561			0.6912	0.8923	0.5398	0.2797	0.8698	0.6706	0.4923	0.8148	0.7837	0.5486	0.1146			0.6229	0.9317	0.3906	0.3126	0.3616	0.5847	0.4643	0.2862	0.5458	0.6951	0.045
		0.9987	0.9444	0.8253	0.6603	0.8239	0.5487	0.6348	0.9638	0.9329	0.3825	0.9674			0.8225	0.5795	0.4674	0.5872	0.7758	0.5504	0.4947	0.3857	0.9172	0.9098	0.5933			0.3075	0.6579	0.498	0.2896	0.7903	0.5586	0.5477	0.4247	0.5107	0.2443	0.2856
		0.2143	0.7611	0.5817	0.7172	0.9865	0.9285	0.8994	0.5122	0.8407	0.9726	0.8717			0.2049	0.6079	0.489	0.4276	0.9381	0.8439	0.9821	0.6815	0.4222	0.4929	0.8236			0.7007	0.3165	0.5111	0.2419	0.439	0.8373	0.1493	0.2538	0.6284	0.0347	0.1932
		0.8614	0.8929	1	0.9985	0.6725	0.7466	0.8203	0.6615	0.9297	0.7895	0.995			0.8281	0.6753	0.5954	0.9579	0.5257	0.6737	0.8209	0.7229	0.802	0.4611	0.7423			0.8735	0.8695	0.4656	0.8047	0.7385	0.3182	0.2558	0.3809	0.7207	0.4939	0.5596
		0.5134	0.9863	0.9195	0.766	0.7905	0.987	0.8563	0.839	0.9509	0.5486	0.8787			0.2261	0.5055	0.8027	0.4778	0.706	0.9422	0.327	0.5428	0.8669	0.6665	0.6453			0.6407	0.6086	0.6029	0.4285	0.4223	0.72	0.3137	0.4553	0.0985	0.7894	0.4266
		0.6986	0.99	0.5999	0.4552	0.82	0.5106	0.9822	0.9966	0.9736	0.819	0.9794			0.624	0.8623	0.1542	0.5873	0.6199	0.8983	0.8632	0.6052	0.9565	0.8694	0.9715			0.1956	0.5229	0.1874	0.6805	0.8912	0.6444	0.4457	0.28	0.3539	0.0663	0.0674
		0.0271	0.6841	0.9177	0.4956	0.8111	0.9125	0.1025	0.7837	0.9922	0.7611	0.8659			0.2994	0.541	0.7244	0.6651	0.5439	0.8458	0.0632	0.7134	0.9291	0.8218	0.6194			0.215	0.527	0.6701	0.0357	0.5333	0.2134	0.1709	0.3128	0.3097	0.7033	0.5733
		0.964	0.7274	0.8268	0.9232	0.976	0.9444	0.5839	0.9195	0.7145	0.9683	1			0.9647	0.4689	0.9539	0.3662	0.4175	0.9358	0.3877	0.5894	0.6771	0.8493	0.9724			0.7425	0.7198	0.7434	0.3695	0.6682	0.6765	0.452	0.5051	0.7216	0.1527	0.7527
			0.9313	0.7661	0.5596	0.9861	0.9054	0.9968	0.4103	0.9711	0.7065	0.967				0.7071	0.607	0.9334	0.5076	0.8181	0.73	0.4362	0.9696	0.5639	0.8082				0.6151	0.455	0.4684	0.7871	0.4991	0.5322	0.1746	0.6707	0.276	0.8846
			0.934	0.9292	0.3267	0.9969	0.9917	0.0577	0.7676	0.9129	0.7797	0.8621				0.7892	0.191	0.1292	0.8336	0.3454	0.0437	0.719	0.9122	0.5651	0.9078				0.2768	0.1955	0.1028	0.6862	0.6753	0.0408	0.7074	0.5473	0.2063	0.5835
			0.3378	0.7532	0.7319	0.8699	0.8102	0.4575	0.8975	0.1847	0.8718	0.8205				0.7096	0.9306	0.5653	0.72	0.3303	0.1387	0.5117	0.175	0.3109	0.5521				0.4609	0.2105	0.2424	0.4678	0.5065	0.3817	0.2579	0.1856	0.2406	0.5909
			0.5037	1	0.8914	0.9389	0.8622	0.5831	0.9901	1	0.4712	0.8664				0.8953	0.9858	0.5036	0.8047	0.3363	0.8492	0.3105	0.9594	0.8429	0.7481				0.6526	0.1593	0.0899	0.108	0.7801	0.2586	0.566	0.134	0.4807	0.3122
			0.9802	0.939	0.84	1	0.739	0.6122	0.8704	0.8602	0.8267	0.9554				0.8803	0.8414	0.8855	0.9119	0.3323	0.7373	0.3452	0.8522	0.6156	0.4135				0.8361	0.695	0.6986	0.9144	0.3732	0.4931	0.1544	0.4622	0.1087	0.4457
			0.7761	0.7986	0.6821	0.4907	1	0.9806	0.7623	0.7523	0.958	0.9747				0.666	0.2471	0.3866	0.2588	0.5208	0.6525	0.6499	0.7273	0.9223	0.5528				0.6002	0.2503	0.485	0.2445	0.5993	0.291	0.1787	0.5848	0.3163	0.8509
			0.9267	0.8922	0.7492	0.9867	0.9375	1	0.8411	0.9801	0.8683	0.9401				0.686	0.639	0.7625	0.9594	0.4521	0.996	0.837	0.8619	0.777	0.7779				0.8153	0.4427	0.6987	0.8196	0.3986	0.3115	0.3587	0.2272	0.581	0.8572
			0.9975	0.9488	0.903	0.9206	0.9497	0.3359	0.9204	0.7975	0.9623	0.9931				0.6179	0.4686	0.7323	0.5498	0.1362	0.5236	0.8239	0.0873	0.5875	0.4622				0.7577	0.4832	0.7637	0.4676	0.3023	0.1378	0.6192	0.1746	0.4639	0.6273
			0.6441	1	0.8054	0.782	0.9403	0.8724	0.9899	0.7076	0.8829	0.9679				0.6017	0.9829	0.8866	0.672	0.984	0.9246	0.8052	0.6495	0.8251	0.8554				0.7309	0.5479	0.4167	0.4249	0.4452	0.2846	0.6705	0.2231	0.6538	0.5412
			0.481	0.7534	0.9895	0.9421	1	0.8986	0.7772	0.36	0.795	0.983				0.3551	0.7942	0.8584	0.9876	0.4072	0.6992	0.5915	0.4197	0.8664	0.0696				0.4523	0.266	0.695	0.7019	0.3659	0.6674	0.3186	0.5138	0.5414	0.1818
			0.6835	0.4981	0.9619	0.6397	0.8886	0.4727	0.914	0.0833	0.7786	0.9968				0.707	0.6339	0.9264	0.8487	0.8527	0.3252	0.7057	0.1734	0.2301	0.9537				0.0613	0.4853	0.6245	0.5257	0.5852	0.536	0.4777	0.063	0.7462	0.7806
			0.4348	0.8414	0.8261	0.3483	0.9437	0.9346	0.9321	0.6496	0.8603	0.5424				0.1703	0.9371	0.4773	0.3997	0.6206	0.9	0.7302	0.619	0.2199	0.0383				0.1343	0.3014	0.7471	0.4045	0.4331	0.8038	0.2612	0.3147	0.3387	0.0233
			0.9739	0.6417	0.4952	0.4097	0.9011	0.9603	0.6623	0.6442	0.8775	0.9974				0.7092	0.5543	0.4003	0.5951	0.9846	0.7751	0.7288	0.3773	0.2495	0.9933				0.3838	0.6376	0.641	0.2005	0.4836	0.2403	0.3651	0.2458	0.7485	0.6637
			0.5934	0.8714	0.7332	0.622	0.9624	0.4369	0.6753	0.5094	0.955	0.9384				0.2273	0.8365	0.6074	0.805	0.414	0.4864	0.6296	0.6496	0.5201	0.3249				0.4365	0.5466	0.4982	0.4759	0.195	0.2451	0.6053	0.6223	0.5685	0.7204
			0.748	0.7702	0.7158	0.8175	0.3425	0.8662	0.5003	0.4147	0.9979	1				0.3208	0.6932	0.8376	0.9219	0.4	0.6393	0.1251	0.4398	0.9546	0.5429				0.5142	0.7264	0.4379	0.3451	0.9059	0.5685	0.3849	0.4299	0.6849	0.4318
			0.9611	0.5874	0.9973	0.4123	0.4577	0.8846	0.8438	0.5566	0.9168	0.8653				0.9352	0.4591	0.9625	0.5711	0.7019	0.4584	0.3269	0.417	0.4393	0.8369				0.6532	0.49	0.5137	0.5626	0.4612	0.4105	0.7059	0.2059	0.32	0.4291
			0.9866	0.8145	0.5189	0.0094	0.275	0.9543	0.01	0.7962	0.7103	0.0034				0.8066	0.9058	0.4679	0.001	0.7098	0.8455	0.0091	0.6037	0.8773	0.7029				0.4288	0.3791	0.225	0.0094	0.6387	0.6429	0.016	0.7857	0.2095	0.0119
			0.9765	0.0146	0.8715	0.938	0.9467	0.5612	1	0.4978	0.8851	0.9655				0.6277	0.8065	0.6741	0.9689	0.1426	0.4997	0.751	0.0968	0.5273	0.7698				0.7578	0.4296	0.9276	0.6304	0.0199	0.4145	0.4006	0.4133	0.0048	0.5073
			0.9856	0.8304	0.9759	0.9835	0.9536	0.2073	0.9874	1	0.674	0.2777				0.6624	0.8058	0.9751	0.8642	0.8284	0.2444	0.8705	0.7526	0.7804	0.1238				0.6015	0.9475	0.137	0.5104	0.3785	0.4501	0.3479	0.3626	0.3286	0.6611
			1	0.9069	0.6186	0.1169	0.9115	0.7857	0.8201	0.9349	0.0043	0.9014				0.9402	0.5306	0.7035	0.0851	0.7893	0.5328	0.6908	0.9594	0.0036	0.9023				0.3137	0.5253	0.3731	0.2048	0.5514	0.3745	0.3355	0.4182	0.0104	0.5597
			1	0.6366	0.9199	0.8698	0.9712	0.83	0.8787	0.8759	0.5649	0.4976				0.8507	0.6895	0.8512	0.6747	0.5605	0.7673	0.8737	0.5491	0.6498	0.2406				0.5749	0.1172	0.8612	0.0816	0.394	0.5936	0.466	0.0608	0.4346	0.1919
			0.9578	0.8552	0.8322	0.707	0.401	0.8352	0.7662	0.8641	0.5791	0.3362				0.3891	0.8234	0.4714	0.5544	0.552	0.4491	0.2077	0.5495	0.8495	0.2829				0.0433	0.6461	0.5245	0.1473	0.2677	0.2903	0.4265	0.1771	0.3852	0.1159
			0.4719	0.9541	0.9668	0.2966	0.8375	0.7661	0.7084	0.9888	0.9945	0.2923				0.5886	0.6209	0.6122	0.1806	0.1749	0.3374	0.6964	0.8496	0.9123	0.3048				0.4489	0.6215	0.4072	0.388	0.41	0.791	0.9587	0.6333	0.6775	0.4117
			0.7881	1	0.977	0.827	0.9335	0.4546	0.2418	0.9609	0.4628	0.4374				0.8664	0.928	0.9224	0.7404	0.4596	0.3415	0.7064	0.8058	0.32	0.6772				0.5023	0.6497	0.8716	0.7349	0.5687	0.6545	0.3642	0.8887	0.2012	0.3814
			0.2706	0.8221	0.9688	0.884	0.9886	0.9715	0.9191	0.8659	0.4104	0.9854				0.4882	0.7689	0.9729	0.8771	0.9147	0.9952	0.6748	0.341	0.548	0.7287				0.2362	0.5047	0.5878	0.5691	0.8041	0.7514	0.4397	0.2242	0.2559	0.7283
			0.9604	0.9583	0.7457	0.7779	0.5375	0.997	0.3906	0.9168	0.5332	0.9643				0.9629	0.9515	0.5813	0.9599	0.0826	0.9566	0.28	0.6039	0.4751	0.9146				0.7297	0.3188	0.6973	0.226	0.0935	0.6138	0.1961	0.6476	0.2412	0.2607
			0.9967	0.932	0.7237	0.4151	0.478	0.9557	0.5682	0.4599	0.6212	0.9116				0.7605	0.6593	0.8074	0.3702	0.2641	0.1711	0.7852	0.1753	0.4828	0.8406				0.3064	0.6535	0.7257	0.4156	0.3543	0.6205	0.3837	0.7644	0.4726	0.575
			0.9664	0.9736	0.5511	0.0806	0.9019	0.8159	0.4747	0.9274	0.5738	0.9237				0.6541	0.5068	0.9368	0.0477	0.724	0.2462	0.4616	0.2393	0.5307	0.8211				0.5867	0.1834	0.3934	0.1199	0.6546	0.2104	0.1922	0.6205	0.4132	0.3275
			0.0244	0.9984	0.6112	0.7267	0.3102	0.5391	0.5962	0.9142	0.5208	0.99				0.7858	0.9455	0.8463	0.5768	0.4288	0.4646	0.6715	0.611	0.6072	0.6546				0.013	0.4528	0.8996	0.4286	0.3443	0.5934	0.3894	0.6546	0.2256	0.4614
			0.6746	0.9964	0.7715	1	0.8497	0.9825	1	0.9966	0.913	0.3042				0.6917	0.8993	0.8814	0.839	0.8203	0.949	0.9018	0.8876	0.8478	0.9238				0.3383	0.7192	0.5359	0.4375	0.4639	0.4661	0.5328	0.4496	0.7279	0.402
			0.9665	0.8811	0.9191	0.6901	0.6089	0.8032	0.7585	0.8988	0.4435	0.1659				0.7899	0.3906	0.6621	0.8003	0.3274	0.7581	0.4108	0.5643	0.514	0.3008				0.2311	0.3297	0.6431	0.4685	0.5606	0.6368	0.5265	0.7266	0.2858	0.2099
			0.753	0.9897	0.7416	0.8813	0.9933	0.6024	1	0.2968	0.7625	0.4992				0.9277	0.8769	0.7859	0.2418	0.959	0.3666	0.9936	0.1746	0.5551	0.823				0.3753	0.6567	0.0693	0.5555	0.6935	0.7323	0.8292	0.4797	0.358	0.1541
			0.9556	1	0.8351	0.7055	0.8451	0.1241	0.0629	0.3836	0.9448	0.8345				0.8736	0.9828	0.923	0.6432	0.6253	0.4086	0.0776	0.1438	0.8346	0.6365				0.2477	0.6037	0.5564	0.5417	0.705	0.3604	0.0458	0.1674	0.2721	0.4407
			0.5957	0.2829	0.9952	0.7634	0.3251	0.8612	0.6604	0.8346	0.276	0.3925				0.6632	0.157	0.8974	0.6888	0.28	0.9218	0.6702	0.4719	0.8719	0.2087				0.7201	0.2538	0.9071	0.3135	0.6793	0.8285	0.4183	0.287	0.2344	0.1103
			0.5219	0.6621	0.9969	0.9835	0.9817	0.9965	0.9583	0.1508	0.0285	0.8034				0.2349	0.6159	0.7998	0.9005	0.9033	0.8223	0.9749	0.1398	0.4319	0.8768				0.2104	0.7177	0.4368	0.2932	0.7789	0.6998	0.5235	0.2746	0.4676	0.7011
			0.8251	0.2941	0.9902	0.8897	0.9868	0.9017	0.9156	1	0.3668	0.9752				0.7204	0.0905	0.721	0.8196	0.2789	0.4791	0.913	0.4047	0.3704	0.943				0.7674	0.1972	0.2972	0.4511	0.7627	0.8874	0.6144	0.5089	0.2384	0.5781
			0.9324	0.1342	0.7528	0.9123	1	0.7108	0.7888	0.9863	0.7385	0.8335				0.8785	0.1723	0.3349	0.4089	0.2824	0.6103	0.2202	0.4873	0.5244	0.3979				0.5824	0.1853	0.56	0.2738	0.3458	0.337	0.5866	0.1078	0.5679	0.0813
			0.8776	0.4448	0.4481	0.8395	0.8081	1	0.1433	0.5031	0.9774	0.7782				0.9085	0.2375	0.6471	0.5936	0.5698	0.8248	0.2562	0.4521	0.6587	0.5741				0.7234	0.3094	0.4716	0.6828	0.0902	0.8932	0.101	0.322	0.4195	0.4834
			0.9602	0.9845	0.9816	0.8389	0.0519	0.9008	0.979	0.9647	0.4902	0.9983				0.925	0.6499	0.8167	0.0148	0.0867	0.7346	0.6741	0.7964	0.4674	0.7474				0.6687	0.5193	0.7799	0.1113	0.1669	0.4013	0.2458	0.5429	0.3439	0.2192
			0.7716	0.795	0.9637	0.9873	0.991	0.4246	0.8666	0.6192	0.9874	0.7261				0.6524	0.3042	0.9407	0.9305	0.9419	0.0631	0.9036	0.8506	0.7618	0.8504				0.2086	0.5351	0.3515	0.6373	0.3307	0.0198	0.3945	0.709	0.3342	0.3194
			0.9707	0.9488	0.972	0.717	0.8755	1	0.9923	0.9701	0.1774	0.8441				0.8867	0.8947	0.9718	0.2681	0.9552	0.5869	0.3987	0.785	0.0059	0.2986				0.7789	0.6027	0.6317	0.2341	0.4528	0.8826	0.6308	0.901	0.0435	0.1602
			0.4248	0.1696	1	0.8939	0.0842	0.6744	0.3706	0.5445	0.01	0.8948				0.2308	0.9352	0.8774	0.6837	0.0864	0.7262	0.3428	0.6579	0.0368	0.4817				0.4143	0.6209	0.237	0.4534	0.0953	0.2164	0.1953	0.5758	0.3043	0.0612
			0.2745	0.2601	0.8764	0.8913	0.7201	0.7873	0.964	0.9773	0.4999	0.9315				0.5134	0.918	0.3509	0.9269	0.7073	0.7841	0.8583	0.6407	0.0402	0.7071				0.1742	0.6021	0.1807	0.8164	0.4584	0.3373	0.5808	0.5798	0.0941	0.8512
			0.2538	0.6624	0.9684	0.9151	0.9641	0.9198	0.9966	0.5284	0.8617	0.0544				0.2514	0.7449	0.8909	0.3889	0.7308	0.5856	0.9408	0.5965	0.5904	0.1576				0.2021	0.6825	0.238	0.7741	0.7828	0.9497	0.5947	0.4955	0.1592	0.0127
			0.9732	0.6351	0.4742	0.8534	0.9932	0.6086	0.5773	0.6679	0.7957	0.7328				0.9156	0.6611	0.1575	0.3071	0.9249	0.8377	0.4016	0.7792	0.4962	0.6842				0.4601	0.604	0.0512	0.781	0.5205	0.2783	0.4494	0.5078	0.3202	0.2018
			0.9227	0.8033	0.9647	0.9895	0.3759	0.9835	0.8928	0.3494	0.7575	0.5319				0.4736	0.5396	0.9765	0.7673	0.3644	0.5386	0.2234	0.2137	0.333	0.361				0.5202	0.2772	0.8046	0.1379	0.4354	0.3869	0.2852	0.2578	0.0902	0.114
			0.7327	0.9743	0.5823	0.8145	0.6477	0.9362	0.693	0.7903	0.858	0.7384				0.61	0.2878	0.6995	0.3171	0.5474	0.9207	0.7905	0.3598	0.0079	0.3689				0.3976	0.2535	0.5265	0.3647	0.4723	0.4329	0.5012	0.3089	0.0389	0.0389
			0.5258	0.9802	0.993	0.9677	0.5798	0.6742	0.9593	0.8821	0.8568	0.7099				0.5828	0.7036	0.789	0.9492	0.5226	0.7706	0.8225	0.9162	0.4676	0.2205				0.5545	0.4715	0.1209	0.4705	0.4842	0.1743	0.2247	0.316	0.5959	0.4765
			0.933	0.4475	0.9558	0.8965	0.8852	1	0.9842	0.0883	0.7417	0.8568				0.5253	0.5252	0.5851	0.1769	0.9172	0.9069	0.9378	0.9838	0.3347	0.5645				0.279	0.3411	0.4072	0.2475	0.7514	0.3047	0.6674	0.0789	0.2115	0.246
			0.552	0.2051	0.9088	0.737	0.6586	1	0.8915	0.3109	0.6366	0.9648				0.9437	0.8001	0.891	0.7244	0.6203	0.9878	0.4956	0.2222	0.0985	0.6379				0.4119	0.1134	0.2417	0.3584	0.385	0.3883	0.1232	0.0867	0.0443	0.5589
			0.9929	0.5346	0.9501	0.7966	0.8804	0.6417	0.972	0.9307	0.8564	0.9326				0.2887	0.5015	0.7446	0.541	0.5623	0.1777	0.9764	0.6513	0.5649	0.4567				0.2746	0.6843	0.5603	0.686	0.7509	0.4092	0.7087	0.5137	0.4782	0.4523
			0.4922	0.9487	0.8259	0.9351	0.8804	0.4803	0.8094	0.8431	0.2914	0.7314				0.2408	0.8745	0.6121	0.7622	0.3499	0.4114	0.9624	0.7155	0.8872	0.7967				0.7457	0.4702	0.3763	0.4621	0.7173	0.2595	0.5806	0.5056	0.2126	0.6171
			0.3834	1	0.8709	0.1056	0.6709	0.6841	0.2026	0.7865	0.9617	0.8618				0.2923	0.9761	0.8181	0.0791	0.6724	0.9632	0.6928	0.1974	0.8299	0.8605				0.1466	0.6039	0.6091	0.0766	0.4549	0.4376	0.4021	0.5069	0.5124	0.5462
			0.9295	0.7854	0.7633	0.5469	0.7726	0.2707	0.9966	0.1905	0.875	0.8846				0.522	0.6866	0.8157	0.6624	0.5974	0.119	0.5533	0.8909	0.4917	0.2327				0.6716	0.7285	0.5595	0.2735	0.0992	0.2833	0.4311	0.1082	0.3159	0.3322
			0.9529	0.6765	0.139	0.994	0.3432	0.9636	0.938	0.5744	1	0.8655				0.263	0.8996	0.1409	0.9787	0.5734	0.8337	0.9418	0.5329	0.6502	0.4001				0.7739	0.7592	0.0377	0.2847	0.3571	0.7932	0.1471	0.4928	0.1233	0.3946
			0.7741	0.355	0.5475	0.6511	0.8593	0.4126	0.8686	0.7799	0.7809	0.7572				0.3658	0.3916	0.9337	0.8355	0.5648	0.1375	0.6147	0.6694	0.5739	0.4062				0.1573	0.604	0.6428	0.4044	0.4395	0.1696	0.4688	0.5494	0.6309	0.5727
			0.9732	0.8861	0.6704	0.7594	0.9383	0.9609	0.2561	0.5215	0.9567	0.8855				0.8298	0.7233	0.6062	0.8757	0.1916	0.5304	0.7613	0.4234	0.8159	0.9248				0.4967	0.5893	0.3516	0.6897	0.7109	0.4757	0.8195	0.6056	0.6299	0.8062
			1	0.3556	0.7256	0.5073	0.9076	0.8058	0.9933	0.7769	0.9055	0.9825				0.9154	0.3676	0.9713	0.4933	0.4449	0.438	0.3232	0.7747	0.6231	0.88				0.253	0.2857	0.3563	0.6632	0.4273	0.232	0.2992	0.6437	0.5461	0.6397
			0.6972	0.844	0.6454	0.4268	0.9898	0.4696	0.897	0.9965	0.154	0.9439				0.6049	0.7773	0.7363	0.4202	0.9805	0.3057	0.8623	0.165	0.3955	0.9431				0.4346	0.069	0.5488	0.5048	0.1301	0.413	0.6396	0.2021	0.3728	0.6832
			0.9679	0.8992	0.9768	0.5557	0.9115	0.2581	0.9172	0.4439	0.96	0.9711				0.6747	0.7516	0.4773	0.4053	0.5227	0.2658	0.8602	0.6491	0.449	0.8934				0.684	0.4932	0.4572	0.4136	0.5926	0.4142	0.8093	0.3083	0.4528	0.3203
			0.8467	0.5224	0.3699	0.4241	0.8504	0.9944	0.7846	0.6067	0.3935	0.6988				0.421	0.9339	0.6492	0.7526	0.5378	0.3571	0.6836	0.4132	0.4842	0.6544				0.3424	0.2736	0.624	0.3758	0.8483	0.4662	0.8731	0.5735	0.611	0.2659
			0.9226	0.1385	0.7927	0.3298	0.8213	0.9627	0.9838	0.2467	0.9218	0.9286				0.9649	0.27	0.8937	0.1736	0.4321	0.1114	0.9153	0.7645	0.7876	0.9003				0.8323	0.215	0.3144	0.27	0.7138	0.8167	0.8	0.4729	0.4481	0.6411
			0.9755	0.7895	0.9757	0.7418	0.7079	0.3518	0.769	1	1	0.6163				0.3502	0.559	0.9825	0.1924	0.1325	0.7178	0.5516	0.7583	0.422	0.6124				0.3297	0.4491	0.6844	0.0436	0.8445	0.1253	0.5713	0.5988	0.6536	0.3144
			0.7917	0.7814	0.8888	0.7636	0.5431	1	0.8619	0.168	0.9987	0.9536				0.6798	0.5013	0.8938	0.775	0.8275	0.5808	0.6966	0.09	0.8966	0.2674				0.4533	0.6739	0.8118	0.6745	0.1808	0.685	0.2971	0.3111	0.6445	0.2578
			0.3251	0.7962	0.9834	0.8309	0.5743	0.9839	0.4475	0.4735	0.0123	0.2302				0.3628	0.7258	0.9889	0.8118	0.4279	0.8576	0.417	0.4998	0.8306	0.4516				0.5069	0.4	0.5036	0.6778	0.2896	0.2657	0.3908	0.5261	0.2294	0.4026
			0.5597	0.9593	0.9138	0.8464	0.5173	0.8823	0.8537	0.7392	0.5973	0.8442				0.1985	0.8413	0.2676	0.6988	0.5394	0.7294	0.7943	0.2814	0.8005	0.6905				0.6708	0.3605	0.2687	0.7341	0.4292	0.7699	0.6573	0.7216	0.5303	0.4589
			0.5896	0.9643	0.6827	0.5785	0.8288	0.9365	0.4653	0.918	0.7031	0.805				0.5339	0.9607	0.9003	0.524	0.8143	0.8739	0.5371	0.4848	0.6071	0.3005				0.633	0.7801	0.1815	0.9554	0.738	0.5352	0.8163	0.4391	0.8144	0.0671
			0.8221	0.9674	0.6073	0.6307	0.9714	0.9944	0.8788	0.9967	0.9413	0.6299				0.5125	0.7983	0.9604	0.4597	0.7658	0.7159	0.5137	0.7277	0.7126	1				0.6234	0.3125	0.2123	0.4038	0.857	0.8872	0.2123	0.6046	0.093	0.5927
			0.9386	1	0.9916	0.3494	1	1	0.8686	0.981	0.9681	0.3614				0.7232	0.8386	0.8021	0.8246	0.8608	0.9207	0.8078	0.6294	0.9107	0.4211				0.6785	0.7055	0.5659	0.2408	0.3721	0.4056	0.5533	0.2747	0.6921	0.7483
			0.8372	0.8625	0.6582	0.942	0.6654	0.7496	0.8747	0.7247	0.9697	0.9673				0.5963	0.5814	0.748	0.6475	0.0092	0.4972	0.4358	0.599	0.3843	0.9172				0.3005	0.3068	0.463	0.4147	0.5169	0	0.7646	0.1004	0.7789	0.9132
			0.6084	0.9171	0.2983	0.8778	0.9585	0.871	0.2426	0.9619	0.9866	0.4645				0.3691	0.9665	0.1984	0.3547	0.6223	0.7903	0.1912	0.7406	0.6434	0.2632				0.7961	0.3694	0.2391	0.628	0.4215	0	0.2008	0.5398	0.8405	0.2422
			0.876	1	0.9798	0.991	0.1994	0.9659	0.9971	0.2265	0.9587	0.8993				0.5862	0.9933	0.9112	0.7519	0.4463	0.9783	0.8854	0.2185	0.4373	0.9668				0.7182	0.2268	0.6649	0.8089	0.232	0.2767	0.6894	0.4785	0.7206	0.6274
			0.822	0.9416	0.7575	0.6275	0.9466	0.9966	0.974	0.4599	1	0.9312				0.7538	0.9635	0.6421	0.5755	0.0919	0.801	0.1406	0.2135	0.8549	0.8993				0.1346	0.1485	0.3971	0.6753	0.3292	0.217	0.282	0.343	0.7892	0.5017
			0.9429	0.8688	0.983	1	0.8925	0.8393	0.6775	0.8413	0.9868	0.8662				0.72	0.7812	0.8805	0.2013	0.5232	0.5954	0.7781	0.6876	0.6918	0.566				0.1676	0.5563	0.2658	0.3854	0.6578	0.3435	0.6494	0.4138	0.458	0.7491
			0.7508	0.3038	0.7407	0.5252	0.9762	0.9795	0.5456	0.3901	0.902	0.8374				0.2588	0.2102	0.651	0.4673	0.3995	0.6589	0.3294	0.899	0.7399	0.8002				0.1489	0.0851	0.2167	0.2846	0.5947	0.3215	0.347	0.4628	0.0984	0.4638
			0.9965	0.9804	0.7561	0.9252	1	0.4643	0.9291	0.6015	0.9666	0.8636				0.9203	0.4018	0.9471	0.854	0.4203	0.3401	0.3332	0.77	0.431	0.6725				0.6317	0.5297	0.5924	0.7174	0.7187	0.3626	0.3116	0.7101	0.3539	0.4603
			0.7462	0.2006	0.9368	0.9809	0.3383	0.9969	0.6694	0.98	0.8059	0.8899				0.2349	0.8664	0.925	0.9229	0.4024	0.9151	0.5422	0.8984	0.5446	0.8872				0.5261	0.2324	0.6643	0.7733	0.5014	0.4795	0.4193	0.0176	0.0801	0.26
			0.2953	0.6686	0.8651	0.9412	1	0.7453	0.0198	0.5274	0.1423	0.515				0.5173	0.9086	0.647	0.5751	0.9362	0.5925	0.2241	0.2888	0.1304	0.5936				0.5354	0.1333	0.6157	0.1893	0.7763	0.0719	0.2927	0.4019	0.1679	0.5957
			0.9092	0.3888	0.985	0.9444	0.9703	0.7164	0.6917	0.3591	0.7275	0.7433				0.7686	0.4885	0.4306	0.8006	0.7917	0.4521	0.7136	0.8312	0.124	0.5736				0.7964	0.5535	0.8356	0.1581	0.184	0.7003	0.723	0.1541	0.4574	0.2821
			0.0592	0.983	0.4939	0.9711	1	0.6023	0.2831	0.9714	0.9398	0.3981				0.7399	0.8292	0.8754	0.9613	0.5966	0.4873	0.3213	0.8238	0.3954	0.3069				0.2545	0.2013	0.8796	0.5237	0.5503	0.4138	0.2779	0.308	0.5613	0.4317
			0.4229	0.9912	0.7398	0.6015	0.9472	0.6636	0.9545	0.9052	0.8234	0.6487				0.9041	0.7759	0.4923	0.6956	0.936	0.5181	0.6506	0.989	0.5224	0.7613				0.6581	0.3764	0.3995	0.7895	0.725	0.5667	0.7242	0.5334	0.7001	0.5116
			0.2279	0.3002	0.9706	0.9901	1	0.3949	0.9612	0.9483	0.9485	0.8624				0.1935	0.3083	0.7952	0.8751	0.9337	0.3933	0.8996	0.8105	0.7382	0.6134				0.204	0.362	0.8729	0.3621	0.6595	0.4159	0.3437	0.5155	0.4812	0.8181
			0.696	0.875	0.6542	0.7032	0.9378	0.5847	0.4811	1	0.76	0.8495				0.5785	0.7462	0.3086	0.3342	0.7224	0.6264	0.2953	0.9633	0.0103	0.765				0.4168	0.7706	0.2949	0.1447	0.4101	0.6553	0.2788	0.334	0.4583	0.4513
			0.561	0.9145	0.8801	0.5197	0.9264	0.5579	0.4414	0.9973	0.8248	0.9909				0.4888	0.7244	0.3174	0.7966	0.5794	0.8721	0.4293	0.9874	0.4829	0.5964				0.4352	0.5185	0.6561	0.4542	0.3348	0.2586	0.3761	0.4896	0.229	0.6393
			0.8965	0.7364	0.9382	0.7866	0.8541	0.4943	0.4066	0.6806	0.8611	0.7642				0.6671	0.5418	0.1455	0.7809	0.645	0.3486	0.5182	0.2777	0.8751	0.6598				0.8517	0.6562	0.5993	0.1384	0.5134	0.2829	0.8026	0.5459	0.3374	0.0649
			1	0.7164	0.6864	0.9674	0.9967	0.4134	0.9887	0.3659	0.908	0.9556				0.8651	0.7984	0.2162	0.7422	0.8758	0.206	0.9568	0.3718	0.2965	0.5389				0.8683	0.2558	0.3488	0.4073	0.8379	0.3203	0.9155	0.3269	0.6155	0.622
			1	0.6639	0.3346	0.7885	0.9225	0.1392	0.747	0.9967	0.5459	0.7575				0.8977	0.0954	0.1798	0.7999	0.9025	0.4485	0.4233	0.8162	0.2399	0.6044				0.7285	0.5055	0.5679	0.6142	0.3987	0.286	0.3837	0.5633	0.4792	0.555
			0.884	0.5535	0.1433	0.5012	0.1696	0.3509	1	0.6458	0.2865	0.9816				0.7728	0.621	0.0398	0.571	0.1457	0.1408	0.5819	0.515	0.2113	0.5991				0.768	0.7945	0.0318	0.573	0.3517	0.2772	0.5984	0.5772	0.5986	0.5242
			0.2835	0.8597	0.8985	0.5647	1	0.7003	0.8356	0.0691	0.9799	0.9706				0.1041	0.9782	0.7067	0.771	0.7755	0.2189	0.2949	0.0653	0.9672	0.7862				0.1026	0.2901	0.4834	0.4654	0.4802	0.2974	0.4925	0.0617	0.6399	0.6204
			0.9935	0.8177	0.9569	0.6828	0.9901	0.3705	0.9894	0.6601	0.8071	0.9855				0.6783	0.4326	0.4149	0.2942	0.8613	0.8363	0.8726	0.6914	0.1962	0.6341				0.4128	0.7379	0.5223	0.7135	0.5911	0.1491	0.411	0.7728	0.4062	0.7525
			0.7309	0.8631	0.7769	0.7606	0.7047	0.7765	0.7751	0.3604	0.9644	0.979				0.3094	0.707	0.7162	0.2264	0.6074	0.8572	0.8096	0.333	0.7251	0.9549				0.3744	0.5114	0.8049	0.5412	0.7095	0.1582	0.1773	0.584	0.2791	0.9285
			1	0.8878	0.9827	0.9511	0.6067	0.5438	0.984	0.1058	0.9949	0.95				0.939	0.3654	0.1892	0.6102	0.7015	0.2093	0.7894	0.1465	0.4696	0.7615				0.3244	0.1569	0.7879	0.4549	0.1464	0.3226	0.4531	0.2395	0.4876	0.6192
			1	0.3196	0.9634	0.7384	0.6803	0.6198	0.1556	0.9131	0.9726	0.9298				0.9443	0.6006	0.5647	0.3569	0.7625	0.9703	0.2392	0.6772	0.9553	0.4346				0.1547	0.0167	0.1058	0.4072	0.418	0.6144	0.3052	0.8475	0.3784	0.6586
			0.9979	0.463	0.4546	0.9909	0.7968	0.9616	0.73	0.5969	0.6094	0.8233				0.8257	0.3017	0.4571	0.9405	0.0812	0.704	0.6498	0.4377	0.4081	0.9153				0.3907	0.1236	0.4283	0.4423	0.1008	0.1353	0.5189	0.3233	0.3841	0.4365
			0.8382	0.1868	0.9891	0.9162	0.6998	0.1757	0.95	0.9101	0.9702	0.8985				0.1317	0.8076	0.8822	0.6582	0.597	0.1863	0.4851	0.468	0.8655	0.3656				0.2384	0.2598	0.3765	0.4415	0.5138	0.2524	0.1313	0.6981	0.6925	0.0221
			0.9557	0.2735	0.9919	0.4151	0.7914	0.9565	0.3357	0.9151	0.9869	1				0.7142	0.1548	0.8338	0.3751	0.7492	0.7609	0.6534	0.1	0.7743	0.8179				0.7671	0.2232	0.8155	0.2493	0.3338	0.1675	0.4453	0.3303	0.5615	0.3305
			0.1608	0.3316	0.9934	0.8725	0.9912	1	0.7238	0.9511	0.8601	0.5842				0.0961	0.3428	0.6843	0.6024	0.7191	0.4248	0.7017	0.7086	0.7322	0.9773				0.0896	0.2958	0.7161	0.6108	0.6257	0.482	0.4369	0.2976	0.4189	0.1399
			0.0766	0.6678	1	0.9834	0.0148	0.3939	0.6679	0.9916	0.5029	0.9272				0.0338	0.482	0.8557	0.9541	0.0076	0.235	0.264	0.8297	0.2375	0.3107				0.1004	0.6426	0.5119	0.2022	0.1494	0.4039	0.5382	0.7544	0.6613	0.5912
			0.7239	0.3691	0.3076	0.8817	0.1777	0.8819	0.8341	0.9449	0.846	0.7926				0.3803	0.4009	0.3104	0.8621	0.0985	0.6206	0.9882	0.7543	0.7153	0.5692				0.2288	0.7134	0.1342	0.889	0.0928	0.0815	0.4564	0.492	0.6127	0.5249
			0.2891	0.9703	0.9978	0.9091	1	0.7959	0.9583	0.7035	0.9947	0.9824				0.5275	0.7763	0.9602	0.7364	0.5321	0.9128	0.5151	0.6283	0.2849	0.6927				0.3721	0.3733	0.2578	0.861	0.4996	0.5425	0.1906	0.0276	0.2081	0.4979
				1	0.9535	0.9898	0.8352	0.5975	0.6506	0.9907	0.8276	0.9303					0.9706	0.14	0.8487	0.1579	0.3604	0.44	0.622	0.2131	0.8655					0.7104	0.6694	0.5728	0.4008	0.1153	0.637	0.6171	0.3325	0.4357
				0.9279	0.8685	0.9399	0.6381	0.9261	0.5633	0.7898	0.9796	0.9739					0.8451	0.4269	0.9653	0.7798	0.8273	0.2885	0.6978	0.3463	0.8737					0.238	0.551	0.1752	0.4506	0.1629	0.612	0.4156	0.2459	0.7688
				0.9242	0.6271	1	0.9026	0.9159	0.6029	0.6588	0.9774	0.9501					0.8929	0.3792	0.9591	0.5716	0.752	0.9063	0.417	0.4952	0.3059					0.4931	0.4467	0.2368	0.8692	0.1221	0.7564	0.4865	0.5137	0.1497
				0.5374	0.2609	0.9503	0.8773	0.9263	0.4609	0.768	0.9881	0.9657					0.0669	0.5248	0.2936	0.4302	0.8145	0.345	0.599	0.8082	0.4415					0.5368	0.374	0.413	0.6226	0.1501	0.2617	0.4458	0.4143	0.7868
				0.5119	0.5879	0.7908	0.5057	0.6546	0.1792	1	1	0.8852					0.2193	0.6085	0.2974	0.5707	0.5263	0.9488	0.886	0.9491	0.9079					0.4808	0.1735	0.5579	0.1931	0.4749	0.2862	0.6899	0.262	0.4737
				0.9866	0.8603	0.9751	0.7365	0.302	0.9314	0.5305	0.8308	0.9343					0.3795	0.9535	0.7349	0.2437	0.2493	0.631	0.3468	0.2479	0.7466					0.2777	0.5634	0.5371	0.0882	0.2872	0.665	0.7971	0.412	0.7702
				0.173	0.9489	0.9898	0.9206	0.9258	0.6614	0.9497	0.9914	0.9838					0.1668	0.9039	0.9116	0.8547	0.2878	0.4806	0.9187	0.5311	0.8378					0.2663	0.6855	0.8158	0.7068	0.4122	0.8458	0.436	0.0531	0.5755
				0.216	0.9477	0.7917	0.6158	1	0.9474	0.8258	0.9513	0.9167					0.1374	0.1884	0.6172	0.6214	0.5863	0.8275	0.483	0.9591	0.4853					0.1339	0.3273	0.4909	0.2873	0.6315	0.9032	0.5981	0.2571	0.3486
				0.7884	0.8062	0.9711	0.9968	0.8931	0.9801	0.9958	0.9857	0.9529					0.8755	0.6482	0.6152	0.8982	0.2903	0.7076	0.8258	0.7696	0.8901					0.3492	0.6095	0.4077	0.6626	0.4015	0.6961	0.5404	0.3582	0.3148
				0.9707	0.4161	0.9872	0.7228	0.6615	0.9934	0.5869	0.9652	1					0.3432	0.7303	0.8611	0.9327	0.4383	0.464	0.0167	0.8408	0.8628					0.5816	0.7465	0.7479	0.4313	0.1368	0.6146	0.402	0.5762	0.612
				0.8972	1	0.9582	0.5564	0.6869	1	0.9855	0.898	0.9898					0.5364	0.4758	0.5058	0.8946	0.5194	0.9171	0.8083	0.7171	0.9169					0.7268	0.3651	0.5086	0.439	0.3908	0.9338	0.5887	0.1402	0.245
				0.9805	0.9667	0.998	0.9833	0.7392	0.9761	0.6962	0.8032	0.9603					0.2693	0.8354	0.8991	0.184	0.1732	0.4871	0.7051	0.5288	0.3208					0.7354	0.5832	0.013	0.1972	0.1742	0.4924	0.2084	0.4203	0.1461
				0.9428	0.0541	0.6611	0.5014	0.9418	0.285	0.5513	0.9857	0.9965					0.3762	0.7203	0.6211	0.4541	0.87	0.2667	0.2581	0.8459	0.4593					0.269	0.3248	0.5193	0.6076	0.3451	0.2718	0.451	0.321	0.6155
				0.199	0.9445	0.782	0.8583	0.7755	0.2555	0.9731	0.8082	0.7828					0.2857	0.6242	0.6268	0.5442	0.2462	0.5712	0.7481	0.5209	0.6226					0.0643	0.4216	0.6789	0.8575	0.3427	0.4212	0.7822	0.7796	0.5473
				0.9672	0.9838	0.9756	0.5987	0.9142	0.6744	0.4221	0.8956	1					0.6123	0.9402	0.6161	0.2644	0.9385	0.3011	0.2321	0.8778	0.5946					0.4375	0.8335	0.2486	0.2699	0.5148	0.3423	0.159	0.6897	0.3812
				0.827	0.9543	0.9907	0.9321	0.9936	0.9659	0.8306	0.8171	0.015					0.8722	0.9416	0.7294	0.7224	0.8577	0.4499	0.3983	0.69	0.1347					0.5611	0.4023	0.7232	0.6637	0.5392	0.1447	0.7297	0.614	0.0809
				0.9703	0.9808	0.2124	0.5138	0.9972	0.0493	0.8832	0.9438	0.9614					0.8743	0.4118	0.0244	0.6915	0.9878	0.4393	0.6475	0.8905	0.6198					0.1948	0.5063	0.1049	0.4066	0.4929	0.0919	0.661	0.5917	0.2721
				0.9074	0.1381	1	0.951	0.9436	0.1493	0.7435	0.5764	0.8875					0.5873	0.1888	0.4705	0.8245	0.2507	0.0353	0.916	0.5847	0.7305					0.1802	0.1584	0.3443	0.1664	0.9289	0.0586	0.6629	0.1054	0.4414
				0.9754	0.9509	0.9422	0.0032	0.7365	0.75	0.8482	0.919	0.9744					0.7622	0.7857	0.6456	0.0238	0.1665	0.3352	0.6379	0.5844	0.7966					0.459	0.6536	0.3784	0.0353	0.337	0.2646	0.6185	0.6927	0.6083
				0.9828	0.9857	0.4583	0.6684	0.6926	0.4914	0.9035	0.6967	0.9911					0.9451	0.9857	0.4255	0.9267	0.6814	0.1294	0.5208	0.6262	0.8081					0.6434	0.497	0.1302	0.0701	0.4935	0.3414	0.3172	0.5704	0.6802
				0.948	0.4831	0.9003	0.0103	0.9466	0.6074	0.3838	0.6881	0.7209					0.8453	0.5665	0.9144	0.0611	0.8198	0.2669	0.1214	0.4578	0.7248					0.3866	0.4041	0.7566	0.089	0.9096	0.2193	0.4604	0.6287	0.4972
				0.9837	0.3011	0.9638	0.6846	0.7202	0.9687	0.8455	0.4783	0.8671					0.9811	0.1059	0.8476	0.6299	0.8765	0.4793	0.2781	0.7219	0.6479					0.7536	0.1111	0.6286	0.2132	0.9052	0.0963	0.5286	0.2364	0.1736
				0.9965	0.9517	0.7151	0.8626	0.0643	1	0.9748	0.5712	0.823					0.9009	0.3698	0.4685	0.884	0.3587	0.4665	0.834	0.5443	0.7579					0.5902	0.7387	0.4814	0.3939	0.1546	0.2734	0.7963	0.7226	0.6384
				0.5555	0.9562	0.906	0.3954	0.8157	0.6435	0.6505	0.6814	0.7272					0.5813	0.271	0.9223	0.7164	0.4108	0.6051	0.3678	0.6714	0.4652					0.5758	0.5653	0.5226	0.3638	0.7881	0.3389	0.5002	0.14	0.6444
				0.6875	0.6329	0.4465	0.8537	0.4487	0.7234	0.8833	0.2527	0.9914					0.7666	0.8841	0.5289	0.9149	0.731	0.6624	0.0578	0.6109	0.7995					0.1794	0.5802	0.2577	0.5637	0.6049	0.404	0.2341	0.1841	0.4723
				0.7324	0.4274	0.9404	0.8894	0.9585	1	0.9898	0.8767	0.9682					0.7985	0.7554	0.4858	0.7705	0.3365	0.663	0.5385	0.612	0.7897					0.6236	0.7782	0.6541	0.2976	0.1701	0.1179	0.6689	0.5429	0.7126
				0.2413	0.4051	0.8815	0.8643	0.5324	0.998	0.9737	0.951	0.9435					0.1691	0.2925	0.3369	0.6827	0.714	0.7838	0.4066	0.9039	0.8406					0.0709	0.3094	0.4331	0.7128	0.3554	0.3617	0.3563	0.6978	0.7939
				1	0.8339	0.9343	0.8138	0.4119	0.8623	0.8906	0.897	0.5725					0.5129	0.8205	0.5313	0.5367	0.2007	0.9316	0.4208	0.8336	0.463					0.6883	0.5359	0.4006	0.4542	0.5244	0.386	0.1629	0.3859	0.3282
				0.3121	1	0.9516	0.8187	0.9932	0.7445	0.9242	0.823	0.6445					0.1237	0.979	0.1669	0.928	0.8639	0.547	0.531	0.4603	0.4283					0.2717	0.5689	0.6691	0.1535	0.6997	0.4469	0.5145	0.117	0.0806
				0.8694	0.1477	0.8908	0.8752	0.9694	0.9933	0.8487	0.725	1					0.33	0.2341	0.4124	0.7669	0.9171	0.9683	0.4447	0.1804	0.6491					0.4352	0.5064	0.7698	0.2912	0.4094	0.7817	0.6309	0.2102	0.4765
				0.8363	0.8762	0.7112	0.8137	0.1605	0.9788	0.9445	0.7194	0.6016					0.8114	0.9146	0.6803	0.1296	0.165	0.9203	0.1894	0.4345	0.6194					0.5007	0.6808	0.2187	0.1345	0.104	0.7696	0.411	0.812	0.6671
				0.8448	0.8084	0.9486	0.9961	0.8996	0.9312	0.9903	0.8599	1					0.5352	0.7303	0.6389	0.79	0.4921	0.5723	0.646	0.6899	0.6181					0.4875	0.6648	0.4397	0.2516	0.8738	0.4739	0.59	0.7616	0.5273
				0.8617	0.7631	0.3028	0.9382	0.5929	0.9436	0.9277	0.2558	0.6534					0.7669	0.692	0.2962	0.9212	0.7273	0.8354	0.5669	0.2829	0.68					0.3576	0.672	0.1498	0.3515	0.3341	0.8794	0.3924	0.1348	0.4207
				0.8931	0.8702	0.9384	0.2416	0.2141	0.987	0.9732	0.2875	0.7417					0.9654	0.641	0.8895	0.4362	0.1426	0.5662	0.601	0.3503	0.826					0.6537	0.4758	0.684	0.6603	0.2089	0.4063	0.7377	0.367	0.769
				0.9199	0.6344	0.9807	0.2212	0.9866	1	0.3576	0.8602	0.7959					0.8694	0.7505	0.901	0.1862	0.2409	0.9301	0.3662	0.4859	0.8163					0.5571	0.5613	0.8112	0.1783	0.4328	0.6538	0.2504	0.8196	0.0099
				0.9965	0.9696	0.9639	0.9806	0.9887	0.9945	0.9962	0.938	0.7658					0.7369	0.7724	0.9493	0.9371	0.5404	0.6319	0.5333	0.7936	0.6367					0.1952	0.5284	0.867	0.4869	0.6134	0.9463	0.3171	0.1848	0.0652
				0.9549	0.4818	0.9448	0.9836	0.9076	0.4317	0.9479	0.6066	0.8736					0.9687	0.7578	0.7721	0.5981	0.8989	0.6034	0.89	0.395	0.7685					0.4176	0.1808	0.6555	0.442	0.7985	0.5316	0.8501	0.5798	0.1083
				0.5972	1	0.9222	0.9899	0.9966	0.5025	0.7014	0.3892	0.3625					0.564	0.9831	0.9957	0.9715	0.8302	0.2562	0.6875	0.347	0.3273					0.3571	0.6538	0.2031	0.465	0.8028	0.0877	0.8728	0.1536	0.2885
				0.8823	0.9916	0.9295	0.8958	0.9488	0.4379	0.6504	0.7806	0.8796					0.5483	0.7552	0.8874	0.7493	0.9905	0.7639	0.224	0.3729	0.5526					0.5774	0.6331	0.6108	0.2265	0.3389	0.5877	0.381	0.7336	0.2886
				0.8263	0.9388	0.8758	0.1166	0.7887	0.9285	0.9956	0.4154	0.8399					0.8759	0.4496	0.6473	0.9541	0.8604	0.9902	0.8889	0.0884	0.6571					0.6735	0.4036	0.5286	0.0117	0.6005	0.2958	0.4655	0.156	0.7534
				0.9023	0.7817	0.6345	0.8484	0.8614	0.9744	1	0.171	0.9135					0.5036	0.7229	0.2008	0.7985	0.8049	0.9527	0.9039	0.1852	0.3102					0.3505	0.7087	0.493	0.1431	0.3005	0.3775	0.3414	0.5204	0.1207
				0.9444	0.7419	0.1481	0.9759	0.4905	0.6843	0.3483	0.6185	0.9803					0.8136	0.9561	0.0829	0.8859	0.7344	0.7328	0.3001	0.9005	0.7702					0.3632	0.7113	0.026	0.5017	0.2894	0.412	0.3082	0.5396	0.6389
				0.9636	0.8113	0.7601	0.8723	1	0.7004	0.4612	0.4654	0.5441					0.9834	0.5199	0.4379	0.4576	0.9722	0.8382	0.4895	0.1534	0.7083					0.6504	0.449	0.1655	0.3672	0.6097	0.3605	0.287	0.03	0.5579
				0.9877	0.8671	0.8569	0.3974	0.9939	0.8981	0.8814	0.006	0.8435					0.9826	0.3008	0.8302	0.6283	0.3098	0.6276	0.7558	0.0018	0.8891					0.6931	0.4923	0.5871	0.4189	0.1538	0.5363	0.3181	0.0143	0.5208
				0.1409	0.9511	0.8325	0.6737	0.8609	0.8173	0.9618	0.9448	0.2752					0.1912	0.7744	0.2441	0.7072	0.5416	0.1291	0.5794	0.6148	0.8269					0.0905	0.4666	0.2557	0.6943	0.3916	0.4696	0.6854	0.6017	0.2792
				0.922	0.6565	0.743	0.996	0.7109	0.6135	0.8037	0.7817	0.2611					0.5594	0.5417	0.6028	0.8413	0.2126	0.7735	0.1786	0.5413	0.669					0.3299	0.3495	0.2218	0.8477	0.2225	0.666	0.4347	0.6417	0.4994
				0.3974	0.655	0.8612	0.7382	0.5305	0.3554	1	0.9904	0.9603					0.3779	0.1592	0.7994	0.6515	0.6687	0.2518	0.9484	0.8449	0.7058					0.6789	0.653	0.1962	0.2354	0.2486	0.1461	0.6071	0.6459	0.6553
				0.7761	0.4799	0.5883	0.7974	0.7429	0.9971	1	0.951	0.7992					0.4359	0.2379	0.4106	0.5321	0.4839	0.6677	0.6667	0.8408	0.7331					0.5093	0.5863	0.6149	0.5468	0.1962	0.5949	0.3521	0.5939	0.7545
				0.9928	0.7172	0.641	1	0.999	0.9452	0.8662	0.9929	0.809					0.3176	0.5134	0.6942	0.9831	0.5022	0.6797	0.2976	0.9503	0.9817					0.7495	0.2282	0.7717	0.0005	0.4683	0.3866	0.2072	0.7525	0.4162
				0.4953	0.8098	0.4403	0.9238	0.987	0.9944	0.6463	0.5596	0.9706					0.9447	0.2735	0.5451	0.9152	0.6962	0.2374	0.313	0.8277	0.9172					0.691	0.5936	0.251	0.6039	0.5096	0.3936	0.2794	0.6554	0.5149
				0.9535	0.8932	0.9265	0.9455	1	0.455	0.3878	0.971	1					0.6458	0.6992	0.9819	0.8595	0.5817	0.4498	0.3542	0.6575	0.655					0.1207	0.6379	0.3227	0.4909	0.4756	0.4262	0.5004	0.4323	0.4114
				0.0262	0.9896	0.9379	0.241	0.184	0.9931	0.7072	0.9644	0.9186					0.135	0.1489	0.6824	0.1723	0.4246	0.6038	0.5234	0.5213	0.9598					0.0156	0.3101	0.3259	0.2769	0.4743	0.2061	0.5688	0.7297	0.2243
				0.9143	0.951	0.8474	0.9105	0.7749	0.348	0.9573	0.9423	0.8382					0.3454	0.5013	0.6804	0.5041	0.3862	0.2346	0.7654	0.4895	0.5177					0.4723	0.3583	0.2324	0.7711	0.6935	0.1956	0.4419	0.4222	0.4847
				0.796	0.9969	0.4946	0.7053	0.9842	0.9603	0.6422	0.8646	0.7394					0.7831	0.87	0.3169	0.6066	0.402	0.2353	0.4234	0.39	0.556					0.7705	0.9068	0.5026	0.467	0.7135	0.2433	0.5989	0.2773	0.4438
				0.9891	0.9016	0.1981	0.9479	0.7968	0.7117	0.9862	0.3825	0.456					0.7539	0.8028	0.0688	0.5529	0.9021	0.1986	0.6628	0.6442	0.2295					0.5308	0.7543	0.1295	0.5102	0.4949	0.4047	0.5233	0.4774	0.5478
				0.537	0.9107	0.9971	0.9708	0.5114	0.8078	0.3537	0.9059	0.4489					0.6176	0.8087	0.8517	0.7343	0.4775	0.4641	0.3712	0.3866	0.7186					0.6091	0.7369	0.7945	0.7561	0.5016	0.7845	0.2773	0.3246	0.3344
				0.9302	0.7875	0.9626	0.9278	0.792	0.9733	0.4632	0.903	0.4641					0.8516	0.8681	0.8098	0.9373	0.9083	0.4669	0.3519	0.8571	0.2748					0.647	0.3799	0.4298	0.6642	0.5305	0.5223	0.6122	0.7385	0.426
				0.4082	0.9828	0.9506	0.5608	0.9843	0.9578	0.6731	0.9031	0.7289					0.7252	0.5213	0.8158	0.4963	0.4617	0.956	0.4112	0.8128	0.6751					0.9402	0.5164	0.7217	0.3462	0.7092	0.4659	0.3378	0.6489	0.4749
				0.9453	0.9539	0.965	0.4129	0.2697	0.5827	0.9969	0.3266	0.794					0.8922	0.8933	0.855	0.3547	0.3228	0.5598	0.9667	0.3631	0.8588					0.3851	0.8202	0.6812	0.3905	0.5642	0.3945	0.867	0.3202	0.3866
				0.8089	0.9604	0.7031	0.9063	0.8616	0.6187	0.5289	0.7626	0.9413					0.5634	0.6732	0.5916	0.417	0.9457	0.7935	0.4757	0.8798	0.9901					0.4888	0.8749	0.6738	0.3381	0.6695	0.2441	0.2846	0.5565	0.7818
				0.8674	0.9292	0.9306	0.7873	0.9369	0.9183	0.9866	0.2634	0.5914					0.6873	0.8349	0.7557	0.2173	0.9556	0.7789	0.6914	0.2885	0.5036					0.5371	0.4377	0.8093	0.2135	0.5301	0.5693	0.482	0.4306	0.6489
				0.609	0.5324	0.7456	0.8893	0.2746	0.2669	0.9969	0.9944	0.8251					0.3571	0.3118	0.7224	0.8304	0.423	0.2933	0.8264	0.177	0.3771					0.3708	0.0534	0.4953	0.7078	0.099	0.4037	0.8362	0.7065	0.3332
				0.3904	0.1802	0.9033	0.5422	0.9917	0.488	0.3088	0.8174	0.4941					0.5502	0.7636	0.4588	0.3654	0.9745	0.6714	0.303	0.7978	0.8112					0.1746	0.5808	0.2629	0.5256	0.5584	0.1635	0.2614	0.0779	0.3144
				0.4142	0.8577	0.8018	0.6523	0.8917	0.5276	0.8423	0.4604	1					0.0129	0.5369	0.8503	0.5322	0.178	0.6526	0.7649	0.086	0.8509					0.0786	0.377	0.387	0.3252	0.0863	0.457	0.4757	0.3138	0.4757
				0.9642	0.9155	0.7597	1	0.4588	0.8101	0.836	0.4436	0.4769					0.6976	0.5195	0.6775	0.1131	0.3644	0.6151	0.7894	0.2288	0.5375					0.3745	0.5843	0.5552	0.0336	0.5029	0.4581	0.6124	0.4933	0.2107
				0.4614	0.7918	1	0.9799	0.5354	0.8932	0.9826	0.9429	0.2853					0.3989	0.3066	0.9804	0.6635	0.3276	0.6251	0.899	0.6081	0.2461					0.4471	0.1668	0.2242	0.2282	0.4247	0.8164	0.8088	0.5928	0.4284
				0.9832	0.7775	0.8966	0.9467	0.6748	0.9065	0.9767	0.742	0.2914					0.9688	0.3584	0.7374	0.8078	0.5565	0.73	0.2103	0.3724	0.8477					0.7996	0.452	0.3917	0.598	0.3044	0.6672	0.5	0.3454	0.2374
				0.8203	0.9338	0.9218	0.9589	0.7936	0.786	1	1	0.9116					0.4182	0.1417	0.4674	0.5848	0.7402	0.819	0.9676	0.9114	0.5517					0.2182	0.384	0.5309	0.6808	0.4743	0.7603	0.5762	0.5857	0.7313
				0.4056	0.9553	0.775	0.9091	0.6666	0.139	0.5725	0.3875	0.743					0.2031	0.4605	0.1801	0.8137	0.8674	0.1587	0.5793	0.6399	0.5704					0.1168	0.8031	0.7144	0.1012	0.2654	0.1616	0.3581	0.21	0.7264
				0.5284	0.9588	0.7342	0.9435	0.3773	0.4669	0.7521	0.9527	0.6904					0.4587	0.694	0.525	0.7346	0.6489	0.4356	0.7628	0.6561	0.4312					0.4175	0.7399	0.4224	0.2966	0.0756	0.1167	0.09	0.6114	0.3934
				0.2887	0.9933	0.8169	0.8614	0.9834	0.9978	0.5479	0.1892	0.4011					0.7159	0.3364	0.3208	0.9004	0.9692	0.9063	0.7012	0.1007	0.4866					0.5503	0.3341	0.2157	0.4763	0.5753	0.6557	0.3533	0.1558	0.4335
				0.555	0.5229	0.8883	0.3765	0.4396	0.2775	0.9068	0.9276	0.9243					0.9563	0.6067	0.4788	0.3214	0.3846	0.2249	0.5518	0.8413	0.612					0.6425	0.5372	0.4226	0.232	0.2222	0.1216	0.2144	0.1558	0.2075
				0.9738	0.831	0.7864	0.8552	0.9895	0.412	0.8096	0.7325	0.9935					0.8585	0.6753	0.4447	0.7588	0.6058	0.1777	0.8216	0.4283	0.7364					0.5499	0.2429	0.6838	0.4831	0.8123	0.2349	0.366	0.6396	0.2347
				0.9279	0.8946	0.9596	0.9383	0.291	0.9688	0.7901	0.334	0.9852					0.4599	0.8065	0.5296	0.7054	0.5501	0.9597	0.1004	0.4055	0.8679					0.5322	0.7143	0.1686	0.1552	0.2465	0.7858	0.1651	0.2328	0.3552
				0.8822	0.9126	0.9866	0.8657	0.9825	0.3009	0.5882	0.8057	0.9803					0.2853	0.7195	0.8233	0.5508	0.6248	0.2236	0.3524	0.5485	0.7161					0.6936	0.4451	0.7143	0.3961	0.6654	0.3998	0.2513	0.793	0.1387
				0.3235	0.2324	0.287	0.6618	0.785	0.9569	0.639	0.9938	0.3125					0.0512	0.2054	0.2218	0.6057	0.2285	0.9849	0.2769	0.8196	0.5509					0.2209	0.355	0.2789	0.4986	0.5453	0.4598	0.3459	0.7303	0.1549
				0.208	0.0787	0.9719	0.244	0.147	0.7284	0.1569	0.8787	0.1404					0.5701	0.3718	0.7838	0.8276	0.201	0.8479	0.1434	0.179	0.097					0.3562	0.1514	0.7202	0.5361	0.1534	0.5848	0.0918	0.4408	0.181
				0.9831	0.5751	0.694	0.8318	0.3754	0.4125	0.8409	1	0.9587					0.2507	0.6468	0.5489	0.5417	0.2622	0.3924	0.3901	0.8078	0.7625					0.6516	0.2675	0.4106	0.5868	0.906	0.1829	0.5346	0.1426	0.2824
				0.9383	0.4077	0.4916	0.6661	0.8719	0.8802	0.9982	0.9641	0.6094					0.9636	0.1119	0.3827	0.0402	0.6536	0.5335	0.9521	0.7169	0.558					0.6609	0.4413	0.1588	0.019	0.189	0.6419	0.0324	0.5545	0.5567
				0.577	0.7349	0.5046	0.8039	0.8748	0.8474	0.4891	0.46	0.9253					0.6039	0.5073	0.7158	0.5383	0.6716	0.6143	0.1498	0.7583	0.3042					0.6668	0.6125	0.2134	0.4	0.0195	0.5289	0.1402	0.8057	0.3424
				0.5569	0.9883	0.4485	0.6294	0.7068	0.019	0.986	0.3796	0.2675					0.4655	0.1954	0.3491	0.6097	0.3798	0.0218	0.8097	0.1346	0.6121					0.6828	0.0981	0.2117	0.5073	0.3224	0.3575	0.7868	0.3829	0.1375
				0.5336	0.7557	0.2212	0.9225	0.6203	0.8924	0.43	0.801	0.339					0.6759	0.3539	0.7815	0.7617	0.7647	0.7851	0.7138	0.3185	0.1863					0.3323	0.6908	0.4391	0.1263	0.0564	0.692	0.4595	0.4421	0.1337
				1	0.6871	0.7455	0.9192	0.5413	0.5489	0.8431	0.5961	0.8479					0.8148	0.1437	0.3949	0.6062	0.9742	0.192	0.4486	0.3822	0.8284					0.7106	0.4712	0.6639	0.6098	0.7493	0.3542	0.6991	0.3535	0.3971
				0.5894	0.7994	0.9344	0.6041	0.9224	0.8466	0.9985	0.3147	0.1806					0.9884	0.4978	0.5806	0.4192	0.2972	0.8749	0.8962	0.3388	0.5048					0.2153	0.4792	0.2989	0.6256	0.5182	0.6639	0.3816	0.207	0.0803
				0.3083	0.5229	0.5442	0.5496	0.3006	0.992	0.973	0.7853	0.7051					0.2967	0.5053	0.6274	0.7091	0.9074	0.9559	0.9627	0.9629	0.3013					0.1034	0.173	0.6727	0.5005	0.4324	0.7405	0.5848	0.5939	0.3676
				1	0.9033	0.4896	0.7585	0.8861	0.7229	0.6925	0.9624	0.4161					0.8685	0.6029	0.3978	0.5495	0.642	0.8194	0.1528	0.8648	0.3735					0.4071	0.3497	0.3439	0.3739	0.1555	0.4311	0.0205	0.7696	0.4395
				0.9257	0.6952	0.643	1	0.6885	0.8957	0.9732	0.987	0.9082					0.6538	0.6944	0.2829	0.3748	0.5067	0.9079	0.8067	0.8676	0.8732					0.9733	0.5826	0.7101	0.2049	0.2892	0.5962	0.4191	0.7207	0.5227
				0.5177	0.9959	0.9738	0.6936	0.7135	0.5022	0.9258	0.5495	0.499					0.4716	0.982	0.9639	0.2436	0.5633	0.4927	0.884	0.8478	0.1719					0.6476	0.5092	0.349	0.4726	0.4073	0.0508	0.4666	0.1985	0.0946
				0.5903	0.1777	0.9391	0.8735	0.5036	0.3601	0.8866	0.6684	0.2286					0.6351	0.2464	0.8927	0.1298	0.2835	0.5713	0.8753	0.6378	0.1122					0.5904	0.0801	0.7263	0.2784	0.0233	0.3216	0.488	0.6033	0.3996
				0.5402	0.1699	0.2205	0.9656	0.724	0.811	0.8327	0.2791	0.9803					0.5968	0.2316	0.6914	0.7584	0.9322	0.8712	0.8956	0.6971	0.6128					0.427	0.5836	0.6442	0.6328	0.3064	0.4215	0.2443	0.3295	0.1617
				0.7145	0.3937	0.963	0.544	0.9507	0.9481	0.9626	1	0.7817					0.6677	0.4716	0.8323	0.7615	0.3518	0.5343	0.891	0.7231	0.5768					0.4203	0.4324	0.1439	0.4336	0.1582	0.634	0.5414	0.6895	0.4322
				0.7907	0.873	0.6963	0.9344	0.8342	0.9747	0.8041	0.9304	0.2494					0.8064	0.6644	0.6847	0.9371	0.7458	0.906	0.3713	0.1805	0.0873					0.3627	0.3032	0.4058	0.3163	0.5407	0.8426	0.5773	0.3001	0.0866
				0.7239	0.9657	0.9931	0.2918	0.8437	0.9776	0.2402	0.4253	0.9334					0.637	0.812	0.8244	0.235	0.5494	0.9932	0.2756	0.5736	0.4806					0.1512	0.7511	0.6106	0.1139	0.4242	0.8387	0.36	0.6479	0.2886
				0.5673	0.6775	0.3539	0.684	0.8625	0.7532	0.334	0.3147	0.4357					0.2334	0.5815	0.2919	0.7331	0.9059	0.6301	0.7532	0.217	0.076					0.1567	0.6813	0.7113	0.4208	0.2157	0.8253	0.4415	0.094	0.4786
				0.5802	0.8701	0.4584	0.7029	0.6217	0.6132	0.8556	0.2153	0.0923					0.6432	0.28	0.2498	0.3939	0.9787	0.7253	0.7537	0.2362	0.4614					0.5256	0.5024	0.1174	0.2824	0.4372	0.229	0.8149	0.3082	0.2153
				0.9971	0.9925	0.8096	0.8002	0.8168	0.7228	0.9177	0.2362	0.9831					0.9335	0.7528	0.5079	0.8935	0.964	0.8341	0.8448	0.7599	0.9632					0.506	0.7797	0.05	0.793	0.3595	0.1461	0.4708	0.2038	0.3512
				1	0.997	0.9381	0.6682	0.9821	0.9975	0.629	0.8615	0.9311					0.2141	0.8599	0.7733	0.0906	0.6113	0.8285	0.9069	0.1791	0.7903					0.0818	0.8468	0.611	0.4672	0.2549	0.7203	0.6241	0.5861	0.2377
				0.9092	0.9766	0.7137	0.6641	0.2793	0.9457	0.1025	0.9959	0.3071					0.74	0.9352	0.4722	0.6291	0.8049	0.9411	0.1207	0.7389	0.8723					0.4639	0.7646	0.5896	0.6559	0.589	0.69	0.0858	0.1315	0.8663
				0.8182	0.8995	0.4448	0.636	0.9726	0.9801	0.7941	0.2637	0.9434					0.9503	0.9468	0.5647	0.3592	0.6835	0.286	0.2205	0.3057	0.4535					0.4481	0.4533	0.6672	0.2262	0.7133	0.1996	0.359	0.4651	0.6178
				0.7382	0.8381	0.9649	1	0.3253	0.9673	0.5197	0.7768	0.8716					0.9354	0.6161	0.7244	0.7731	0.4822	0.4273	0.2323	0.6095	0.726					0.405	0.682	0.6264	0.86	0.5652	0.4571	0.3648	0.1504	0.3167
					1	0.9775	0.1518	0.9698	0.9389	0.9115	0.6926	0.974						0.8905	0.8304	0.5472	0.7149	0.781	0.9171	0.9741	0.8061						0.6772	0.0702	0.3498	0.8728	0.5488	0.36	0.5001	0.3175
					0.8126	0.2597	0.9345	0.3005	0.8673	0.9977	0.7277	0.994						0.7875	0.3689	0.9346	0.9004	0.6046	0.9918	0.9397	0.7972						0.3429	0.1531	0.8625	0.8609	0.5851	0.5788	0.1741	0.2735
					0.9856	0.368	0.1129	0.5543	0.9015	0.938	0.7647	0.9636						0.9014	0.689	0.2025	0.4632	0.835	0.6098	0.5368	0.0912						0.1965	0.1673	0.3578	0.1724	0.5106	0.2278	0.54	0.2697
					0.9911	0.3101	0.5721	0.7628	0.7152	0.9818	0.9837	0.5093						0.2745	0.3944	0.4686	0.9091	0.1753	0.3814	0.7574	0.9372						0.0386	0.8186	0.1939	0.5308	0.0468	0.7847	0.8852	0.1503
					0.8023	0.8596	0.9007	0.2811	0.9057	1	0.9452	0.9915						0.4686	0.4621	0.7641	0.1497	0.7378	0.736	0.886	0.1458						0.3954	0.2907	0.3409	0.4053	0.75	0.3721	0.3878	0.2189
					0.9872	0.6199	0.8674	0.7849	0.907	0.5428	1	0.866						0.3867	0.2996	0.8342	0.3454	0.7631	0.2387	0.9364	0.6591						0.5505	0.3593	0.3133	0.0132	0.3866	0.7819	0.7446	0.3503
					0.884	0.6931	0.6709	0.8914	0.5339	0.7216	0.9971	0.8776						0.6161	0.5465	0.4514	0.2125	0.326	0.7983	0.9156	0.4148						0.7814	0.1001	0.0329	0.6576	0.6479	0.3912	0.8979	0.7501
					0.9933	0.197	0.9969	0.369	0.8298	0.382	0.2421	0.9587						0.6061	0.6847	0.8858	0.2746	0.419	0.4833	0.9451	0.8839						0.6358	0.2326	0.4487	0.2893	0.5011	0.1487	0.8822	0.9167
					0.8546	0.1913	0.9305	0.4681	0.9966	0.8824	0.3915	0.813						0.76	0.2891	0.7686	0.9351	0.9397	0.3252	0.6806	0.431						0.6939	0.3287	0.5626	0.6835	0.4463	0.4173	0.7027	0.8025
					0.9692	0.8733	0.9967	0.9736	0.31	0.1797	0.8153	0.9943						0.9943	0.8696	0.9483	0.3357	0.9319	0.0705	0.663	0.4187						0.723	0.5567	0.2974	0.5468	0.3092	0.149	0.165	0.3904
					0.918	0.6195	0.9527	0.9557	0.8349	0.6457	0.4027	0.928						0.1309	0.8236	0.7576	0.6529	0.9585	0.2042	0.408	0.176						0.1375	0.3673	0.8425	0.909	0.4775	0.4288	0.1992	0.3224
					0.9893	0.3643	0.9965	1	0.4497	0.206	0.1694	0.8933						0.2003	0.2846	0.68	0.9934	0.7858	0.3073	0.4998	0.4824						0.125	0.2395	0.35	0.568	0.2765	0.2036	0.0533	0.5749
					0.9501	0.8393	0.8421	0.8095	0.6012	0.8901	0.8473	0.926						0.7864	0.8006	0.8027	0.8394	0.9033	0.14	0.6379	0.4575						0.7636	0.1184	0.725	0.7905	0.1935	0.2946	0.4885	0.5589
					0.8397	0.887	0.4294	0.9366	0.5976	0.7176	0.5692	0.7185						0.7535	0.5072	0.3778	0.3578	0.7764	0.7958	0.521	0.5557						0.8539	0.6706	0.2844	0.4854	0.4775	0.5696	0.4173	0.5522
					0.2288	0.865	0.9861	0.8331	0.9162	0.9857	0.6193	0.9224						0.1868	0.824	0.6307	0.2476	0.7032	0.2753	0.382	0.8598						0.1437	0.6518	0.7691	0.7875	0.4362	0.237	0.3251	0.5832
					0.7677	0.8934	0.9617	0.8371	0.9971	0.8193	0.3058	0.5212						0.8563	0.7583	0.5696	0.7915	0.6903	0.2535	0.3016	0.5026						0.4201	0.5772	0.4519	0.2987	0.1979	0.2181	0.3424	0.6416
					0.8938	0.8564	0.7788	0.9811	0.9986	0.8086	0.2722	0.4579						0.8121	0.8529	0.7413	0.9468	0.9595	0.8273	0.1201	0.0725						0.6284	0.1278	0.6191	0.4946	0.7061	0.71	0.0804	0.449
					0.6423	0.9976	0.2849	0.6806	0.991	0.6095	0.7968	0.6286						0.6928	0.8805	0.2225	0.5367	0.9733	0.85	0.7101	0.6925						0.073	0.2648	0.31	0.6352	0.4934	0.3601	0.6467	0.5701
					0.3296	0.7641	0.9611	0.3347	0.7828	0.8992	0.3501	0.6014						0.4603	0.7267	0.6694	0.2613	0.9038	0.2556	0.745	0.5575						0.5193	0.8648	0.6692	0.3221	0.3599	0.4139	0.1879	0.5069
					0.4777	0.9058	0.96	0.2092	0.3423	0.9457	0.9941	0.9803						0.6756	0.6877	0.7756	0.6588	0.7085	0.8951	0.3222	0.9377						0.4241	0.4299	0.6986	0.1133	0.4035	0.6417	0.5339	0.6298
					0.9254	0.6055	0.6895	0.2539	0.8933	0.2615	0.5053	0.9931						0.8822	0.3129	0.9454	0.1829	0.598	0.3471	0.0683	0.8359						0.8597	0.2396	0.5187	0.4791	0.8439	0.0538	0.6819	0.5677
					0.2108	0.7354	1	0.6937	0.9154	0.8062	0.3815	0.3242						0.1259	0.2475	0.7841	0.2306	0.8257	0.7204	0.6565	0.8942						0.1119	0.6755	0.9482	0.0958	0.5258	0.3934	0.3767	0.6806
					0.9929	0.9932	0.6636	0.8205	0.9903	0.9397	0.8523	0.8559						0.2043	0.6738	0.4624	0.422	0.9874	0.7789	0.7546	0.1272						0.1562	0.5932	0.662	0.4196	0.0985	0.6733	0.8608	0.4358
					0.3256	0.573	0.3821	0.7304	0.9436	0.862	0.7414	0.8973						0.926	0.6915	0.4156	0.7784	0.9287	0.2765	0.7748	0.565						0.2993	0.2189	0.3362	0.5479	0.3824	0.8562	0.5566	0.9227
					0.9136	0.8466	0.0906	0.8567	0.9679	0.8708	0.9777	0.7614						0.6805	0.7965	0.2406	0.4634	0.8043	0.457	0.6606	0.5618						0.2916	0.4752	0.1591	0.5839	0.5476	0.8537	0.6619	0.3422
					0.9181	1	0.2522	0.7542	1	0.9292	1	0.9459						0.9932	0.8855	0.4473	0.6415	0.8905	0.5467	0.6997	0.8125						0.7286	0.9027	0.3031	0.6786	0.5733	0.3107	0.0986	0.4178
					0.9966	0.9782	0.836	0.9476	0.5806	0.7871	0.4634	0.9877						0.2035	0.7451	0.7341	0.4908	0.5334	0.6255	0.6363	0.8337						0.4521	0.5923	0.4468	0.7288	0.2193	0.7325	0.5211	0.8207
					0.9965	0.8497	0.9932	0.7025	0.9698	0.5898	0.9627	0.558						0.8838	0.6173	0.7134	0.6981	0.6809	0.2165	0.5531	0.7041						0.3546	0.8358	0.1833	0.6888	0.4862	0.4505	0.7107	0.3214
					0.9071	0.9913	0.345	0.2095	0.9846	0.1176	0.718	0.4261						0.394	0.9913	0.3168	0.1953	0.9731	0.1831	0.7303	0.5528						0.8479	0.5786	0.3481	0.1529	0.573	0.0818	0.6666	0.4601
					0.8287	0.9933	0.6896	0.9713	0.8863	0.9708	0.5129	0.9623						0.3195	0.832	0.3579	0.4416	0.6723	0.653	0.8679	0.9088						0.6883	0.5995	0.1474	0.8392	0.4398	0.7691	0.3707	0.7483
					0.8626	0.9768	0.9382	0.564	0.9329	0.5455	0.7585	0.9812						0.8626	0.7968	0.4531	0.2428	0.9678	0.8677	0.446	0.9113						0.1703	0.2834	0.3396	0.53	0.3843	0.4158	0.6464	0.6596
					0.8948	0.5319	0.872	0.9238	0.745	0.7213	0.9976	0.4707						0.3313	0.5081	0.5595	0.6085	0.4563	0.8014	0.9487	0.3932						0.3084	0.5971	0.3695	0.6052	0.4965	0.4976	0.2348	0.3676
					0.3579	0.1869	0.8522	0.7312	0.9004	0.3502	0.4654	1						0.4342	0.7265	0.4122	0.425	0.76	0.4583	0.1343	0.8515						0.0094	0.3718	0.1099	0.0851	0.2345	0.2766	0.1338	0.2782
					0.9079	0.9773	0.6188	0.8861	0.3208	0.5164	0.9734	0.943						0.2355	0.9537	0.3061	0.7382	0.1175	0.1453	0.682	0.8356						0.6916	0.7404	0.3246	0.4632	0.1339	0.1104	0.2746	0.6738
					0.3071	0.9931	0.7273	0.3808	0.4874	0.6755	0.5672	0.9529						0.7425	0.6135	0.791	0.7628	0.274	0.791	0.2168	0.8584						0.2229	0.6064	0.2297	0.4159	0.2183	0.3454	0.2767	0.6619
					0.0026	0.8118	0.9538	0.9763	0.9596	0.8744	0.9162	0.8906						0.0027	0.8944	0.9191	0.8977	0.9169	0.2449	0.7913	0.9375						0.0321	0.3638	0.5248	0.2911	0.6258	0.0803	0.866	0.7231
					0.9971	0.092	0.9535	0.1639	0.0947	0.0131	0.7122	0.9009						0.8433	0.5671	0.5725	0.0597	0.3975	0.751	0.5615	0.2604						0.6441	0.1046	0.5306	0.3277	0.204	0.5078	0.3701	0.6549
					0.963	0.9949	0.7864	0.8783	0.6964	0.7945	0.9291	0.8763						0.3306	0.9876	0.4307	0.852	0.859	0.9087	0.8247	0.957						0.3279	0.1397	0.6417	0.1648	0.3022	0.6071	0.3744	0.6914
					0.3245	0.8922	0.8602	0.8131	0.4479	0.8668	0.8138	0.4342						0.6464	0.6108	0.6048	0.4883	0.6613	0.8217	0.4935	0.1708						0.296	0.4177	0.6382	0.1923	0.2155	0.1997	0.414	0.6779
					0.5352	0.9835	0.5756	0.8958	0.6492	0.4243	0.756	0.9155						0.8774	0.4097	0.308	0.9122	0.2204	0.7818	0.8734	0.9655						0.5141	0.6884	0.4597	0.5488	0.4637	0.2833	0.5321	0.2916
					0.8755	0.9929	0.0181	0.8713	0.9665	0.9609	1	0.3928						0.4346	0.7466	0.1274	0.6563	0.8001	0.4562	0.683	0.5533						0.4307	0.6254	0.0299	0.6873	0.6313	0.5544	0.3701	0.3613
					0.9934	0.9699	0.6046	0.9435	0.9809	0.9244	0.8078	0.8914						0.7424	0.6251	0.5721	0.4247	0.8597	0.8967	0.9708	0.9163						0.8669	0.5351	0.4299	0.7013	0.5981	0.0528	0.5542	0.6974
					0.8715	0.9797	0.681	0.7676	0.508	0.9077	0.8521	1						0.3198	0.9302	0.8923	0.3644	0.1967	0.7522	0.4949	0.8234						0.3674	0.7438	0.2511	0.2907	0.1188	0.6629	0.4266	0.8416
					0.9924	0.9679	0.2622	0.9707	0.8525	0.9649	0.4731	0.682						0.2402	0.5193	0.2257	0.2813	0.9789	0.6573	0.2269	0.6743						0.6929	0.712	0.1031	0.2834	0.4482	0.3674	0.1953	0.3391
					0.7139	0.9671	0.5931	0.0644	0.8591	0.9981	0.0249	0.4464						0.5791	0.8358	0.9316	0.0469	0.9167	0.9457	0.4454	0.6396						0.6409	0.4335	0.3213	0.045	0.9283	0.6583	0.314	0.448
					0.2741	0.9931	0.9668	0.8896	0.9363	0.9823	0.2386	0.689						0.339	0.9933	0.9668	0.6172	0.8785	0.7755	0.2872	0.54						0.174	0.9576	0.6863	0.7306	0.5871	0.6104	0.5142	0.3035
					0.3773	0.957	1	0.2208	0.9105	0.63	0.1723	0.9638						0.4861	0.4896	0.935	0.9393	0.8849	0.5907	0.1232	0.2381						0.4644	0.5127	0.8523	0.5107	0.6182	0.2851	0.119	0.4861
					0.6195	0.075	0.1369	0.9911	0.4984	0.6533	0.6904	0.8646						0.6655	0.0562	0.3779	0.7117	0.7486	0.3366	0.738	0.9308						0.2181	0.1495	0.6994	0.5459	0.5624	0.1814	0.8985	0.3766
					0.8838	0.9356	0.7283	0.6336	0.7767	0.8577	0.7614	0.9463						0.7227	0.8358	0.8711	0.3012	0.1854	0.8985	0.4055	0.7186						0.2438	0.2221	0.4859	0.5654	0.7823	0.5118	0.2061	0.663
					0.6791	0.869	0.9894	0.9222	0.9072	0.1406	0.6643	0.9489						0.9281	0.8283	0.8394	0.9333	0.6338	0.0794	0.254	0.5017						0.6585	0.5223	0.1923	0.3067	0.7719	0.0413	0.3638	0.6334
					0.8763	1	0.7959	0.9559	0.6062	0.1486	0.4681	0.8183						0.4867	0.9756	0.8438	0.8509	0.3366	0.5343	0.2702	0.7616						0.7651	0.5785	0.5801	0.3124	0.3501	0.1374	0.7155	0.5652
					0.856	0.2661	0.9769	0.4913	0.7389	0.4806	0.9896	0.9825						0.765	0.2674	0.9769	0.3797	0.7145	0.3681	0.7206	0.9318						0.3753	0.0815	0.7196	0.1477	0.821	0.4398	0.2555	0.8421
					0.9098	0.7637	0.5417	0.9719	1	0.6857	0.8388	0.5512						0.6016	0.8718	0.2531	0.987	0.8343	0.6493	0.7466	0.8721						0.2395	0.7162	0.5242	0.7416	0.8399	0.6152	0.054	0.7503
					0.4286	0.8568	0.9018	1	0.604	0.9168	0.8675	0.961						0.33	0.9101	0.6136	0.971	0.2548	0.7973	0.6403	0.5898						0.5344	0.7043	0.6964	0.717	0.3595	0.4172	0.4879	0.5993
					0.8539	0.9881	0.5541	0.4261	0.8476	0.698	0.9965	0.9829						0.8625	0.9852	0.6671	0.3341	0.2211	0.5017	0.8817	0.5353						0.4946	0.296	0.2742	0.5295	0.1828	0.0747	0.3352	0.4947
					0.1412	0.8565	0.803	0.9171	0.8238	0.2192	0.94	0.6851						0.1502	0.764	0.6467	0.8203	0.4166	0.5627	0.8973	0.6433						0.4772	0.7173	0.8251	0.5321	0.4075	0.1423	0.3761	0.1628
					0.544	0.9319	0.2022	0.9236	0.571	0.466	0.9372	0.998						0.7092	0.5286	0.4684	0.8633	0.3579	0.6312	0.6228	0.9674						0.2419	0.0093	0.1954	0.3504	0.1683	0.731	0.4903	0.4465
					0.747	0.8745	0.8756	0.7318	0.8486	0.9754	0.3436	0.6814						0.8788	0.3362	0.3057	0.5995	0.9574	0.3366	0.2069	0.5379						0.4306	0.6492	0.7089	0.2724	0.71	0.856	0.302	0.2008
					0.8047	0.9365	0.9719	0.7319	0.6602	0.9678	0.8771	1						0.2423	0.5496	0.4477	0.7479	0.2507	0.7707	0.8306	0.4379						0.2615	0.644	0.1336	0.4134	0.4699	0.4997	0.5169	0.4473
					0.4557	1	1	0.9155	1	0.8286	1	0.6327						0.6458	0.9469	0.4517	0.5675	0.3616	0.7056	0.9576	0.5138						0.1106	0.6959	0.2334	0.4027	0.6949	0.3184	0.9067	0.3968
					0.9239	0.9794	0.1568	0.4806	0.7172	0.763	0.9482	0.7806						0.6165	0.8033	0.3483	0.2572	0.6855	0.8168	0.8927	0.7435						0.4337	0.7931	0.1224	0.4612	0.3301	0.1992	0.7482	0.5115
					0.9111	0.9341	0.5763	1	0.9258	0.7035	0.9763	1						0.3638	0.6851	0.648	0.4291	0.6307	0.4478	0.6455	0.8056						0.258	0.3558	0.5538	0.5812	0.625	0.5599	0.2249	0.6896
					0.3818	0.9974	0.5717	0.7492	0.8871	0.9861	0.7046	0.7709						0.4405	0.7295	0.6532	0.1727	0.714	0.831	0.324	0.7349						0.3731	0.7261	0.2966	0.3989	0.3654	0.523	0.4731	0.4591
					0.7929	1	0.6695	0.9582	0.8559	0.3081	0.9371	0.8912						0.4022	0.9666	0.8784	0.6367	0.3677	0.5671	0.7701	0.744						0.4167	0.7993	0.5354	0.6459	0.6906	0.4232	0.7927	0.7132
					0.8297	0.9801	0.5912	0.6105	0.9891	1	0.6892	0.9683						0.5382	0.5103	0.7213	0.4278	0.6064	0.9101	0.0878	0.7768						0.5331	0.7271	0.1862	0.5361	0.5984	0.2779	0.1892	0.8032
					0.8406	0.8827	0.7035	0.8629	0.7162	0.7847	0.9969	0.9611						0.8413	0.6992	0.116	0.3067	0.3885	0.5147	0.8545	0.9594						0.4267	0.6117	0.2601	0.3292	0.6359	0.3768	0.6515	0.3714
					0.8708	0.9063	0.9981	0.7277	0.9305	0.1419	0.7746	0.5031						0.3845	0.8796	0.0028	0.1499	0.5057	0.2001	0.495	0.8062						0.3124	0.5899	0.0533	0.1729	0.7508	0.0567	0.7117	0.4143
					0.9087	0.9324	0.7904	0.974	0.8722	0.4153	0.8655	0.35						0.7082	0.3997	0.3509	0.773	0.1473	0.3451	0.6591	0.8038						0.2968	0.4507	0.6201	0.8248	0.0949	0.5301	0.891	0.1596
					0.945	0.1161	0.2663	0.599	0.9551	0.9867	0.9734	0.2634						0.7309	0.1642	0.4218	0.3985	0.8939	0.9761	0.7392	0.8384						0.7528	0.1086	0.5188	0.2253	0.3385	0.3428	0.468	0.4628
					0.7187	0.9006	0.9644	0.9906	0.9965	0.0898	0.6305	0.9126						0.7578	0.2922	0.6722	0.9304	0.6503	0.0662	0.1402	0.8807						0.5636	0.6151	0.708	0.6624	0.2909	0.0855	0.2821	0.4117
					0.5332	0.861	0.6989	0.9967	0.9043	0.8942	0.8795	0.6499						0.716	0.794	0.5952	0.8235	0.3469	0.8999	0.7597	0.1827						0.3702	0.6727	0.3979	0.5377	0.5075	0.421	0.379	0.5853
					0.0117	0.4652	1	0.9966	0.9977	0.9454	0.7867	0.1447						0.0014	0.036	0.9163	0.9741	0.918	0.9498	0.9911	0.4603						0.0077	0.0384	0.4872	0.695	0.0212	0.5026	0.263	0.3797
					0.678	0.8592	0.7817	0.8796	0.9543	0.746	0.9499	0.9293						0.5619	0.8526	0.6871	0.8113	0.9335	0.1135	0.6396	0.8713						0.3877	0.3302	0.5774	0.2709	0.6179	0.5045	0.2286	0.2213
					1	0.9914	0.9488	0.8333	0.9831	0.5637	1	0.5968						0.8684	0.936	0.405	0.3381	0.3931	0.298	0.8715	0.4385						0.8639	0.6842	0.5988	0.4293	0.4432	0.3568	0.6242	0.6181
					0.9924	0.9817	0.9969	0.9746	0.9869	0.6731	0.9976	0.5101						0.8557	0.5029	0.8048	0.6874	0.8221	0.5326	0.9951	0.3246						0.4693	0.1698	0.2481	0.6498	0.2927	0.6241	0.1185	0.4927
					0.9902	0.842	1	0.8161	0.8568	0.6412	0.8955	0.488						0.975	0.6169	0.9528	0.6363	0.1535	0.4898	0.7583	0.6864						0.2858	0.3701	0.5684	0.267	0.4903	0.4519	0.5554	0.2428
					0.8954	0.5865	0.9969	0.822	0.935	0.9364	0.8521	0.7777						0.9082	0.9017	0.72	0.6806	0.6803	0.8133	0.6694	0.3509						0.685	0.6417	0.4786	0.4914	0.4647	0.4762	0.6826	0.722
					0.8286	0.808	0.5379	0.9522	0.8657	0.8435	0.8816	0.7693						0.7931	0.698	0.1847	0.541	0.2193	0.9865	0.8157	0.1962						0.7946	0.4493	0.1493	0.4107	0.5322	0.8921	0.1955	0.0722
					0.9932	0.9516	0.7752	0.0328	0.6892	0.522	0.6621	0.9966						0.9388	0.7896	0.7054	0.5677	0.3909	0.4956	0.4372	0.3686						0.6546	0.5592	0.3271	0.0649	0.1723	0.6625	0.3401	0.1833
					0.6712	0.7985	0.9925	0.4429	0.679	0.5039	0.6094	0.5693						0.6315	0.7829	0.4927	0.2899	0.3031	0.2114	0.2445	0.5256						0.1869	0.3457	0.0149	0.4643	0.8292	0.1191	0.0985	0.1966
					0.995	0.9897	0.9399	0.7666	1	0.45	0.9129	0.7085						0.5707	0.6682	0.953	0.5499	0.7283	0.4292	0.6476	0.2964						0.5256	0.4088	0.809	0.1333	0.5106	0.0141	0.3722	0.2297
					0.9586	0.2208	0.9382	0.9675	0.6087	0.9224	0.9393	0.8174						0.6186	0.7432	0.5764	0.5606	0.7371	0.4805	0.908	0.496						0.3625	0.0663	0.7103	0.2852	0.3346	0.5214	0.5053	0.3117
					0.7888	0.9826	0.8598	0.9361	0.6283	1	0.9737	0.7892						0.659	0.9353	0.8401	0.7106	0.9855	0.3253	0.6991	0.4831						0.6506	0.6437	0.5957	0.3612	0.7023	0.3344	0.5915	0.0422
					0.9944	0.8022	0.9287	0.958	0.7938	0.9855	0.8116	0.9951						0.9299	0.7	0.7757	0.9603	0.7858	0.4009	0.7564	0.995						0.7392	0.5895	0.1967	0.6974	0.5712	0.3579	0.6844	0.5058
					0.2415	0.4029	0.9898	0.9713	0.9872	0.8814	0.7534	0.3986						0.0997	0.4452	0.6746	0.7067	0.9523	0.8785	0.8278	0.2143						0.0862	0.0466	0.7539	0.8021	0.8344	0.2987	0.7178	0.5438
					0.5564	0.5059	0.336	0.953	0.9374	0.2531	0.8063	0.9032						0.4203	0.6636	0.8077	0.6051	0.8694	0.2064	0.5328	0.1372						0.5847	0.4253	0.2579	0.7438	0.3363	0.4353	0.4025	0.1185
					0.3361	0.2854	0.8193	0.9538	0.9721	0.9603	0.8795	0.8085						0.0973	0.4468	0.2999	0.569	0.8632	0.9368	0.8189	0.7743						0.1628	0.6326	0.2588	0.3987	0.6115	0.507	0.6759	0.2026
					0.3282	0.9137	0.6793	0.9281	0.6694	0.6262	0.9959	0.4147						0.3383	0.7485	0.6485	0.3437	0.0906	0.67	0.9055	0.5952						0.5328	0.3769	0.1062	0.5061	0.8489	0.4943	0.768	0.3585
					0.5686	0.9081	0.978	0.9159	0.7394	0.7204	0.6888	0.785						0.2925	0.4389	0.5355	0.6839	0.4372	0.5401	0.7849	0.7337						0.1276	0.6026	0.5817	0.4085	0.6846	0.4175	0.3539	0.8416
					0.5262	0.8308	0.8579	0.9959	0.5541	0.6518	0.9599	0.5362						0.6579	0.6686	0.5731	0.8875	0.8343	0.6167	0.2097	0.2647						0.2724	0.7265	0.6459	0.6363	0.5802	0.0281	0.548	0.3173
					0.9911	0.7971	0.2029	0.9779	0.6701	0.878	1	0.4871						0.8841	0.4098	0.7233	0.6502	0.4429	0.9605	0.9303	0.4373						0.6428	0.4423	0.5137	0.023	0.3074	0.4032	0.0939	0.1433
					0.5261	0.9453	0.7507	0.896	0.9832	0.3135	0.6723	0.7868						0.5903	0.3315	0.9623	0.7595	0.5812	0.1912	0.5357	0.5711						0.351	0.3836	0.5666	0.1382	0.3572	0.125	0.4237	0.5611
					0.4349	0.9397	0.6737	0.4848	0.8454	0.2842	0.884	0.9067						0.8792	0.7314	0.6208	0.4255	0.9117	0.1687	0.2684	0.6316						0.1027	0.5581	0.5283	0.4931	0.5559	0.5271	0.0325	0.6498
					0.8396	0.8867	0.6076	0.9116	0.9947	0.9633	0.6723	0.9123						0.6974	0.8962	0.9104	0.8571	0.9823	0.4959	0.6625	0.9835						0.3064	0.0719	0.1743	0.0225	0.8761	0.6564	0.7587	0.6385
					0.6349	0.9564	0.0128	0.2089	0.9052	0.2368	0.8564	0.3415						0.8987	0.7854	0.6342	0.7991	0.3466	0.4583	0.3648	0.2827						0.4499	0.576	0.7401	0.0689	0.1989	0.3236	0.2628	0.4922
					0.9904	0.9776	0.7729	0.829	0.8621	0.9731	0.5113	0.8488						0.4988	0.5661	0.1437	0.4217	0.7799	0.864	0.3604	0.7288						0.2463	0.6649	0.2077	0.0402	0.3447	0.729	0.3607	0.6381
					0.9687	0.9521	0.952	0.2391	0.8643	1	0.7866	0.9689						0.98	0.8325	0.6675	0.1255	0.5652	0.4126	0.8856	0.783						0.5744	0.4753	0.3385	0.2636	0.3779	0.912	0.6285	0.7912
					1	0.9494	0.3137	0.9715	0.7161	0.6947	0.3234	0.8673						0.9184	0.3763	0.7061	0.3738	0.3315	0.8673	0.5708	0.5177						0.6932	0.0568	0.3234	0.4949	0.2595	0.1677	0.2573	0.5463
					0.7573	0.8972	0.8647	0.9604	0.9718	0.8601	0.8907	0.94						0.9672	0.5804	0.8762	0.9296	0.7156	0.4181	0.945	0.2958						0.4884	0.4244	0.362	0.8457	0.2904	0.2949	0.9438	0.3988
					0.9937	0.9829	0.7296	0.4905	0.7404	0.3029	0.635	0.9675						0.8295	0.9797	0.7523	0.2534	0.465	0.7563	0.6978	0.8334						0.6226	0.4922	0.2627	0.3085	0.7113	0.6365	0.3539	0.8463
						0.9804	0.2993	0.3166	0.9919	0.5044	0.3086	0.9835							0.9193	0.8049	0.3578	0.3228	0.3973	0.2982	0.9287							0.1969	0.5945	0.1746	0.5748	0.1126	0.4463	0.8963
						1	0.6165	0.9203	1	0.9205	0.9713	0.9755							0.7691	0.9271	0.4961	0.9497	0.3301	0.9466	0.9722							0.176	0.4422	0.2219	0.8713	0.2233	0.3807	0.5868
						0.5983	0.5635	0.9592	0.4374	0.3291	0.9975	0.7424							0.5591	0.7019	0.7927	0.5465	0.5028	0.9448	0.7017							0.5846	0.1379	0.3023	0.315	0.1728	0.3683	0.5392
						0.9754	0.9497	0.9871	0.9574	0.3993	0.9832	0.7784							0.961	0.816	0.8043	0.7943	0.7563	0.8884	0.7373							0.3671	0.3664	0.5183	0.4936	0.2104	0.1874	0.0502
						0.0051	0.6786	0.979	0.3853	0.8889	0.7893	0.5916							0.0349	0.29	0.1884	0.8086	0.9162	0.5207	0.1186							0.0304	0.6443	0.5406	0.5185	0.2842	0.5206	0.9262
						0.6766	0.8366	0.7362	0.3377	0.8829	1	0.8754							0.5121	0.7163	0.742	0.4997	0.9709	0.6706	0.515							0.3034	0.4489	0.1967	0.2182	0.6955	0.722	0.7302
						0.3484	0.2854	0.6878	0.6085	0.6873	0.5923	0.9103							0.3084	0.8478	0.469	0.6909	0.7169	0.4236	0.4611							0.1258	0.9024	0.1422	0.3186	0.0578	0.192	0.3565
						0.6642	0.8796	0.8427	0.8213	0.8088	0.9758	0.2601							0.5617	0.9064	0.8343	0.7461	0.3598	0.9153	0.504							0.4174	0.834	0.2499	0.3513	0.2785	0.6832	0.4457
						1	0.7185	0.9339	0.8683	0.9146	0.9942	0.9324							0.9482	0.1307	0.2219	0.6888	0.2658	0.9228	0.6687							0.6278	0.4097	0.5501	0.1259	0.3035	0.4983	0.6574
						0.7627	0.9883	0.9443	0.5955	0.979	0.7655	0.9114							0.9683	0.8927	0.4419	0.749	0.9219	0.4797	0.8416							0.7932	0.8203	0.7996	0.3028	0.2938	0.4316	0.7952
						0.856	0.8877	0.9066	0.2799	0.9416	0.8993	0.7999							0.5984	0.825	0.1837	0.7326	0.9482	0.6262	0.2401							0.7632	0.8396	0.5515	0.544	0.8031	0.3327	0.1886
						0.8203	0.7289	0.9649	0.8055	0.4633	0.734	0.429							0.0515	0.1991	0.99	0.8531	0.499	0.7484	0.4264							0.4837	0.7564	0.6866	0.3657	0.0738	0.1122	0.5717
						0.9695	0.7484	0.5353	0.3513	0.9567	0.9707	1							0.019	0.4844	0.4705	0.5885	0.6418	0.8034	0.5732							0.0041	0.8738	0.4576	0.7335	0.7507	0.4796	0.8114
						0.542	0.7675	0.9833	0.9966	0.8135	0.4569	1							0.897	0.6754	0.1691	0.1809	0.4963	0.4133	0.9064							0.4654	0.521	0.6338	0.1538	0.6636	0.864	0.9547
						0.9914	0.474	0.9809	0.9072	0.9035	0.7024	0.9966							0.8761	0.3761	0.9777	0.8618	0.5164	0.9869	0.914							0.9124	0.4445	0.3882	0.5571	0.3235	0.5264	0.5165
						0.954	0.6329	0.9566	0.6995	0.9874	0.469	0.9928							0.637	0.6191	0.3118	0.8688	0.9642	0.7125	0.1465							0.5343	0.8345	0.3791	0.1362	0.4643	0.445	0.216
						0.9713	0.5705	1	0.9302	0.8242	0.3159	0.7457							0.7878	0.2521	0.722	0.9281	0.1973	0.5515	0.3417							0.5028	0.4002	0.3242	0.8676	0.2285	0.3764	0.8026
						0.8837	0.9143	0.8694	0.8309	0.9512	1	0.533							0.6746	0.7281	0.5469	0.2491	0.8786	0.8875	0.3105							0.1825	0.8054	0.4919	0.2858	0.4743	0.6249	0.451
						0.9984	0.7039	0.7788	0.3373	0.7821	0.9535	0.9131							0.8961	0.6921	0.4902	0.7048	0.7583	0.7735	0.796							0.4598	0.1239	0.4213	0.2527	0.2653	0.6432	0.5264
						0.8381	0.9747	0.8762	0.6623	0.8199	0.7882	0.5919							0.562	0.8711	0.6617	0.1843	0.6674	0.6912	0.6552							0.0871	0.4695	0.8061	0.5323	0.4567	0.5708	0.2508
						0.4549	0.9531	0.7589	0.8441	0.993	0.6528	0.6863							0.5548	0.8558	0.7781	0.5751	0.9408	0.559	0.3592							0.3891	0.7486	0.7265	0.5654	0.813	0.6603	0.5731
						0.8827	1	0.8325	0.368	0.9586	0.7128	0.2282							0.4125	0.1691	0.8034	0.4105	0.6215	0.3897	0.3767							0.7145	0.5088	0.505	0.8409	0.3428	0.3959	0.0594
						0.8507	0.9109	0.9011	0.1774	0.6051	0.8207	1							0.8099	0.4914	0.8162	0.2521	0.6136	0.8596	0.6099							0.6392	0.6116	0.84	0.7149	0.5884	0.4747	0.7084
						0.8339	1	0.7857	0.5828	0.5644	0.7773	0.9773							0.7665	0.2284	0.0536	0.3124	0.6538	0.6852	0.2745							0.3672	0.8574	0.3676	0.5191	0.0125	0.3737	0.5722
						0.9936	0.8603	0.8418	0.9672	0.8433	0.6499	0.7846							0.9562	0.4144	0.814	0.0603	0.8995	0.9296	0.7324							0.3977	0.6252	0.4331	0.0417	0.5341	0.6256	0.7026
						1	0.611	0.3063	0.9234	0.9828	0.9965	0.755							0.7027	0.6315	0.7013	0.9461	0.1291	0.8675	0.8476							0.3506	0.6353	0.3791	0.8659	0.4726	0.5976	0.2419
						0.9605	0.9321	0.2388	0.9701	0.9272	0.5079	0.4195							0.5577	0.711	0.2906	0.8068	0.7387	0.6397	0.4108							0.4641	0.8396	0.4155	0.3489	0.7654	0.075	0.5932
						0.9647	0.6124	0.8475	0.9146	0.7683	0.7983	0.3704							0.6342	0.2177	0.9068	0.7415	0.8697	0.6071	0.1339							0.848	0.5507	0.753	0.1617	0.4959	0.4642	0.153
						0.9416	0.4952	0.8162	0.8618	0.6253	0.985	0.8573							0.7482	0.7344	0.5055	0.4252	0.739	0.9547	0.8419							0.7981	0.7282	0.2781	0.7535	0.7786	0.3524	0.6382
						0.9649	0.9815	0.0176	0.5795	0.9289	0.2668	0.291							0.0468	0.8803	0.735	0.266	0.6616	0.2432	0.093							0.0617	0.1779	0.078	0.0734	0.5358	0.2289	0.1462
						0.1544	0.6101	0.6473	0.8955	0.8893	0.8575	0.9245							0.8977	0.8232	0.6104	0.9184	0.4572	0.8367	0.5294							0.0651	0.1934	0.295	0.6643	0.5139	0.6001	0.2265
						0.9915	0.3939	0.1591	0.9305	0.9907	0.9692	0.9417							0.2697	0.4562	0.3516	0.3171	0.7517	0.9669	0.4297							0.0807	0.2301	0.6772	0.4518	0.6111	0.7666	0.7771
						0.5206	0.2967	0.28	0.6729	0.7922	0.1813	0.8403							0.4461	0.5304	0.0873	0.4847	0.7891	0.878	0.2377							0.3237	0.6394	0.0862	0.6422	0.4936	0.35	0.5733
						0.1778	1	0.8567	0.959	0.9463	0.6288	0.303							0.7311	0.2263	0.8486	0.9535	0.9858	0.85	0.067							0.2018	0.3901	0.4665	0.6018	0.239	0.4024	0.0601
						0.3194	0.3207	0.8928	0.8551	0.8835	0.8791	0.9283							0.3524	0.7991	0.8943	0.4677	0.908	0.7375	0.8435							0.4426	0.2742	0.3776	0.167	0.382	0.1893	0.2896
						0.2765	0.7057	0.9513	0.8626	0.9835	0.7264	0.8023							0.3131	0.9075	0.9207	0.5147	0.9059	0.8129	0.9031							0.473	0.5555	0.4206	0.4288	0.3784	0.2299	0.7455
						0.9835	0.2797	0.931	0.7075	0.1968	0.0494	0.4649							0.9674	0.1969	0.3834	0.6321	0.5565	0.0712	0.4191							0.3974	0.4267	0.3202	0.358	0.1406	0.0628	0.3098
						0.144	0.2403	1	0.9797	0.7145	0.3393	0.7379							0.1738	0.283	0.572	0.8581	0.7024	0.6502	0.1135							0.0906	0.6194	0.7426	0.7917	0.5526	0.603	0.3809
						0.0536	0.7007	0.9215	0.4371	0.9232	0.5868	0.251							0.0346	0.8857	0.491	0.6892	0.828	0.8563	0.3274							0.1175	0.3087	0.702	0.3208	0.8916	0.7001	0.1189
						0.1104	0.2912	0.6519	0.8969	0.4283	0.072	0.6067							0.5384	0.8789	0.5539	0.2282	0.6505	0.0318	0.5582							0.0252	0.2141	0.2196	0.5197	0.4938	0.0225	0.5991
						0.6192	0.5404	0.9792	0.8429	0.8243	0.8177	0.8939							0.3896	0.6855	0.6813	0.8662	0.7817	0.6442	0.6553							0.4257	0.5138	0.7733	0.7386	0.1779	0.5408	0.4689
						0.4983	0.9929	0.9196	0.9901	0.8725	0.6089	0.5103							0.7335	0.8514	0.5821	0.899	0.673	0.6118	0.1216							0.4185	0.6008	0.8782	0.2098	0.2453	0.4927	0.0723
						0.5759	0.8724	0.9655	0.7328	0.9182	0.8991	0.6472							0.3058	0.2454	0.4228	0.5203	0.7111	0.4664	0.6794							0.3844	0.7423	0.7773	0.5348	0.866	0.8201	0.3941
						0.6809	1	0.9591	0.4267	0.7745	0.9968	0.516							0.5374	0.9554	0.8574	0.6268	0.8699	0.8256	0.2153							0.1939	0.7069	0.723	0.3291	0.7542	0.8121	0.7558
						0.7805	0.4242	0.9933	0.1535	0.9201	0.8273	0.6583							0.2209	0.1026	0.7313	0.2138	0.9825	0.7095	0.621							0.0847	0.3412	0.3894	0.2157	0.7232	0.4126	0.3966
						0.98	0.9969	0.7419	0.5037	0.874	0.9835	0.2673							0.6408	0.7637	0.2522	0.2981	0.7671	0.8896	0.1379							0.1112	0.5223	0.1774	0.6874	0.3705	0.4185	0.0965
						0.0826	0.9202	0.9969	0.7508	0.3071	1	0.2731							0.16	0.1668	0.8186	0.6985	0.7986	0.9727	0.2436							0.0679	0.303	0.4867	0.6009	0.4706	0.6384	0.4742
						0.8622	0.4232	0.9661	0.7815	0.346	0.7574	0.881							0.8279	0.7295	0.5701	0.418	0.247	0.418	0.7225							0.4543	0.3394	0.3683	0.407	0.373	0.1552	0.6216
						0.9577	0.9957	0.8576	0.7652	0.8154	0.9439	0.6332							0.8386	0.6982	0.4621	0.6694	0.8899	0.7836	0.307							0.3901	0.395	0.2282	0.8439	0.8103	0.8024	0.7494
						0.9328	0.9679	0.9817	0.9255	0.8097	0.993	0.9044							0.4237	0.4649	0.5811	0.4237	0.9048	0.8064	0.649							0.3657	0.0219	0.6506	0.629	0.4824	0.3624	0.2032
						0.4654	0.9808	0.8037	0.9281	0.4959	0.5029	0.843							0.4427	0.8776	0.6569	0.5698	0.3582	0.3178	0.246							0.8138	0.8194	0.2276	0.4558	0.0386	0.3964	0.0448
						0.3317	0.9497	0.6432	0.8137	0.2834	0.6477	0.7744							0.1333	0.9187	0.9179	0.203	0.5422	0.4432	0.6555							0.0721	0.2668	0.2882	0.4976	0.3127	0.2507	0.3059
						0.9955	0.979	0.9824	0.8871	0.3422	0.5874	0.9656							0.4097	0.8867	0.2904	0.9141	0.1265	0.4195	0.7591							0.5749	0.7863	0.3283	0.6335	0.1955	0.2008	0.6008
						0.3664	0.8267	0.9838	0.691	0.4278	0.7632	0.3615							0.5498	0.8113	0.6945	0.5823	0.3595	0.9165	0.3676							0.4321	0.3483	0.2651	0.7582	0.3075	0.2873	0.753
						0.9801	0.8765	0.8428	0.5733	0.9483	0.5605	0.8826							0.2079	0.7388	0.7623	0.5954	0.7946	0.3043	0.8777							0.0755	0.554	0.7893	0.1958	0.6017	0.3032	0.6641
						0.1218	0.9727	0.7639	0.9559	0.955	0.9517	0.9904							0.1219	0.8837	0.3185	0.7019	0.7313	0.2103	0.9565							0.0333	0.7276	0.2522	0.2607	0.4462	0.5148	0.7219
						0.1454	0.9536	0.0182	0.7474	0.8714	0.9892	0.9719							0.1732	0.3495	0.0157	0.5419	0.8511	0.5482	0.8778							0.1879	0.366	0.0033	0.462	0.7822	0.5572	0.4676
						0.9528	0.9549	0.6614	0.2358	0.9833	0.4901	0.671							0.7274	0.4336	0.6217	0.1689	0.4485	0.1303	0.5664							0.4208	0.8334	0.2889	0.1038	0.3902	0.6406	0.2697
						0.9703	0.9966	0.9349	0.618	1	1	0.8582							0.3644	0.9647	0.4705	0.6405	0.3562	0.417	0.6279							0.6376	0.9075	0.649	0.2253	0.7067	0.6001	0.5726
						0.6768	0.8854	0.9816	0.9101	1	0.9794	0.7428							0.5383	0.8494	0.6195	0.9245	0.8923	0.8664	0.1859							0.3517	0.7694	0.637	0.7191	0.5489	0.5944	0.3566
						0.9036	0.0207	1	0.9391	0.857	0.9409	0.8102							0.65	0.2447	0.9425	0.8328	0.8769	0.6487	0.1914							0.4004	0.0905	0.478	0.3242	0.3782	0.7504	0.1998
						0.584	0.9063	0.4876	0.9417	0.1714	0.2266	0.877							0.3843	0.6311	0.7524	0.2746	0.1146	0.1807	0.8682							0.5562	0.48	0.837	0.7683	0.1896	0.177	0.5823
						0.8494	0.8661	0.144	0.7133	0.7354	0.9836	0.8516							0.7472	0.349	0.5559	0.4013	0.6565	0.8457	0.3157							0.199	0.5627	0.2022	0.2003	0.0767	0.906	0.4183
						0.8034	0.3452	0.36	0.5667	0.3943	0.5321	0.5143							0.5732	0.3811	0.0954	0.3859	0.3195	0.0957	0.4172							0.0568	0.1525	0.0624	0.5037	0.2028	0.4846	0.5818
						1	0.9605	0.5529	0.6607	0.9511	0.8634	0.4805							0.7801	0.5614	0.5267	0.6322	0.39	0.8743	0.379							0.4848	0.8552	0.4585	0.1609	0.2574	0.5961	0.2103
						0.884	0.9494	0.9922	0.86	0.5552	0.9902	0.4499							0.7251	0.8864	0.4696	0.1451	0.3876	0.31	0.3553							0.7504	0.7626	0.5097	0.7395	0.4385	0.2473	0.5977
						1	1	0.5045	0.3233	0.4192	0.9581	0.7433							0.5715	0.6876	0.5382	0.4736	0.1029	0.6905	0.7261							0.3595	0.7201	0.1851	0.0827	0.1909	0.5768	0.057
						0.7624	0.5295	0.8	0.99	0.9867	0.7959	0.1622							0.8526	0.6805	0.7668	0.9583	0.8539	0.4068	0.06							0.0847	0.696	0.8175	0.0904	0.6904	0.3937	0.1356
						0.8183	0.8403	0.8132	0.6081	0.9909	0.5193	0.7827							0.6389	0.7348	0.7529	0.4182	0.9441	0.637	0.575							0.5414	0.3546	0.653	0.2498	0.4922	0.0444	0.8554
						0.98	0.8092	0.518	0.7682	0.4683	0.8933	0.5735							0.8946	0.8144	0.6754	0.7965	0.7664	0.7382	0.3533							0.9062	0.6286	0.4076	0.7815	0.5806	0.3384	0.592
						1	0.0086	0.9306	0.3838	0.6618	0.9199	0.3227							0.902	0.8933	0.5611	0.6323	0.3703	0.802	0.7155							0.0869	0.4519	0.0672	0.4936	0.473	0.6617	0.1135
						0.3429	1	0.5559	0.6688	0.8224	0.2341	1							0.6685	0.7474	0.4233	0.3937	0.7695	0.5704	0.9342							0.1187	0.4171	0.5254	0.1627	0.6908	0.3842	0.7669
						0.4247	0.7103	0.8723	0.8977	0.8571	0.4102	0.9451							0.5513	0.8114	0.8227	0.572	0.4028	0.9229	0.447							0.4931	0.7185	0.1871	0.6889	0.4232	0.6182	0.4909
						0.353	0.9081	0.1419	0.3111	0.582	0.4703	0.9946							0.2558	0.8985	0.4713	0.3128	0.802	0.9692	0.8668							0.5092	0.5465	0.0973	0.1854	0.213	0.6585	0.8751
						0.574	0.287	0.7526	0.2381	0.5374	0.6021	0.879							0.7523	0.158	0.5625	0.1844	0.2569	0.7998	0.971							0.4394	0.2678	0.7725	0.5582	0.3315	0.817	0.6037
						0.4748	0.99	0.2974	0.3125	0.28	0.1865	0.6526							0.5369	0.9871	0.3748	0.852	0.4688	0.2435	0.472							0.4523	0.7183	0.6205	0.6011	0.3329	0.1552	0.0104
						0.0719	0.8021	0.2542	0.9959	0.8613	0.512	0.8546							0.0879	0.5114	0.8471	0.7948	0.4312	0.303	0.8315							0.0222	0.2275	0.4328	0.5713	0.6606	0.5038	0.3932
						0.2054	1	0.0468	0.9868	0.84	0.9381	0.3485							0.1548	0.5851	0.501	0.6473	0.8425	0.2724	0.5218							0.2239	0.2187	0.3057	0.3	0.696	0.7207	0.614
						0.9746	0.6299	0.589	0.6999	0.7589	0.964	0.6634							0.9511	0.9967	0.6052	0.6251	0.7095	0.403	0.7287							0.615	0.615	0.2539	0.5174	0.2462	0.1292	0.5641
						0.112	0.4949	0.9517	0.8254	1	0.6687	0.8114							0.1277	0.5703	0.8524	0.7886	0.4165	0.5386	0.8895							0.0714	0.0775	0.3375	0.4659	0.6204	0.3407	0.2347
						0.1837	0.2352	0.2675	0.4632	0.3592	0.0086	0.5188							0.1975	0.7474	0.747	0.0966	0.1422	0.3985	0.8006							0.4703	0.1435	0.5268	0.3267	0.4456	0.6655	0.2583
						0.4441	0.9938	0.7804	0.7045	0.8967	0.898	1							0.0057	0.969	0.3991	0.1644	0.7434	0.2507	0.8021							0.3946	0.391	0.3419	0.1211	0.3516	0.848	0.5816
						0.948	0.9055	0.997	0.6925	0.3673	0.4756	0.9836							0.8446	0.6719	0.8978	0.6025	0.6208	0.3361	0.4218							0.1412	0.6554	0.9125	0.3714	0.3938	0.2217	0.6501
						0.0595	0.0655	0.4696	0.7094	0.8238	0.6501	0.8146							0.0307	0.1915	0.6401	0.1932	0.8293	0.8592	0.8915							0.2165	0.0721	0.4694	0.179	0.4545	0.4531	0.5569
						0.3024	0.9071	0.333	0.6424	0.6562	0.1741	0.5378							0.7596	0.9707	0.2075	0.7624	0.3665	0.2653	0.381							0.0814	0.7425	0.1653	0.3367	0.1843	0.1036	0.4966
						0.7195	0.947	0.6433	0.6897	0.3067	0.737	0.4041							0.3752	0.6232	0.6889	0.8926	0.4903	0.7425	0.418							0.5161	0.8124	0.3997	0.6351	0.1229	0.2066	0.4548
						0.6651	0.6573	0.7701	1	0.5106	0.6308	0.7682							0.1777	0.2217	0.6394	0.9434	0.9857	0.3326	0.1857							0.2892	0.2811	0.3712	0.6772	0.3068	0.2301	0.6381
						0.6517	0.6493	0.2966	0.9668	0.8557	0.7847	0.917							0.1794	0.1928	0.8995	0.9664	0.4671	0.3681	0.8744							0.697	0.4342	0.0949	0.3723	0.1663	0.0827	0.4472
						0.1756	0.6851	0.9558	0.9218	0.8895	0.9056	0.1481							0.4646	0.6871	0.3747	0.9522	0.1691	0.5704	0.1401							0.5928	0.5071	0.5297	0.2112	0.4692	0.733	0.0061
						0.6193	0.89	0.8654	0.973	0.9106	0.2274	0.8949							0.6125	0.0489	0.8386	0.9484	0.794	0.1382	0.7666							0.4747	0.295	0.4171	0.3301	0.7207	0.5512	0.3625
						0.9866	0.7662	0.3104	0.1201	0.7031	0.8666	0.9836							0.77	0.8499	0.7581	0.2046	0.6843	0.4334	0.8751							0.6442	0.6123	0.1918	0.123	0.8366	0.2374	0.4771
						0.9265	0.8762	0.318	0.9017	0.4417	0.9759	0.9933							0.4705	0.7753	0.2747	0.8762	0.724	0.5307	0.966							0.3033	0.2331	0.1647	0.4243	0.653	0.2016	0.3656
						0.9836	0.2848	0.9815	0.8396	0.3732	0.6819	0.3615							0.9591	0.2269	0.6506	0.6846	0.1789	0.0503	0.2251							0.8983	0.2646	0.2926	0.5398	0.423	0.0979	0.4412
						0.8101	0.6813	0.9571	0.9424	0.4267	0.0715	0.8707							0.8527	0.6838	0.9147	0.5297	0.2962	0.1037	0.5805							0.5692	0.7657	0.4807	0.2744	0.585	0.0736	0.6615
						0.9388	0.6642	0.3527	0.9243	0.4594	0.6231	0.4311							0.8901	0.8643	0	0.6827	0.644	0.1019	0.3172							0.4954	0.375	0.2147	0.3951	0.2871	0.2969	0.5075
						0.9334	0.3195	0.6277	0.2945	0.9743	0.8689	0.9334							0.8315	0.3187	0.8704	0.7562	0.4182	0.9875	0.6758							0.6964	0.2847	0.5128	0.5178	0.2359	0.4393	0.8691
						0.9788	0.4663	0.8273	0.7919	0.7071	0.817	0.9419							0.9925	0.9757	0.9526	0.2902	0.5557	0.5261	0.8628							0.0005	0.5672	0.8144	0.1938	0.2743	0.4685	0.5805
						0.4316	0.2041	0.833	0.7304	0.7957	0.6851	0.552							0.8465	0.1387	0.1691	0.1289	0.3734	0.4233	0.8825							0.8775	0.1287	0.2942	0.4777	0.6674	0.2927	0.2652
						0.9946	0.6759	0.9379	0.2875	0.792	0.9808	0.5301							0.8471	0.1939	0.8476	0.2871	0.5181	0.6089	0.2844							0.6995	0.485	0.5685	0.0535	0.1098	0.328	0.3249
						0.8654	0.9936	0.7877	0.7668	0.9966	0.6449	0.8071							0.6395	0.6455	0.5354	0.5277	0.9468	0.8871	0.4398							0.1781	0.8308	0.7923	0.4993	0.4664	0.6811	0.417
							0.9074	0.9354	0.9071	0.8165	0.7591	0.6996								0.8076	0.7765	0.9273	0.4158	0.066	0.2531								0.6982	0.4482	0.78	0.3486	0.0881	0.5193
							0.496	0.6632	0.9567	0.9831	0.7649	0.0948								0.1254	0.2391	0.9759	0.9863	0.1421	0.0655								0.1095	0.5313	0.3322	0.6421	0.6665	0.0592
							0.6001	0.965	0.9113	0.3918	0.972	0.8302								0.6556	0.5121	0.9055	0.0311	0.7712	0.3886								0.7364	0.7724	0.5037	0.4639	0.8356	0.5964
							0.9823	1	0.7991	0.7654	0.916	0.1875								0.7618	0.7535	0.8931	0.2998	0.709	0.1385								0.2693	0.6571	0.6153	0.3333	0.6567	0.3489
							0.6462	0.4875	0.8715	1	0.8159	1								0.6462	0.5903	0.7352	0.7055	0.6819	0.9575								0.619	0.2652	0.4011	0.7045	0.7049	0.3694
							0.97	0.9852	0.9428	0.9027	0.9203	0.9847								0.6291	0.7292	0.4812	0.6201	0.7496	0.9476								0.2511	0.8109	0.134	0.7829	0.3614	0.5529
							0.9647	0.9171	0.6433	0.2681	0.6363	0.8223								0.6742	0.8292	0.7496	0.6492	0.8382	0.3206								0.9645	0.3548	0.3207	0.1742	0.6745	0.2758
							0.9929	0.8412	0.6224	0.8568	0.6462	0.6411								0.711	0.5362	0.7257	0.553	0.4624	0.2506								0.3854	0.4285	0.7459	0.5036	0.5974	0.8103
							1	0.2231	0.9932	0.8165	0.8126	0.7757								0.1892	0.2064	0.7907	0.6014	0.2369	0.3494								0.0807	0.2579	0.8111	0.7674	0.2594	0.4589
							0.9963	0.1392	0.2497	0.8832	0.9074	0.6374								0.7568	0.0949	0.1594	0.8385	0.145	0.3526								0.2884	0.0896	0.4062	0.6853	0.2956	0.5361
							0.9217	0.1513	0.9806	0.3217	0.3829	0.7694								0.7018	0.0745	0.7399	0.158	0.2622	0.5495								0.9229	0.1108	0.6725	0.1172	0.5673	0.3381
							0.8534	0.9799	0.6171	0.1798	0.637	0.8983								0.1947	0.98	0.2477	0.4042	0.7083	0.4604								0.4102	0.4523	0.4877	0.1001	0.3908	0.184
							0.6761	0.8693	0.9091	0.9968	0.8747	0.4245								0.5496	0.7989	0.7001	0.9696	0.7949	0.455								0.6779	0.5375	0.5562	0.5091	0.5051	0.5275
							0.5163	0.9744	0.9276	0.8071	0.8321	0.6991								0.2739	0.6524	0.3172	0.9786	0.5707	0.6925								0.2469	0.352	0.0159	0.6059	0.3228	0.6918
							0.9827	0.8607	0.8905	0.9801	0.8288	0.7977								0.8358	0.7818	0.3436	0.9075	0.8169	0.889								0.532	0.8117	0.3129	0.3793	0.194	0.9512
							0.3167	0.6171	0.968	0.9899	0.8302	0.8953								0.3302	0.6467	0.9225	0.9766	0.6723	0.5155								0.2172	0.2216	0.4069	0.6754	0.6155	0.4823
							0.806	0.7139	0.8623	0.4773	0.9116	0.9936								0.7594	0.9056	0.3725	0.1876	0.5342	0.9859								0.4648	0.7033	0.8023	0.2458	0.4802	0.7612
							0.8253	0.6452	0.6655	1	0.6353	0.6869								0.8247	0.8414	0.6414	0.5844	0.8959	0.5135								0.6395	0.5214	0.5262	0.8032	0.0911	0
							0.6909	0.9091	0.9893	0.541	0.5998	0.7698								0.3743	0.5944	0.6139	0.3139	0.4754	0.6971								0.2089	0.0845	0.6564	0.4989	0.3214	0.3865
							0.3118	0.9498	0.8857	0.7059	0.9974	0.9932								0.3001	0.9455	0.8244	0.1821	0.9288	0.9524								0.2117	0.8702	0.4063	0.4583	0.0918	0.2238
							0.9653	0.9487	0.9928	0.9065	0.8417	0.6752								0.8361	0.7421	0.3982	0.3359	0.5369	0.4883								0.3776	0.4522	0.1552	0.6706	0.2669	0.5518
							0.5139	0.9763	0.8121	0.4546	0.7189	0.9589								0.7967	0.3626	0.8148	0.8299	0.9085	0.895								0.8829	0.4117	0.1915	0.3211	0.6922	0.7269
							0.9316	0.8595	0.9036	0.7594	0.8137	0.747								0.7474	0.3495	0.7959	0.4257	0.9748	0.4111								0.714	0.3408	0.4632	0.489	0.658	0.5228
							0.1176	0.9672	0.886	0.3164	0.7745	0.9118								0.1227	0.7084	0.8623	0.5036	0.7524	0.7355								0.2859	0.5349	0.2361	0.4064	0.5518	0.5591
							0.9863	0.1476	0.5038	0.9965	0.8551	0.8873								0.8949	0.7468	0.6079	0.8121	0.8646	0.8555								0.0575	0.2713	0.6074	0.8443	0.6388	0.8579
							0.4068	0.781	0.8912	0.2195	0.99	0.8978								0.6692	0.8961	0.6653	0.8469	0.8021	0.6463								0.5026	0.5477	0.0317	0.0261	0.7868	0.2332
							0.9783	0.6516	0.9968	0.9059	0.96	0.3036								0.7429	0.9193	0.8877	0.4296	0.9096	0.6442								0.5	0.1775	0.2148	0.5957	0.7948	0.0921
							0.9631	0.9378	0.7811	0.9354	0.9867	0.7749								0.8723	0.5608	0.5831	0.8343	0.7209	0.613								0.8166	0.5038	0.1737	0.5169	0.2567	0.7465
							0.1161	0.9425	0.8219	0.906	0.8002	0.723								0.1236	0.8378	0.6017	0.8977	0.2585	0.6821								0.0863	0.7032	0.7535	0.8554	0.5555	0.5112
							0.5048	0.9455	0.839	0.5311	0.9341	0.8967								0.5236	0.8626	0.8075	0.9087	0.9662	0.8535								0.4583	0.4625	0.6316	0.6272	0.5186	0.6594
							0.651	0.8874	0.7032	0.9561	0.8982	0.6391								0.7911	0.7449	0.146	0.8827	0.4668	0.1893								0.4892	0.1433	0.2569	0.8769	0.2961	0.2541
							0.9118	0.9423	0.8628	0.949	0.9211	0.6121								0.9096	0.9143	0.5888	0.3759	0.8155	0.5373								0.4931	0.7451	0.5373	0.5509	0.5758	0.3859
							0.6251	0.8355	0.734	0.6949	0.8125	0.9865								0.1781	0.5605	0.4651	0.8313	0.5044	0.7126								0.2399	0.6866	0.3287	0.6472	0.8443	0.5566
							0.9579	0.8742	0.0307	0.441	0.8197	0.1461								0.6142	0.987	0.6727	0.3343	0.4429	0.1222								0.1087	0.5064	0.0745	0.2146	0.655	0.136
							0.9594	0.87	0.6462	0.5499	0.5558	1								0.6044	0.7889	0.9319	0.2969	0.3558	0.9749								0.4567	0.2134	0.3394	0.6268	0.461	0.5865
							0.9898	0.5232	0.9969	0.5516	1	0.9968								0.3769	0.945	0.6919	0.6805	0.8813	0.8925								0.1757	0.4065	0.5754	0.9049	0.3621	0.7368
							0.4254	0.8169	0.3515	0.6916	0.9569	0.7325								0.3024	0.1884	0.2302	0.1148	0.9217	0.3958								0.1204	0.361	0.401	0.3709	0.6084	0.4533
							0.9716	0.99	0.7388	0.7644	0.8805	0.963								0.4829	0.9496	0.9672	0.7865	0.8542	0.8089								0.4053	0.8401	0.6112	0.7905	0.4034	0.6651
							0.9689	0.9894	0.611	0.6483	0.9261	0.4203								0.9747	0.7966	0.6468	0.1688	0.8682	0.0052								0.3816	0.7368	0.2992	0.3334	0.5829	0.3822
							0.9227	0.6336	0.9569	0.938	0.9353	0.1299								0.9059	0.2375	0.8747	0.7583	0.696	0.0058								0.3294	0.3767	0.8258	0.701	0.2756	0.0885
							0.8309	0.9066	0.4611	0.377	0.9739	0.9902								0.3645	0.1132	0.58	0.6913	0.9547	0.7922								0.1687	0.3538	0.0777	0.4495	0.4081	0.6672
							0.9954	0.1293	0.5975	0.8403	0.7577	0.6082								0.8655	0.7401	0.8753	0.4391	0.2137	0.3824								0.239	0.1427	0.6918	0.4263	0.1524	0.4694
							0.6742	0.8845	0.2936	0.6355	0.8967	0.9862								0.5968	0.731	0.0976	0.3341	0.7206	0.9422								0.5114	0.422	0.0741	0.7405	0.274	0.9424
							0.8302	0.8634	0.4403	0.8687	0.4274	0.8404								0.6605	0.8921	0.3771	0.4422	0.0465	0.5664								0.2599	0.531	0.1928	0.275	0.0276	0.5931
							0.4837	0.9025	0.4914	0.2657	0.3589	0.9967								0.3383	0.3408	0.4671	0.2287	0.2737	0.9805								0.0547	0.1465	0.5156	0	0.2467	0.1359
							0.8539	0.9699	1	0.9358	0.9001	0.7926								0.6561	0.7283	0.3285	0.7201	0.5905	0.9724								0.7825	0.5452	0.2865	0.4138	0.6163	0.8496
							0.84	0.8564	0.9471	0.8199	0.0654	0.8796								0.2945	0.3802	0.7746	0.8323	0.7334	0.3948								0.5307	0.4335	0.7021	0.8371	0.3188	0.8071
							0.887	0.8908	0.6938	0.3737	0.7838	1								0.5543	0.3241	0.5583	0.8024	0.6527	0.8643								0.1845	0.5895	0.2274	0.5844	0.4404	0.6432
							0.9502	0.5245	0.8988	0.7287	0.7232	0.9638								0.68	0.6849	0.3967	0.6675	0.4801	0.9145								0.3954	0.2942	0.4123	0.2446	0.1715	0.8155
							0.778	0.9869	0.9778	0.9761	0.6109	0.8924								0.5583	0.4865	0.4715	0.9102	0.4678	0.7109								0.4814	0.8905	0.4894	0.5758	0.3774	0.5504
							0.975	0.7439	0.928	0.6343	0.8757	0.9687								0.9242	0.3296	0.3473	0.4375	0.5915	0.8638								0.2657	0.7428	0.8617	0.4093	0.3031	0.6267
							0.7704	0.1365	0.9795	0.9513	0.9911	0.7322								0.8507	0.1152	0.5814	0.1239	0.9762	0.6545								0.4934	0.247	0.3764	0.2193	0.4379	0.3189
							0.841	0.9356	0.8434	0.708	0.8863	0.4855								0.3788	0.8737	0.5831	0.8232	0.7589	0.371								0.4651	0.4892	0.6532	0.5544	0.5308	0.3868
							0.7267	0.0741	0.7415	0.9874	1	0.9385								0.6981	0.0907	0.865	0.8564	0.8249	0.6962								0.5255	0.0494	0.5976	0.069	0.5631	0.2732
							0.6703	0.8595	0.8286	0.7611	0.9213	0.502								0.2176	0.5753	0.9299	0.912	0.7479	0.4352								0.1329	0.1217	0.6827	0.1437	0.7423	0.7392
							0.8095	0.5502	1	0.061	0.9566	0.9395								0.4779	0.4123	0.9206	0.2471	0.9727	0.3953								0.7856	0.7736	0.1437	0.2538	0.793	0.4929
							0.8985	0.946	0.946	0.4354	0.7271	1								0.5155	0.9236	0.529	0.5786	0.6543	0.9482								0.5196	0.6204	0.7428	0.408	0.5806	0.7193
							0.7616	0.8992	0.997	0.1537	0.6723	0.58								0.3852	0.9716	0.9586	0.2375	0.7875	0.2723								0.3576	0.4898	0.7756	0.2308	0.7641	0.5194
							0.9049	0.8572	0.9217	0.7966	0.6494	0.9742								0.6933	0.7792	0.6238	0.817	0.4323	0.8632								0.7187	0.6799	0.4371	0.6048	0.2551	0.3711
							0.9035	0.9457	0.9157	0.4933	0.8265	0.9116								0.9325	0.9411	0.8959	0.2516	0.8528	0.8531								0.5018	0.6499	0.646	0.5812	0.7616	0.439
							0.6249	0.6304	0.8414	0.6843	0.9823	0.8851								0.6213	0.5195	0.1975	0.6598	0.7485	0.6979								0.428	0.2719	0.28	0.5042	0.8741	0.3842
							0.9902	0.34	0.9773	0.9788	0.8995	0.7995								0.9828	0.5064	0.9648	0.8859	0.5313	0.7661								0.6653	0.5199	0.4319	0.542	0.5009	0.5847
							0.2048	0.9287	0.8537	0.8848	0.8007	0.6714								0.2316	0.8343	0.5523	0.2735	0.6369	0.5457								0.2195	0.6788	0.204	0.3475	0.5669	0.3901
							0.7895	0.8652	0.9751	0.4857	0.9441	0.9551								0.6274	0.4896	0.671	0.3514	0.9216	0.8811								0.435	0.6826	0.434	0.1754	0.558	0.2049
							0.7714	0.8424	0.9409	0.9985	0.2912	1								0.6442	0.7394	0.4596	0.9985	0.6093	0.8933								0.2335	0.2906	0.7196	0.6795	0.1979	0.4237
							0.915	0.2619	0.8361	0.8958	0.9974	0.3103								0.7116	0.3964	0.4618	0.7433	0.9408	0.7041								0.8857	0.6118	0.7703	0.4618	0.8664	0.2739
							0.8868	0.8917	0.3996	0.7426	0.5653	0.7726								0.8815	0.8395	0.4069	0.7811	0.1691	0.7672								0.3706	0.1766	0.2068	0.7523	0.3417	0.1772
							0.8368	0.6777	0.9992	0.7682	0.989	0.8053								0.6168	0.2341	0.933	0.907	0.1132	0.6455								0.2204	0.4632	0.5865	0.4204	0.0633	0.5435
							0.5442	0.9059	0.6443	0.1575	0.9966	0.9313								0.47	0.6709	0.7125	0.1797	0.1597	0.6683								0.5159	0.3393	0.2415	0.3656	0.5057	0.7394
							0.9964	0.6015	0.862	0.222	0.478	0.8889								0.8855	0.1482	0.3549	0.2574	0.3917	0.6733								0.7137	0.4016	0.241	0.132	0.2334	0.1348
							0.3685	0.9967	0.9835	0.1844	0.996	0.8485								0.3361	0.9964	0.9623	0.4089	0.6871	0.7094								0.5049	0.4528	0.605	0.4477	0.0594	0.8713
							0.8242	0.4717	0.9128	0.936	0.988	0.9866								0.7197	0.2411	0.432	0.6007	0.9121	0.775								0.674	0.3958	0.7282	0.0107	0.3971	0.5812
							0.371	0.7184	0.9762	0.4197	0.5532	0.8322								0.7743	0.8109	0.5509	0.2942	0.9839	0.6173								0.5948	0.4456	0.6172	0.3705	0.115	0.5073
							0.4644	0.9865	0.0659	0.8748	0.2574	0.9141								0.5112	0.9475	0.0497	0.8988	0.5098	0.8845								0.7073	0.0444	0.0812	0.4877	0.6607	0.5677
							0.9286	0.8663	0.5016	0.4094	0.1252	0.8219								0.375	0.7813	0.6858	0.4389	0.104	0.638								0.6682	0.1436	0.5783	0.2844	0.0877	0.1521
							0.2021	0.1369	0.8859	0.9822	0.5584	0.706								0.2039	0.8215	0.9285	0.8742	0.739	0.687								0.3284	0.4395	0.2112	0.4113	0.5218	0.588
							0.9899	0.372	0.7604	0.9869	0.8506	0.4877								0.9334	0.3203	0.4675	0.6289	0.7709	0.4171								0.5468	0.1198	0.5372	0.4888	0.1268	0.4393
							0.5389	0.1418	0.9934	0.9304	0.9522	0.7566								0.3158	0.1136	0.7225	0.146	0.624	0.6184								0.3663	0.0708	0.1025	0.2144	0.6123	0.3629
							0.9299	0.5457	0.7241	0.9163	0.4962	0.8549								0.5246	0.484	0.3338	0.5352	0.3206	0.7434								0.6176	0.2001	0.6412	0.2031	0.421	0.5464
							0.7398	0.8291	0.5469	0.9972	0.5534	0.9961								0.7885	0.7632	0.1654	0.7713	0.7573	0.8472								0.7969	0.5227	0.4062	0.3888	0.1826	0.5987
							0.8772	0.5847	0.7032	0.8663	0.1505	0.9966								0.8665	0.6696	0.8645	0.3507	0.1273	0.9832								0.2131	0.453	0.8467	0.2929	0.1819	0.3532
							0.9246	0.8403	0.699	0.9013	0.6937	0.6663								0.4751	0.4997	0.0446	0.7246	0.5834	0.9273								0.55	0.2775	0.2625	0.5187	0.2015	0.8227
							0.9092	0.6243	0.6921	0.703	0.597	0.7809								0.8549	0.2495	0.1298	0.7971	0.3056	0.7746								0.6219	0.3118	0.6061	0.4879	0.3497	0.5838
							0.3451	0.4027	0.6754	0.5968	0.4174	0.4235								0.234	0.7897	0.2491	0.0268	0.9323	0.1786								0.0977	0.6588	0.2637	0.0369	0.1151	0.3434
							0.9707	0.9204	0.1724	0.0047	0.4657	0.5606								0.7842	0.9544	0.1756	0.0131	0.4376	0.5645								0.5953	0.7594	0.113	0.0072	0.7171	0.4743
							0.9813	0.9936	0.8233	0.8852	0.8242	0.9702								0.836	0.7289	0.2777	0.6996	0.5611	0.7686								0.4973	0.4246	0.5829	0.3718	0.2081	0.4516
							0.874	0.7707	0.9912	0.551	0.7901	1								0.5723	0.647	0.8487	0.9293	0.5265	0.4275								0.4165	0.2695	0.1605	0.6063	0.3403	0.2998
							0.8004	0.843	0.9783	0.9498	0.9639	0.5689								0.769	0.4295	0.7401	0.456	0.62	0.7293								0.5864	0.7006	0.634	0.4571	0.6836	0.7726
							0.8885	0.7667	0.5741	0.6816	0.9712	0.3413								0.3222	0.3279	0.6566	0.0716	0.9494	0.507								0.3278	0.7241	0.8554	0.1788	0.5983	0.6276
							0.9142	0.0131	0.5844	0.5329	0.8329	0.9224								0.6909	0.4266	0.3574	0.5529	0.6781	0.6878								0.8307	0.5087	0.3936	0.265	0.5096	0.643
							0.1853	0.954	0.8615	0.2895	0.2429	0.9373								0.2309	0.6073	0.8956	0.1862	0.1862	0.6636								0.2759	0.6525	0.4765	0.5359	0.1465	0.2837
							0.998	0.737	0.7839	0.9762	0.2609	0.9318								0.7148	0.9144	0.7085	0.9316	0.4054	0.255								0.4645	0.8022	0.1643	0.443	0.0862	0.799
							0.1226	0.5797	0.1272	0.8873	0.5229	0.9931								0.2757	0.5368	0.0588	0.8215	0.5741	0.8183								0.4309	0.2718	0.0449	0.5675	0.3159	0.4457
							0.9396	0.9473	0.9867	0.671	0.5721	0.977								0.8276	0.6558	0.9372	0.5478	0.6742	0.977								0.5203	0.5378	0.7825	0.9127	0.6952	0.5519
							0.9175	0.7398	0.8147	0.52	0.4526	0.372								0.5243	0.7227	0.6925	0.4611	0.3442	0.3798								0.492	0.1279	0.5623	0.3847	0.2339	0.4871
							0.699	0.9641	0.9125	0.8285	0.9086	0.8296								0.2856	0.7474	0.2108	0.7318	0.5884	0.3828								0.6319	0.7753	0.1091	0.0419	0.4288	0.511
							0.3964	0.8774	0.3447	0.5191	0.6767	0.9862								0.3725	0.6385	0.1798	0.3968	0.7408	0.9315								0.3768	0.4584	0.2652	0.2128	0.8015	0.4781
							0.7551	0.8151	0.9929	0.4314	0.7493	0.5343								0.5826	0.2577	0.6783	0.3232	0.7347	0.0817								0.8502	0.2161	0.7423	0.3441	0.0804	0.4953
							0.9712	0.5253	1	0.4682	0.8119	0.8706								0.7821	0.8686	0.6052	0.3314	0.7974	0.9069								0.1064	0.6215	0.6675	0.2404	0.2086	0.4741
							0.5861	0.9681	0.4018	0.971	0.9932	0.4357								0.408	0.8715	0.4248	0.9151	0.8446	0.3463								0.647	0.7335	0.3806	0.3452	0.764	0.2605
								0.9041	0.571	0.003	0.9026	0.9773									0.838	0.6656	0.007	0.5258	0.9438									0.2244	0.4851	0.3143	0.1593	0.5662
								0.0704	0.3271	0.5467	0.5786	0.8172									0.0468	0.3925	0.3559	0.2171	0.6841									0.1287	0.2672	0.2173	0.3839	0.7278
								0.8732	0.7759	0.7207	0.6996	0.8031									0.2663	0.8074	0.4866	0.9018	0.666									0.7597	0.5654	0.2389	0.3962	0.1999
								0.928	0.9737	0.9728	0.5322	0.8235									0.8844	0.6628	0.4161	0.5168	0.8585									0.7523	0.1017	0.1573	0.5321	0.3346
								0.4138	0.239	0.6319	0.752	0.4568									0.6564	0.4777	0.2586	0.71	0.4965									0.587	0.3043	0.4986	0.2294	0.2099
								0.5997	0.7388	0.4642	0.7326	0.7547									0.8428	0.0985	0.2262	0.826	0.4488									0.5285	0.1554	0.0816	0.2167	0.5688
								0.9646	0.33	0.9705	0.7946	0.6383									0.6267	0.3106	0.9217	0.8097	0.7665									0.7156	0.3073	0.8562	0.3935	0.4202
								0.5302	0.6794	0.9967	0.8863	0.598									0.3363	0.6036	0.8599	0.8967	0.0559									0.4423	0.5964	0.2202	0.7334	0.0932
								0.9897	0.3334	0.9965	0.5801	0.5446									0.6388	0.2066	0.4537	0.4473	0.3668									0.7431	0.3474	0.1623	0.6914	0.1461
								0.8164	0.9967	0.5911	0.4332	0.9932									0.7144	0.8662	0.6145	0.4787	0.5545									0.6772	0.3715	0.556	0.3981	0.3409
								0.7273	0.8017	0.9056	0.7151	0.9596									0.7308	0.8141	0.9338	0.6607	0.4701									0.6803	0.6682	0.5126	0.2937	0.521
								0.4593	0.1786	0.7432	0.7457	0.7332									0.8086	0.152	0.6357	0.6254	0.9263									0.8251	0.2417	0.4666	0.2268	0.1608
								0.8313	0.1104	0.2963	0.9966	0.9413									0.9592	0.4738	0.4311	0.8501	0.7298									0.5513	0.0904	0.3325	0.0913	0.652
								0.3551	0.2354	0.9356	0.1563	0.9507									0.4532	0.1207	0.8604	0.2408	0.9395									0.1639	0.3662	0.1449	0.0646	0.4615
								0.8613	0.6467	0.9707	0.4204	0.598									0.3948	0.2942	0.883	0.3286	0.4634									0.1863	0.3991	0.4549	0.2632	0.6036
								0.9161	0.7755	0.8879	0.9387	0.6173									0.8188	0.4597	0.331	0.7211	0.1601									0.7428	0.349	0.0721	0.5681	0.3952
								0.9187	0.9039	0.9848	0.8052	0.9027									0.9782	0.5914	0.4894	0.7328	0.6017									0.8473	0.4614	0.3349	0.364	0.5351
								0.8263	0.5949	0.7222	0.9713	0.9034									0.7124	0.399	0.8142	0.9593	0.486									0.3453	0.2751	0.8647	0.7847	0.1737
								0.9502	0.6784	0.8333	0.6507	0.2499									0.8918	0.1298	0.6546	0.5812	0.1976									0.5866	0.1889	0.03	0.5768	0.2882
								0.7896	0.9235	0.8368	0.9575	0.5983									0.8543	0.4939	0.6498	0.6726	0.6251									0.7277	0.4287	0.613	0.6898	0.3451
								0.38	0.8683	0.3233	0.9232	0.6908									0.1189	0.6811	0.4143	0.9871	0.7972									0.2624	0.6296	0.4995	0.6583	0.7089
								0.9858	0.8201	0.6334	0.6226	0.9879									0.6494	0.1545	0.3246	0.574	0.2316									0.3538	0.3385	0.5136	0.7183	0.0642
								0.5273	0.9007	0.7783	0.9829	0.844									0.795	0.2022	0.7317	0.363	0.6767									0.572	0.2101	0.6627	0.657	0.3981
								0.8905	0.6303	0.935	0.2524	0.8218									0.4045	0.7867	0.9322	0.2976	0.2141									0.434	0.3705	0.1431	0.3658	0.2471
								0.8511	0.9973	0.8031	0.3457	0.2132									0.7997	0.983	0.6493	0.4027	0.6751									0.2534	0.2448	0.7127	0.6642	0.0599
								0.0027	0.8225	0.8136	0.9961	0.8763									0.5308	0.8044	0.4638	0.917	0.944									0.061	0.2066	0.1052	0.4679	0.2478
								0.8455	0.1809	0.8995	0.974	0.5487									0.443	0.0151	0.8287	0.5038	0.9134									0.2873	0.1769	0.4129	0.7883	0.4589
								0.9217	0.481	0.9444	0.2955	0.8705									0.9233	0.8169	0.3872	0.2636	0.5971									0.5637	0.4174	0.4749	0.2417	0.6713
								0.8305	0.7585	0.9716	0.6892	0.9456									0.4579	0.8492	0.9542	0.1407	0.6807									0.3939	0.3775	0.3742	0.1036	0.7901
								0.1007	0.2922	0.8322	0.9291	0.9248									0.3363	0.5931	0.7669	0.7249	0.0619									0.2839	0.2655	0.0329	0.6984	0.6266
								0.5809	0.2821	0.8445	0.8592	0.2507									0.5776	0.498	0.6172	0.5916	0.4086									0.5061	0.1192	0.3018	0.8108	0.4554
								0.6703	1	0.7698	0.9301	0.741									0.7056	0.5243	0.6885	0.2544	0.8378									0.3696	0.6106	0.421	0.4199	0.0489
								0.4697	0.9575	0.7747	0.9732	0.8043									0.4912	0.9673	0.8858	0.1716	0.1266									0.3386	0.6226	0.4902	0.1814	0.1738
								0.5648	0.8371	0.8285	0.7256	0.883									0.5852	0.8204	0.3885	0.6932	0.5869									0.2751	0.7177	0.9003	0.4197	0.6071
								0.8394	0.77	0.6193	1	0.7657									0.6223	0.5158	0.3168	0.6727	0.3527									0.4213	0.669	0.3774	0.1436	0.5109
								0.8872	1	0.9933	0.2845	0.9383									0.9263	0.9221	0.7868	0.2864	0.9265									0.5492	0.3057	0.7107	0.0506	0.6063
								0.9967	0.8796	0.6337	0.6519	0.9255									0.8721	0.2221	0.09	0.7636	0.6999									0.3814	0.517	0.5345	0.5776	0.4485
								0.8194	0.9401	0.617	0.8236	0.8293									0.4203	0.7046	0.6243	0.7364	0.941									0.571	0.6722	0.6155	0.4216	0.3451
								0.9933	0.6644	0.7271	0.8458	0.885									0.8946	0.3038	0.6735	0.64	0.64									0.6034	0.5817	0.2952	0.5983	0.3213
								0.6567	0.9673	0.2213	1	0.9012									0.3866	0.6531	0.7456	0.9018	0.6983									0.4101	0.5164	0.1712	0.6096	0.8452
								0.9711	0.9966	0.9861	0.8896	0.6717									0.6634	0.7268	0.7235	0.7342	0.4663									0.8124	0.6764	0.4679	0.1356	0.1265
								0.9062	0.9933	0.0878	0.9155	0.9078									0.646	0.8158	0.2423	0.8122	0.7921									0.5406	0.7253	0.1727	0.6199	0.3953
								0.5925	0.6775	0.9449	0.8313	0.2783									0.5929	0.7262	0.5306	0.3047	0.5381									0.6997	0.4722	0.2611	0.5069	0.5913
								0.828	0.9682	0.9289	0.9908	0.469									0.8679	0.9471	0.839	0.8931	0.106									0.6624	0.4817	0.1422	0.3497	0.2512
								0.8148	0.8001	0.9135	0.2757	0.1898									0.8319	0.0764	0.2681	0.3221	1									0.7908	0.1497	0.3735	0.2537	0.4336
								0.4897	0.8023	0.9868	0.8775	0.1582									0.2911	0.921	0.8611	0.8583	0.2148									0.0085	0.2986	0.4767	0.6781	0.137
								0.9855	0.0146	0.9668	0.3841	0.7234									0.1993	0.0113	0.7002	0.3377	0.5768									0.4094	0.0572	0.5467	0.1007	0.3079
								0.1532	0.4516	0.9617	0.5486	0.938									0.436	0.9772	0.5516	0.3618	0.912									0.1989	0.8897	0.5271	0.1297	0.7852
								0.6997	0.9192	0.6606	0.973	0.6799									0.8751	0.5664	0.4306	0.912	0.9321									0.4626	0.2288	0.61	0.6264	0.5769
								0.7668	0.8088	0.1672	0.8775	0.868									0.3662	0.1944	0.2521	0.7853	0.1806									0.6157	0.5417	0.2508	0.5774	0.4228
								0.2589	0.7074	0.2369	1	0.6675									0.2796	0.8225	0.2569	0.5911	0.388									0.3649	0.4958	0.1156	0.4488	0.6485
								0.8979	0.4141	0.9774	0.7226	0.95									0.7619	0.4297	0.8277	0.798	0.5189									0.7695	0.5738	0.7668	0.6142	0.4672
								0.7325	0.8138	1	0.7867	0.9937									0.4443	0.6284	0.7998	0.4049	0.9088									0.0727	0.7531	0.4814	0.2501	0.3807
								0.7898	0.9965	0.992	0.1331	0.6472									0.8952	0.991	0.7638	0.1912	0.6842									0.2624	0.5864	0.6782	0.1789	0.543
								0.9564	0.6417	0.6565	0.9427	0.9394									0.5687	0.8306	0.8147	0.8965	0.7986									0.2775	0.6775	0.3751	0.9017	0.6735
								1	0.6348	0.7833	0.5509	0.8872									0.9582	0.4998	0.662	0.1663	0.5968									0.6143	0.4758	0.5676	0.1604	0.9044
								0.9914	0.9529	0.9909	0.5717	0.9557									0.5094	0.8689	0.8117	0.3459	0.5031									0.277	0.5308	0.0881	0.3936	0.2867
								0.7643	0.9867	0.9927	0.8876	0.5653									0.7499	0.8431	0.5968	0.061	0.5762									0.7748	0.5261	0.5818	0.0979	0.6559
								0.6592	0.8745	0.9824	0.9931	1									0.6093	0.7785	0.4442	0.7997	0.9238									0.5619	0.7652	0.2473	0.7225	0.4367
								0.3491	0.952	0.8714	0.9025	0.9203									0.2288	0.5108	0.4422	0.3626	0.5731									0.6346	0.2155	0.5008	0.3228	0.503
								0.3601	0.9705	0.9205	0.511	0.8062									0.0633	0.3718	0.3963	0.3437	0.2513									0.2975	0.333	0.4331	0.4739	0.3983
								0.9966	0.9831	0.685	0.9492	0.8185									0.5192	0.5833	0.185	0.9435	0.7881									0.5772	0.6582	0.2985	0.3586	0.7485
								0.9965	0.426	0.4724	0.4795	1									0.9566	0.0466	0.5214	0.1995	0.9006									0.9102	0.1249	0.6846	0.2148	0.5202
								0.6324	0.7565	0.2258	0.9504	0.8959									0.4573	0.83	0.8883	0.8305	0.6034									0.4462	0.2622	0.4143	0	0.5012
								0.9072	0.9931	0.5115	1	0.9474									0.6395	0.635	0.2137	0.3982	0.9787									0.6267	0.4044	0.3752	0.8371	0.78
								0.8432	0.8265	0.9222	0.8338	0.6994									0.4965	0.7097	0.1689	0.5449	0.2039									0.582	0.2159	0.5871	0.4176	0.2098
								0.6468	1	0.972	0.886	0.9415									0.9297	0.4205	0.8642	0.8793	0.6894									0.3131	0.179	0.2762	0.6505	0.4878
								0.916	0.8882	0.9558	0.8273	1									0.5999	0.6257	0.8557	0.7806	0.8475									0.4357	0.5503	0.7186	0.1233	0.8741
								0.6929	0.6447	0.9932	0.9589	0.3722									0.2181	0.3341	0.9741	0.7823	0.2422									0.7199	0.0338	0.6816	0.6621	0.1637
								0.1887	0.8341	0.7596	0.7404	0.8642									0.1856	0.4853	0.8565	0.8863	0.634									0.0751	0.5948	0.6401	0.266	0.7005
								0.9971	0.8043	1	0.7117	0.4813									0.9937	0.3581	0.8004	0.6236	0.8051									0.4272	0.3878	0.3307	0.6261	0.2858
								0.6118	0.7127	0.9043	0.7409	0.3562									0.7057	0.8482	0.9238	0.1095	0.6263									0.5505	0.5794	0.6805	0.1696	0.2434
								0.8896	0.2194	0.7933	0.2919	0.6524									0.7092	0.2299	0.4784	0.335	0.9213									0.6295	0.0357	0.5934	0.2345	0.1488
								0.9724	0.8345	0.8881	0.5149	0.0324									0.8879	0.778	0.7144	0.5144	0.4325									0.5211	0.6023	0.7247	0.4686	0.5355
								0.941	0.97	0.7993	0.9606	1									0.3767	0.6877	0.521	0.9096	0.6968									0.6811	0.6139	0.4751	0.5736	0.3649
								0.2257	0.9112	0.969	0.619	0.9619									0.0467	0.8728	0.8275	0.5532	0.7939									0.1294	0.4219	0.9255	0.349	0.4645
								0.8957	0.8842	0.9755	0.7286	0.901									0.6755	0.1971	0.1753	0.5645	0.6316									0.6199	0.461	0.5916	0.572	0.382
								0.6505	0.879	0.95	0.591	0.5382									0.8289	0.3997	0.1623	0.6722	0.7624									0.3864	0.369	0.3636	0.6889	0.5352
								0.7603	0.1654	0.4691	0.8899	0.939									0.6201	0.9289	0.4705	0.5868	0.4169									0.4318	0.3901	0.1453	0.2471	0.2357
								1	0.4522	0.9933	0.9083	0.5167									0.9362	0.8683	0.253	0.472	0.8135									0.4904	0.7512	0.1832	0.4654	0.3733
								0.9109	0.0058	0.9157	0.8362	0.3808									0.6825	0	0.7765	0.8784	0.4742									0.552	0.0041	0.4054	0.3875	0.2567
								1	0.361	0.9551	0.9715	0.613									0.9965	0.1815	0.9756	0.4596	0.2576									0.1759	0.3137	0.2814	0.5337	0.0249
								0.7404	0.7121	0.9768	0.5433	0.2974									0.6112	0.5642	0.5281	0.843	0.3644									0.6027	0.8091	0.4646	0.8141	0.2935
								0.4023	0.8963	0.9067	0.9674	0.9597									0.6804	0.6571	0.3361	0.9057	0.8328									0.7102	0.3447	0.3652	0.2	0.439
								0.723	0.9899	0.595	0.9504	0.5695									0.3947	0.9314	0.6222	0.8294	0.8146									0.4358	0.4083	0.5402	0.5614	0.2569
								0.9955	0.6577	0.8312	0.0798	0.4588									0.8968	0.769	0.7412	0.0848	0.4436									0.6643	0.6286	0.5789	0.033	0.5393
								0.224	0.6819	0.8667	0.6573	0.9123									0.4543	0.4189	0.5753	0.112	0.414									0.1957	0.4844	0.0647	0.3495	0.5357
								0.3449	0.7641	0.6764	0.8356	1									0.8219	0.321	0.6425	0.2143	0.5919									0.2443	0.3001	0.4248	0.5666	0.693
								0.6952	0.1635	0.9119	0.921	0.1293									0.833	0.2009	0.9264	0.2161	0.4855									0.4934	0.135	0.1786	0.3066	0.033
								0.9977	0.951	0.9786	0.7817	0.2463									0.8388	0.6457	0.6309	0.6238	0.1562									0.8253	0.4315	0.3059	0.4345	0.3495
								0.8278	0.8663	0.8191	0.9007	0.2372									0.7655	0.8057	0.6879	0.6357	0.6567									0.713	0.6375	0.3059	0.029	0.4343
								0.9587	0.9887	0.728	0.5542	0.726									0.8539	0.8989	0.7635	0.1538	0.9854									0.6238	0.3953	0.8679	0.1353	0.2102
								0.8959	0.9622	1	0.2511	0.4441									0.8597	0.6895	0.9403	0.4534	0.3393									0.6546	0.4383	0.4684	0.5908	0.3843
								0.8884	0.4695	0.8236	0.9761	0.6077									0.7551	0.7308	0.4893	0.7732	0.4577									0.4484	0.1572	0.5464	0.802	0.2556
								0.7565	0.8901	0.8469	0.8236	0.8894									0.3874	0.8804	0.6437	0.5867	0.8613									0.6077	0.3743	0.3559	0.6739	0.3527
								0.9476	0.7593	0.3845	0.219	0.5095									0.8644	0.8533	0.575	0.6014	0.0985									0.5074	0.6176	0.4606	0.5937	0.0878
								0.989	0.2509	0.3067	0.9913	0.9205									0.3891	0.662	0.6534	0.943	0.7133									0.54	0.5315	0.1199	0.589	0.5225
								0.875	0.9196	0.7857	0.0186	0.5512									0.7765	0.7042	0.2165	0.6415	0.5531									0.8185	0.4814	0.3286	0.5938	0.5851
								0.0923	0.5803	0.9019	0.2395	0.8351									0.1039	0.7162	0.3847	0.2654	0.5134									0.1113	0.4858	0.3843	0.6399	0.6888
								0.8905	0.9831	0.7596	0.8767	0.9154									0.7393	0.6147	0.1843	0.421	0.9333									0.2672	0.6895	0.277	0.4775	0.5209
									0.8803	0.8715	0.8946	0.6051										0.8915	0.3782	0.6685	0.4477										0.56	0.1425	0.5912	0.2853
									0.8343	0.4535	0.6864	0.2774										0.2849	0.3055	0.6302	0.9085										0.4216	0.3887	0.4117	0.473
									0.24	0.8426	0.7659	0.381										0.1188	0.4571	0.5445	0.7235										0.4496	0.552	0.7603	0.5316
									0.9648	0.0369	0.4323	0.6361										0.197	0.9591	0.5417	0.4584										0.4673	0.1508	0.3546	0.5966
									0.5278	0.667	0.3855	0.5435										0.2812	0.8342	0.4756	0.4543										0.4635	0.3823	0.3717	0.48
									0.6311	0.894	0.8827	0.2079										0.7355	0.5373	0.6152	0.2757										0.3703	0.1972	0.8225	0.3025
									0.8356	0.3259	0.5695	0.7345										0.4137	0.3174	0.2927	0.6409										0.5709	0.205	0.3703	0.6401
									0.8833	0.4867	0.9289	0.891										0.232	0.4072	0.5351	0.8406										0.3791	0.3717	0.3763	0.7373
									0.7653	0.6131	0.8188	0.9369										0.6355	0.6587	0.7562	0.2592										0.2344	0.8489	0.6366	0.3309
									0.504	0.5938	0.9579	0.2849										0.7105	0.8568	0.8551	0.3053										0.3257	0.559	0.2147	0.1862
									0.9853	0.7953	0.3889	0.7564										0.9639	0.679	0.6115	0.7388										0.7014	0.4804	0.1243	0.1653
									0.579	0.9144	0.5831	0.9669										0.2429	0.8311	0.5947	0.5615										0.2914	0.6306	0.3317	0.0502
									0.3868	0.2662	0.7809	0.9849										0.5725	0.3985	0.1198	0.9346										0.5147	0.0195	0.5866	0.5312
									0.5906	0.2312	0.7848	0.7611										0.6222	0.309	0.8376	0.6944										0.6043	0.2826	0.2409	0.638
									0.8839	0.4849	0.6033	0.9114										0.974	0.5352	0.3608	0.8919										0.6441	0.7546	0.4874	0.3569
									0.4461	0.7393	0.9552	0.9938										0.5292	0.8655	0.4455	0.6531										0.3799	0.393	0.5681	0.624
									0.9872	0.4544	0.9032	0.1473										0.7999	0.3998	0.3272	0.2288										0.4763	0.1469	0.1485	0.3374
									0.8266	0.5084	0.9008	0.8541										0.9201	0.2374	0.7465	0.591										0.7946	0.2081	0.5329	0.3068
									0.2368	0.6754	0.7138	1										0.9089	0.8495	0.6687	0.9766										0.3464	0.5404	0.2212	0.2631
									0.9031	0.914	0.9513	0.9543										0.412	0.9724	0.7382	0.4056										0.356	0.5671	0.3929	0.4164
									0.9503	0.8836	0.7411	0.6242										0.8529	0.3158	0.7913	0.1918										0.5495	0.6203	0.4023	0.7807
									0.8729	0.8932	0.9846	0.9281										0.5587	0.7343	0.7126	0.9024										0.6297	0.5714	0.6348	0.619
									0.3937	0.5223	0.7214	0.9365										0.5769	0.7882	0.8615	0.9042										0.2848	0.4195	0.4253	0.6624
									0.9791	0.7146	1	0.2482										0.9521	0.4528	0.9326	0.086										0.4314	0.5381	0.2742	0.3006
									0.4328	0.9655	0.53	0.5804										0.8419	0.6251	0.8812	0.3818										0.3907	0.4111	0.3327	0.379
									0.1167	0.9841	0.8858	0.7567										0.319	0.936	0.8991	0.6239										0.2004	0.4338	0.4806	0.4988
									0.9823	0.2034	0.1616	0.1791										0.6569	0.3339	0.3003	0.214										0.6163	0.3032	0.0812	0.7138
									0.895	0.1136	0.0023	0.969										0.5944	0.0532	0	0.94										0.3704	0.0298	0.3217	0.2055
									0.8842	0.2974	0.7911	0.1343										0.2958	0.8183	0.8618	0.1342										0.2819	0.508	0.3874	0.521
									0.7367	0.8299	0.918	0.1478										0.5649	0.7249	0.3348	0.0765										0.5878	0.5055	0.3156	0.7546
									0.4556	0.7519	0.6053	0.7409										0.4989	0.2866	0.6802	0.4736										0.1114	0.4907	0.5709	0.6068
									0.9931	0.6037	0.9876	0.511										0.9615	0.2721	0.8833	0.3133										0.8307	0.5665	0.8133	0.3441
									0.5532	0.21	0.2286	0.8911										0.4866	0.6915	0.3476	0.7965										0.3689	0.2783	0.3304	0.7715
									0.8974	0.8052	0.7767	0.6456										0.1198	0.8156	0.5248	0.4844										0.1778	0.072	0.6378	0
									0.111	0.7348	0.9853	0.9499										0.1134	0.7357	0.8914	0.8268										0.0852	0.3175	0.5303	0.6898
									0.0968	0.9917	0.3493	0.215										0.3866	0.1491	0.4048	0.18										0.6213	0.6123	0.56	0.8724
									0.4228	0.8196	1	0.1878										0.3361	0.4714	0.9535	0.3381										0.3769	0.3871	0.2256	0.445
									0.8564	0.8909	0.5291	0.9735										0.9387	0.5717	0.3985	0.8776										0.5365	0.927	0.5916	0.3997
									0.5076	0.9937	0.9542	0.8987										0.5564	0.7524	0.7743	0.8692										0.3008	0.6646	0.2208	0.8081
									0.1528	0.7334	0.9976	0.5627										0.1718	0.4815	0.8579	0.0923										0.6095	0.7162	0.812	0.4355
									0.4531	0.8737	0.8497	0.9789										0.3609	0.7317	0.4795	0.7568										0.2455	0.6757	0.5592	0.6661
									0.4681	0.9394	0.9899	0.9711										0.1936	0.1845	0.8025	0.8051										0.0744	0.1966	0.543	0.5774
									0.8738	0.5299	0.9206	0.8652										0.3932	0.2448	0.6844	0.9064										0.0258	0.1997	0.3616	0.9832
									0.689	0.1708	0.3315	0.8244										0.5589	0.1013	0.3906	0.4846										0.8184	0.2258	0.3982	0.55
									0.4123	0.1875	0.9522	0.842										0.2932	0.0931	0.8634	0.8782										0.7662	0.0305	0.7129	0.4429
									0.7527	0.884	0.8101	0.8736										0.6733	0.5471	0.754	0.9105										0.2664	0.4146	0.2681	0.6153
									0.7344	0.7697	0.9572	1										0.4345	0.6085	0.2927	0.569										0.8171	0.293	0.4764	0.3283
									0.2469	1	0.958	0.3441										0.8906	0.8821	0.7685	0.853										0.7399	0.5648	0.2604	0.1232
									0.9463	0.5427	0.5954	0.8714										0.6118	0.3249	0.445	0.5627										0.3328	0.164	0.7258	0.4231
									0.9259	0.8968	1	0.3273										0.6052	0.3004	0.7367	0.4262										0.1769	0.1586	0.7467	0.5611
									0.4061	0.8105	0.7356	0.9316										0.352	0.3388	0.6848	0.9003										0.3591	0.3451	0.4885	0.6785
									0.3868	0.7177	0.9964	0.6199										0.2808	0.0291	0.3936	0.6507										0.1796	0.2089	0.3131	0.4782
									1	0.7469	0.9803	0.98										0.8717	0.628	0.9465	0.9697										0.7707	0.5832	0.5202	0.8256
									0.9021	0.4273	0.9664	0.8167										0.776	0.1049	0.9696	0.7135										0.7757	0.1817	0.362	0.3389
									0.9868	0.6441	0.9884	0.9975										0.8183	0.4808	0.554	0.6131										0.7651	0.5662	0.463	0.4989
									0.8415	0.8246	0.7855	0.859										0.9362	0.967	0.3717	0.8133										0.2441	0.4462	0.5289	0.0047
									0.9182	0.1689	0.9695	0.9084										0.614	0.414	0.3337	0.3262										0.8231	0.1795	0.3267	0.6213
									0.9041	0.7681	1	0.6846										0.7092	0.8435	0.8517	0.5654										0.8322	0.2385	0.6534	0.698
									0.9844	0.9465	0.3324	0.3586										0.7491	0.7331	0.5054	0.3549										0.5679	0.2874	0.1605	0.2189
									0.9848	0.8366	0.99	0.5947										0.6397	0.419	0.9554	0.6823										0.5964	0.7169	0.527	0.6606
									0.935	0.9479	0.7278	0.8909										0.7372	0.9408	0.7415	0.7195										0.4051	0.5764	0.4788	0.4793
									0.941	0.9452	0.9181	0.8368										0.9324	0.624	0.7978	0.8825										0.4197	0.0515	0.7978	0.3311
									0.6724	0.4848	0.5605	0.4529										0.6946	0.2494	0.6013	0.0823										0.1574	0.1509	0.7383	0.3676
									0.9808	0.9763	0.9683	0.2316										0.8841	0.3762	0.5766	0.165										0.9249	0.4477	0.1344	0.3731
									0.8468	0.6638	0.7544	0.598										0.5658	0.3325	0.6754	0.5957										0.3736	0.5133	0.6004	0.571
									0.3026	0.9453	0.8602	0.8689										0.1053	0.5736	0.6708	0.7923										0.1011	0.4831	0.5028	0.2296
									0.8	0.9708	0.4962	0.8876										0.4018	0.7997	0.7117	0.271										0.615	0.5633	0.9286	0.8536
									0.0338	0.4114	0.8214	0.1204										0.0356	0.4995	0.7946	0.3439										0.0561	0.4326	0.3016	0.2047
									0.9083	0.4857	0.8027	0.9054										0.5248	0.2872	0.4234	0.87										0.7899	0.259	0.5503	0.2984
									0.6837	0.851	0.9184	0.9844										0.4993	0.4736	0.8639	0.2108										0.5364	0.6144	0.5053	0.0787
									0.6818	0.0368	0.9898	0.9813										0.2207	0.0219	0.719	0.9117										0.2278	0.0099	0.389	0.7785
									0.8742	0.6429	0.3912	0.9005										0.8603	0.6877	0.5652	0.7576										0.4729	0.1725	0.4661	0.7468
									0.9688	0.8982	0.3396	0.8172										0.884	0.5801	0.6184	0.8789										0.6878	0.3084	0.6386	0.5147
									0.8107	0.8571	0.5998	0.9898										0.4996	0.5642	0.5308	0.8278										0.4867	0.8011	0.3283	0.659
									0.9828	0.9498	0.7761	1										0.8106	0.7193	0.3118	0.7885										0.7899	0.5676	0.4889	0.8414
									0.8345	0.3613	0.7866	0.9967										0.7881	0.5873	0.5164	0.9843										0.2582	0.1533	0.7846	0.6629
									0.6186	0.7669	0.8728	0.7871										0.4932	0.4057	0.3568	0.755										0.4163	0.479	0.049	0.2902
									0.8585	0.7178	0.5795	0.8894										0.458	0.8294	0.6264	0.6407										0.609	0.5587	0.8674	0.5638
									0.715	0.5899	0.97	0.5765										0.4185	0.5505	0.8316	0.3835										0.2988	0.57	0.8125	0.629
									0.6473	0.9866	0.983	0.6698										0.7378	0.9168	0.3011	0.7975										0.5218	0.5475	0.3274	0.4344
									0.0202	0.9746	0.7632	0.9552										0.8221	0.423	0.4576	0.5864										0.1985	0.3466	0.8875	0.5336
									0.6084	0.2606	0.8843	0.6577										0.8351	0.1255	0.5522	0.2576										0.3116	0.2608	0.5691	0.1952
									0.6579	0.9972	0.1926	0.1671										0.8728	0.7309	0.7218	0.4375										0.9698	0.2921	0.6412	0.0801
									0.8562	0.8678	0.6529	0.4478										0.3669	0.4085	0.7694	0.5688										0.4198	0.4928	0.3465	0.3683
									0.9165	0.5615	0.1342	0.9544										0.8369	0.7949	0.4103	0.8253										0.1856	0.2593	0.766	0.6851
									0.9354	0.496	0.9473	0.8724										0.4351	0.2909	0.5793	0.442										0.639	0.2483	0.5747	0.4046
									0.5202	0.9644	0.8714	0.7616										0.2591	0.7552	0.2751	0.3164										0.2634	0.7714	0.2051	0.4541
									0.8131	0.3517	0.9833	0.6101										0.8817	0.7491	0.6125	0.4363										0.4328	0.1279	0.6105	0.1616
									0.922	0.9615	0.4853	0.7116										0.4072	0.8515	0.7943	0.8857										0.7019	0.704	0.6443	0.341
									0.9417	0.6207	0.3873	0.9937										0.7983	0.1994	0.1897	0.2444										0.6076	0.5827	0.3764	0.294
									0.9542	0.1829	0.9965	0.7992										0.9556	0.2553	0.8957	0.3963										0.4711	0.6627	0.8389	0.7573
									0.9638	0.8208	0.9182	0.8457										0.5934	0.4423	0.7207	0.6899										0.4587	0.6512	0.0262	0.5688
									0.4226	0.1145	0.9825	0.9586										0.2426	0.1738	0.9559	0.2061										0.1009	0.0729	0.4525	0.5946
									0.8582	0.3045	0.8579	0.8759										0.4241	0.1269	0.7324	0.468										0.3741	0.0922	0.2958	0.4331
									0.5761	0.9198	0.9705	0.9527										0.8986	0.4809	0.7758	0.8903										0.4712	0.6629	0.6433	0.6138
									0.1694	0.9373	0.8468	0.4462										0.5432	0.9019	0.7742	0.3759										0.2138	0.5488	0.2042	0.2982
									0.9856	0.8591	0.3698	0.986										0.905	0.4558	0.2836	0.2097										0.3971	0.3105	0.4596	0.7413
									0.9272	0.2757	0.7832	0.4802										0.8918	0.3554	0.3851	0.6209										0.7729	0.7342	0.5843	0.1963
									0.9859	0.9404	0.8587	0.763										0.9073	0.1991	0.619	0.4027										0.949	0.6959	0.5503	0.1154
									0.2139	0.8225	1	0.8379										0.6329	0.5692	0.864	0.798										0.1795	0.2813	0.3625	0.6624
										0.2819	0.9717	0.9377											0.8343	0.4046	0.6854											0.0637	0.2939	0.8838
										0.9628	0.472	0.5059											0.6788	0.2732	0.2674											0.2	0.2506	0.2832
										0.9325	0.9798	0.8848											0.1344	0.976	0.6016											0.5271	0.69	0.3331
										0.5067	0.3146	0.7019											0.3174	0.2525	0.5532											0.4699	0.5274	0.692
										0.9729	0.7949	0.678											0.4379	0.6323	0.2971											0.4335	0.4442	0.52
										0.7701	0.919	0.8676											0.9174	0.5388	0.4503											0.6695	0.3495	0.3987
										0.3218	1	0.2909											0.1117	0.9311	0.3974											0.239	0.6388	0.1935
										0.9966	0.9834	0.8411											0.5984	0.9255	0.6349											0.7005	0.3626	0.4917
										0.9583	0.9846	0.4803											0.8974	0.9649	0.1754											0.7055	0.7631	0.5732
										0.6566	0.6171	0.2773											0.5097	0.2187	0.3257											0.1349	0.6929	0.2839
										0.9629	0.7229	0.9907											0.5467	0.5825	0.8965											0.6679	0.5251	0.5162
										0.9927	0.696	0.4435											0.779	0.7172	0.8325											0.7866	0.6886	0.2713
										0.9942	0.99	0.7686											0.3	0.851	0.4888											0.3825	0.737	0.5409
										0.9983	0.9838	0.9945											0.1521	0.2922	0.6728											0.2766	0.2457	0.3296
										0.2511	0.9835	0.6477											0.4313	0.7383	0.5613											0.6955	0.6987	0.6095
										0.3322	0.9455	0.5957											0.5584	0.6691	0.9865											0.2262	0.6106	0.2513
										0.952	0.9503	0.3988											0.6086	0.9405	0.3207											0.7087	0.6452	0.8589
										0.9902	0.9153	0.9486											0.8851	0.7752	0.6904											0.8998	0.7543	0.2633
										0.9571	0.993	0.9424											0.693	0.6214	0.7445											0.5372	0.6336	0.5212
										0.6904	0.948	0.9335											0.7485	0.7785	0.9454											0.4905	0.8282	0.1934
										0.9148	0.659	0.9334											0.8405	0.8106	0.9095											0.3152	0.5304	0.777
										0.7894	0.5405	0.9859											0.6448	0.9607	0.941											0.2153	0.1884	0.4217
										0.5791	0.9094	0.6824											0.8699	0.7483	0.8948											0.7794	0.3992	0.1397
										0.5257	0.7556	0.724											0.7606	0.5051	0.4876											0.3737	0.408	0.2125
										0.0643	0.4837	0.8203											0.9896	0.3388	0.7964											0.1811	0.5917	0.3512
										0.0859	0.3696	0.7393											0.7021	0.1784	0.2631											0.3712	0.2786	0.3132
										0.3784	0.5574	0.9745											0.1867	0.8546	0.9791											0.108	0.5736	0.3274
										0.8825	0.9026	0.8228											0.3673	0.9183	0.5007											0.4844	0.7218	0.3854
										0.7933	0.5356	0.9804											0.4656	0.3364	0.3591											0.5396	0.5182	0.5295
										0.9704	0.9042	0.7204											0.4677	0.5506	0.6336											0.7276	0.558	0.5247
										0.4579	0.9777	0.4462											0.3641	0.8875	0.4452											0.4227	0.3591	0.2438
										0.562	0.8408	0.9937											0.5395	0.8408	0.8663											0.8427	0.2522	0.761
										0.0452	0.9964	0.9801											0.4523	0.9811	0.5647											0.0352	0.7638	0.6219
										0.4242	1	1											0.2626	0.6163	0.7076											0.2193	0.3555	0.5152
										0.9849	0.9225	0.2897											0.6568	0.7202	0.2563											0.6798	0.6733	0.3194
										0.8448	0.9323	0.5336											0.4304	0.941	0.4144											0.4598	0.423	0.2512
										0.9545	0.9764	0.0238											0.9121	0.5878	0.0264											0.6195	0.2963	0.0182
										0.8908	0.996	0.8177											0.6906	0.9531	0.4621											0.8402	0.7456	0.4281
										0.9217	1	0.7683											0.8987	0.7654	0.8962											0.7135	0.4495	0.8609
										0.7632	0.9839	0.7429											0.9684	0.9146	0.2375											0.5564	0.6922	0.4416
										0.4988	0.8273	0.8511											0.205	0.7566	0.7953											0.258	0.5778	0.775
										0.962	0.824	0.5742											0.5696	0.4725	0.4081											0.5217	0.772	0.7387
										0.6504	0.5627	0.3557											0.3235	0.4277	0.6991											0.1363	0.5741	0.6137
										0.9454	0.923	0.9607											0.8015	0.4323	0.2501											0.4468	0.8133	0.6707
										0.9834	0.5929	0.9895											0.9875	0.2685	0.6019											0.4094	0.8576	0.6919
										0.9565	0.9929	0.981											0.5838	0.4671	0.7405											0.6783	0.6629	0.7008
										0.5567	0.8287	0.9789											0.2447	0.9217	0.9408											0.1268	0.7534	0.7215
										0.509	0.6738	0.9792											0.7119	0.5435	0.9048											0.1603	0.4897	0.5534
										0.806	0.8762	0.987											0.4587	0.7171	0.9262											0.4222	0.5663	0.5725
										0.3547	0.7247	0.5088											0.5849	0.7781	0.4595											0.32	0.4589	0.5737
										0.6919	0.7535	0.7376											0.8653	0.4625	0.6677											0.7004	0.5857	0.5648
										0.6298	0.9583	0.9833											0.1691	0.9825	0.9108											0.5182	0.4712	0.6515
										0.9742	0.9417	0.9766											0.8997	0.8752	0.967											0.5463	0.413	0.4429
										0.6886	0.8961	0.6309											0.3994	0.6719	0.3287											0.4545	0.6867	0.454
										0.7229	0.9081	0.1579											0.8198	0.7445	0.1808											0.7389	0.4936	0.0268
										0.8746	0.8764	0.9573											0.1401	0.5762	0.4309											0.2632	0.4232	0.4336
										0.997	0.8442	0.7701											0.8834	0.5704	0.663											0.604	0.7231	0.4147
										0.9673	0.2061	0.9965											0.941	0.1805	0.9752											0.4276	0.1553	0.6859
										0.8299	0.8474	0.6278											0.4869	0.7404	0.5299											0.5631	0.8263	0.5696
										0.8347	0.9459	0.3222											0.5399	0.8901	0.4114											0.1157	0.0097	0.0801
										0.4694	0.8846	0.1377											0.2711	0.2924	0.1342											0.3629	0.4665	0.3811
										0.9151	0.9871	0.9336											0.8352	0.0682	0.8129											0.6051	0.0844	0.6896
										0.8843	0.7493	0.3409											0.6544	0.4559	0.4629											0.4364	0.5531	0.4676
										0.5989	0.6976	0.7991											0.3464	0.9441	0.8185											0.1622	0.7545	0.4451
										0.466	0.0704	0.3592											0.4631	0.0555	0.5162											0.1131	0.1391	0.3182
										0.9216	0.9601	0.7778											0.1691	0.2166	0.7297											0.5264	0.2238	0.2874
										0.8983	0.9656	0.9477											0.8251	0.6399	0.8298											0.6778	0.4387	0.675
										0.7183	0.8983	0.5921											0.5749	0.4374	0.774											0.2595	0.4027	0.205
										0.8184	0.7502	0.9291											0.6311	0.2486	0.9046											0.4967	0.2067	0.5109
										0.7864	0.7298	0.7446											0.2265	0.5666	0.7587											0.1324	0.4903	0
										0.3799	0.9619	0.3497											0.8252	0.8757	0.5762											0.3065	0.3722	0.7015
										0.6656	0.9125	0.9951											0.8361	0.5811	0.8292											0.781	0.5334	0.5725
										0.6053	0.8633	0.9626											0.4387	0.6887	0.9383											0.436	0.6758	0.8632
										0.1454	0.2637	0.844											0.0584	0.269	0.577											0.1037	0.1355	0.3967
										0.0122	0.9774	0.4302											0	0.7776	0.4014											0.3517	0.8143	0.6094
										0.8769	0.3726	0.0146											0.2759	0.3179	0.0075											0.6013	0.1319	0.0585
										0.2181	0.7227	0.9151											0.1202	0.6904	0.7365											0.1345	0.3617	0.8909
										0.9811	0.7124	0.5695											0.9469	0.5545	0.3325											0.2136	0.2083	0.4202
										0.6249	0.9441	0.7677											0.8523	0.8835	0.6412											0.6507	0.6385	0.7153
										0.5805	0.9994	0.523											0.214	0.9558	0.4479											0.3638	0.7474	0.6338
										0.9833	0.5825	0.9745											0.4219	0.7769	0.866											0.1091	0.5045	0.7948
										0.9901	0.7017	0.9391											0.7702	0.5822	0.8969											0.4285	0.6257	0.7365
										0.0045	0.5965	0.9532											0.0846	0.2938	0.6381											0.3845	0.6048	0.6058
										0.7671	0.6962	0.3584											0.5627	0.2466	0.4834											0.0936	0.2691	0.4499
										0.9879	0.8776	0.9794											0.9517	0.6443	0.2252											0.4791	0.6375	0.2313
										0.0643	0.3042	0.9248											0.3614	0.1557	0.6064											0.1568	0.246	0.4787
										0.543	0.4281	0.8322											0.6446	0.2493	0.3369											0.2172	0.3361	0.2106
										0.8434	0.9905	0.8556											0.8027	0.4692	0.8707											0.4575	0.4781	0.8807
										0.8611	0.9869	0.9972											0.8355	0.976	0.9124											0.4298	0.2581	0.9696
										0.2424	0.815	0.9266											0.8331	0.7698	0.5656											0.0775	0.3667	0.7661
										0.9225	0.0612	1											0.8993	0.109	0.5269											0.418	0.0552	0.6269
										0.9685	0.9077	0.47											0.9056	0.9607	0.8085											0.2475	0.1748	0.3443
										0.4388	0.9922	0.3166											0.2838	0.8869	0.5221											0.5379	0.1114	0.7222
										0.9194	0.9518	0.7336											0.9379	0.693	0.2591											0.4825	0.4264	0.2151
										0.5082	0.9682	0.9538											0.1685	0.8627	0.8377											0.3677	0.7662	0.2017
										0.2499	0.8788	0.6709											0.2163	0.7609	0.1097											0.2152	0.5174	0.2172
										0.7616	0.7739	0.9767											0.371	0.2922	0.971											0.5493	0.4352	0.5191
										0.5863	0.5313	0.9266											0.5247	0.4048	0.5875											0.4948	0.4323	0.3966
										0.401	0.9904	0.3181											0.1256	0.4178	0.4348											0.0864	0.5602	0.5808
										0.7314	0.8249	0.9885											0.5087	0.8995	0.3731											0.3401	0.2682	0.2717
											0.8387	0.9958												0.5543	0.9672												0.5256	0.3376
											0.9966	0.9104												0.4232	0.772												0.4523	0.7053
											0.3571	0.9418												0.3051	0.9137												0.4565	0.9579
											0.5792	0.9673												0.6193	0.7917												0.5845	0.7061
											0.4887	1												0.2262	0.4015												0.1464	0.7588
											0.9768	0.9629												0.8974	0.7739												0.6649	0.3561
											0.9489	0.2051												0.9387	0.7324												0.7021	0.5626
											0.9326	0.8784												0.5336	0.1593												0.5133	0.2644
											0.3315	0.8519												0.4597	0.6954												0.551	0.5025
											0.9134	0.5674												0.7356	0.7239												0.5789	0.0507
											0.9138	0.3427												0.38	0.4387												0.6096	0.1523
											0.7925	0.8958												0.7759	0.5036												0.2792	0.459
											0.5215	0.8171												0.322	0.5664												0.5058	0.4012
											0.5014	0.2803												0.793	0.5327												0.3216	0.2357
											0.7708	0.7676												0.455	0.498												0.421	0.6239
											0.8871	0.9302												0.6251	0.678												0.2854	0.4147
											0.9686	0.2421												0.9812	0.3568												0.6801	0.0779
											0.4812	0.8397												0.5628	0.7518												0.4274	0.6163
											0.8243	0.9829												0.3701	0.6998												0.5115	0.7398
											0.8658	0.9424												0.8732	0.823												0.4425	0.5372
											0.8837	1												0.6236	0.8967												0.4194	0.6436
											0.9156	0.504												0.7023	0.7074												0.6462	0.1018
											0.2305	0.9046												0.0755	0.7004												0.0434	0.4083
											0.9804	0.8605												0.5359	0.1973												0.541	0.1125
											0.3498	0.8397												0.2509	0.5012												0.4066	0.5099
											0.3899	0.9342												0.2568	0.9424												0.09	0.5284
											0.4849	0.7058												0.4896	0.7125												0.3133	0.3709
											0.975	0.986												0.8454	0.6702												0.6775	0.5789
											0.4839	0.8462												0.6897	0.3244												0.852	0.372
											0.6972	0.841												0.3237	0.0729												0.437	0.0746
											0.0667	0.831												0.3456	0.4293												0.1269	0.533
											0.1539	0.8382												0.0758	0.8667												0.0342	0.4936
											0.9415	0.3438												0.1589	0.5539												0.2699	0.3387
											0.679	0.0285												0.6552	0.2088												0.5359	0.0218
											0.9614	0.7768												0.8873	0.8497												0.0152	0.4644
											0.9326	0.9935												0.97	0.6764												0.5484	0.6973
											0.3602	0.9509												0.6832	0.8478												0.4496	0.6506
											0.1632	1												0.0336	0.9541												0.1746	0.5587
											0.2334	0.2832												0.702	0.7562												0.6251	0.2539
											0.991	0.9942												0.8814	0.8636												0.3217	0.7153
											0.8266	0.5305												0.7584	0.7924												0.4002	0.8425
											0.8532	0.9348												0.2767	0.7973												0.2264	0.4913
											0.9346	0.9897												0.9115	0.72												0.4898	0.514
											0.7266	0.8026												0.1215	0.8327												0.1326	0.7199
											0.3544	0.9732												0.1438	0.7273												0.2277	0.3854
											0.9896	0.9449												0.4163	0.9386												0.2265	0.8572
											1	0.9773												0.8444	0.9607												0.538	0.6549
											0.9579	0.5133												0.537	0.8208												0.1678	0.4575
											0.8396	0.548												0.75	0.7664												0.4926	0.707
											0.8887	0.9827												0.9117	0.863												0.5473	0.6323
											0.6654	0.8202												0.6316	0.4545												0.5201	0.4329
											0.9253	0.8456												0.7714	0.7757												0.5535	0.2973
											0.7137	0.9679												0.2644	0.8559												0.4477	0.7424
											0.4738	0.4212												0.6844	0.2786												0.3217	0.6331
											0.8982	0.8868												0.3569	0.696												0.6709	0.7517
											0.7085	0.9698												0.5111	0.5906												0.6574	0.8891
											0.9196	0.1036												0.9482	0.9384												0.6619	0.3429
											0.5461	0.9193												0.8858	0.6964												0.4941	0.4459
											0.7102	0.9372												0.4429	0.8465												0.5201	0.5908
											0.9966	0.4076												0.9416	0.5023												0.7457	0.2442
											0.9899	0.7979												0.783	0.6817												0.2934	0.45
											0.9788	0.9644												0.8178	0.9018												0.1013	0.8435
											0.9498	0.9858												0.8628	0.8455												0.1778	0.7398
											0.9715	0.9908												0.9529	0.8218												0.5829	0.3807
											0.9056	0.9763												0.7469	0.8207												0.3542	0.8442
											0.1385	0.7602												0.0677	0.3935												0.1025	0.2916
											0.9674	0.4629												0.237	0.1069												0.168	0.1433
											0.9966	0.9894												0.5983	0.5955												0.4065	0.2463
											0.6377	0.184												0.6521	0.2346												0.8997	0.1966
											0.4928	0.0119												0.3266	0.0109												0.3995	0.0102
											0.9954	0.8309												0.9073	0.7131												0.5819	0.4429
											0.9214	0.8583												0.7596	0.334												0.4586	0.5056
											0.8748	0.3799												0.9117	0.5311												0.8502	0.4411
											0.7643	0.2675												0.1864	0.5121												0.4941	0.482
											0.4503	0.1989												0.4714	0.1884												0.203	0.0115
											0.7617	0.387												0.5059	0.5327												0.5268	0.4611
											0.9832	0.4216												0.7762	0.2113												0.5149	0.037
											0.9433	0.5173												0.8619	0.958												0.5439	0.2869
											0.4703	0.9966												0.5268	0.5188												0.2503	0.2482
											0.6649	0.9818												0.4416	0.6247												0.8691	0.2497
											0.3967	0.7497												0.5824	0.5557												0.3251	0.5055
											0.4797	0.864												0.3206	0.6171												0.5886	0.0864
											0.9431	0.6065												0.8374	0.5276												0.8126	0.6925
											0.7794	0.8599												0.6424	0.9394												0.7418	0.4705
											0.3178	0.9796												0.3213	0.6486												0.2761	0.443
											1	0.8908												0.795	0.6606												0.7167	0.7029
											0.7576	1												0.7908	0.8905												0.3901	0.6652
											0.3607	0.4821												0.3658	0.2253												0.492	0.1626
											0.2218	0.9143												0.2287	0.8076												0.2882	0.7128
											0.7585	0.9197												0.5091	0.42												0.1862	0.4481
											0.5868	0.9606												0.452	0.8738												0.4379	0.6803
											0.8669	0.9787												0.7616	0.8517												0.6708	0.2643
											0.3763	0.7579												0.0166	0.5498												0.2634	0.4844
											0.8461	0.7613												0.5783	0.5611												0.2316	0.478
											0.9783	0.9933												0.2578	0.8855												0.1808	0.8369
											0.2868	0.6032												0.1023	0.279												0.0781	0.2103
											0.6552	0.3955												0.2493	0.3312												0.1845	0.6859
											0.0601	0.6265												0.0374	0.5006												0.0849	0.3827
											1	0.9042												0.7583	0.288												0.4598	0.1714
											0.5866	1												0.5875	0.9688												0.472	0.3954
												0.8097													0.3972													0.5247
												0.9779													0.9517													0.3915
												0.3982													0.465													0.5927
												0.9718													0.7429													0.4334
												0.8203													0.5606													0.2452
												0.3922													0.7569													0.1177
												0.7831													0.4308													0.2959
												0.9968													0.9335													0.5996
												0.9354													0.8378													0.6351
												0.8672													0.1372													0.3233
												0.6638													0.3385													0.0133
												0.9104													0.3949													0.2412
												0.3045													0.137													0.1912
												0.973													0.8323													0.6543
												0.3534													0.8474													0.7199
												0.9736													0.9018													0.4628
												0.9261													0.2163													0.5882
												0.9216													0.4649													0.5353
												0.978													0.6475													0.5236
												1													0.8449													0.6354
												0.8236													0.4828													0.1197
												0.4215													0.0195													0.0257
												0.2796													0.9401													0.4553
												0.9339													0.2442													0.2571
												0.536													0.0349													0.1155
												0.8664													0.8257													0.3924
												0.5994													0.9846													0.5035
												0.4522													0.4713													0.0596
												0.5899													0.4593													0.1507
												0.682													0.8523													0.0695
												0.7908													0.8066													0.6934
												0.1116													0.1908													0.2275
												0.5608													0.4463													0.1705
												0.9426													0.8398													0.1911
												0.9856													0.3747													0.5867
												0.882													0.8164													0.7581
												0.789													0.2542													0.7574
												0.836													0.8719													0.3022
												0.5508													0.2868													0.7953
												0.8782													0.3104													0.8553
												0.8201													0.5993													0.6727
												1													0.9604													0.4743
												0.6468													0.4481													0.468
												1													0.9864													0.6297
												0.9733													0.957													0.6868
												0.7803													0.6847													0.4772
												0.8102													0.2053													0.0791
												0.7107													0.4876													0.5028
												0.7634													0.4831													0.6072
												0.6946													0.3731													0.4667
												0.893													0.7675													0.3822
												0.8959													0.7217													0.8789
												0.7872													0.7928													0.0168
												0.7855													0.6098													0.4428
												0.3846													0.2106													0.4443
												0.9321													0.3767													0.3453
												0.9975													0.9379													0.3251
												0.2251													0.3721													0.0108
												0.0169													0.0106													0.0434
												0.9224													0.9198													0.3544
												0.4013													0.3291													0.2777
												0.99													0.7123													0.8229
												0.9392													0.4708													0.4921
												0.9617													0.1535													0.3878
												0.8084													0.6409													0.3142
												0.8169													0.2293													0.0381
												0.6176													0.7115													0.4602
												0.7421													0.5353													0.1217
												0.9618													0.7541													0.2262
												0.369													0.4251													0.2633
												0.2915													0.1042													0.2454
												0.7514													0.4863													0.6452
												0.8587													0.7598													0.4074
												0.9813													0.9111													0.6312
												0.0229													0.4681													0.0191
												0.9292													0.8695													0.8527
												1													0.8453													0.15
												0.3406													0.1055													0.1583
												0.7382													0.3457													0.4731
												0.2784													0.379													0.7321
												0.9531													0.7911													0.5492
												0.6514													0.5465													0.1847
												0.7218													0.6374													0.617
												0.8356													0.8464													0.6241
												0.9431													0.9235													0.5491
												0.7017													0.4363													0.1907
												0.8406													0.0783													0.3336
												0.7364													0.4484													0.1257
												0.852													0.5611													0.5753
												0.8628													0.6055													0.6733
												0.8834													0.8705													0.517
												0.8613													0.8893													0.7635
												0.5432													0.3055													0.3261
												0.8187													0.8031													0.5873
												0.8005													0.8629													0.3384
												0.9406													0.6302													0.3877
												0.5169													0.6528													0.6867
												0.9474													0.6521													0.4691
												0.9685													0.7786													0.4315
												0.8357													0.8503													0.5428

## Sheet: Figure 5b
Neuron Cluster (Scale: 6)	Number of Spurious synapse
1	22
2	49
3	146
4	62
5	59
6	82
7	73
8	36
9	58
10	43
11	61
12	37
13	61
14	46
15	43
16	29
17	32
18	37
19	64
20	55
21	35
22	74
23	91
24	42
25	52
26	45
27	103
28	97
29	41
30	45
31	54
32	68
33	63
34	29
35	165
36	86
37	42
38	33
39	89
40	80
41	22
42	23
43	37
44	47
45	17
46	52
47	26
48	45
49	85
50	62
51	20
52	96
53	20
54	104
55	63
56	38
57	23
58	31
59	70
60	63
61	30
62	17
63	39
64	24
65	64
66	60
67	34
68	100
69	28
70	40
71	30
72	110
73	36
74	81
75	46
76	43
77	47
78	44
79	60
80	26
81	46
82	54
83	23
84	113
85	44
86	80
87	60
88	19
89	50
90	64
91	52
92	54
93	57
94	59
95	86
96	24
97	55
98	37
99	43
100	35
101	25
102	66
103	48
104	37
105	20
106	45
107	88
108	18
109	69
110	21
111	36
112	42
113	46
114	36
115	71
116	52
117	74
118	34
119	53
120	27
121	157
122	32
123	38
124	92
125	23
126	66
127	42
128	74
129	77
130	32
131	41
132	56
133	108
134	57
135	33
136	66
137	32
138	93
139	136
140	98
141	36
142	23
143	30
144	26
145	33
146	16
147	72
148	71
149	49
150	44
151	41
152	47
153	64
154	42
155	27
156	47
157	67
158	56
159	61
160	51
161	44
162	51
163	90
164	57
165	96
166	50
167	92
168	20
169	47
170	41
171	40
172	36
173	197
174	79
175	66
176	33
177	30
178	81
179	14
180	29
181	40
182	42
183	39
184	66
185	51
186	216
187	63
188	51
189	18
190	36
191	88
192	42
193	125
194	26
195	32
196	94
197	34
198	28
199	45
200	53
201	67
202	23
203	41
204	23
205	32
206	44
207	25
208	81
209	140
210	38
211	78
212	63
213	48
214	64
215	59
216	29
217	116
218	57
219	49
220	55
221	28
222	56
223	48
224	36
225	88
226	55
227	99
228	33
229	60
230	30
231	16
232	107
233	50
234	31
235	58
236	56
237	39
238	23
239	27
240	29
241	42
242	36
243	98
244	82
245	16
246	71
247	47
248	44
249	65
250	21
251	30
252	13
253	54
254	33
255	37
256	40
257	54
258	33
259	54
260	53
261	30
262	120
263	64
264	155
265	44
266	99
267	26
268	61
269	57
270	33
271	39
272	37
273	54
274	29
275	37
276	50
277	55
278	67
279	37
280	44
281	79
282	28
283	72
284	37
285	48
286	57
287	73
288	37
289	84
290	81
291	42
292	57
293	47
294	88
295	30
296	64
297	57
298	24
299	55
300	32
301	54
302	159
303	27
304	24
305	50
306	47
307	95
308	74
309	81
310	41
311	21
312	50
313	32
314	101
315	44
316	62
317	56
318	48
319	25
320	12
321	74
322	27
323	45
324	57
325	18
326	14
327	50
328	107
329	72
330	52
331	52
332	56
333	33
334	32
335	82
336	54
337	111
338	151
339	45
340	61
341	70
342	39
343	39
344	41
345	32
346	28
347	70
348	65
349	101
350	45
351	104
352	21
353	48
354	35
355	42
356	50
357	55
358	37
359	57
360	129
361	101
362	58
363	33
364	35
365	43
366	21
367	24
368	22
369	99
370	87
371	59
372	51
373	19
374	33
375	36
376	62
377	102
378	73
379	33
380	54
381	14
382	36
383	19
384	48
385	51
386	81
387	34
388	73
389	45
390	42
391	81
392	56
393	87
394	29
395	34
396	68
397	45
398	92
399	25
400	31
401	113
402	34
403	60
404	43
405	44
406	29
407	59
408	47
409	95
410	31
411	60
412	96
413	74
414	67
415	91
416	39
417	17
418	34
419	69
420	32
421	158
422	29
423	58
424	21
425	51
426	41
427	29
428	87
429	43
430	121
431	58
432	31
433	25
434	89
435	55
436	67
437	56
438	31
439	98
440	63
441	160
442	75
443	33
444	21
445	36
446	59
447	46
448	31
449	57
450	43
451	172
452	46
453	27
454	33
455	60
456	21
457	40
458	56
459	47
460	41
461	46
462	32
463	37
464	121
465	33
466	36
467	61
468	34
469	101
470	82
471	94
472	47
473	40
474	30
475	53
476	74
477	54
478	46
479	38
480	51
481	42
482	35
483	40
484	94
485	43
486	64
487	26
488	67
489	105
490	24
491	67
492	77
493	72
494	35
495	40
496	66
497	66
498	33
499	25
500	34
501	27
502	73
503	39
504	53
505	34
506	28
507	82
508	37
509	43
510	56
511	34
512	65
513	31
514	44
515	45
516	24
517	154
518	15
519	81
520	37
521	128
522	46
523	38
524	34
525	34
526	41
527	72
528	29
529	42
530	50
531	17
532	41
533	56
534	34
535	104
536	35
537	53
538	46
539	87
540	51
541	86
542	69
543	42
544	38
545	113
546	34
547	34
548	85
549	56
550	26
551	79
552	40
553	30
554	71
555	49
556	45
557	69
558	42
559	44
560	25
561	41
562	47
563	36
564	34
565	24
566	35
567	23
568	24
569	33
570	43
571	21
572	39
573	20
574	50
575	78
576	43
577	108
578	41
579	37
580	123
581	29
582	201
583	66
584	20
585	45
586	18
587	79
588	38
589	72
590	44
591	28
592	84
593	25
594	66
595	42
596	58
597	121
598	64
599	49
600	26
601	55
602	100
603	31
604	31
605	69
606	84
607	40
608	78
609	53
610	71
611	30
612	53
613	21
614	43
615	41
616	156
617	24
618	45
619	26
620	60
621	60
622	43
623	51
624	21
625	23
626	25
627	114
628	36
629	19
630	85
631	70
632	23
633	36
634	24
635	93
636	22
637	40
638	41
639	85
640	13
641	56
642	42
643	45
644	52
645	80
646	50
647	65
648	32
649	29
650	28
651	37
652	31
653	39
654	48
655	36
656	55
657	36
658	33
659	94
660	28
661	40
662	38
663	28
664	30
665	48
666	65
667	70
668	19
669	63
670	14
671	44
672	39
673	28
674	49
675	58
676	34
677	15
678	37
679	76
680	33
681	40
682	44
683	33
684	54
685	88
686	51
687	35
688	17
689	73
690	60
691	49
692	94
693	34
694	41
695	27
696	89
697	67
698	31
699	122
700	40
701	34
702	26
703	48
704	69
705	96
706	45
707	69
708	51
709	66
710	56
711	21
712	22
713	33
714	44
715	20
716	75
717	27
718	83
719	24
720	41
721	84
722	79
723	83
724	39
725	66
726	53
727	69
728	38
729	49
730	41
731	44
732	26
733	62
734	47
735	76
736	40
737	37
738	64
739	107
740	79
741	39
742	29
743	38
744	76
745	29
746	43
747	65
748	28
749	42
750	41
751	23
752	25
753	131
754	35
755	80
756	40
757	41
758	55
759	49
760	31
761	63
762	51
763	113
764	33
765	31
766	64
767	23
768	59
769	37
770	27
771	29
772	39
773	20
774	73
775	106
776	87
777	51
778	17
779	49
780	52
781	72
782	25
783	84
784	38
785	133
786	115
787	101
788	69
789	85
790	118
791	98
792	21
793	14
794	38
795	38
796	20
797	87
798	35
799	79
800	79
801	55
802	78
803	28
804	60
805	16
806	31
807	71
808	62
809	99
810	105
811	29
812	60
813	37
814	34
815	29
816	51
817	42
818	26
819	26
820	32
821	31
822	62
823	66
824	23
825	31
826	100
827	40
828	38
829	100
830	28
831	59
832	95
833	54
834	111
835	29
836	14
837	60
838	47
839	79
840	67
841	68
842	89
843	122
844	27
845	25
846	86
847	32
848	54
849	44
850	26
851	29
852	20
853	62
854	27
855	51
856	45
857	59
858	78
859	39
860	104
861	94
862	27
863	20
864	37
865	101
866	150
867	70
868	32
869	103
870	35
871	89
872	46
873	23
874	60
875	63
876	45
877	81
878	55
879	47
880	51
881	45
882	31
883	66
884	50
885	20
886	40
887	45
888	40
889	63
890	86
891	79
892	62
893	219
894	53
895	62
896	61
897	59
898	31
899	114
900	39
901	40
902	22
903	80
904	66
905	12
906	13
907	24
908	94
909	59
910	14
911	70
912	29
913	54
914	40
915	23
916	49
917	84
918	97
919	38
920	143
921	21
922	37
923	30
924	42
925	92
926	16
927	42
928	85
929	22
930	90
931	95
932	56
933	30
934	32
935	62
936	51
937	52
938	34
939	16
940	48
941	97
942	27
943	38
944	93
945	48
946	28
947	53
948	50
949	44
950	69
951	23
952	17
953	64
954	80
955	88
956	41
957	108
958	44
959	70
960	108
961	79
962	25
963	20
964	47
965	51
966	51
967	60
968	107
969	59
970	28
971	64
972	43
973	56
974	50
975	61
976	66
977	45
978	52
979	24
980	56
981	44
982	131
983	45
984	34
985	90
986	111
987	74
988	37
989	36
990	18
991	34
992	55
993	36
994	31
995	43
996	47
997	20
998	51
999	70
1000	33
1001	58
1002	52
1003	73
1004	68
1005	42
1006	38
1007	46
1008	60
1009	19
1010	36
1011	26
1012	31
1013	70
1014	80
1015	29
1016	48
1017	39
1018	41
1019	33
1020	25
1021	49
1022	57
1023	19
1024	14
1025	29
1026	32
1027	25
1028	50
1029	36
1030	93
1031	33
1032	30
1033	32
1034	42
1035	30
1036	75
1037	30
1038	37
1039	79
1040	15
1041	40
1042	55
1043	105
1044	49
1045	115
1046	41
1047	36
1048	114
1049	21
1050	54
1051	64
1052	48
1053	124
1054	59
1055	36
1056	58
1057	48
1058	64
1059	42
1060	53
1061	30
1062	21
1063	22
1064	33
1065	41
1066	57
1067	76
1068	32
1069	28
1070	29
1071	34
1072	38
1073	165
1074	58
1075	21
1076	69
1077	89
1078	26
1079	48
1080	32
1081	59
1082	24
1083	69
1084	75
1085	51
1086	28
1087	28
1088	14
1089	23
1090	28
1091	68
1092	32
1093	45
1094	49
1095	32
1096	55
1097	65
1098	79
1099	85
1100	116
1101	35
1102	28
1103	36
1104	29
1105	102
1106	38
1107	46
1108	61
1109	111
1110	68
1111	126
1112	42
1113	47
1114	42
1115	29
1116	39
1117	21
1118	36
1119	59
1120	56
1121	32
1122	48
1123	71
1124	83
1125	46
1126	26
1127	38
1128	53
1129	38
1130	48
1131	45
1132	132
1133	51
1134	66
1135	38
1136	30
1137	40
1138	61
1139	103
1140	61
1141	118
1142	39
1143	67
1144	87
1145	47
1146	20
1147	43
1148	110
1149	17
1150	74
1151	33
1152	58
1153	46
1154	56
1155	34
1156	47
1157	67
1158	39
1159	32
1160	65
1161	77
1162	36
1163	22
1164	37
1165	70
1166	72
1167	30
1168	52
1169	73
1170	53
1171	39
1172	30
1173	24
1174	79
1175	28
1176	41
1177	36
1178	53
1179	50
1180	67
1181	57
1182	102
1183	93
1184	30
1185	69
1186	93
1187	35
1188	41
1189	75
1190	48
1191	47
1192	30
1193	26
1194	33
1195	35
1196	40
1197	49
1198	38
1199	23
1200	217
1201	31
1202	60
1203	40
1204	40
1205	40
1206	54
1207	91
1208	46
1209	76
1210	27
1211	29
1212	38
1213	19
1214	43
1215	19
1216	49
1217	28
1218	37
1219	79
1220	42
1221	33
1222	78
1223	68
1224	130
1225	33
1226	45
1227	42
1228	108
1229	82
1230	20
1231	13
1232	33
1233	68
1234	49
1235	27
1236	72
1237	102
1238	17
1239	88
1240	21
1241	48
1242	69
1243	32
1244	26
1245	39
1246	52
1247	59
1248	31
1249	25
1250	46
1251	26
1252	75
1253	41
1254	22
1255	79
1256	41
1257	34
1258	41
1259	25
1260	34
1261	25
1262	49
1263	27
1264	16
1265	25
1266	108
1267	30
1268	48
1269	23
1270	41
1271	50
1272	38
1273	38
1274	63
1275	25
1276	87
1277	34
1278	74
1279	13
1280	55
1281	36
1282	72
1283	46
1284	65
1285	27
1286	35
1287	36
1288	39
1289	29
1290	126
1291	17
1292	47
1293	65
1294	129
1295	21
1296	22
1297	77
1298	28
1299	41
1300	58
1301	69
1302	39
1303	34
1304	45
1305	73
1306	33
1307	142
1308	89
1309	79
1310	30
1311	54
1312	39
1313	78
1314	45
1315	22
1316	72
1317	32
1318	72
1319	28
1320	93
1321	17
1322	36
1323	23
1324	52
1325	52
1326	45
1327	97
1328	50
1329	31
1330	65
1331	96
1332	87
1333	53
1334	59
1335	16
1336	30
1337	43
1338	48
1339	52
1340	34
1341	20
1342	52
1343	41
1344	21
1345	37
1346	112
1347	27
1348	26
1349	27
1350	40
1351	12
1352	42
1353	55
1354	32
1355	50
1356	87
1357	74
1358	36
1359	67
1360	47
1361	35
1362	41
1363	26
1364	43
1365	69
1366	60
1367	59
1368	63
1369	46
1370	37
1371	117
1372	62
1373	49
1374	25
1375	39
1376	27
1377	37
1378	81
1379	17
1380	48
1381	23
1382	62
1383	90
1384	39
1385	29
1386	28
1387	42
1388	30
1389	70
1390	81
1391	105
1392	146
1393	55
1394	39
1395	37
1396	67
1397	116
1398	59
1399	42
1400	36
1401	94
1402	23
1403	97
1404	33
1405	48
1406	46
1407	44
1408	46
1409	23
1410	42
1411	41
1412	51
1413	18
1414	24
1415	79
1416	25
1417	44
1418	32
1419	53
1420	23
1421	44
1422	62
1423	45
1424	80
1425	35
1426	45
1427	36
1428	52
1429	35
1430	21
1431	62
1432	25
1433	51
1434	60
1435	34
1436	33
1437	56
1438	91
1439	32
1440	27
1441	34
1442	36
1443	97
1444	44
1445	37
1446	15
1447	93
1448	58
1449	29
1450	37
1451	42
1452	30
1453	31
1454	43
1455	65
1456	52
1457	50
1458	74
1459	36
1460	85
1461	36
1462	28
1463	57
1464	77
1465	52
1466	39
1467	43
1468	42
1469	20
1470	33
1471	28
1472	54
1473	20
1474	43
1475	50
1476	17
1477	50
1478	56
1479	43
1480	127
1481	123
1482	44
1483	73
1484	59
1485	51
1486	56
1487	25
1488	65
1489	34
1490	32
1491	85
1492	61
1493	52
1494	36
1495	106
1496	69
1497	76
1498	32
1499	42
1500	18
1501	61
1502	58
1503	31
1504	27
1505	102
1506	55
1507	28
1508	28
1509	58
1510	40
1511	41
1512	42
1513	32
1514	63
1515	48
1516	68
1517	53
1518	34
1519	68
1520	96
1521	41
1522	31
1523	18
1524	35
1525	49
1526	109
1527	25
1528	20
1529	32
1530	40
1531	22
1532	61
1533	223
1534	33
1535	71
1536	72
1537	60
1538	53
1539	48
1540	22
1541	20
1542	60
1543	112
1544	67
1545	53
1546	99
1547	83
1548	22
1549	42
1550	35
1551	48
1552	74
1553	56
1554	78
1555	97
1556	108
1557	64
1558	32
1559	24
1560	98
1561	88
1562	16
1563	72
1564	38
1565	22
1566	56
1567	60
1568	67
1569	77
1570	64
1571	18
1572	129
1573	70
1574	47
1575	34
1576	56
1577	47
1578	19
1579	25
1580	44
1581	94
1582	38
1583	65
1584	28
1585	58
1586	112
1587	57
1588	40
1589	90
1590	94
1591	26
1592	69
1593	68
1594	61
1595	27
1596	119
1597	132
1598	48
1599	60
1600	131
1601	37
1602	60
1603	51
1604	35
1605	55
1606	119
1607	39
1608	28
1609	46
1610	23
1611	61
1612	49
1613	52
1614	52
1615	39
1616	115
1617	90
1618	20
1619	39
1620	127
1621	62
1622	54
1623	60
1624	35
1625	24
1626	34
1627	77
1628	70
1629	82
1630	41
1631	52
1632	153
1633	39
1634	85
1635	37
1636	46
1637	24
1638	63
1639	24
1640	68
1641	59
1642	49
1643	51
1644	73
1645	125
1646	104
1647	67
1648	42
1649	89
1650	91
1651	38
1652	45
1653	21
1654	101
1655	161
1656	21
1657	35
1658	32
1659	24
1660	31
1661	22
1662	44
1663	29
1664	69
1665	30
1666	18
1667	42
1668	40
1669	72
1670	30
1671	84
1672	41
1673	66
1674	72
1675	40
1676	19
1677	22
1678	103
1679	24
1680	41
1681	39
1682	145
1683	24
1684	97
1685	16
1686	107
1687	30
1688	51
1689	21
1690	20
1691	54
1692	46
1693	60
1694	34
1695	42
1696	59
1697	27
1698	21
1699	44
1700	54
1701	49
1702	62
1703	38
1704	140
1705	79
1706	34
1707	88
1708	19
1709	44
1710	49
1711	31
1712	37
1713	80
1714	33
1715	38
1716	121
1717	86
1718	65
1719	40
1720	73
1721	29
1722	85
1723	41
1724	76
1725	61
1726	25
1727	65
1728	19
1729	67
1730	66
1731	46
1732	46
1733	35
1734	124
1735	18
1736	57
1737	76
1738	25
1739	19
1740	106
1741	68
1742	55
1743	95
1744	74
1745	52
1746	31
1747	19
1748	78
1749	36
1750	55
1751	118
1752	27
1753	20
1754	69
1755	48
1756	40
1757	26
1758	26
1759	75
1760	119
1761	20
1762	59
1763	50
1764	58
1765	35
1766	24
1767	48
1768	36
1769	107
1770	74
1771	47
1772	27
1773	65
1774	52
1775	30
1776	71
1777	157
1778	50
1779	65
1780	65
1781	88
1782	49
1783	34
1784	103
1785	72
1786	169
1787	27
1788	37
1789	82
1790	63
1791	46
1792	56
1793	73
1794	61
1795	24
1796	37
1797	46
1798	124
1799	21
1800	87
1801	43
1802	82
1803	64
1804	75
1805	66
1806	29
1807	40
1808	53
1809	44
1810	44
1811	12
1812	71
1813	34
1814	36
1815	42
1816	211
1817	59
1818	42
1819	24
1820	47
1821	29
1822	78
1823	27
1824	31
1825	25
1826	24
1827	78
1828	34
1829	29
1830	65
1831	29
1832	45
1833	35
1834	47
1835	50
1836	20
1837	67
1838	14
1839	70
1840	17
1841	49
1842	63
1843	69
1844	129
1845	76
1846	22
1847	70
1848	52
1849	51
1850	20
1851	29
1852	41
1853	60
1854	20
1855	11
1856	88
1857	26
1858	27
1859	61
1860	38
1861	29
1862	43
1863	43
1864	162
1865	132
1866	35
1867	33
1868	40
1869	54
1870	56
1871	127
1872	22
1873	47
1874	33
1875	23
1876	40
1877	35
1878	28
1879	51
1880	109
1881	22
1882	34
1883	24
1884	149
1885	69
1886	61
1887	37
1888	52
1889	35
1890	33
1891	52
1892	30
1893	44
1894	27
1895	31
1896	57
1897	41
1898	64
1899	53
1900	28
1901	37
1902	41
1903	41
1904	42
1905	89
1906	102
1907	71
1908	79
1909	52
1910	72
1911	91
1912	63
1913	54
1914	87
1915	73
1916	62
1917	83
1918	45
1919	41
1920	27
1921	92
1922	29
1923	51
1924	116
1925	23
1926	17
1927	77
1928	49
1929	84
1930	56
1931	46
1932	30
1933	58
1934	28
1935	47
1936	47
1937	36
1938	30
1939	27
1940	17
1941	20
1942	71
1943	120
1944	66
1945	13
1946	37
1947	62
1948	74
1949	57
1950	82
1951	26
1952	38
1953	22
1954	58
1955	151
1956	35
1957	22
1958	60
1959	59
1960	22
1961	55
1962	57
1963	49
1964	92
1965	64
1966	50
1967	31
1968	78
1969	49
1970	59
1971	30
1972	35
1973	42
1974	96
1975	37
1976	32
1977	55
1978	47
1979	29
1980	36
1981	18
1982	48
1983	45
1984	95
1985	72
1986	50
1987	34
1988	23
1989	53
1990	67
1991	24
1992	106
1993	81
1994	71
1995	66
1996	34
1997	75
1998	47
1999	76
[truncated: 8,001 more rows]

## Sheet: Figure 5c
	MES Results
Segmentation Algorithm	G-Cut													NeuroGPS-Tree													TREES Toolbox
Number of Spurious links	[10, 20)	[20, 30)	[30, 40)	[40, 50)	[50, 60)	[60, 70)	[70, 80)	[80, 90)	[90, 100)	[100, 110)	[110, 120)	[120, +∞)		[10, 20)	[20, 30)	[30, 40)	[40, 50)	[50, 60)	[60, 70)	[70, 80)	[80, 90)	[90, 100)	[100, 110)	[110, 120)	[120, +∞)		[10, 20)	[20, 30)	[30, 40)	[40, 50)	[50, 60)	[60, 70)	[70, 80)	[80, 90)	[90, 100)	[100, 110)	[110, 120)	[120, +∞)
	0.7126	0.8725	0.886	0.1046	0.7916	0.9658	0.4633	0.808	0.3503	0.8819	0.2721	0.3148		0.7686	0.7277	0.6863	0.0831	0.1105	0.8765	0.598	0.7792	0.7703	0.673	0.3248	0.534		0.6384	0.6571	0.5738	0.0092	0.4893	0.6796	0.2094	0.6875	0.3174	0.6658	0.1848	0.3142
	0.2516	0.5416	0.8132	0.744	0.8972	0.3399	0.4557	0.9309	0.6673	0.3435	0.4513	0.8894		0.6375	0.2175	0.6513	0.7957	0.7167	0.4069	0.1873	0.6594	0.5598	0.8623	0.7102	0.308		0.2928	0.2889	0.6567	0.6781	0.2874	0.366	0.621	0.3969	0.4611	0.4776	0.4129	0.6644
	0.1232	0.9338	0.8075	0.9602	0.9985	0.9094	0.4131	0.6505	0.6098	0.788	0.4508	0.5218		0.1218	0.8986	0.7878	0.36	0.8748	0.7268	0.4101	0.7493	0.2343	0.9606	0.5288	0.3974		0.2517	0.4301	0.7291	0.7437	0.6961	0.6209	0.2309	0.6103	0.4466	0.726	0.4164	0.6249
	0.934	0.4708	0.8706	0.3357	0.6411	0.8096	0.9589	0.3403	0.2788	0.8239	0.8502	0.7557		0.8042	0.5589	0.5985	0.2538	0.2596	0.2125	0.7602	0.6391	0.4172	0.639	0.8236	0.5455		0.8005	0.3727	0.7534	0.3088	0.6508	0.3269	0.6111	0.0873	0.2949	0.5786	0.4742	0.4026
	0.7838	0.4311	0.8741	0.7904	0.6147	0.8152	0.3903	0.5615	0.1945	0.5942	0.421	0.8725		0.8199	0.6137	0.7536	0.2797	0.5189	0.3625	0.0043	0.2757	0.2261	0.9673	0.0076	0.4205		0.5202	0.3738	0.4692	0.1572	0.0897	0.4679	0.0156	0.2057	0.6433	0.1816	0.5124	0.5337
	0.8217	0.9596	1	0.8355	0.9922	0.0081	0.9982	0.7541	0.8348	0.8344	0.6688	0.69		0.9163	0.6192	0.7466	0.8103	0.7717	0.4953	0.3322	0.552	0.7002	0.2374	0.9519	0.7918		0.3228	0.4881	0.7511	0.3649	0.6236	0.3601	0.7164	0.5518	0.672	0.4854	0.2677	0.4638
	0.9538	0.7091	0.4022	0.2517	0.9374	0.4618	0.2985	0.7502	0.9139	0.6236	0.7877	0.6785		0.9667	0.3529	0.4019	0.5895	0.7678	0.4547	0.1073	0.6329	0.8481	0.0566	0.9609	0.301		0.4797	0.3378	0.4932	0.4406	0.2458	0.9075	0.1667	0.4439	0.5811	0.711	0.6555	0.4572
	0.8613	0.9425	0.509	0.9863	0.6195	0.4665	0.524	0.9358	0.6154	0.1158	0.5954	0.5952		0.7814	0.871	0.558	0.7344	0.7249	0.3359	0.44	0.5625	0.5547	0.0525	0.693	0.1564		0.5298	0.4001	0.4334	0.5146	0.5697	0.3902	0.5713	0.5302	0.8221	0.1734	0.3103	0.1007
	0.9651	0.76	0.6108	0.7951	0.1734	0.1267	0.655	0.9189	0.4159	0.8323	0.789	0.2078		0.4474	0.4824	0.3584	0.732	0.0667	0.4183	0.5269	0.6119	0.076	0.4194	0.4683	0.1942		0.5171	0.5729	0.338	0.6608	0.1641	0.2474	0.4316	0.2137	0.1671	0.3287	0.5845	0.4339
	0.895	0.9498	0.3391	0.4684	0.8147	0.0883	0.3005	0.309	0.558	0.8519	0.6672	0.9539		0.6425	0.6192	0.3896	0.4434	0.8263	0.2605	0.2497	0.4277	0.4554	0.6624	0.8885	0.5018		0.3083	0.7664	0.3035	0.2353	0.2762	0.4776	0.3587	0.107	0.6114	0.5488	0.6671	0.5906
	0.8853	0.9907	0.8474	0.1261	0.7678	0.0139	0.4992	0.854	0.9867	0.3829	0.8202	0.5578		0.0413	0.7946	0.8132	0.2602	0.9254	0.014	0.7959	0.8347	0.8759	0.2405	0.5546	0.5672		0.5989	0.362	0.4673	0.2175	0.2693	0.0089	0.5814	0.6738	0.7971	0.6564	0.4434	0.5059
	0.8603	0.9042	0.4322	0.8961	0.8307	0.8879	0.7003	0.8901	0.2851	0.6916	0.7936	0.4603		0.5965	0.8247	0.5396	0.5551	0.7289	0.6546	0.6665	0.216	0.231	0.2837	0.6954	0.4232		0.787	0.3211	0.2233	0.834	0.565	0.3772	0.5542	0.2623	0.3225	0.0203	0.4847	0.4877
	0.8118	0.9227	0.8235	0.8065	0.8784	0.5361	0.3269	0.9902	0.0517	0.521	0.7725	0.0045		0.4497	0.6707	0.6655	0.7265	0.4286	0.3758	0.4572	0.9062	0.0167	0.496	0.8989	0.0045		0.1357	0.6149	0.6076	0.5185	0.6272	0.1549	0.2317	0.7416	0.018	0.2676	0.6559	0.0156
	0.9579	0.9588	0.8251	0.8919	0.9685	0.9762	0.9006	0.7768	0.9545	0.9533	0.7366	0.2744		0.9245	0.675	0.8154	0.7831	0.7679	0.4621	0.3032	0.8361	0.9034	0.6602	0.5669	0.3885		0.1288	0.7656	0.7211	0.8374	0.6054	0.6823	0.2467	0.5491	0.5738	0.7439	0.4598	0.3376
	0.9471	0.8719	0.9809	0.9843	0.9679	0.6981	0.915	0.7304	0.9131	0.6417	0.6275	0.8665		0.7101	0.6088	0.9423	0.6391	0.7219	0.5304	0.7464	0.5756	0.2542	0.4446	0.2202	0.9423		0.4886	0.5253	0.6866	0.8212	0.5078	0.5563	0.5882	0.0679	0.3537	0.2776	0.3191	0.1537
	0.709	0.9391	0.9861	0.9939	0.4144	0.4834	0.304	0.599	0.0066	0.8064	0.1175	0.2977		0.9596	0.9198	0.8375	0.9157	0.4823	0.5297	0.2947	0.2867	0.0061	0.6152	0.2985	0.6106		0.6067	0.4577	0.549	0.8481	0.2138	0.2648	0.4559	0.2331	0.0695	0.4835	0.7582	0.7659
	0.0515	0.9965	0.9108	0.6624	0.2073	0.9552	0.4879	0.4808	0.9989	0.8947	0.504	0.3976		0.0918	0.9327	0.5373	0.4894	0.4036	0.9278	0.6438	0.5476	0.9886	0.7518	0.1864	0.511		0.0319	0.5017	0.0158	0.4622	0.4705	0.5285	0.405	0.3084	0.2573	0.7506	0.3431	0.5898
	0.6408	0.9931	0.8588	0.4062	0.5552	0.6438	0.8626	0.2074	0.9828	0.915	0.6935	0.9766		0.0776	0.9219	0.7747	0.285	0.2875	0.5399	0.7242	0.0052	0.8348	0.9475	0.588	0.9056		0.0843	0.6948	0.6138	0.4022	0.6393	0.3243	0.774	0.0137	0.5957	0.5274	0.7735	0.7278
	0.9414	0.9097	0.8121	0.94	0.8499	0.8713	0.8114	0.1437	0.5972	0.3738	0.9691	0.624		0.8441	0.8328	0.5638	0.6917	0.7192	0.6759	0.5082	0.4765	0.3293	0.3334	0.7565	0.5497		0.7149	0.4908	0.2463	0.5195	0.539	0.5684	0.5408	0.1815	0.1004	0.371	0.3812	0.3449
	0.8767	0.5713	0.6428	0.5394	0.8003	0.9365	0.7941	0.928	0.3417	0.1415	0.6627	0.9362		0.576	0.2956	0.799	0.2586	0.5019	0.0365	0.6065	0.7671	0.3086	0.0455	0.3483	0.6207		0.2589	0.0386	0.4519	0.3991	0.7756	0.5597	0.5671	0.471	0.4111	0.2571	0.4909	0.3905
	0.3384	0.3081	0.836	0.7934	0.8569	0.7477	0.6903	0.4994	0.7071	0.0256	0.7495	0.7488		0.1224	0.0597	0.5138	0.8493	0.7718	0.5894	0.2916	0.365	0.6489	0.0128	0.8543	0.1529		0.4496	0.0358	0.3498	0.1457	0.8452	0.4326	0.7417	0.5741	0.3489	0.0158	0.4042	0.6739
	0.802	0.8458	0.2672	0.9191	0.9528	0.6654	0.9588	0.6783	0.8087	0.4612	0.7768	0.6262		0.2181	0.9413	0.1538	0.5205	0.9512	0.5903	0.1921	0.8652	0.3875	0.2814	0.8395	0.2988		0.185	0.6466	0.3846	0.4576	0.2471	0.5465	0.5158	0.483	0.6621	0.1523	0.543	0.4152
	0.464	0.697	0.3804	1	0.2172	0.8124	0.6452	0.3388	0.9584	0.4958	0.8532	0.7472		0.9236	0.9685	0.3523	0.761	0.1687	0.3791	0.6006	0.7445	0.8164	0.5731	0.7934	0.6247		0.2661	0.5679	0.8391	0.725	0.3483	0.4207	0.8228	0.3842	0.6682	0.3269	0.3671	0.4637
	0.9622	0.5524	0.3015	0.086	0.3225	1	0.6963	0.4835	0.3357	0.0522	0.9954	0.7679		0.9736	0.2185	0.3043	0.0102	0.072	0.9736	0.439	0.2212	0.2358	0.0995	0.9431	0.3224		0.1787	0.503	0.2201	0.0529	0.3043	0.3403	0.479	0.2933	0.1886	0.1549	0.6689	0.8611
	0.4085	0.8098	0.9459	0.1276	0.7161	0.8533	0.6755	0.507	0.9801	0.2388	0.7849	0.6776		0.9443	0.6563	0.365	0.0054	0.7593	0.839	0.0638	0.3773	0.3005	0	0.6087	0.4684		0.4808	0.5259	0.4848	0.107	0.7644	0.4208	0.4068	0.6434	0.4215	0.0738	0.4803	0.2525
	0.06	0.6597	0.9617	0.0939	0.263	0.9132	0.9143	0.9204	0.9377	0.9434	0.9325	0.7532		0.4051	0.8824	0.9578	0.2199	0.2056	0.6354	0.1514	0.6252	0.8015	0.6105	0.6476	0.6359		0.1239	0.2923	0.81	0.2935	0.2536	0.4888	0.4065	0.7747	0.8922	0.3629	0.5972	0.7833
	0.7266	0.6839	0.7872	0.294	0.8707	0.4023	0.589	0.6837	0.8107	0.2888	0.5296	0.5029		0.3449	0.6761	0.5863	0.1571	0.6478	0.2069	0.6257	0.9742	0.1542	0.577	0.1251	0.5811		0.5657	0.4313	0.2478	0.5925	0.3726	0.2829	0.5063	0.5589	0.3598	0.6067	0.3315	0.8722
	0.789	0.8525	0.7405	0.1921	0.9272	0.7692	0.9163	0.5225	0.0054	0.4517	0.4935	0.4919		0.3801	0.5416	0.6781	0.0701	0.8934	0.4809	0.4534	0.3054	0.1645	0.4854	0.4345	0.6975		0.7599	0.6107	0.3952	0.507	0.7283	0.388	0.6312	0.3661	0.0303	0.3839	0.4697	0.4473
	0.9905	0.685	0.9216	0.1701	0.9904	0.298	0.9899	0.5395	0.9867	0.359	0.7562	0.6586		0.9107	0.6084	0.3108	0.5815	0.7383	0.1252	0.948	0.8779	0.9966	0.3002	0.2774	0.5789		0.4102	0.7576	0.6746	0.5544	0.4964	0.539	0.6732	0.3208	0.5788	0.1146	0.1584	0.5918
	1	0.8398	0.562	0.5096	1	0.6486	0.9965	0.851	0.4146	0.9954	0.2749	0.835		0.8077	0.6173	0.7668	0.4797	0.8199	0.0612	0.8833	0.3866	0.9135	0.4023	0.2055	0.7967		0.2216	0.2072	0.6325	0.6948	0.5798	0.344	0.1693	0.0055	0.4202	0.3689	0.5602	0.4119
	0.9121	0.9211	0.9762	0.1814	0.2442	0.756	0.4629	0.6811	0.7871	0.7854	0.6989	0.3486		0.87	0.7592	0.553	0.2281	0.4292	0.1393	0.8178	0.7636	0.9059	0.7972	0.6856	0.8769		0.6084	0.7381	0.5471	0.1753	0.3473	0.2417	0.4458	0.2969	0.8388	0.2947	0.6695	0.5892
	0.9012	0.8651	0.0817	0.1709	0.6117	0.8345	0.5569	0.4239	0.9249	0.7422	0.2117	0.922		0.5875	0.8139	0.1242	0.2815	0.6506	0.4884	0.5598	0.4439	0.5151	0.7945	0.2517	0.8414		0.5426	0.5193	0.6172	0.1193	0.3659	0.3876	0.3714	0.4861	0.7731	0.2775	0.073	0.7915
	0.6533	0.9578	0.6517	0.3959	0.0892	0.4129	0.3616	0.9798	0.6162	0.228	0.3981	0.9664		0.4493	0.8194	0.8121	0.3911	0	0.3508	0.2122	0.796	0.3864	0.171	0.1668	0.6393		0.3332	0.3448	0.3579	0.4889	0.0285	0.6864	0.3325	0.8498	0.2447	0.5924	0.6821	0.1982
	0.96	0.8535	0.4406	0.2802	0.9936	0.9418	0.6647	1	0.7178	0.5243	0.0271	0.8885		0.8843	0.8889	0.6739	0.6114	0.9683	0.9679	0.6506	0.3543	0.688	0.014	0.0703	0.6775		0.5428	0.4146	0.6303	0.4114	0.3891	0.0617	0.2561	0.2271	0.5344	0.2962	0.0078	0.3144
	0.9975	0.9913	0.8461	0.7335	0.6978	0.4903	0.078	0.8358	0.8012	0.0202	0.0811	0.6195		0.6063	0.9735	0.1475	0.3342	0.2527	0.4324	0.0779	0.1223	0.7896	0.0314	0.0452	0.5356		0.3637	0.2177	0.2604	0.2688	0.1799	0.7618	0.1953	0.5882	0.7352	0.0136	0.0693	0.5499
	0.9231	0.5419	0.9742	0.6783	0.8439	0.9867	0.1426	0.9499	0.4798	0.4642	0.4607	0.6934		0.9097	0.1862	0.5815	0.75	0.3158	0.248	0.1734	0.5332	0.4899	0.5763	0.6189	0.8747		0.0993	0.4068	0.4177	0.5461	0.5662	0.6411	0.1565	0.2983	0.3072	0.1525	0.3156	0.7061
	0.8187	0.7213	0.6957	0.3203	0.5497	0.9377	0.547	0.8311	0.5541	0.9758	0.7477	0.5309		0.5691	0.6386	0.827	0.2977	0.217	0.3639	0.2707	0.1893	0.4284	0.3089	0.5662	0.013		0.4076	0.2348	0.5407	0.3412	0.2102	0.3869	0.4693	0.5553	0.5483	0.2494	0.3916	0.4477
	0.9567	0.7145	0.3655	0.4896	0.9134	0.853	0.5597	0.3638	0.6666	0.6568	0.2657	0.5793		0.9812	0.2703	0.0536	0.2832	0.594	0.7443	0.0983	0.1937	0.5124	0.374	0.6062	0.6894		0.7662	0.7394	0.0506	0.1351	0.46	0.3979	0.6404	0.4492	0.8039	0.8074	0.6685	0.4375
	0.7226	0.9489	0.2192	0.763	0.0897	0.6121	0.5167	1	0.9877	0.7736	0.7451	0.9215		0.7299	0.4584	0.258	0.6403	0.0499	0.4771	0.2934	0.9158	0.9344	0.1803	0.7627	0.2644		0.4205	0.536	0.2666	0.4526	0.3126	0.3886	0.6262	0.1678	0.6285	0.5275	0.505	0.6824
	0.9786	0.7419	0.1561	0.9809	0.5364	0.8398	0.5479	0.4401	0.8822	0.8785	0.3552	0.7081		0.6869	0.239	0.1483	0.1691	0.6197	0.5392	0.4579	0.6255	0.8984	0.4273	0.1912	0.5046		0.3476	0.4773	0.5348	0.4316	0.6315	0.1788	0.3884	0.343	0.3968	0.528	0.4103	0.522
	0.9081	0.7228	0.0075	0.926	0.7212	0.9499	0.9033	0.8244	0.9803	0.7592	0.9568	0.8371		0.9508	0.6712	0.0184	0.111	0.216	0.816	0.8722	0.5808	0.8491	0.4614	0.1958	0.3162		0.3771	0.7934	0.0127	0.2452	0.2775	0.5232	0.3295	0.9866	0.458	0.4554	0.4653	0.2674
	0.9759	0.9376	0.9417	0.1832	0.1072	0.9376	0.7943	0.309	0.9787	0.8566	0.8176	1		0.9074	0.5851	0.6653	0.1845	0.0058	0.9585	0.6779	0.4633	0.9417	0.6289	0.0175	0.961		0.2492	0.3158	0.2627	0.3856	0.3497	0.5125	0.5665	0.3008	0.6567	0.7376	0.7075	0.3488
	0.9807	0.4492	0.2993	0.8109	0.4568	0.8865	0.1533	0.1696	0.8978	0.6684	0.571	0.2881		0.9934	0.4319	0.3022	0.5784	0.0475	0.5991	0.3278	0.5831	0.207	0.0553	0.3904	0.3785		0.7861	0.5325	0.8757	0.713	0.0813	0.5836	0.0202	0.3653	0.5529	0.0613	0.7549	0.3161
	0.9457	0.2852	0.1228	0.6711	0.6519	0.6513	0.5162	0.2971	0.275	0.6854	0.8331	0.8629		0.8662	0.2474	0.1206	0.7254	0.5351	0.5265	0.7551	0.6999	0.3083	0.3132	0.8056	0.4218		0.2651	0.4317	0.2562	0.5528	0.7217	0.3604	0.4331	0.9077	0.3895	0.0743	0.4902	0.6869
	0.8588	0.9771	0.0762	0.4134	0.9673	0.5295	0.372	0.9799	0.1468	0.9974	0.8189	0.8031		0.6307	0.9053	0.0713	0.3677	0.8838	0.7039	0.3798	0.4938	0.216	0.7086	0.2416	0.3562		0.5902	0.6554	0.0633	0.3542	0.5188	0.3902	0.5915	0.4416	0.1184	0.8002	0.6705	0.6855
	0.995	0.9721	0.3214	0.332	0.9574	0.7934	0.8552	0.0058	0.5412	0.6705	0.8537	0.751		0.9273	0.9074	0.2932	0.5866	0.3809	0.8521	0.6617	0.0064	0.2167	0.5892	0.4636	0.3656		0.3384	0.7753	0.1728	0.7105	0.3828	0.5369	0.2713	0.0125	0.2924	0.7442	0.4441	0.2069
	0.9775	0.3577	0.0086	0.9478	0.5603	0.2391	0.247	0.6098	0.1227	0.9548	0.1957	0.895		0.9093	0.4415	0.4233	0.6349	0.6637	0.3635	0.2725	0.5689	0.1017	0.9597	0.1179	0.5327		0.5982	0.2542	0.5479	0.6603	0.0364	0.3271	0.6727	0.347	0.0883	0.7199	0.3052	0.6489
	0.9488	0.8207	0.4711	0.0999	0.9286	0.3543	0.6229	0.2514	0.9328	0.9448	0.9569	0.9811		0.2141	0.8025	0.8064	0.8891	0.8731	0.2507	0.712	0.4969	0.544	0.7119	0.867	0.9917		0.0887	0.4644	0.5059	0.4333	0.2709	0.2605	0.6059	0.5079	0.3128	0.346	0.4229	0.7255
	0.7128	0.9465	1	0.8792	0.3619	0.19	0.8405	0.5612	0.3781	0.3087	0.4138	0.1193		0.63	0.7201	0.8767	0.3575	0.1601	0.0028	0.8586	0.4247	0.5524	0.0253	0.4491	0.3059		0.1006	0.3827	0.075	0.4733	0.4407	0.0322	0.7976	0.3867	0.451	0.319	0.1756	0.3274
	0.8955	0.8962	0.7958	0.9465	0.2702	0.5139	0.756	0.6173	0.4649	0.6118	0.2205	0.3367		0.5698	0.7308	0.4061	0.4392	0.3087	0.4171	0.6125	0.2879	0.1904	0.2802	0.294	0.2438		0.8728	0.5618	0.4939	0.4624	0.1529	0.1449	0.7303	0.7595	0.6455	0.1661	0.4022	0.4296
	0.997	0.2457	0.614	0.3211	0.6431	0.1226	0.2318	0.1845	0.2834	0.0355	0.9828	0.8624		0.8453	0.2934	0.2409	0.4041	0.5001	0.8278	0.0183	0.2206	0.3384	0.2268	0.5146	0.2808		0.6201	0.3591	0.0494	0.4182	0.1925	0.3644	0.0406	0.2038	0.1712	0.0888	0.4999	0.7448
	0.8083	0.6521	0.6554	0.9399	0.2589	0.4653	0.4928	0.9687	0.1651	0.4468	0.2009	0.6724		0.5632	0.7858	0.4636	0.1813	0.3795	0.2533	0.2224	0.8528	0.0107	0.4949	0.4593	0.6912		0.5215	0.3526	0.6369	0.3023	0.4905	0.6063	0.075	0.1978	0.0097	0.8499	0.159	0.2413
	0.9702	0.4954	0.9043	0.0086	0.7	0.859	0.8477	0.9222	0.2632	0.8585	0.8825	0.9201		0.134	0.8798	0.2375	0.0041	0.6572	0.9055	0.7573	0.7768	0.5772	0.459	0.8792	0.7286		0.6226	0.3457	0.4217	0.0315	0.4343	0.7912	0.0745	0.6679	0.4671	0.4897	0.0663	0.4138
	0.9763	0.9632	0.8451	0.9198	0.989	0.4733	0.5794	0.9677	0.2004	0.3389	0.2909	0.3283		0.9016	0.8499	0.3911	0.8074	0.9161	0.1154	0.4135	0.8803	0.0388	0.5109	0.2114	0.4052		0.4504	0.2926	0.4962	0.6476	0.3555	0.2792	0.3384	0.3827	0.0143	0.2874	0.1086	0.3539
	0.9284	1	0.055	0.2693	0.3192	0.6321	0.9127	0.9209	0.3489	0.7686	0.2106	0.2916		0.8356	0.8442	0.5736	0.698	0.3526	0.409	0.1841	0.3306	0.1318	0.1986	0.0361	0.5659		0.7926	0.7617	0.1127	0.5187	0.3988	0.4864	0.3908	0.7603	0.3693	0.5035	0.1242	0.1859
	0.1325	0.9918	0.8888	0.7431	0.7855	0.3388	0.9808	0.9102	0.8224	0.7252	0.8843	0.6093		0.1666	0.963	0.4817	0.84	0.2209	0.0064	0.9781	0.6247	0.7331	0.693	0.7528	0.2283		0.3303	0.5062	0.616	0.542	0.5301	0.482	0.0281	0.617	0.3843	0.2755	0.8564	0.4366
	0.1437	0.9813	0.0595	0.933	0.0428	0.7704	0.5661	0.017	0.1904	0.1909	0.4347	0.0209		0.1445	0.8569	0.7672	0.915	0.1219	0.6478	0.5805	0.4439	0.5829	0.0154	0.5518	0.0248		0.4883	0.7773	0.2072	0.7361	0.0755	0.0738	0.2381	0.0142	0.3936	0.0297	0.255	0.0141
	0.9979	0.9966	0.829	0.6139	0.6003	0.0548	0.5748	0.358	0.9121	0.8417	0.9636	0.8456		0.9799	0.1909	0.1388	0.217	0.1426	0.59	0.8189	0.3911	0.8633	0.7034	0.715	0.7732		0.6454	0.3797	0.2116	0.1871	0.2667	0.0216	0.5479	0.2327	0.2501	0.2889	0.7038	0.1659
	0.99	0.9608	0.9441	1	0.1434	0.9967	0.0388	0.8747	0.2923	0.9277	0.3343	0.1712		0.5624	0.8174	0.4538	0.9649	0.4139	0.6226	0.043	0.9081	0.0618	0.3518	0.4338	0.1328		0.476	0.2567	0.6509	0.7441	0.1603	0.0837	0.1665	0.8031	0.1408	0.4761	0.4889	0.3194
	0.9279	0.9823	0.7128	0.2532	0.6742	0.3249	0.7573	0.9638	0.0808	0.3356	0.8272	0.0999		0.8583	0.9444	0.5016	0.2352	0.2705	0.955	0.3431	0.8622	0.0958	0.7485	0.8455	0.0082		0.746	0.7609	0.5757	0.495	0.2575	0.288	0.6502	0.6077	0.0489	0.2968	0.4525	0.0202
	0.1918	0.7567	0.3953	0.6938	0.8327	0.9916	0.4939	0.4993	0.4594	0.4452	0.9075	0.6222		0.4696	0.8898	0.3381	0.518	0.2637	0.5347	0.2568	0.5759	0.2079	0.1532	0.8912	0.0903		0.6592	0.542	0.2217	0.7277	0.4073	0.7923	0.2074	0.4145	0.4142	0.3475	0.8931	0.3276
	0.9361	0.8507	0.9805	0.4794	0.8836	0.4627	0.9337	0.3302	0.5446	0.9473	0.628	0.6618		0.7304	0.3385	0.9933	0.4189	0.232	0.0666	0.7678	0.7927	0.3299	0.709	0.6383	0.8828		0.5658	0.6247	0.8866	0.3872	0.2314	0.0755	0.7907	0.7048	0.356	0.7257	0.2824	0.3186
	0.8257	0.655	0.3175	0.3932	0.7546	0.462	0.9333	0.8674	0.9143	0.2673	0.7157	0.6907		0.8299	0.6612	0.2106	0.0975	0.4874	0.2996	0.2447	0.5922	0.589	0.5102	0.6869	0.0531		0.4193	0.5374	0.1659	0.1104	0.2081	0.2882	0.2012	0.6884	0.6117	0.6979	0.1422	0.7676
	0.4906	0.5403	0.1878	0.6169	0.8854	0.4067	0.1836	0.7239	0.7978	0.4345	0.0146	0.0123		0.6222	0.6982	0.8588	0.553	0.3201	0.4039	0.6506	0.4175	0.7422	0.428	0.0085	0.0938		0.9207	0.338	0.5772	0.5683	0.0068	0.4087	0.2615	0.2217	0.5702	0.4553	0.0339	0.0148
	0.9085	0.6355	0.2522	0.3161	0.7573	0.7591	0.6978	0.1432	0.3683	0.5654	0.4986	0.5443		0.719	0.6569	0.0785	0.3724	0.3683	0.531	0.313	0.067	0.2307	0.3075	0.5699	0.5681		0.5656	0.7602	0.7061	0.2026	0.4278	0.66	0.1513	0.0896	0.3779	0.3999	0.3775	0.6451
	1	0.8771	0.2719	0.4067	0.6476	0.8214	0.8414	0.98	0.5778	0.2164	0.7189	0.8044		0.8302	0.8944	0.2156	0.369	0.3836	0.5207	0.6978	0.5616	0.162	0.2164	0.3932	0.3991		0.8159	0.2432	0.5129	0.5234	0.3955	0.3939	0.4209	0.3633	0.5252	0.335	0.4694	0.5047
	0.9081	0.9534	0.965	0.8233	0.8734	0.8658	0.732	0.7556	0.3916	0.8187	0.1256	0.3262		0.4802	0.9488	0.9551	0.7372	0.8255	0.4976	0.4277	0.2036	0.0514	0.8396	0.0373	0.3614		0.7372	0.4758	0.547	0.4949	0.7829	0.7988	0.3951	0.5383	0.2023	0.8299	0.0685	0.5967
	0.6194	0.9374	0.3818	0.9972	0.7511	0.7041	0.5483	0.2465	0.6562	0.75	0.4801	0.9322		0.728	0.921	0.4873	0.7505	0.8306	0.2726	0.1813	0.5821	0.4849	0.0379	0.5509	0.4791		0.5078	0.4352	0.3028	0.803	0.5254	0.7023	0.7734	0.2207	0.2678	0.384	0.4027	0.3675
	0.9294	0.4866	0.481	0.7318	0.6643	0.9613	0.6171	0.7346	0.6776	0.4226	0.6046	0.8752		0.8771	0.8154	0.3797	0.731	0.3077	0.2103	0.6129	0.5062	0.357	0.2576	0.2886	0.7054		0.6904	0.0791	0.3029	0.7078	0.082	0.4932	0.4872	0.3019	0.1229	0.6315	0.2163	0.5604
	0.9672	0.1978	0.2011	0.2098	0.4672	0.778	0.7542	0.8726	0.0837	0.2587	0.9374	0.6106		0.9072	0.7474	0.1359	0.0908	0.368	0.4903	0.4283	0.4419	0.0284	0.3291	0.5808	0.5329		0.8279	0.0786	0.1904	0.1694	0.8582	0.1944	0.6905	0.4912	0.0627	0.3303	0.8816	0.3601
	0.8514	0.767	0.292	0.0744	0.0208	0.1513	0.0039	0.9735	0.3952	0.9805	0.9932	0.9238		0.7983	0.772	0.3331	0.0539	0.0549	0.0112	0.0335	0.7273	0.3634	0.9473	0.8366	0.6553		0.5465	0.1565	0.2293	0.1026	0.4097	0.0669	0.0477	0.3002	0.1108	0.4796	0.6811	0.6206
	0.9867	0.9727	0.7441	0.6314	0.7855	0.9192	0.6717	0.9832	0.8404	0.6532	0.6562	0.5446		0.6584	0.9052	0.4369	0.8076	0.8277	0.914	0.4791	0.9376	0.3359	0.5506	0.199	0.4655		0.6257	0.8027	0.6083	0.689	0.6142	0.5409	0.268	0.4609	0.5212	0.3807	0.135	0.3054
	0.2429	0.555	0.7931	0.8987	0.7182	0.8039	0.2992	0.4105	0.593	0.9419	0.0148	0.5499		0.068	0.7535	0.8607	0.6385	0.8516	0.5233	0.7311	0.8178	0.8949	0.8687	0.0247	0.1062		0.288	0.2693	0.6483	0.8057	0.8514	0.7221	0.2153	0.1594	0.4182	0.8637	0.1557	0.426
	0.2993	0.5384	0.0285	0.8085	0.3779	0.7658	0.607	0.5296	0.5473	0.7539	0.3987	0.8179		0.2587	0.9156	0.0787	0.5266	0.6094	0.637	0.5111	0.4492	0.2941	0.4958	0.3489	0.3244		0.1108	0.4448	0.0515	0.7856	0.5825	0.5273	0.541	0.6006	0.3634	0.5247	0.1493	0.3784
	0.9416	0.9634	0.7895	0.9893	0.8779	0.5303	0.6613	0.8101	0.2594	0.6065	0.6724	0.616		0.6321	0.8499	0.437	0.8059	0.7385	0.6072	0.1901	0.7232	0.8974	0.5521	0.5541	0.1143		0.2029	0.4619	0.8277	0.6948	0.3961	0.2044	0.5239	0.4709	0.4059	0.4139	0.6359	0.2468
	0.9651	0.6362	0.9665	0.4879	0.2821	0.5075	0.4597	0.35	0.504	0.4766	0.7493	0.9454		0.6183	0.6498	0.9553	0.2199	0.8241	0.357	0.1761	0.4363	0.1692	0.5099	0.6464	0.8953		0.0255	0.179	0.9623	0.1779	0.197	0.4748	0.789	0.525	0.4051	0.4508	0.4965	0.6159
	0.2314	0.8745	0.8824	0.7459	0.9798	0.5259	0.6604	0.8656	0.5621	0.4142	1	0.8553		0.1024	0.6046	0.5131	0.3598	0.9606	0.3405	0.7129	0.2905	0.4772	0.3182	0.7278	0.8338		0.1375	0.8309	0.621	0.5413	0.66	0.6882	0.2569	0.5814	0.7227	0.365	0.4381	0.647
	0.9801	0.9334	0.9917	0.7696	0.9061	0.8297	0.0913	0.9753	0.741	1	0.1928	0.0085		0.9411	0.7015	0.1582	0.7429	0.8673	0.7516	0.1365	0.8366	0.4312	0.8006	0.0518	0.0032		0.3719	0.2813	0.4368	0.5911	0.8408	0.5832	0.0925	0.707	0.3048	0.6404	0.2292	0.0082
	0.2367	0.4009	0.7528	0.834	0.9306	0.5981	0.5874	0.8057	0.2813	0.5109	0.242	0.1081		0.7208	0.3843	0.9467	0.2366	0.7844	0.3183	0.8029	0.5691	0.3081	0.6163	0.579	0.0896		0.5551	0.3167	0.4733	0.4989	0.7068	0.7383	0.7148	0.3371	0.2389	0.5465	0.4804	0.086
	0.8643	0.9373	0.9735	0.9541	0.429	0.7306	0.6349	0.8427	0.517	0.0068	0.2333	0.2058		0.8138	0.2766	0.5072	0.9553	0.9356	0.4101	0.2789	0.4966	0.4375	0.0128	0.0167	0.0842		0.7985	0.1717	0.3696	0.7192	0.3747	0.6254	0.415	0.7457	0.174	0.0098	0.0256	0.3339
	0.8328	0.2414	0.9478	0.9935	0.87	0.1235	0.8842	0.7113	0.1786	0.5511	0.2258	0.7904		0.7271	0.2275	0.4846	0.7954	0.6275	0.3952	0.4514	0.3234	0.1686	0.5226	0.3094	0.5883		0.4321	0.1832	0.3222	0.3487	0.7946	0.1916	0.5433	0.8721	0.6575	0.5952	0.118	0.7449
	0.9973	0.5916	0.9959	0.6658	0.1795	0.6489	0.8444	0.9264	0.3642	0.2921	0.5865	0.516		0.479	0.7173	0.9861	0.5104	0.5361	0.248	0.9042	0.8652	0.3383	0.1651	0.545	0.7751		0.6823	0.3179	0.6808	0.3063	0.2278	0.2226	0.6661	0.2469	0.5218	0.1481	0.3006	0.2353
	0.563	0.6926	0.9776	0.3876	0.9402	0.5075	0.6374	0.8743	0.9773	0.8124	0.5948	0.219		0.3561	0.475	0.9414	0.4595	0.8368	0.1632	0.8581	0.8919	0.9799	0.5041	0.7115	0.1751		0.406	0.7203	0.5357	0.4543	0.5926	0.6434	0.6522	0.9515	0.5199	0.4925	0.2175	0.3471
	0.9199	0.7925	0.6075	0.8425	0.7253	0.3667	0.7092	0.9773	0.5232	0.1725	0.9891	0.8909		0.5987	0.2891	0.6881	0.6436	0.7131	0.7819	0.4492	0.7773	0.5304	0.1862	0.982	0.7911		0.7705	0.1981	0.2417	0.441	0.1242	0.2858	0.7537	0.8289	0.3506	0.4894	0.5032	0.484
	0.9978	0.4033	0.8472	0.99	0.3152	0.7805	0.0335	0.0229	0.1423	0.7921	0.8949	0.8065		0.9846	0.5072	0.772	0.7988	0.7127	0.6853	0.0897	0.1191	0.1871	0.7847	0.8345	0.1804		0.2958	0.0986	0.8318	0.5361	0.3043	0.3488	0.0821	0.212	0.3377	0.2678	0.4525	0.3774
	0.8801	0.2199	0.8718	0.6639	0.0268	0.6061	0.7584	0.3521	0.4782	0.5402	0.0631	0.6992		0.6389	0.2663	0.359	0.5293	0.4731	0.6762	0.5482	0.157	0.3378	0.5999	0.012	0.3208		0.5346	0.3624	0.7779	0.5377	0.3208	0.3237	0.3366	0.3686	0.6869	0.717	0.0682	0.4366
	0.9829	0.2268	0.8141	0.5779	0.8503	0.2994	0.4144	0.1283	0.6786	0.4641	0.4355	0.786		0.4964	0.2539	0.2146	0.215	0.892	0.3381	0.2534	0.1131	0.5938	0.3843	0.0376	0.4991		0.7441	0.0813	0.433	0.5648	0.4585	0.6614	0.1004	0.2659	0.3756	0.584	0.1081	0.4082
	0.9832	0.9899	0.7846	0.9935	0.3978	0.8079	0.5981	0.0412	0.6361	0.6007	0.2507	0.9135		0.8805	0.5213	0.5534	0.828	0.52	0.9118	0.3255	0	0.612	0.2403	0.3368	0.7966		0.7482	0.0909	0.2137	0.3607	0.1294	0.7969	0.504	0.5387	0.4009	0.5646	0.3027	0.4056
	1	0.8403	0.9806	0.9314	0.9499	0.1159	0.3516	0.3781	0.9639	0.6294	0.1951	0.381		0.401	0.692	0.9369	0.7444	0.8048	0.0752	0.7746	0.4315	0.8711	0.6458	0.1239	0.487		0.5547	0.3357	0.357	0.6932	0.4269	0.0799	0.1581	0.5519	0.5235	0.2282	0.3756	0.1927
	1	0.9745	1	0.7473	0.8732	0.2547	0.9265	0.4631	0.1277	0.0084	0.394	0.8882		0.8431	0.9976	0.6632	0.2018	0.8926	0.2291	0.8926	0.4802	0.2178	0.0096	0.6398	0.6819		0.8083	0.3397	0.2688	0.3098	0.3299	0.2587	0.4026	0.3443	0.1995	0.0184	0.7123	0.4818
	0.7385	0.9625	0.3844	0.4373	0.9789	0.625	0.0315	0.5463	0.904	0.9709	0.6036	0.324		0.4313	0.2157	0.7931	0.3912	0.5881	0.3455	0.0261	0.6382	0.6081	0.8255	0.089	0.2516		0.2875	0.1449	0.5351	0.6694	0.5379	0.6683	0.1261	0.5295	0.5159	0.4905	0.4137	0.5615
	0.9311	0.7222	0.7794	0.7856	0.9557	0.9467	0.6059	0.662	0.7415	0.4321	0.2838	0.3021		0.7097	0.1806	0.789	0.1797	0.4899	0.4993	0.6372	0.7913	0.5459	0.7708	0.4709	0.0474		0.6313	0.5286	0.4269	0.584	0.6789	0.2865	0.607	0.6527	0.3742	0.1377	0.4606	0.0822
	0.7924	0.8682	0.355	0.9366	0.9177	0.8271	0.4838	0.5672	1	0.5764	0.6612	0.2496		0.6791	0.8556	0.9231	0.7952	0.7162	0.1771	0.2621	0.3974	0.9909	0.0045	0.2529	0.1983		0.7599	0.4363	0.4172	0.6505	0.3557	0.7907	0.4974	0.5078	0.9437	0.0655	0.3857	0.2325
	0.7469	0.5231	0.7787	0.9685	0.5403	0.8248	0.8624	0.1595	0.5845	0.6713	0.7349	0.6747		0.567	0.4009	0.6686	0.8619	0.5474	0.2663	0.2796	0.1309	0.7455	0.3315	0.6485	0.7262		0.7401	0.4635	0.4559	0.5628	0.3918	0.5163	0.6831	0.0349	0.6411	0.1625	0.6654	0.4542
	0.9966	0.7171	0.5514	0.0113	0.6648	0.7153	0.9964	0.5464	0.344	0.7489	0.7946	0.2287		0.9068	0.2754	0.3092	0.0013	0.2052	0.2004	0.6071	0.2608	0.3456	0.8062	0.5735	0.2349		0.8921	0.1219	0.3865	0.0062	0.1047	0.5154	0.4912	0.3422	0.6347	0.4588	0.4684	0.1028
	0.9375	0.8949	0.934	0.3222	0.0162	0.9643	0.817	0.6561	0.3487	0.8885	0.9562	0.1748		0.739	0.8805	0.9654	0.2739	0.0105	0.6205	0.7357	0.5751	0.2536	0.1895	0.3239	0.0499		0.1152	0.4977	0.537	0.4066	0.0094	0.8752	0.8204	0.6332	0.2741	0.0083	0.1812	0.0125
	0.9391	0.8782	0.9681	0.98	0.9634	0.5588	0.6644	0.9395	0.6409	0.6006	0.0221	0.504		0.5795	0.263	0.7921	0.9044	0.5437	0.4205	0.6594	0.5698	0.4817	0.9423	0.019	0.7835		0.3983	0.7882	0.7261	0.4224	0.3088	0.6487	0.7799	0.1857	0.55	0.677	0.1359	0.572
	0.9834	0.8083	0.8313	0.752	0.9241	0.6037	0.3064	0.657	0.6534	0.9831	0.6889	0.3576		0.657	0.9608	0.6306	0.8163	0.7695	0.4242	0.4254	0.3971	0.2914	0.5327	0.6378	0.143		0.0479	0.5623	0.6216	0.5624	0.3382	0.5187	0.208	0.0558	0.3922	0.522	0.7005	0.3049
	0.0986	0.7253	0.8686	0.7862	0.7058	0.7158	0.3946	0.564	0.8502	0.7141	0.4899	0.7172		0.5983	0.6075	0.4499	0.7252	0.611	0.433	0.3924	0.2854	0.2644	0.4816	0.2923	0.054		0.1421	0.5592	0.3959	0.5406	0.4419	0.6582	0.6418	0.8499	0.3882	0.4742	0.4307	0.3858
	1	0.9424	0.7561	0.9017	0.3896	0.9134	0.7027	0.2337	0.5605	0.3908	0.7929	0.1194		0.9909	0.9027	0.705	0.7677	0.2379	0.9807	0.695	0.2133	0.3908	0.1642	0.7424	0.5246		0.6965	0.7076	0.4821	0.8152	0.5515	0.2149	0.307	0.2838	0.5307	0.3498	0.6012	0.432
	0.9518	0.4729	0.1455	0.9673	0.8804	0.8561	0.5055	0.3564	0.5948	0.5007	0.5062	0.8968		0.9439	0.4718	0.0435	0.1281	0.7556	0.6396	0.611	0.3817	0.7394	0.5582	0.5904	0.8475		0.6582	0.5416	0.3306	0.2401	0.564	0.4156	0.2921	0.6873	0.6041	0.5038	0.6076	0.7198
	0.372	0.8103	0.3471	0.9753	0.5655	0.0881	0.8543	0.821	0.9423	0.9335	0.5551	0.7211		0.7144	0.2524	0.496	0.3508	0.1587	0.0702	0.7447	0.0911	0.6527	0.552	0.1883	0.7059		0.7738	0.4231	0.6698	0.5333	0.2428	0.4298	0.0245	0.225	0.2726	0.1754	0.4435	0.6104
	0.0566	0.9788	0.9285	0.361	0.7185	0.474	0.3737	0.8574	0.5767	0.1663	0.4371	0.8128		0.4728	0.8667	0.521	0.3232	0.7613	0.0587	0.2713	0.3534	0.7052	0.1993	0.5582	0.8478		0.1832	0.8795	0.4769	0.3026	0.5373	0.0379	0.1429	0.1465	0.3188	0.2448	0.5009	0.3102
	0.9969	0.9852	0.5054	0.2638	0.756	0.6017	0.8892	0.1154	0.0315	0.8934	0.4535	0.2594		0.9408	0.6782	0.4756	0.3726	0.2785	0.5897	0.2859	0.3692	0.0293	0.7614	0.2063	0.2879		0.5638	0.1555	0.3601	0.4225	0.7699	0.6462	0.2762	0.1322	0.0129	0.3107	0.7195	0.3901
	0.8691	0.806	0.2695	0.3997	0.2941	0.7065	0.7585	0.1654	0.6817	0.8438	0.7808	0.7617		0.821	0.9004	0.3142	0.3984	0.3578	0.474	0.2463	0.0172	0.6015	0.3899	0.3603	0.3231		0.4378	0.4806	0.3713	0.572	0.1117	0.7706	0.6425	0.046	0.8094	0.8273	0.4504	0.7367
	0.867	0.8994	0.9604	0.994	0.0043	0.9965	0.743	0.8973	0.6564	0.5888	0.4883	0.4701		0.9574	0.5842	0.6947	0.8204	0.378	0.9174	0.5379	0.7054	0.5256	0.5164	0.5749	0.7		0.3151	0.571	0.907	0.5281	0.0663	0.7738	0.2892	0.4296	0.644	0.3772	0.4837	0.559
	0.9823	0.7962	0.9277	0.9991	0.7772	0.0476	0.0067	0.8755	0.9745	0.384	0.7542	0.4837		0.7861	0.939	0.6134	0.9584	0.7495	0.0553	0.2429	0.1217	0.8228	0.4465	0.2201	0.7223		0.5439	0.7037	0.5588	0.5807	0.5273	0.0979	0.0156	0.4311	0.7817	0.1795	0.2208	0.2788
	0.9646	0.4728	0.488	0.8593	0.3483	0.2474	0.6778	0.7731	0.311	0.9523	1	0.0851		0.633	0.4356	0.0918	0.743	0.4204	0.53	0.9432	0.2417	0.387	0.4262	0.607	0.0428		0.4374	0.2675	0.1279	0.5593	0.3294	0.7	0.5114	0.0297	0.4046	0.6233	0.3181	0.0172
	0.9016	0.3201	0.8726	0.5774	0.8892	0.716	0.5405	0.4084	0.4567	0.8819	0.1308	0.3294		0.0421	0.2026	0.1066	0.3659	0.5335	0.3293	0.293	0.4603	0.4714	0.5195	0.1148	0.2048		0.5811	0.1898	0.4856	0.4159	0.5724	0.415	0.4983	0.3772	0.5226	0.3589	0.0109	0.0362
	0.9256	0.0881	0.8931	0.0551	0.5081	0.9376	0.6606	0.7174	0.8784	0.5412	0.6948	0.353		0.6263	0.2811	0.78	0.118	0.4257	0.7152	0.4891	0.3369	0.2213	0.3483	0.5221	0.6545		0.4195	0.1036	0.766	0.0301	0.7027	0.5663	0.6649	0.305	0.6098	0.4049	0.2006	0.6551
	0.9774	0.4613	0.8625	0.7412	0.4675	0.3882	0.2711	0.6319	0.4095	0.6735	0.628	0.5709		0.6041	0.4615	0.5114	0.8642	0.7705	0.346	0.331	0.1379	0.4903	0.5681	0.0972	0.6626		0.6632	0.5171	0.0725	0.6816	0.2475	0.284	0.544	0.1979	0.7627	0.5912	0.2379	0.2876
	0.9904	0.5727	0.8712	0.3321	0.7712	0.2972	0.9324	0.9913	0.1413	0.5028	0.0433	0.408		0.9148	0.8173	0.2981	0.1496	0.7637	0.4486	0.7083	0.9935	0.0092	0.7946	0.3349	0.3625		0.803	0.5412	0.8369	0.5772	0.223	0.6932	0.5811	0.7493	0.1758	0.3727	0.028	0.0658
	0.59	0.9771	0.732	0.9959	0.957	0.6531	0.829	0.9785	0.023	0.917	0.2441	0.9444		0.8637	0.7599	0.4047	0.98	0.7927	0.4635	0.574	0.884	0.7654	0.3798	0.382	0.9519		0.5384	0.4109	0.5787	0.3261	0.6323	0.3825	0.3207	0.5239	0.0171	0.5944	0.2846	0.466
	0.9933	0.4008	0.6977	0.9861	0.965	0.3012	0.7163	0.2104	0.9936	0.9798	0.7321	0.0192		0.4883	0.158	0.406	0.6246	0.9535	0.2521	0.5792	0.1152	0.9392	0.8651	0.5432	0.0421		0.2979	0.4137	0.1861	0.2154	0.6115	0.4441	0.3025	0.2461	0.6379	0.7919	0.1383	0.0313
	0.9618	0.9711	0.6923	0.8769	0.6445	0.9336	0.9965	0.6896	1	0.2942	0.4357	0.7629		0.8665	0.971	0.216	0.6751	0.4042	0.0437	0.6535	0.3938	0.9682	0.875	0.423	0.1708		0.8004	0.5385	0.54	0.5386	0.6781	0.1319	0.5332	0.421	0.876	0.835	0.4519	0.0938
	0.9402	0.9297	0.9531	0.6285	0.6561	0.636	0.5167	0.9868	0.5868	0.2645	0.8872	0.5646		0.612	0.7168	0.9379	0.5544	0.0481	0.542	0.3129	0.648	0.5018	0.7219	0.6918	0.388		0.3594	0.7098	0.491	0.3882	0.562	0.3744	0.5766	0.6415	0.7457	0.4321	0.4429	0.3146
	0.8942	0.9224	0.7352	0.6194	0.7654	0.0742	0.6138	0.693	0.6662	0.5805	0.8169	0.667		0.6906	0.5847	0.591	0.6456	0.0483	0.3024	0.1543	0.5916	0.4579	0.3315	0.4324	0.7264		0.5773	0.868	0.3193	0.5477	0.4157	0.4417	0.0445	0.7342	0.4905	0.7856	0.6491	0.3841
	0.9745	0.9458	0.965	0.9968	0.7473	0.2438	0.1184	0.6256	0.7622	0.3106	0.7503	0.2524		0.7735	0.7383	0.9056	0.7255	0.8182	0.9493	0.0323	0.4158	0.1671	0.6271	0.6874	0.6802		0.8098	0.3085	0.71	0.6507	0.3633	0.333	0.1313	0.5606	0.3402	0.4855	0.7304	0.1864
	0.9063	1	0.9878	0.8366	0.6738	0.5614	0.012	0.2463	0.9096	0.7411	0.9969	0.0947		0.8674	0.9708	0.7485	0.3083	0.7273	0.7661	0.0013	0.3458	0.6268	0.6472	0.8931	0.0592		0.6143	0.8634	0.4701	0.6194	0.4164	0.5104	0.0485	0.3596	0.4706	0.512	0.9464	0.1122
	0.9967	0.9827	0.9962	0.0053	0.8866	0.9451	0.9696	1	0.0064	0.7178	0.4937	0.2376		0.8367	0.6687	0.5988	0.7732	0.716	0.9249	0.7923	0.9139	0.0144	0.3974	0.3908	0.1909		0.6101	0.4214	0.1372	0.2179	0.2607	0.3424	0.4919	0.2552	0.3648	0.361	0.1219	0.2735
	0.6809	0.8005	0.6386	0.2199	0.5946	0.714	0.7689	0.9633	0.864	0.2779	0.0185	0.7059		0.3218	0.7934	0.2651	0.4095	0.4277	0.7416	0.449	0.6321	0.3765	0.124	0.0536	0.7358		0.8437	0.4701	0.4102	0.2622	0.4232	0.6422	0.7543	0.6709	0.3383	0.6973	0.0211	0.715
	0.7006	0.9573	0.9896	0.7767	0.4836	0.1096	0.3893	0.6978	0.327	0.4816	0.3616	0.4077		0.6844	0.9394	0.4537	0.8845	0.6103	0.0865	0.871	0.3961	0.3519	0.2398	0.3374	0.3913		0.8028	0.6967	0.5466	0.3704	0.2014	0.0939	0.5667	0.318	0.3425	0.5097	0.5314	0.584
	0.9965	0.9406	0.8565	0.9835	0.9843	0.961	0.9422	0.7982	0.6221	0.4117	0.4695	0.666		0.9036	0.1888	0.5624	0.7303	0.8663	0.2869	0.387	0.2969	0.2378	0.1671	0.131	0.7632		0.4022	0.5943	0.3973	0.5646	0.8079	0.6257	0.6777	0.4995	0.428	0.696	0.3176	0.4347
	0.9916	0.9786	0.95	0.8937	0.5601	0.7076	0.4703	0.9762	0.2332	0.1336	0.2174	0.1294		0.4827	0.9851	0.9293	0.688	0.3999	0.5557	0.904	0.8487	0.0232	0.1674	0.1482	0.1637		0.8922	0.3754	0.8555	0.4889	0.1776	0.3512	0.3815	0.9375	0.1555	0.9047	0.3088	0.3372
	0.9248	0.8379	0.3131	0.9353	0.9898	0.8624	0.9733	0.239	0.7943	0.5079	0.1812	0.2495		0.6691	0.1797	0.4503	0.7847	0.9111	0.8351	0.9374	0.1078	0.4293	0.2632	0.1144	0.2248		0.7281	0.8338	0.1698	0.5283	0.6392	0.4718	0.3589	0.4766	0.2982	0.1045	0.2722	0.3341
	0.9654	0.9965	0.9181	0.9835	0.6567	0.6385	1	0.4825	0.698	1	0.7603	0.4534		0.727	0.9017	0.5678	0.8998	0.6439	0.4938	0.9232	0.4528	0.7412	0.5892	0.6621	0.2513		0.0895	0.4336	0.6624	0.8307	0.7607	0.524	0.7724	0.2154	0.25	0.4871	0.3886	0.2311
	0.9083	0.3714	0.9867	0.7363	0.5277	0.8226	0.7745	0.8241	0.4655	0.8289	0.703	0.8225		0.304	0.2183	0.2265	0.605	0.1542	0.5638	0.4049	0.6987	0.5126	0.4453	0.2771	0.4417		0.4155	0.1953	0.3139	0.8491	0.1705	0.2198	0.3614	0.2722	0.5514	0.3225	0.746	0.3631
	0.8273	0.6801	0.4339	0.9084	0.2807	0.6659	0.7228	0.4732	0.5296	0.5604	0.8483	0.8775		0.5995	0.4618	0.0129	0.7176	0.2638	0.5558	0.7093	0.4682	0.5706	0.4742	0.821	0.4517		0.536	0.2681	0.003	0.349	0.1883	0.5111	0.4836	0.3822	0.2859	0.6527	0.3785	0.7525
	1	0.9205	0.7604	0.9347	0.4841	0.8536	0.6279	0.9495	0.9784	0.5782	0.6066	0.0305		0.8	0.8436	0.4375	0.4991	0.2277	0.787	0.603	0.8528	0.9214	0.4688	0.4148	0.0391		0.5578	0.3594	0.2985	0.2609	0.2049	0.5206	0.4684	0.4773	0.8044	0.4202	0.4263	0.2197
	0.5613	0.8433	0.928	0.8551	0.2784	0.7674	0.8707	0.4548	0.8907	0.5688	0.807	0.7632		0.3058	0.9489	0.9158	0.296	0.2528	0.7177	0.8969	0.2261	0.8222	0.0195	0.4509	0.536		0.4834	0.6658	0.5286	0.5957	0.1381	0.7703	0.5038	0.1257	0.7884	0.535	0.8623	0.5484
	0.7066	0.549	0.2951	0.8208	0.2607	0.4058	0.0942	0.878	0.3213	0.0155	0.9308	0.1461		0.6687	0.2812	0.1776	0.5834	0.291	0.4403	0.0065	0.784	0.6188	0.3951	0.9686	0.2056		0.2253	0.128	0.1508	0.3448	0.4581	0.2583	0.0684	0.1479	0.365	0.0175	0.7805	0.6568
	0.6143	0.6373	0.9988	0.9962	0.4385	0.9716	0.755	0.2129	0.9896	0.712	0.7577	0.2498		0.1529	0.4307	0.9522	0.9295	0.7779	0.9391	0.953	0.1925	0.8747	0.9759	0.3225	0.2965		0.3194	0.1257	0.9084	0.0177	0.2061	0.559	0.5261	0.1441	0.1136	0.2538	0.5183	0.2058
	0.8702	0.9267	0.5442	0.4496	0.9255	0.911	0.4718	0.3337	0.8061	0.4792	0.5602	0.4153		0.8988	0.9558	0.3658	0.4101	0.8371	0.8696	0.1785	0.1844	0.4117	0.1293	0.4529	0.2143		0.6356	0.4877	0.7253	0.3336	0.6706	0.6219	0.3224	0.1129	0.3201	0.4376	0.1674	0.5701
	0.6904	0.8302	0.3868	0.7468	0.9195	0.9359	0.7343	0.8387	0.1432	0.8516	0.2882	0.3565		0.4325	0.7559	0.2376	0.3439	0.5867	0.5626	0.6429	0.4149	0.2012	0.2445	0.8982	0.4977		0.2578	0.8909	0.4191	0.0936	0.325	0.4915	0.245	0.3784	0.6136	0.3613	0.188	0.7154
	0.4686	0.8933	0.7202	0.5816	0.1906	0.5558	0.9383	0.8902	0.1356	0.5481	0.0797	0.2551		0.37	0.6758	0.3818	0.62	0.7685	0.0665	0.8529	0.6448	0.0186	0.3353	0.0761	0.1752		0.0953	0.6041	0.2701	0.5841	0.6172	0.2818	0.8426	0.8352	0.0396	0.2178	0.0917	0.3644
	0.8964	0.9437	0.8259	0.6588	0.3765	0.7386	0.5912	0.7426	0.0535	0.6815	0.8227	0.44		0.8735	0.7877	0.2556	0.4301	0.4309	0.3609	0.384	0.8107	0.0654	0.4287	0.5524	0.543		0.0655	0.7585	0.2475	0.4452	0.1852	0.3026	0.4418	0.328	0.0653	0.7386	0.4833	0.3642
	0.711	0.9457	0.9849	0.9873	0.6171	0.8619	0.3997	0.3519	0.919	0.1272	0.0723	0.6802		0.8263	0.7174	0.5573	0.6084	0.4032	0.2984	0.3545	0.1745	0.8234	0.161	0.4295	0.5852		0.4677	0.744	0.6874	0.5951	0.4562	0.4404	0.5316	0.4571	0.5859	0.2082	0.392	0.487
	0.497	0.7592	0.9575	0.5873	0.8631	0.8412	0.8428	0.4402	0.9788	0.5616	0.6459	0.8004		0.5147	0.704	0.1938	0.9617	0.7508	0.1906	0.381	0.6601	0.2506	0.2969	0.675	0.5432		0.8111	0.6935	0.6651	0.5595	0.6396	0.206	0.0201	0.2459	0.3361	0.1367	0.4679	0.2042
	0.9863	0.94	0.4711	0.6611	0.7033	0.3507	0.0486	0.9673	0.8452	0.7698	0.9757	0.8787		0.9175	0.4789	0.0042	0.5608	0.7182	0.247	0.0127	0.8199	0.3338	0.3675	0.9597	0.5626		0.4151	0.305	0.3309	0.6338	0.6253	0.1819	0.0197	0.5392	0.4438	0.555	0.6781	0.608
	0.4096	0.9552	0.1289	0.9144	0.9516	0.5139	0.7807	0.4757	0.1939	0.5986	0.8987	0.9084		0.2103	0.7327	0.0593	0.9403	0.3071	0.6186	0.196	0.409	0.4115	0.4095	0.9491	0.8546		0.3137	0.5056	0.1572	0.5991	0.7235	0.4011	0.4934	0.2461	0.3158	0.3078	0.2166	0.5514
	0.7716	0.926	0.3451	0.2831	0.7871	0.0376	0.1222	0.6374	0.4568	0.9091	0.7797	0.7672		0.0595	0.7903	0.3471	0.1299	0.2574	0.0162	0.0136	0.4652	0.1128	0.6909	0.8504	0.2223		0.1848	0.1264	0.3089	0.1892	0.5363	0.2098	0.0082	0.5694	0.1498	0.5616	0.3482	0.5547
	0.6038	0.8967	0.3653	0.8125	0.7292	0.9632	0.9966	0.2854	0.8796	0.7402	0.6049	0.2865		0.8411	0.2992	0.9368	0.7143	0.2161	0.7893	0.8354	0.2271	0.8588	0.818	0.4484	0.4093		0.358	0.78	0.7018	0.8533	0.2452	0.607	0.2828	0.1108	0.6738	0.6088	0.9403	0.3478
	0.9866	0.2031	0.1417	0.8225	0.9517	0.9167	0.6207	0.1813	0.9951	0.5821	0.7176	0.5617		0.9309	0.8054	0.3117	0.5676	0.4101	0.54	0.6908	0.1932	0.9362	0.2646	0.0348	0.213		0.477	0.0235	0.0664	0.6796	0.496	0.7905	0.3677	0.0921	0.7646	0.4013	0.0191	0.4805
	0.7637	0.3161	0.8559	0.9846	0.138	0.9296	0.5663	0.5967	0.5639	0.7981	0.985	0.5636		0.3163	0.7493	0.4071	0.6947	0.438	0.8979	0.5508	0.3823	0.1342	0.1657	0.9371	0.5553		0.3757	0.3871	0.292	0.486	0.5061	0.8656	0.5653	0.2323	0.004	0.4604	0.6138	0.595
	0.8278	0.3958	0.7433	0.5703	0.9498	0.9181	0.8307	0.6246	0.2766	0.7228	0.4945	0.1159		0.6734	0.3651	0.3962	0.7911	0.8184	0.6308	0.5722	0.376	0.5653	0.1798	0.1474	0.1956		0.6943	0.4208	0.5954	0.3744	0.352	0.4314	0.73	0.363	0.4352	0.5266	0.3399	0.2308
	0.9705	0.9311	0.9929	0.6838	0.6709	0.752	0.1218	0.4743	0.7408	0.9637	0.055	0.461		0.9315	0.6938	0.4475	0.5281	0.5689	0.3223	0.1545	0.1872	0.7247	0.3548	0.1127	0.3023		0.8591	0.7769	0.3895	0.4452	0.8376	0.6702	0.116	0.6487	0.5057	0.7774	0.0945	0.0981
	0.9079	0.8547	0.5909	0.6293	0.9542	0.7491	0.4184	0.6187	0.8033	0.7593	0.821	0.5876		0.8889	0.8002	0.6889	0.3094	0.4381	0.4939	0.7891	0.3454	0.659	0.2494	0.5176	0.2766		0.295	0.7381	0.3416	0.3801	0.3842	0.6052	0.3864	0.7058	0.4331	0.6601	0.3997	0.347
	0.9877	0.9769	0.3144	0.9536	0.3965	0.6246	0.7972	0.6526	0.1713	0.6594	0.6032	0.4675		0.7309	0.7736	0.9081	0.4789	0.2177	0.6342	0.4992	0.0435	0.0695	0.1127	0.909	0.3769		0.9291	0.7385	0.2808	0.5251	0.4733	0.1145	0.3097	0.7722	0.8037	0.5292	0.6174	0.766
	0.24	0.9494	0.7654	0.7516	0.331	0.4862	0.2041	0.6939	0.5806	0.5785	0.8019	0.8979		0.9174	0.7017	0.3646	0.166	0.338	0.642	0.7008	0.2658	0.6696	0.5985	0.7335	0.2349		0.4827	0.3379	0.5765	0.481	0.3837	0.4484	0.604	0.2846	0.7681	0.3753	0.6516	0.2374
	0.0708	0.5993	0.9089	0.6513	0.9224	0.9028	0.6895	0.8382	0.0063	0.8634	0.5321	0.5348		0.3644	0.3913	0.9431	0.3734	0.3781	0.8084	0.9076	0.9498	0.4198	0.8632	0.7782	0.2032		0.1301	0.4689	0.6736	0.8876	0.4283	0.3229	0.4137	0.3558	0.0077	0.4173	0.3027	0.5105
	1	0.6467	0.9627	0.7302	0.1376	0.9704	0.9903	0.9339	0.0252	0.23	0.4665	0.1096		0.4296	0.3653	0.7407	0.6072	0.2039	0.8117	0.6166	0.6504	0.0025	0.254	0.7411	0.1037		0.4218	0.2892	0.6982	0.1929	0.0833	0.7655	0.5619	0.3286	0.0154	0.1867	0.7495	0.2255
	0.9508	0.4099	0.66	0.2888	0.2977	0.8108	0.775	0.2569	0.8394	0.9177	0.7845	0.0769		0.9153	0.4596	0.4486	0.0604	0.3149	0.6802	0.4083	0.2881	0.8247	0.517	0.3492	0.0823		0.4098	0.3987	0.3034	0.2547	0.4882	0.4873	0.7324	0.3974	0.6538	0.1483	0.7273	0.0733
	0.6914	0.8116	0.2594	0.9306	0.6467	0.2507	0.2679	0.6716	0.305	0.8948	0.7711	0.9362		0.3689	0.4501	0.6086	0.7436	0.3975	0.1012	0.2423	0	0.6273	0.4823	0.7434	0.1639		0.4882	0.3925	0.354	0.5024	0.4137	0.25	0.2091	0.0818	0.5641	0.2492	0.5964	0.6154
	1	0.9687	0.9966	0.1474	0.5935	0.934	0.7113	0.0527	0.8502	0.9434	1	0.8489		0.6628	0.3918	0.9647	0.1517	0.603	0.7761	0.8665	0.0583	0.9733	0.584	0.8398	0.0123		0.4061	0.4912	0.7459	0.1864	0.2367	0.7008	0.2971	0.0773	0.3396	0.6599	0.2151	0.0394
	0.9816	0.745	0.1076	0.3338	0.969	0.6981	0.9204	0.1246	0.8301	0.0179	0.5015	0.2328		0.8989	0.1371	0.7856	0.2026	0.9838	0.3399	0.58	0.0861	0.759	0.0108	0.4726	0.5789		0.4071	0.1504	0.2291	0.1938	0.7117	0.774	0.8547	0.5748	0.4576	0.0105	0.2611	0.3589
	0.918	0.7531	0.4842	0.362	0.6722	0.9244	0.6551	0.2047	0.3086	0.8928	0.8285	0.6753		0.6425	0.6487	0.6068	0.2762	0.575	0.2185	0.6747	0.3441	0.144	0.9078	0.6189	0.51		0.382	0.3901	0.7286	0.8048	0.4267	0.448	0.4452	0.2169	0.1625	0.3811	0.4681	0.2967
	0.7957	0.2349	0.9469	0.108	0.941	0.8994	0.6147	0.2579	0.9462	0.3988	0.2275	0.4157		0.6092	0.16	0.9014	0.1023	0.5727	0.7144	0.0147	0.3492	0.706	0.5275	0.2711	0.7162		0.5822	0.3141	0.5921	0.0777	0.5229	0.84	0.7099	0.2274	0.48	0.3324	0.1302	0.4028
	0.8041	0.0524	0.3829	0.4287	0.7928	0.4723	0.7886	0.3608	0.7605	0.4417	0.4548	0.3792		0.8571	0.0062	0.187	0.5887	0.8648	0.395	0.0299	0.2356	0.5521	0.4774	0.5279	0.5579		0.7115	0.2758	0.7343	0.4427	0.7822	0.4003	0.4578	0.3092	0.8571	0.3781	0.492	0.099
	0.535	0.8825	0.5269	0.3105	0.9248	0.9566	0.0665	0.3711	0.436	0.8796	0.3526	0.1631		0.4421	0.779	0.6797	0.2343	0.8667	0.8235	0.0395	0.0992	0.4417	0.7516	0.2357	0.1233		0.4534	0.6609	0.6899	0.2392	0.6992	0.6686	0.1171	0.1824	0.4629	0.5957	0.3066	0.155
	0.6753	0.9464	0.9313	0.9662	0.3166	0.9676	0.9619	0.7344	0.2593	0.9425	0.2702	0.3955		0.5728	0.4532	0.8779	0.8005	0.9137	0.5994	0.9527	0.1923	0.1556	0.839	0.0888	0.7355		0.2378	0.3152	0.5294	0.724	0.5312	0.3061	0.7091	0.1708	0.1839	0.6024	0.3151	0.5809
	0.9797	0.9274	0.9537	0.7877	0.3863	0.9873	0.8169	0.4918	0.8442	0.9712	0.6292	0.5307		0.9834	0.4009	0.9195	0.6822	0.2727	0.9408	0.5201	0.423	0.3383	0.9843	0.3523	0.1496		0.0291	0.5234	0.5685	0.3755	0.3988	0.3651	0.3832	0.6667	0.7707	0.2691	0.6444	0.1227
	0.9967	0.8887	0.9673	0.7287	0.2616	0.5338	0.8566	0.1904	0.2737	0.7658	0.9167	0.197		0.6181	0.7051	0.6755	0.2137	0.7397	0.5692	0.4806	0.2771	0.399	0.3965	0.7185	0.0864		0.6398	0.3952	0.4229	0.1493	0.3905	0.4271	0.2685	0.3691	0.3542	0.3621	0.2203	0.4159
	0.9879	0.6402	0.7074	0.7841	0.5032	0.8352	0.2084	0.9424	0.8289	0.8012	0.3272	0.5672		0.8162	0.4771	0.2992	0.8067	0.9774	0.3009	0.447	0.6065	0.2795	0.825	0.4544	0.5105		0.6519	0.4225	0.4894	0.214	0.3703	0.2854	0.3596	0.698	0.5229	0.7429	0.2556	0.2841
	0.2425	0.5285	0.8183	0.9464	0.7448	0.7665	0.1843	0.1498	0.7768	0.298	0.9292	0.3616		0.2415	0.1335	0.6868	0.7836	0.6825	0.8829	0.7885	0.441	0.4538	0.1091	0.8636	0.5115		0.0284	0.2041	0.5923	0.867	0.6999	0.5837	0.2354	0.4476	0.5402	0.0108	0.5019	0.3624
	0.7089	0.4338	0.87	0.9467	0.5161	0.7181	0.4966	0.5687	0.417	0.4557	0.8729	0.4538		0.8055	0.5918	0.9501	0.6145	0.058	0.3875	0.4946	0.1998	0.3767	0.1429	0.7286	0.6511		0.5172	0.1339	0.6545	0.7225	0.6403	0.5664	0.4652	0.2813	0.4077	0.3971	0.6577	0.4476
	0.7118	0.3724	0.2963	0.949	0.723	0.8828	0.3497	0.1968	0.3137	0.3923	0.9755	0.3912		0.8164	0.0281	0.1809	0.8449	0.628	0.5897	0.2352	0.0495	0.654	0.5917	0.9253	0.2108		0.2003	0.0088	0.2831	0.8047	0.4493	0.618	0.342	0.2783	0.31	0.6452	0.7864	0.2395
	0.0535	0.9696	0.1569	0.8266	0.9859	0.9661	0.9915	0.2501	0.3338	0.978	0.4104	0.4137		0.052	0.95	0.0983	0.2898	0.9139	0.9017	0.9647	0.5578	0.3331	0.8901	0.0077	0.8022		0.9611	0.1281	0.1825	0.712	0.454	0.6941	0.6261	0.4514	0.5246	0.6725	0.3252	0.2131
	0.9801	0.8611	0.8149	0.9673	0.8887	1	0.117	0.7247	0.2604	0.5004	0.8785	0.2878		0.8546	0.871	0.8243	0.8245	0.321	0.8758	0.0637	0.6536	0.2436	0.2755	0.6604	0.0042		0.2722	0.7339	0.4276	0.6054	0.6757	0.489	0.1138	0.9035	0.05	0.3561	0.4994	0.4742
	0.1123	0.9693	0.8731	0.9567	0.5455	0.8986	0.7395	0.273	0.8812	0.97	0.8012	0.0066		0.4203	0.9117	0.8331	0.6133	0.7211	0.4119	0.237	0.2416	0.4574	0.3928	0.0744	0.0039		0.0894	0.6164	0.2885	0.6805	0.5933	0.725	0.6134	0.1589	0.5323	0.2894	0.5589	0.021
	0.928	0.5671	0.9581	0.6663	0.9094	0.3862	0.8828	0.2912	0.8417	0.4799	0.7076	0.7637		0.907	0.5024	0.7379	0.2974	0.8018	0.2124	0.6081	0.3022	0.7066	0.4437	0.6815	0.4296		0.5203	0.4323	0.5439	0.3678	0.4526	0.4721	0.3895	0.1636	0.77	0.618	0.859	0.7196
	0.1755	0.8778	0.7303	0.8119	0.9899	0.6218	0.7675	0.9143	0.5786	0.9615	0.0147	0.6151		0.9447	0.645	0.5962	0.0411	0.7656	0.2848	0.6891	0.746	0.5754	0.5259	0.0342	0.4854		0.58	0.1734	0.4136	0.1896	0.0919	0.344	0.4252	0.7857	0.4882	0.7119	0.3666	0.4027
	1	0.955	0.1557	0.7762	0.8655	0.8688	0.2988	0.8385	0.6707	0.8926	0.6571	0.4424		0.9749	0.1303	0.6264	0.4123	0.4801	0.3787	0.5216	0.655	0.6657	0.6306	0.5652	0.257		0.7392	0.4559	0.0894	0.461	0.4967	0.5314	0.4253	0.5647	0.5048	0.4677	0.5276	0.4272
	1	0.5519	0.9838	0.9208	0.9263	0.08	0.5426	0.5613	0.4899	0.9621	0.1074	0.9157		0.9597	0.1636	0.9158	0.642	0.66	0.0983	0.8311	0.3482	0.0842	0.887	0.0716	0.8073		0.3836	0.3991	0.4737	0.4334	0.528	0.0536	0.3559	0.3064	0.0793	0.0084	0.2569	0.0814
	1	0.9226	0.815	0.9627	0.8362	0.0798	0.2265	0.3455	0.1719	0.1933	0.6542	0.2126		0.9353	0.5579	0.8095	0.8917	0.8837	0.0653	0.7975	0.4387	0.1007	0.2131	0.3057	0.2909		0.5897	0.6536	0.2344	0.3902	0.3715	0.3101	0.1364	0.4665	0.2235	0.2895	0.5146	0.2774
	0.9831	0.9899	0.9184	0.9751	0.8012	0.9773	0.5597	0.9275	0.9866	0.9846	0.8824	0.5832		0.9533	0.9283	0.6272	0.5868	0.0884	0.7081	0.0878	0.7934	0.7308	0.9364	0.7046	0.5125		0.867	0.8547	0.5941	0.6475	0.3376	0.4387	0.6971	0.5082	0.3476	0.3581	0.648	0.6049
	0.8929	0.9771	0.9549	0.8831	0.5652	0.626	0.4452	0.5395	0.9695	0.5895	0.4108	0.619		0.2478	0.4023	0.6588	0.2812	0.2329	0.1057	0.8374	0.5556	0.8907	0.1245	0.3479	0.2194		0.351	0.6722	0.5845	0.5033	0.4937	0.7105	0.4023	0.1184	0.6664	0.3409	0.4369	0.217
	0.9518	0.9237	0.7641	0.4584	0.3846	0.9316	0.8937	0.0642	0.8462	0.568	0.5172	0.8596		0.2404	0.5663	0.2871	0.8234	0.186	0.8827	0.2494	0.0391	0.7167	0.6429	0.57	0.2215		0.4403	0.219	0.7788	0.6568	0.6139	0.7436	0.1672	0.125	0.892	0.5721	0.6927	0.5336
	0.9438	0.868	0.9075	0.706	0.2855	0.9315	0.4314	0.8758	0.5037	0.6346	0.4181	0.9088		0.5756	0.5656	0.4172	0.4084	0.0112	0.256	0.3417	0.0851	0.1904	0.0123	0.1218	0.3473		0.614	0.286	0.8187	0.5355	0.0132	0.7037	0.6633	0.5839	0.3052	0.0307	0.2982	0.7389
	0.8401	0.9556	0.7501	0.993	0.2286	0.7313	0.904	0.0221	0.4452	0.6864	0.4413	0.8107		0.5919	0.5579	0.7884	0.8599	0.1092	0.8688	0.7959	0.0228	0.1344	0.1812	0.3188	0.0175		0.5001	0.5018	0.4056	0.3869	0.4241	0.6549	0.7999	0.0258	0.3674	0.4293	0.176	0.1456
	0.36	0.9001	0.8766	0.0478	0.8412	0.5767	0.2174	0.5297	0.7033	0.9143	0.8156	0.9114		0.5689	0.576	0.8095	0.0148	0.9385	0.4037	0.2394	0.8746	0.657	0.9204	0.8563	0.9536		0.3398	0.584	0.2453	0.0558	0.8666	0.3617	0.4351	0.758	0.2468	0.4668	0.2387	0.8089
	0.5145	0.6888	0.9464	0.4737	0.7862	0.7861	0.6748	0.7451	0.0042	0.5997	0.3699	0.8407		0.8341	0.9736	0.887	0.423	0.6241	0.459	0.6595	0.6061	0.0113	0.955	0.3573	0.8907		0.269	0.6454	0.6303	0.3155	0.8519	0.482	0.4339	0.6275	0.316	0.724	0.2763	0.6585
	0.0249	0.8461	0.7784	0.9581	0.7742	0.4024	0.7257	0.8441	0.4744	0.8518	0.6793	0.6192		0.3054	0.9318	0.8465	0.0864	0.3423	0.6413	0.3605	0.503	0.175	0.509	0.5986	0.4521		0.1309	0.6364	0.2164	0.2785	0.7769	0.3567	0.1693	0.0889	0.1181	0.4031	0.2757	0.5817
	0.3476	0.9087	0.7377	0.6191	0.6547	0.8747	0.8835	0.6485	0.2229	0.6342	0.6545	0.7917		0.3121	0.5018	0.81	0.8088	0.2578	0.8778	0.5864	0.1419	0.3012	0.4244	0.3332	0.6219		0.8646	0.4861	0.4691	0.3486	0.4034	0.2106	0.5846	0.2927	0.7044	0.3685	0.2979	0.8827
	0.9239	0.9897	1	0.1801	0.9846	0.5959	0.8294	0.8389	0.8621	0.8366	0.3121	0.8234		0.9475	0.8233	0.979	0.5592	0.9291	0.3991	0.4911	0.5711	0.3109	0.6925	0.1454	0.9489		0.3703	0.6906	0.8065	0.5075	0.9374	0.371	0.5689	0.6945	0.6159	0.6678	0.3265	0.4245
	0.6861	0.9933	0.9761	0.7785	0.8762	0.8755	0.7809	0.8865	0.8187	0.5683	0.7736	0.6713		0.6861	0.8814	0.8549	0.5841	0.3836	0.8121	0.2704	0.6768	0.191	0.6087	0.3502	0.514		0.8092	0.5459	0.0993	0.6062	0.5177	0.7112	0.3369	0.8062	0.4031	0.4639	0.6242	0.5691
	0.9116	0.9763	0.9949	0.917	0.7603	0.8942	0.56	0.89	0.8472	0.2009	0.1633	0.5397		0.9119	0.9124	0.9208	0.8371	0.6967	0.8996	0.208	0.322	0.9081	0.6252	0.2408	0.471		0.623	0.5062	0.4955	0.4384	0.6307	0.3191	0.3886	0.3501	0.384	0.7062	0.0991	0.5841
	0.8912	0.1458	0.6193	0.9801	0.9789	0.5173	0.5912	0.6182	0.544	0.6519	0.0373	0.6887		0.527	0.8051	0.463	0.9604	0.9978	0.8811	0.6087	0.4242	0.3619	0.0175	0	0.6351		0.6932	0.851	0.7979	0.8129	0.2556	0.2932	0.3463	0.561	0.5808	0.3264	0.0547	0.8228
	1	0.1911	0.6039	0.93	0.9164	0.4561	0.6047	0.5632	0.6543	0.3881	0.1661	0.3374		0.126	0.1238	0.693	0.7719	0.2338	0.5727	0.3026	0.5308	0.9115	0.1619	0.382	0.5986		0.6179	0.0875	0.1898	0.4865	0.5163	0.3837	0.338	0.6969	0.3271	0.2626	0.115	0.6681
	0.8724	0.1763	0.9182	0.4609	0.981	0.7254	0.9119	0.3101	0.9336	0.9179	0.8457	0.4721		0.9454	0.1008	0.6742	0.1146	0.8018	0.1288	0.8134	0.6242	0.5835	0.8385	0.3889	0.527		0.6212	0.672	0.3295	0.4236	0.5102	0.3617	0.3076	0.2957	0.7606	0.5632	0.4588	0.0372
	0.786	0.6958	0.5418	0.5833	0.7162	0.5715	0.4737	0.9035	0.7543	0.7325	0.9041	0.5966		0.4976	0.6573	0.3186	0.0231	0.5912	0.3075	0.7495	0.3973	0.6625	0.8088	0.6147	0.3229		0.8525	0.3064	0.1797	0.2634	0.2886	0.5726	0.1844	0.3683	0.7973	0.8235	0.4808	0.6144
	1	0.2704	0.9261	0.8861	0.4858	0.8611	0.6348	0.9446	0.9178	0.9979	0.9677	0.1448		0.9461	0.8794	0.8474	0.4085	0.6151	0.9225	0.6538	0.6274	0.6856	0.8421	0.4182	0.0659		0.6733	0.3105	0.2307	0.5459	0.5582	0.6129	0.3664	0.5844	0.7301	0.2209	0.6803	0.3373
	0.9616	0.1866	0.9021	0.7101	0.7347	0.8691	0.9674	0.3211	0.914	0.9859	0.7613	0.386		0.776	0.242	0.3908	0.8563	0.9234	0.8033	0.6956	0.1185	0.2202	0.8273	0.9062	0.3523		0.2723	0.1862	0.5972	0.3641	0.4564	0.3992	0.5814	0.4285	0.3035	0.5231	0.7052	0.7132
	0.7575	0.7345	0.0363	0.2024	0.8103	0.9933	0.0011	0.6639	0.6369	0.6083	0.4152	0.9812		0.2061	0.585	0.0229	0.3683	0.5394	0.7975	0.3911	0.9466	0.3809	0.2486	0.378	0.8161		0.5339	0.3746	0.2804	0.148	0.5242	0.7949	0.0223	0.6622	0.4138	0.4578	0.6194	0.7847
	0.1954	0.9239	0.4631	0.7121	0.3454	0.9899	0.9166	0.3553	0.7484	0.2611	0.4249	0.7042		0.19	0.9383	0.9832	0.5279	0.4608	0.6917	0.3223	0.1892	0.4623	0.2671	0.2258	0.4875		0.6719	0.468	0.3964	0.9851	0.571	0.6045	0.6837	0.3907	0.7963	0.3276	0.4145	0.3195
	0.3119	0.4421	0.8581	0.5751	0.8468	0.8579	0.5422	0.7921	0.4938	0.251	0.2301	0.8985		0.4955	0.5383	0.9399	0.5731	0.832	0.5262	0.5895	0.2852	0.4719	0.2657	0.6165	0.514		0.3399	0.4595	0.6127	0.5281	0.7126	0.6071	0.6802	0.5897	0.319	0.1109	0.1803	0.3845
	0.2649	0.0538	0.3595	0.0693	0.9716	0.7634	0.9528	0.6628	0.9687	0.2302	0.4963	0.7003		0.853	0.1217	0.1277	0.1701	0.5811	0.4044	0.3799	0.6357	0.9001	0.1887	0.9036	0.6362		0.6934	0.0844	0.3747	0.0765	0.7191	0.3531	0.6561	0.5122	0.7801	0.3611	0.149	0.4959
	0.9932	0.2295	0.92	0.6006	0.561	0.667	0.669	0.5325	0.9426	0.5467	0.3417	0.2101		0.9048	0.1164	0.547	0.7597	0.2956	0.7326	0.7825	0.2223	0.192	0.3405	0.0757	0.3799		0.4485	0.3652	0.5376	0.5173	0.3691	0.5024	0.8129	0.5248	0.7061	0.7353	0.266	0.0258
	0.8176	0.8298	0.9196	0.8015	0.3117	0.3911	0.7593	0.5132	0.424	0.3228	0.1772	0.011		0.4371	0.902	0.8102	0.8175	0.4462	0.124	0.8811	0.1864	0.0927	0.3595	0.2218	0.011		0.1749	0.7129	0.4613	0.3135	0.4356	0.1593	0.3723	0.361	0.0145	0.3717	0.3961	0.025
	0.9894	0.4455	0.9746	0.8335	0.7975	0.393	0.9873	0.8274	0.9477	0.23	0.3675	0.2314		0.8712	0.3469	0.7356	0.2698	0.9219	0.4219	0.4976	0.5993	0.3782	0.3031	0.1308	0.561		0.6193	0.2112	0.632	0.2698	0.6847	0.5418	0.3141	0.1631	0.4934	0.2908	0.6007	0.7623
	0.706	0.7364	0.8517	0.388	0.532	0.8726	0.4738	0.462	0.644	0.5832	0.6373	0.3326		0.4093	0.1845	0.4918	0.7826	0.5052	0.641	0.2692	0.0964	0.6706	0.3722	0.5527	0.39		0.0983	0.5557	0.8441	0.607	0.511	0.5933	0.6207	0.5044	0.3626	0.2186	0.8477	0.4943
	0.9847	0.8615	0.7728	0.4003	0.8848	0.9608	0.8149	0.8518	0.5131	0.1555	0.5466	0.553		0.9874	0.7766	0.6594	0.2568	0.4772	0.8082	0.1158	0.9599	0.2612	0.665	0.5628	0.7527		0.6789	0.3703	0.6181	0.4565	0.5474	0.7642	0.162	0.2255	0.3616	0.4241	0.4719	0.6071
	0.9175	0.9427	0.2684	0.9871	0.9699	0.6274	0.6781	0.3783	0.437	0.9232	0.6828	0.1666		0.8402	0.8131	0.2367	0.9531	0.9235	0.3854	0.2638	0.628	0.4573	0.6305	0.4609	0.1544		0.7018	0.568	0.181	0.4805	0.7307	0.8075	0.528	0.3451	0.3318	0.4565	0.3164	0.3826
	0.892	0.9454	1	0.6104	0.7724	0.5024	0.5613	0.5557	0.4713	0.4935	0.382	0.8514		0.9865	0.3271	0.8333	0.0663	0.4437	0.611	0.3356	0.7469	0.072	0.2779	0.262	0.7175		0.4014	0.2433	0.8129	0.27	0.3792	0.9307	0.778	0.4093	0.0458	0.5001	0.3208	0.5457
	0.9766	0.6301	0.6394	0.9302	0.9473	1	0.9747	0.5696	0.7064	0.6506	0.7426	0.003		0.5648	0.4305	0.3923	0.914	0.9473	0.6896	0.4183	0.5275	0.545	0.4284	0.5544	0.0503		0.2319	0.8508	0.1501	0.1195	0.0916	0.2397	0.6572	0.478	0.394	0.4972	0.5203	0.0118
	0.8838	0.326	0.9621	0.9692	0.691	0.4397	0.7758	0.4052	0.4738	0.5837	0.258	0.3142		0.9224	0.7705	0.881	0.5676	0.303	0.506	0.3929	0.1512	0.1286	0.4524	0.5327	0.3301		0.8019	0.1673	0.6756	0.4741	0.695	0.4723	0.2234	0.5317	0.3187	0.1016	0.2348	0.2493
	0.8579	0.6963	0.9518	0.7238	0.82	0.583	0.1286	0.6657	0.6782	0.5887	0.0528	0.1438		0.4134	0.3061	0.3641	0.5663	0.9812	0.5422	0.3073	0.5099	0.2009	0.4893	0.07	0.1691		0.5628	0.2258	0.3411	0.7002	0.4621	0.5216	0.2338	0.4346	0.4176	0.3444	0.1191	0.4037
	0.8376	0.5036	0.9452	0.9315	0.8224	0.8165	0.5089	0.8799	0.248	0.1663	0.0088	0.8747		0.5717	0.4379	0.2572	0.8564	0.868	0.9404	0.1641	0.5802	0.6243	0.0779	0.0199	0.6844		0.789	0.3465	0.4397	0.8349	0.6706	0.4044	0.5297	0.6044	0.3806	0.0665	0.0154	0.4089
	0.8557	0.8374	0.5523	1	0.5073	0.8948	0.53	0.8445	0.7187	0.2925	0.6527	0.2988		0.5453	0.7424	0.9898	0.9335	0.7624	0.9229	0.7015	0.6409	0.5281	0.7316	0.2491	0.6621		0.0698	0.0915	0.4532	0.7924	0.5671	0.7536	0.221	0.7834	0.3308	0.5848	0.1569	0.5827
	1	0.6513	0.3643	0.0581	0.9377	0.4026	0.5214	0.7245	0.9176	0.1638	0.3942	0.2363		0.9384	0.9163	0.5339	0.1955	0.9191	0.423	0.4814	0.8294	0.8698	0.1585	0.3297	0.2385		0.9086	0.3739	0.2092	0.0186	0.4288	0.1509	0.3644	0.3563	0.5114	0.0658	0.6046	0.2445
	0.982	0.2505	0.9986	0.9428	0.8811	0.3078	0.829	0.6926	0.6381	0.9133	0.6659	0.6978		0.6426	0.3666	0.9912	0.8542	0.9187	0.1423	0.7877	0.8553	0.4831	0.4596	0.1884	0.5173		0.3343	0.1665	0.4149	0.5457	0.7255	0.4637	0.5196	0.0337	0.7941	0.4366	0.2217	0.3679
	0.9564	0.8556	0.9449	0.5204	0.7727	0.2632	0.8448	0.4011	0.82	0.7727	0.4305	0.5591		0.6707	0.5613	0.9681	0.5558	0.7385	0.2724	0.887	0.0024	0.893	0.2639	0.4326	0.2297		0.9338	0.7866	0.3493	0.3944	0.2716	0.3311	0.707	0.4646	0.6448	0.4958	0.5704	0.68
	0.6622	0.7152	0.7146	0.9304	0.9132	0.4596	0.9066	0.4774	0.7351	0.3544	0.572	0.5595		0.4467	0.4643	0.7864	0.6983	0.4345	0.3289	0.4095	0.3591	0.9227	0.5611	0.2822	0.713		0.4721	0.2465	0.3136	0.7858	0.4233	0.4255	0.6347	0.7842	0.6977	0.6219	0.4444	0.1633
	0.2847	0.869	0.8719	0.6189	0.7676	0.2997	0.8289	0.2899	0.9842	0.5793	0.3002	0.6649		0.3472	0.5784	0.6071	0.1657	0.3227	0.4272	0.2768	0.1714	0.9335	0.3315	0.2812	0.7852		0.5222	0.6732	0.5793	0.319	0.0817	0.3275	0.7133	0.2362	0.3072	0.3348	0.3676	0.2363
	0.7765	1	0.6838	0.9742	0.9183	0.0141	0.6961	0.5284	0.912	0.5694	0.2719	0.4429		0.2861	0.4301	0.3362	0.5624	0.9072	0.034	0.762	0.0388	0.9122	0.2819	0.5406	0.4565		0.2252	0.8177	0.5604	0.8701	0.6308	0.0189	0.4623	0.8375	0.7667	0.5554	0.2533	0.3614
	0.9785	0.9932	0.4685	0.0778	0.8428	0.082	0.9057	0.3747	0.7266	0.8059	0.6809	0.1669		0.8314	0.7652	0.3699	0.0432	0.0105	0.266	0.6036	0.3391	0.6883	0.5134	0.9471	0.1388		0.4493	0.5976	0.3612	0.0457	0.1774	0.0687	0.5942	0.7174	0.2354	0.1415	0.6558	0.1097
	0.4341	0.9948	0.6648	0.8474	0.8996	0.7888	0.9959	0.1679	0.7797	0.8788	0.2922	0.7737		0.6883	0.3887	0.6667	0.9292	0.4913	0.5326	0.9722	0.138	0.6491	0.8423	0.6028	0.4159		0.0906	0.5751	0.2545	0.1922	0.0186	0.5058	0.2298	0.2168	0.3715	0.1748	0.4862	0.4272
	0.8085	0.2856	0.8377	0.8398	0.6795	0.6919	0.9809	0.8566	0.8808	0.2985	0.7102	0.3798		0.8099	0.2782	0.8014	0.3835	0.4318	0.6861	0.1871	0.6509	0.8575	0.4543	0.2267	0.7692		0.8288	0.6198	0.7275	0.7273	0.0323	0.4997	0.7971	0.6525	0.0784	0.4907	0.4519	0.3017
	0.5366	0.8254	0.5796	0.7295	0.9458	0.6266	0.3694	0.7249	0.3071	0.8059	0.6621	0.3495		0.7594	0.4669	0.535	0.8739	0.4452	0.5648	0.2354	0.3439	0.5214	0.4802	0.2242	0.5624		0.5473	0.4136	0.4044	0.3813	0.7592	0.3278	0.5257	0.1365	0.7267	0.4259	0.4476	0.1758
	0.5099	0.5393	0.9021	0.7934	0.9317	0.7717	0.82	0.577	0.3424	0.8309	0.1777	0.1472		0.6844	0.7858	0.9797	0.7163	0.2962	0.5606	0.3446	0.5018	0.5917	0.6636	0.1145	0.1912		0.2695	0.2634	0.3909	0.2014	0.5908	0.5079	0.3628	0.3462	0.4611	0.7572	0.2271	0.0606
	0.8019	0.98	0.557	0.8069	0.6405	0.7082	0.7503	0.621	0.3625	0.7842	0.3847	0.2891		0.8903	0.4957	0.4371	0.688	0.3665	0.9616	0.6992	0.5177	0.6342	0.5392	0.6549	0.5094		0.269	0.605	0.4559	0.3065	0.9088	0.6737	0.3892	0.4598	0.4261	0.7701	0.7833	0.6129
	0.4895	0.8506	0.2104	0.8131	0.6049	0.0299	0.0132	0.9069	0.6428	0.4796	0.956	0.3592		0.6364	0.2994	0.1549	0.8972	0.4701	0.1212	0.0269	0.2698	0.2449	0.8014	0.8628	0.4682		0.6561	0.7848	0.1633	0.5706	0.232	0.0549	0.0539	0.4303	0.8466	0.254	0.714	0.6604
	0.7505	0.8165	0.9559	0.99	0.9723	0.9016	0.678	1	0.4253	0.7535	0.3322	0.2438		0.888	0.9103	0.8812	0.8982	0.965	0.9344	0.6225	0.606	0.2654	0.8487	0.4808	0.3071		0.1575	0.2808	0.5836	0.3398	0.0624	0.4178	0.402	0.4661	0.0904	0.5475	0.502	0.3825
	0.4953	0.9049	0.4306	0.11	0.1743	0.2701	0.1157	0.6208	0.8376	0.6648	0.7828	0.7836		0.67	0.6905	0.8137	0.1322	0.8308	0.1406	0.0095	0.8172	0.3831	0.4474	0.3348	0.5287		0.1845	0.3287	0.2992	0.5297	0.4711	0.4392	0.0102	0.0704	0.3764	0.6464	0.3896	0.4792
	0.96	0.2715	0.4391	0.4163	0.8992	0.4405	0.8161	0.4001	0.8409	0.9794	0.9475	0.4328		0.4051	0.5501	0.7179	0.4927	0.6665	0.553	0.6965	0.6866	0.7926	0.8146	0.6277	0.0424		0.7557	0.7478	0.3302	0.394	0.7707	0.7911	0.7858	0.4161	0.2372	0.7577	0.7546	0.7075
	0.9926	1	0.3247	0.993	0.1582	0.8465	0.4265	0.62	0.3031	0.3247	0.4647	0.4605		0.655	0.8576	0.7987	0.947	0.3179	0.5551	0.2258	0.3849	0.1557	0.5664	0.5413	0.1505		0.4259	0.1975	0.5179	0.4909	0.4096	0.2555	0.5864	0.5464	0.1874	0.5217	0.4535	0.1864
	0.9961	0.997	0.4972	0.2004	0.6967	0.9476	0.9784	0.0193	0.8358	0.9441	0.456	0.4146		0.8387	0.997	0.5392	0.244	0.8333	0.8115	0.9482	0.0544	0.5597	0.3666	0.8253	0.4146		0.7794	0.6339	0.6434	0.4328	0.3232	0.2363	0.4273	0.0177	0.6868	0.6927	0.5521	0.2604
	0.8291	0.5457	0.9895	0.842	0.9731	0.9888	0.9679	0.8217	0.9691	1	1	0.4832		0.8134	0.9323	0.9297	0.4675	0.9809	0.941	0.6372	0.9265	0.9631	0.7025	0.5994	0.3738		0.9005	0.3206	0.4487	0.5923	0.1335	0.4358	0.2518	0.7844	0.4894	0.461	0.2818	0.7207
	0.9791	0.3313	0.4077	0.5321	0.5384	0.7282	0.9972	0.9915	0.9841	0.4976	0.1271	0.9226		0.9198	0.8097	0.5063	0.355	0.3314	0.3555	0.8259	0.6551	0.9818	0.3315	0.2249	0.3469		0.4678	0.2543	0.353	0.37	0.3746	0.4346	0.7859	0.2914	0.2024	0.3688	0.3014	0.5892
	0.9831	0.7166	0.9504	0.5104	0.8885	0.5646	0.3921	0.5774	0.4029	0.1788	0.1677	0.5825		0.4133	0.6971	0.8804	0.2031	0.46	0.6182	0.5502	0.2728	0.2722	0.4957	0.1506	0.783		0.4083	0.3488	0.2746	0.1552	0.3967	0.4574	0.6389	0.4643	0.6786	0.4627	0.0391	0.8456
	0.9428	1	0.8789	0.627	0.8731	0.557	0.853	0.78	0.8837	0.2353	0.2271	0.9391		0.4894	0.8761	0.9342	0.209	0.8956	0.7001	0.6831	0.596	0.6099	0.3491	0.9062	0.6236		0.9138	0.3271	0.2653	0.3372	0.8017	0.4494	0.6875	0.8825	0.5589	0.167	0.6435	0.871
	0.4505	0.658	0.8754	0.5179	0.9002	0.8589	0.2409	0.7568	0.1314	0.0032	0.8681	0.9141		0.2329	0.6583	0.1725	0.2559	0.6702	0.8065	0.354	0.5496	0.2098	0.0034	0.5617	0.7221		0.2883	0.6765	0.5251	0.5458	0.7931	0.4628	0.4905	0.4779	0.385	0.0165	0.2965	0.5259
	0.8978	0.2953	0.9797	0.2654	0.8806	0.5619	0.7243	0.8572	0.3302	0.5193	0.5581	0.8872		0.2602	0.2871	0.615	0.2359	0.8298	0.0013	0.4335	0.8837	0.1496	0.4366	0.6474	0.5748		0.4098	0.3272	0.4817	0.2898	0.9042	0.6717	0.5226	0.8594	0.1394	0.2337	0.5169	0.4992
	0.894	0.5129	0.6559	0.5854	0.9844	0.8635	0.5186	0.6675	0.8737	0.6581	0.4663	0.0085		0.8934	0.5189	0.6077	0.5791	0.883	0.8747	0.3785	0.5906	0.5061	0.2385	0.6325	0.0157		0.363	0.2553	0.2181	0.057	0.5813	0.6746	0.5336	0.8184	0.1387	0.0082	0.5739	0.008
	0.4223	0.9616	0.9973	0.6631	0.9191	0.2694	0.9182	0.2144	0.1502	0.4908	0.8896	0.3791		0.5689	0.9092	0.8323	0.1591	0.6699	0.135	0.8323	0.1624	0.1093	0.1871	0.6111	0.6381		0.1186	0.5868	0.711	0.0248	0.8439	0.1752	0.7591	0.1123	0.0883	0.1136	0.596	0.4752
	0.9579	0.0089	0.8606	0.2478	0.1807	0.9645	0.7109	0.6674	0.6595	0.7756	0.5696	0.8054		0.7871	0.004	0.4418	0.7638	0.1925	0.792	0.4098	0.6276	0.1436	0.0742	0.5731	0.8498		0.1918	0.0648	0.4639	0.4614	0.3738	0.8593	0.6059	0.5457	0.5282	0.4601	0.6367	0.1466
	0.9704	0.9967	0.7555	0.4904	0.0358	0.9869	0.5898	0.5075	0.7535	0.3763	0.7351	0.3444		0.9555	0.7938	0.1169	0.5038	0.0063	0.8491	0.4883	0.3872	0.4945	0.3196	0.5674	0.0023		0.7261	0.6975	0.3929	0.2244	0.0714	0.7167	0.4759	0.4208	0.5799	0.1415	0.7619	0.1638
	0.941	0.6022	0.6026	0.8301	0.0408	0.9289	0.9698	0.4261	0.6541	0.5096	0.6879	0.1166		0.6074	0.5584	0.578	0.9458	0.0212	0.7863	0.3356	0.4906	0.5052	0.67	0.6477	0.0908		0.4701	0.429	0.3318	0.6982	0.5453	0.5997	0.2473	0.6422	0.4777	0.413	0.6271	0.0982
	0.9472	0.18	0.9604	0.179	0.7784	0.9902	0.2931	0.9027	0.3592	0.3085	0.5308	0.0788		0.5357	0.8765	0.6278	0.1676	0.7829	0.9924	0.2758	0.807	0.4544	0.524	0.4794	0.4629		0.0882	0.5624	0.7794	0.183	0.4556	0.4947	0.0268	0.6632	0.6078	0.3272	0.4719	0.0644
	0.8219	0.8334	0.7269	0.5174	0.9974	0.8879	0.5001	0.6813	0.1213	0.9134	0.4515	0.1621		0.3047	0.8231	0.723	0.5473	0.4365	0.7933	0.5761	0.5943	0.4179	0.8512	0.5844	0.0268		0.5909	0.5317	0.6015	0.1046	0.2532	0.321	0.5739	0.5861	0.1097	0.5169	0.4902	0.3091
	0.8074	0.3129	0.5679	0.9339	1	0.5983	0.7828	0.7861	0.4861	0.8551	0.7049	0.2175		0.7117	0.3553	0.3491	0.2505	0.3854	0.3937	0.5895	0.505	0.5652	0.8794	0.5575	0.004		0.5933	0.3247	0.3674	0.2456	0.5742	0.4022	0.4045	0.3872	0.2831	0.5748	0.5997	0.0101
	0.9193	0.463	0.7	0.955	0.2187	0.1114	0.3549	0.9425	0.4697	0.2435	0.9714	0.9052		0.7787	0.4758	0.6751	0.7913	0.3423	0.2829	0.2817	0.9444	0.1943	0.1689	0.8051	0.7709		0.797	0.5705	0.3537	0.3084	0.4154	0.3198	0.1741	0.491	0.1267	0.139	0.2323	0.4676
	0.9905	0.2821	0.6736	0.6007	0.3188	0.6341	0.3361	0.3776	0.8341	0.5831	0.7565	0.4294		0.5012	0.358	0.2933	0.3952	0.121	0.6755	0.6068	0.4424	0.5395	0.3711	0.5296	0.5198		0.1394	0.2953	0.4533	0.5197	0.493	0.2352	0.479	0.3087	0.2393	0.4118	0.7466	0.0898
	0.9697	0.8603	0.0224	0.8051	0.9767	0.1373	0.2631	0.3995	0.7436	0.583	0.8985	0.4653		0.7636	0.182	0.0101	0.6152	0.8735	0.7246	0.2254	0.244	0.4718	0.7997	0.6125	0.5518		0.7133	0.471	0.0322	0.6801	0.7023	0.3692	0.2156	0.3396	0.3034	0.7045	0.6491	0.2747
	1	0.1607	0.2497	0.8682	0.8444	0.6239	0.1544	0.4225	0.7262	0.9297	0.4406	0.329		0.934	0.0101	0.2565	0.9226	0.9335	0.8587	0.1646	0.6425	0.679	0.9081	0.2553	0.4608		0.5672	0.0427	0.1609	0.6868	0.3705	0.4563	0.5952	0.5286	0.5674	0.6816	0.6141	0.2446
	0.7676	0.7146	0.9363	1	0.7682	0.5345	0.8992	0.4071	0.3909	0.5656	0.4644	0.4395		0.8085	0.4622	0.2963	0.9234	0.3263	0.7891	0.9086	0.4099	0.0226	0.5646	0.7939	0.0336		0.342	0.5049	0.2843	0.5366	0.4607	0.4825	0.3211	0.4166	0.3415	0.6527	0.3857	0.0205
	0.004	0.8743	0.2502	0.8338	0.1093	0.6233	0.539	0.6723	0.6848	0.7094	0.9942	0.5889		0.7854	0.8927	0.2446	0.9237	0.1961	0.6153	0.7524	0.9375	0.8161	0.7276	0.9577	0.1333		0.0356	0.3657	0.2246	0.3986	0.3028	0.432	0.6751	0.5444	0.6868	0.5792	0.0726	0.1608
	0.4805	0.8378	0.7304	0.7549	0.4968	0.2912	0.6915	0.6445	0.8828	0.4872	0.3642	0.1625		0.847	0.1242	0.4479	0.6429	0.7296	0.5427	0.7083	0.506	0.968	0.67	0.4802	0.0822		0.4927	0.5051	0.5121	0.3589	0.6005	0.5772	0.4544	0.1941	0.7904	0.6651	0.6102	0.24
	0.8469	0.7778	0.8931	0.5965	0.9492	0.5581	0.8762	0.9312	0.734	0.7601	0.4462	0.9744		0.2688	0.7467	0.68	0.5373	0.3437	0.3563	0.8828	0.853	0.7308	0.6601	0.8974	0.8227		0.5273	0.63	0.3939	0.508	0.7269	0.1796	0.5714	0.2758	0.6974	0.6078	0.5688	0.3682
	1	0.1094	0.9903	0.753	0.2031	0.0577	0.5783	0.0225	0.6587	0.6912	0.7571	0.9704		0.6352	0.0073	0.58	0.8685	0.2012	0.0503	0.1049	0.0422	0.7929	0.6716	0.7004	0.8633		0.0605	0.0203	0.6534	0.3784	0.1615	0.0995	0.2482	0.0235	0.6061	0.5104	0.7269	0.6765
	0.411	0.8269	0.6214	0.5299	0.5199	0.6224	0.328	0.8836	0.1717	0.2671	0.7773	0.2064		0.3936	0.7908	0.4513	0.6437	0.1036	0.9221	0.3943	0.5876	0.0398	0.2562	0.6387	0.3533		0.3222	0.871	0.3633	0.2691	0.2222	0.3208	0.8076	0.327	0.1474	0.1236	0.6305	0.28
	0.639	0.953	0.1826	0.7614	0.3032	0.9671	0.5144	0.299	0.4687	0.302	0.9636	0.4543		0.3986	0.6001	0.1694	0.878	0.8287	0.2895	0.3913	0.6614	0.3375	0.2705	0.6344	0.9		0.1795	0.7058	0.2918	0.6844	0.8604	0.38	0.632	0.3982	0.3408	0.486	0.3469	0.3775
	0.2663	0.9751	0.078	0.8783	0.1634	0.3712	0.974	0.6282	0.2877	0.1846	0.9003	0.5273		0.4687	0.9238	0.0533	0.7428	0.1342	0.2398	0.4843	0.5867	0.2187	0.2033	0.9171	0.157		0.4641	0.5092	0.1561	0.2506	0.1228	0.4218	0.42	0.4127	0.2393	0.3817	0.3195	0.4941
	0.9608	0.8415	0.898	0.6023	0.2398	0.7996	0.5559	0.7858	0.5882	0.7954	0.4314	0.6459		0.9077	0.5157	0.5635	0.4485	0.1918	0.4611	0.5519	0.5897	0.207	0.624	0.1395	0.5451		0.8423	0.4321	0.5917	0.4382	0.259	0.3265	0.3986	0.4443	0.1007	0.6294	0.0998	0.0197
	0.9758	0.9735	0.8832	0.6835	0.2833	0.6984	0.3635	0.8687	0.7869	0.8644	0.9977	0.8265		0.658	0.5213	0.7203	0.114	0.2927	0.5556	0.3625	0.7524	0.5542	0.4326	0.8252	0.8424		0.5441	0.2455	0.6368	0.406	0.5654	0.5213	0.4552	0.4357	0.5316	0.3689	0.5958	0.8705
	0.955	0.9472	0.97	0.682	0.982	0.8001	0.8899	0.7407	0.9966	0.763	0.6504	0.6661		0.6341	0.8469	0.7366	0.1775	0.434	0.7794	0.5102	0.4434	0.7279	0.5243	0.4879	0.355		0.7209	0.9198	0.3259	0.1199	0.3713	0.143	0.5401	0.2734	0.3087	0.3428	0.2024	0.3811
	0.9497	0.606	0.9648	0.7279	0.9508	0.7842	0.6044	0.7119	1	0.1391	0.99	0.4033		0.9263	0.955	0.787	0.5738	0.9664	0.7088	0.4829	0.7634	0.8723	0.0439	0.8977	0.4		0.7099	0.7251	0.8517	0.0929	0.484	0.358	0.4812	0.7103	0.3044	0.1046	0.8067	0.1067
	1	0.6821	0.9901	0.9323	0.0084	0.9378	0.8659	0.5922	0.4352	0.4159	0.812	0.7972		0.7552	0.944	0.3906	0.6823	0.0084	0.9267	0.8975	0.5895	0.4884	0.4364	0.4913	0.3932		0.6958	0.5732	0.7257	0.8029	0.432	0.9522	0.3985	0.1219	0.5668	0.1419	0.4654	0.3104
	1	0.947	0.9634	0.7429	0.5981	0.5695	0.2303	0.992	0.4536	0.9932	0.8402	0.8151		0.978	0.5171	0.8618	0.5694	0.6089	0.3174	0.5851	0.26	0.5172	0.7541	0.8351	0.7825		0.6464	0.3449	0.4631	0.6899	0.1723	0.2182	0.4754	0.3257	0.0862	0.2476	0.5887	0.805
	0.8413	0.32	0.8723	0.2701	0.3878	0.987	0.9787	0.6207	0.0553	0.73	0.4643	0.5363		0.76	0.2838	0.935	0.351	0.5279	0.8805	0.8	0.2012	0.0832	0.6523	0.4652	0.5279		0.2199	0.3108	0.6976	0.2093	0.0766	0.9393	0.5915	0.3887	0.0486	0.2243	0.2892	0.6726
	1	0.5567	0.935	0.9376	0.4442	0.8593	0.921	0.5505	0.9232	0.917	0.8132	0.0869		0.9142	0.3894	0.8992	0.7892	0.4639	0.631	0.7944	0.3257	0.5213	0.4175	0.428	0.2749		0.1208	0.49	0.5139	0.4868	0.6328	0.3658	0.7889	0.6801	0.9529	0.1533	0.5303	0.0719
	0.9164	0.6556	0.7486	0.7634	0.7186	0.3002	0.5203	0.5244	0.3504	0.7409	0.7561	0.2799		0.852	0.639	0.6935	0.3717	0.9239	0.5175	0.5996	0.2011	0.3776	0.3985	0.5484	0.2383		0.1976	0.6022	0.8104	0.2486	0.2194	0.6673	0.4521	0.1089	0.189	0.375	0.8184	0.3679
	0.5022	0.83	0.9259	0.9517	0.6378	0.814	0.8599	0.5	0.615	0.5043	0.0913	0.6609		0.6137	0.2382	0.9152	0.8023	0.2107	0.2441	0.5859	0.0278	0.63	0.354	0.498	0.3059		0.3789	0.2892	0.2357	0.3979	0.0431	0.4188	0.9381	0.3893	0.1985	0.6923	0.3439	0.3495
	0.3279	0.6868	0.811	0.3542	0.9433	0.8495	0.8396	0.4433	0.6187	0.8377	0.4822	0.0287		0.4124	0.5434	0.7449	0.6546	0.9871	0.4754	0.8941	0.25	0.3613	0.5875	0.6911	0.0096		0.2748	0.3205	0.4586	0.366	0.642	0.6507	0.6587	0.4081	0.6103	0.0638	0.1239	0.0158
	0.9245	0.9268	0.891	0.2873	0.8907	0.0199	0.6083	0.8036	0.7962	0.8091	0.4908	0.0682		0.8762	0.5019	0.7763	0.4628	0.4008	0.0207	0.5625	0.4735	0.3847	0.6066	0.4067	0.0646		0.5154	0.5208	0.437	0.5097	0.3613	0.1067	0.6884	0.6077	0.2748	0.3165	0.6125	0.1095
	0.9389	0.6941	0.2072	0.6928	0.8664	0.3154	0.7077	0.3326	0.3692	0.795	0.8684	0.6855		0.6967	0.2347	0.2763	0.259	0.5931	0.2296	0.5825	0.2582	0.2943	0.1245	0.8853	0.4028		0.9358	0.4189	0.509	0.4913	0.6329	0.3699	0.4031	0.5254	0.4248	0.1087	0.7026	0.7332
	0.831	0.9942	0.9866	0.8167	0.6845	0.9607	0.375	0.5	0.8874	0.8264	0.8275	0.9026		0.9384	0.9849	0.4384	0.487	0.2284	0.0581	0.2883	0.5286	0.3353	0.3684	0.6187	0.8308		0.8451	0.4553	0.5455	0.6448	0.2396	0.0165	0.4705	0.2069	0.8761	0.3201	0.8721	0.6946
	0.8814	0.6855	0.9326	0.9073	0.7662	0.3869	0.8122	0.5203	0.4034	0.7567	0.1044	0.1472		0.9422	0.2356	0.4685	0.9157	0.2033	0.4055	0.4278	0.4995	0.3723	0.5322	0.5268	0.1775		0.5443	0.358	0.3003	0.5711	0.5713	0.2871	0.218	0.3455	0.3623	0.2936	0.2496	0.1802
	0.8246	0.9601	0.3337	0.9172	0.9758	0.7553	0.7772	0.8852	0.6507	0.9181	0.9147	0.0431		0.0271	0.9033	0.4911	0.8508	0.8491	0.9158	0.8007	0.4037	0.7462	0.2338	0.184	0.1108		0.2155	0.4056	0.3694	0.2293	0.8625	0.4132	0.5633	0.3936	0.284	0.2743	0.5967	0.1001
	0.5761	0.908	0.6202	0.9489	0.9836	0.7239	0.685	0.8305	0.5655	0.3626	0.5472	0.6429		0.3815	0.9557	0.3415	0.884	0.8474	0.3324	0.1215	0.1752	0.6691	0.201	0.1034	0.3884		0.3582	0.3043	0.4504	0.4124	0.7796	0.4964	0.4223	0.3431	0.6687	0.0828	0.2517	0.608
	0.9908	0.9187	0.2621	0.8995	0.8261	0.9235	0.9156	0.0399	0.7485	0.6743	0.2884	0.2663		0.7914	0.8956	0.1293	0.3487	0.733	0.8813	0.8663	0.3363	0.2985	0.2241	0.2759	0.6812		0.0695	0.142	0.293	0.3944	0.2918	0.3552	0.5926	0.3703	0.5438	0.5045	0.307	0.2349
	0.831	0.8574	0.851	0.2035	0.9262	0.0848	0.7238	0.3996	0.0244	0.1953	0.6433	0.9691		0.7672	0.8644	0.9157	0.7821	0.7654	0.6856	0.3017	0.3139	0.0074	0.8093	0.8069	0.6786		0.5845	0.7861	0.4442	0.5224	0.5686	0.5561	0.6789	0.4322	0.0363	0.2107	0.3435	0.6961
	0.961	0.8772	0.8187	0.7867	0.8606	0.9118	0.7263	0.8008	0.5837	0.2654	0.2137	0.5809		0.8297	0.7339	0.3457	0.7535	0.6839	0.9167	0.1263	0.4333	0.7499	0.3069	0.1145	0.0185		0.6879	0.2363	0.408	0.61	0.6822	0.4513	0.2664	0.2406	0.7367	0.4111	0.2509	0.277
	0.9862	0.9367	0.8863	0.7987	0.9174	0.4647	0.0056	0.4641	0.9351	0.5773	0.3896	0.5253		0.8922	0.6758	0.4185	0.7168	0.9223	0.1894	0.0179	0.1298	0.6398	0.5537	0.174	0.6313		0.516	0.3165	0.5333	0.4485	0.7884	0.4623	0.0064	0.0967	0.7142	0.4972	0.0897	0.4425
	0.9842	0.9924	0.6932	0.1688	0.9054	0.0461	0.425	0.4131	0.8647	0.7872	0.4295	0.7431		0.9034	0.9515	0.9418	0.7168	0.826	0.3923	0.7574	0.7549	0.4933	0.6366	0.2804	0.6887		0.855	0.5159	0.6956	0.2161	0.8308	0.0539	0.3397	0.3293	0.4377	0.8448	0.51	0.6487
	0.9938	0.8201	0.9576	1	0.9441	0.2085	0.6896	0.8689	0.9415	0.0983	0.5263	0.206		0.5487	0.6678	0.8251	0.9777	0.9584	0.3222	0.6354	0.6351	0.8984	0.0757	0.2705	0.5363		0.4002	0.1231	0.4638	0.8673	0.8029	0.0744	0.6833	0.5524	0.6296	0.0916	0.4857	0.3106
	0.8432	0.6301	0.7986	0.8405	0.9167	0.2104	1	0.8321	0.939	0.6968	0.7058	0.073		0.7924	0.7087	0.1022	0.7037	0.7746	0.1414	0.9313	0.8825	0.6681	0.1096	0.8151	0.1691		0.4459	0.5238	0.594	0.629	0.7194	0.1068	0.4679	0.46	0.4874	0.4221	0.8095	0.0978
	0.9967	0.6464	0.7737	0.6362	0.893	0.2361	0.9316	0.7339	0.7683	0.3359	0.4392	0.1136		0.2098	0.8219	0.5715	0.4489	0.852	0.1628	0.8889	0.6886	0.2894	0.7317	0.7704	0.0348		0.4671	0.8648	0.5828	0.4762	0.4247	0.3259	0.5997	0.7109	0.8326	0.1639	0.3422	0.0389
	0.6888	0.8394	0.7385	0.5435	0.5755	0.8976	0.3406	0.9448	0.8226	0.9414	0.5802	0.4004		0.5623	0.3179	0.4924	0.4668	0.5682	0.362	0.2066	0.9687	0.9378	0.9282	0.4777	0.39		0.4636	0.362	0.6797	0.1001	0.2365	0.3714	0.3532	0.7647	0.4652	0.0752	0.5655	0.8171
	0.3039	0.5877	0.9864	0.6943	0.8209	0.8539	0.4591	0.6406	1	0.3434	0.1075	0.155		0.1238	0.5331	0.8823	0.8115	0.4693	0.3755	0.1668	0.5332	0.8121	0.6834	0.2113	0.1667		0.234	0.0676	0.699	0.5472	0.4128	0.579	0.2167	0.3748	0.8648	0.4786	0.1964	0.304
	0.8922	0.6032	0.655	0.783	0.6989	0.6666	0.4769	0.5203	0.1917	0.4491	0.8982	0.3508		0.6473	0.648	0.4401	0.5907	0.2511	0.8347	0.4639	0.6945	0.3265	0.6565	0.2252	0.1063		0.7943	0.6592	0.6358	0.8435	0.5255	0.2306	0.5231	0.2262	0.3073	0.4414	0.7069	0.1452
	0.887	0.8176	0.7335	0.9828	0.7299	0.94	0.0602	0.0037	0.5795	0.0086	0.5569	0.2992		0.7139	0.1595	0.4437	0.7583	0.3599	0.8481	0.0043	0.0117	0.4323	0.1821	0.584	0.2122		0.385	0.2225	0.1999	0.8458	0.8	0.4409	0.1662	0.0476	0.2962	0.018	0.439	0.2885
	0.9306	0.8599	0.8551	0.8373	0.2742	0.2399	0.6534	0.1154	0.5024	0.7808	0.5914	0.3554		0.7982	0.4847	0.253	0.6603	0.2677	0.2436	0.6194	0.189	0.9205	0.8051	0.9958	0.6346		0.8323	0.0269	0.5365	0.1151	0.7143	0.4441	0.4902	0.0246	0.2052	0.4659	0.3658	0.1987
	0.8005	0.9104	0.3341	0.7672	0.2632	0.7919	0.7811	0.5303	0.7619	0.5521	0.3825	0.7182		0.904	0.6906	0.1974	0.5799	0.4945	0.4769	0.6725	0.7568	0.8404	0.4817	0.3878	0.114		0.3717	0.5657	0.1173	0.6829	0.6538	0.7545	0.3562	0.2453	0.6614	0.2676	0.6664	0.7548
	0.8095	0.8233	0.9016	0.5631	0.4127	0.743	0.1106	0.4485	0.598	0.4899	0.6345	0.8794		0.439	0.2128	0.5296	0.5018	0.3748	0.1402	0.4384	0.4017	0.3222	0.7758	0.5444	0.7594		0.7004	0.0748	0.7703	0.1598	0.4407	0.1026	0.3375	0.5276	0.4694	0.3145	0.7114	0.5132
	0.7994	0.9089	0.9978	0.0507	0.7517	0.7621	0.3787	0.8005	0.6305	0.8241	0.4023	0.7354		0.8092	0.1731	0.722	0.0616	0.7416	0.7732	0.3912	0.6704	0.6567	0.9186	0.2904	0.5654		0.7552	0.2827	0.7574	0.0281	0.5064	0.3838	0.4293	0.4564	0.6962	0.5898	0.2951	0.7729
	0.9571	0.9543	0.9529	0.3991	0.652	0.781	0.2694	0.8501	0.7862	0.6903	0.1864	0.5041		0.9499	0.6335	0.6311	0.8564	0.8382	0.8433	0.5391	0.342	0.7043	0.7963	0.2522	0.1486		0.1887	0.1578	0.6556	0.1688	0.3237	0.805	0.1751	0.4361	0.3177	0.6132	0.2843	0.2664
	0.9913	0.7793	0.8743	0.0124	0.1478	0.7571	0.2378	0.6754	0.8321	0.8446	0.2796	0.6106		0.9801	0.4175	0.6688	0.0016	0.3862	0.2948	0.0292	0.7412	0.3695	0.5786	0.527	0.5927		0.0956	0.3653	0.2185	0.0094	0.2259	0.4982	0.0035	0.5473	0.6439	0.5692	0.1576	0.5413
	0.8672	0.8135	0.972	0.9204	0.9549	0.5747	0.9068	0.0401	0.0146	0.623	0.7543	0.737		0.9084	0.4567	0.215	0.7319	0.7006	0.3728	0.2537	0.0022	0.0113	0.5728	0.393	0.6018		0.4519	0.6771	0.5546	0.4271	0.7109	0.3631	0.3416	0.0202	0.0346	0.5994	0.4844	0.7471
	0.9772	0.8208	0.7347	0.8459	0.6127	0.0978	0.2027	0.8548	0.8905	0.8354	0.6095	0.8731		0.95	0.9478	0.0466	0.583	0.0377	0.0462	0.559	0.7235	0.5581	0.7832	0.4112	0.4878		0.5902	0.6095	0.2349	0.193	0.1775	0.0961	0.0896	0.4205	0.5375	0.5562	0.5332	0.8607
	0.8784	0.3524	0.484	0.6724	0.9334	0.9371	0.3232	0.6119	0.7826	0.9146	0.5602	0.7454		0.8763	0.3759	0.8747	0.3453	0.6586	0.7246	0.519	0.6139	0.4343	0.5804	0.3289	0.7341		0.6448	0.6127	0.7764	0.695	0.6522	0.2281	0.3278	0.5439	0.7854	0.8634	0.0705	0.6817
	0.4453	0.1565	0.6095	0.9103	0.4376	0.9271	0.9008	0.754	0.9186	0.6563	0.8388	0.5565		0.4454	0.0603	0.2678	0.7325	0.3117	0.4191	0.7582	0.4628	0.5604	0.9167	0.7152	0.675		0.3194	0.511	0.3972	0.5873	0.1918	0.6022	0.4155	0.4338	0.6359	0.733	0.2957	0.8974
	0.9682	0.7806	0.9775	0.3058	0.8539	0.4448	0.7652	0.7452	0.1537	0.7879	0.5435	0.6552		0.9292	0.6034	0.86	0.46	0.2298	0.8312	0.4621	0.4383	0.8732	0.9058	0.7934	0.314		0.8417	0.4452	0.4642	0.1713	0.2415	0.4452	0.6882	0.4102	0.6741	0.5375	0.2324	0.5423
	0.9834	0.6413	0.2542	0.1647	0.4193	0.793	0.3244	0.6298	0.9428	0.4291	0.8016	0.9113		0.923	0.5083	0.9318	0.1624	0.1543	0.27	0.3443	0.4794	0.7975	0.6284	0.4465	0.4038		0.7907	0.2982	0.3607	0.1817	0.1141	0.0373	0.5798	0.8384	0.5831	0.6596	0.4925	0.6642
	0.5696	0.9691	0.8547	0.6257	0.9269	0.9739	0.9795	0.3665	0.0414	0.4692	0.8636	0.7363		0.728	0.9235	0.7295	0.2994	0.8583	0.4459	0.9965	0.1365	0.0664	0.6192	0.7499	0.6564		0.3874	0.3187	0.8667	0.6052	0.4205	0.8352	0.6872	0.1178	0.0401	0.1866	0.1763	0.268
	0.7049	0.5227	0.6386	0.7677	0.9281	0.009	0.9412	0.4214	0.4681	0.4578	0.9297	0.9415		0.5576	0.2679	0.548	0.4172	0.158	0.0243	0.122	0.4519	0.5758	0.4935	0.7762	0.4964		0.6731	0.3868	0.2622	0.6469	0.1324	0.1693	0.2591	0.5215	0.689	0.5884	0.9675	0.3299
	0.5864	0.5941	0.8932	0.8648	0.927	0.2785	0.6962	0.3029	0.9934	0.2352	0.906	0.5657		0.1607	0.5116	0.6102	0.8313	0.5554	0.1501	0.6614	0.1815	0.2258	0.2394	0.8447	0.5368		0.4334	0.399	0.7196	0.4515	0.6576	0.2184	0.4999	0.3781	0.8989	0.4146	0.6396	0.7873
	0.239	0.704	0.9937	0.9638	0.5437	0.7823	0.9369	0.4199	0.8068	0.8651	0.493	0.9339		0.1676	0.552	0.9523	0.7385	0.4369	0.4745	0.7954	0.4588	0.5791	0.3415	0.4552	0.3707		0.0442	0.4846	0.7139	0.4485	0.4125	0.4098	0.2871	0.3593	0.7216	0.5914	0.4698	0.3723
	0.149	0.268	1	0.5329	0.3074	0.4353	0.1265	0.6686	0.3343	0.6413	0.8137	0.6553		0.2057	0.2227	0.936	0.5606	0.4259	0.3719	0.0476	0.9102	0.251	0.5827	0.1281	0.6569		0.3033	0.4695	0.7812	0.6068	0.1021	0.4814	0.0203	0.3725	0.2515	0.4869	0.4581	0.5244
	0.9981	0.6171	1	0.7796	0.3268	0.3608	0.9722	0.7598	0.0305	0.8868	0.6986	0.4155		0.2649	0.4763	0.9867	0.9069	0.3892	0.187	0.9684	0.0277	0.6332	0.8381	0.221	0.0221		0.7882	0.5106	0.512	0.4649	0.3322	0.3932	0.4247	0.4631	0.0481	0.7055	0.2311	0.0236
	1	0.5964	0.7088	0.971	0.7502	0.8515	0.2188	0.9312	0.4905	0.4256	0.841	0.1074		0.9451	0.1982	0.4774	0.2599	0.288	0.3158	0.1295	0.6082	0.1513	0.3482	0.3394	0.1273		0.6151	0.7567	0.3729	0.2936	0.4914	0.4654	0.1462	0.4617	0.4926	0.1872	0.3974	0.0783
	0.1997	0.1927	0.6061	0.8644	0.2763	0.8166	0.8576	0.6227	0.3183	0.2823	0.7179	0.5371		0.2819	0.4267	0.4001	0.7475	0.1287	0.731	0.9022	0.4832	0.5465	0.4115	0.649	0.5357		0.3132	0.4451	0.6834	0.4849	0.5389	0.2396	0.175	0.8174	0.6639	0.8084	0.6517	0.428
	0.774	0.047	0.5483	0.1214	0.1889	0.7398	0.354	0.8362	0.8614	0.3707	0.4227	0.4991		0.5878	0.0592	0.2711	0.2682	0	0.8172	0.3299	0.9115	0.2692	0.236	0.5038	0.4712		0.6792	0.1465	0.4654	0.0538	0.0338	0.6048	0.4753	0.2941	0.3017	0.0844	0.2704	0.6001
	0.0965	0.9214	0.7511	0.7877	0.8524	0.7938	0.8498	0.6336	0.7762	0.7389	0.3914	0.8845		0.1039	0.648	0.5101	0.7872	0.6618	0.9295	0.5198	0.4934	0.6503	0.9046	0.5172	0.7806		0.3139	0.5408	0.703	0.5237	0.4592	0.6247	0.6213	0.4919	0.6711	0.3237	0.4781	0.5462
	1	0.9635	0.74	0.983	0.9107	0.3416	0.18	0.321	0.4253	0.5591	0.4879	0.2586		0.9593	0.8458	0.5267	0.7595	0.8957	0.136	0.0887	0.6458	0.1976	0.2837	0.1524	0.1784		0.254	0.8144	0.3894	0.4367	0.3218	0.1284	0.0106	0.2613	0.8414	0.2505	0.0888	0.4339
	0.9173	0.6646	0.8396	0.7992	0.0252	0.281	0.4689	0.8716	0.8301	0.2291	0.9459	0.9616		0.8839	0.9738	0.7029	0.7026	0.0137	0.5447	0.4301	0.6483	0.7558	0.6175	0.869	0.5592		0.3755	0.8967	0.5408	0.3226	0.0189	0.0573	0.2974	0.2993	0.5502	0.4865	0.4192	0.5062
	0.9984	0.8624	0.9399	0.9066	0.3727	0.9333	0.987	0.9011	0.5653	0.7373	0.4647	0.2747		0.982	0.6878	0.8023	0.2474	0.2698	0.0895	0.8029	0.499	0.5091	0.7185	0.3962	0.192		0.2062	0.6534	0.671	0.1299	0.4504	0.4784	0.9815	0.43	0.5433	0.3042	0.2624	0.424
	0.9901	0.9692	0.8019	0.3932	0.7814	0.371	0.1512	0.885	0.3351	0.9345	0.1266	0.8335		0.3599	0.1152	0.16	0	0.165	0.6498	0.1075	0.9792	0.326	0.9467	0.0647	0.0285		0.5353	0.5023	0.9672	0.4289	0.6433	0.4563	0.3694	0.6591	0.4522	0.5566	0.5466	0.5679
	0.975	0.9918	0.869	0.3693	0.8229	0.1797	0.3208	0.783	0.5677	0.7943	0.5731	0.8883		0.8787	0.0642	0.1953	0.7703	0.5752	0.0331	0.2366	0.6516	0.3443	0.4835	0.1464	0.762		0.6108	0.1788	0.4625	0.4923	0.4666	0.0683	0.3567	0.7545	0.8265	0.7804	0.3986	0.5362
	0.9957	0.8997	0.8365	0.8428	0.9868	0.8611	0.9787	0.5935	0.9537	0.0918	0.3576	0.0048		0.8169	0.7709	0.3801	0.2847	0.915	0.2592	0.2623	0.4427	0.8846	0.1464	0.518	0.0906		0.4703	0.2107	0.1338	0.4415	0.4929	0.5956	0.4338	0.3427	0.6582	0.1165	0.7158	0.0361
	0.9842	0.8992	0.8124	0.9799	0.3782	0.8164	0.1978	0.8446	0.8002	0.8265	0.3063	0.1491		0.7442	0.7319	0.6229	0.9508	0.8508	0.6033	0.2781	0.7334	0.6963	0.7366	0.236	0.3931		0.5401	0.711	0.4129	0.4829	0.5447	0.3372	0.147	0.4887	0.6389	0.6911	0.2083	0.177
	0.7644	0.065	0.827	0.6007	0.9901	0.6595	0.9103	0.8692	1	0.3318	0.6922	0.9765		0.3811	0.7785	0.1725	0.4931	0.9264	0.4327	0.91	0.356	0.7993	0.5626	0.6715	0.6485		0.4136	0.0651	0.3856	0.6058	0.23	0.213	0.5938	0.335	0.3649	0.4056	0.757	0.4727
	0.9953	0.0692	0.9641	0.93	0.5408	0.9765	0.0713	0.6362	0.8264	0.9351	0.6743	0.5326		0.3481	0.0685	0.2333	0.8605	0.018	0.7107	0.0691	0.6853	0.8685	0.8529	0.5942	0.1777		0.3643	0.046	0.4038	0.9594	0.2174	0.7982	0.1181	0.7634	0.7296	0.7141	0.3853	0.3547
	0.8319	0.9293	0.969	0.9437	0.7665	0.8508	0.3891	0.2967	0.5452	0.2026	0.5752	0.1945		0.8324	0.9041	0.9326	0.7282	0.5449	0.9307	0.102	0.2145	0.43	0.1547	0.0064	0.0276		0.2491	0.3344	0.3894	0.3322	0.4952	0.2788	0.2123	0.264	0.3254	0.0104	0.0169	0.0165
	0.4867	0.8049	0.8646	0.181	0.5709	0.7809	0.2313	0.6419	0.4308	0.3719	0.5297	0.3238		0.8716	0.2933	0.7841	0.128	0.1914	0.2497	0.3429	0.6741	0.1749	0.3582	0.3059	0.2723		0.5254	0.4049	0.7855	0.6446	0.2644	0.5495	0.2769	0.3907	0.2875	0.2715	0.0996	0.3084
	0.8984	0.1352	0.6312	0.3377	0.6169	0.5749	0.3718	0.9396	0.5211	0.0264	0.9967	0.7206		0.8954	0.283	0.5992	0.5812	0.578	0.8315	0.3904	0.3137	0.6997	0.0444	0.4544	0.7618		0.4939	0.1904	0.6732	0.486	0.5037	0.412	0.5359	0.6805	0.6829	0.0733	0.643	0.3526
	0.0038	1	0.535	0.4625	0.4236	0.3938	0.736	0.9716	0.4308	0.0546	0.9153	0.4946		0.0319	0.458	0.5277	0.8619	0.1883	0.1519	0.4435	0.5757	0.0883	0.0929	0.8309	0.4129		0.0526	0.4089	0.6947	0.2488	0.4949	0.4011	0.1012	0.3773	0.1512	0.3883	0.5557	0.4824
	0.9818	0.1983	0.8853	0.9983	0.3355	0.8564	0.676	0.8144	0.7558	0.0729	0.1391	0.1528		0.9454	0.2357	0.8993	0.7428	0.0175	0.1587	0.8154	0.4179	0.6495	0.3476	0.0304	0.3107		0.0241	0.2922	0.8611	0.3371	0.01	0.3874	0.698	0.81	0.3178	0.0842	0.0364	0.4299
	0.9638	1	0.8448	0.279	0.0979	0.99	0.5043	0.9579	0.7827	0.871	0.8119	0.9919		0.9638	0.9504	0.8655	0.4423	0.0918	0.7618	0.5298	0.544	0.5847	0.7055	0.7916	0.7047		0.1606	0.1641	0.3254	0.1571	0.0795	0.3763	0.2301	0.7453	0.5229	0.7389	0.0727	0.3854
	0.983	0.6715	0.1095	0.824	0.7601	0.9645	0.8393	0.7479	0.6506	0.2844	0.371	0.0686		0.8912	0.6485	0.2336	0.8221	0.2794	0.8187	0.5864	0.1889	0.8744	0.9901	0.5881	0.0086		0.4345	0.5481	0.4499	0.8269	0.2644	0.6758	0.6423	0.4375	0.8266	0.7092	0.2921	0.0309
	0.9611	0.4847	0.8636	0.8093	0.2854	0.8216	0.7277	0.6087	0.3157	0.7466	0.9773	0.4791		0.6258	0.3316	0.7724	0.8891	0.4004	0.8729	0.2787	0.466	0.4501	0.5903	0.6551	0.6234		0.4321	0.1049	0.5622	0.53	0.2028	0.4443	0.5567	0.206	0.8033	0.323	0.6277	0.4162
	0.9829	0.7987	0.6503	0.1918	0.4323	0.5816	0.4328	0.6963	0.9934	0.0311	0.2168	0.9718		0.5566	0.3808	0.6781	0.3539	0.1241	0.2219	0.0953	0.4933	0.9208	0.1075	0.3247	0.4767		0.58	0.1402	0.5217	0.481	0.4387	0.2958	0.2302	0.8392	0.9047	0.0692	0.1025	0.531
	0.3858	0.1431	0.7645	0.8752	0.3862	0.9845	0.4567	0.5762	0.6623	0.521	0.5434	0.8133		0.8244	0.2657	0.7708	0.0697	0.4689	0.755	0.6377	0.4299	0.3232	0.4956	0.8686	0.6677		0.4134	0.1475	0.1837	0.511	0.3406	0.8168	0.4873	0.4953	0.6703	0.2656	0.6035	0.469
	0.5409	0.3616	0.9868	0.1778	0.9159	0.6421	1	0.8588	0.2898	0.3622	0.5834	0.0213		0.9478	0.8784	0.9373	0.8376	0.9168	0.1631	0.5347	0.8174	0.4241	0.3324	0.6394	0.0145		0.6371	0.6288	0.7514	0.4042	0.7161	0.5401	0.358	0.4654	0.3864	0.1989	0.1726	0.3373
	1	0.5453	0.5031	0.8475	0.6677	0.8149	0.0031	0.3834	0.224	0.286	0.9934	0.3056		0.9268	0.3905	0.7524	0.4548	0.5268	0.5987	0.0115	0.126	0.4801	0.9078	0.9411	0.8148		0.7795	0.6933	0.3777	0.4356	0.5407	0.3519	0.015	0.2964	0.3558	0.3269	0.7571	0.2035
	0.8732	0.4753	0.8793	0.5955	0.8856	1	0.2868	0.8296	0.8032	0.7022	0.7966	0.692		0.531	0.4688	0.7662	0.6439	0.8266	0.8118	0.129	0.5862	0.7955	0.6041	0.2642	0.7987		0.341	0.5375	0.2194	0.5196	0.3597	0.1418	0.0239	0.6829	0.4606	0.5781	0.0257	0.7915
	0.9792	0.4058	0.5551	0.7396	0.6085	0.4656	0.0611	0.7053	0.8605	0.5215	0.4187	0.9708		0.8079	0.4004	0.2959	0.7226	0.3553	0.5272	0.1739	0.592	0.691	0.3873	0.5949	0.9822		0.5877	0.3487	0.4295	0.4844	0.3198	0.5208	0.1369	0.4712	0.4775	0.7728	0.3612	0.7439
	0.8978	0.4223	0.8715	0.8335	0.8261	0.3398	0.9773	0.3496	0.5833	0.8486	0.33	0.9439		0.9112	0.1182	0.8138	0.6632	0.3042	0.4267	0.7625	0.2472	0.3076	0.3353	0.4966	0.7194		0.0793	0.1463	0.556	0.5988	0.3114	0.6142	0.3362	0.6799	0.6536	0.8479	0.5299	0.5337
	0.5714	0.2995	0.8754	0.5165	0.7521	0.0065	0.9087	0.5886	0.8969	0.3582	0.8008	0.7535		0.345	0.1955	0.4888	0.6108	0.7162	0.0402	0.8485	0.5863	0.7758	0.8957	0.5246	0.7411		0.3278	0.8547	0.7026	0.454	0.5675	0.0827	0.2559	0.5727	0.401	0.5641	0.1762	0.5208
	0.4369	0.2498	0.9433	0.4602	0.7912	0.0349	0.9887	0.954	0.9078	0.5983	0.0249	0.9965		0.2574	0.28	0.9066	0.8048	0.688	0.032	0.9698	0.7445	0.7916	0.4528	0.0132	0.946		0.5626	0.1526	0.2294	0.2352	0.386	0.0123	0.6832	0.3877	0.4219	0.3668	0.0097	0.8531
	0.9465	0.669	0.7408	0.4885	0.7491	0.9383	0.527	0.6832	0.8712	0.6779	0.4644	0.7523		0.6785	0.6319	0.2223	0.7956	0.6917	0.8381	0.8765	0.3163	0.7936	0.5472	0.4356	0.6078		0.2413	0.7897	0.5549	0.6588	0.5575	0.3057	0.4091	0.3464	0.4561	0.5216	0.2059	0.406
	0.85	1	0.7441	0.1687	0.8736	0.8091	0.5764	0.6438	0.7235	0.6931	0.293	0.2515		0.4369	0.9504	0.6485	0.2275	0.4861	0.5794	0.504	0.887	0.7324	0.0947	0.4092	0.4144		0.7142	0.023	0.5525	0.3606	0.3933	0.2573	0.2085	0.5201	0.6535	0.2145	0.7893	0.6439
	0.9966	0.9612	0.8818	0.4711	0.4613	0.3061	0.2483	0.7535	0.9094	0.1667	0.8934	0.6048		0.8106	0.7397	0.7835	0.758	0.4191	0.151	0.5832	0.3733	0.6753	0.1175	0.4312	0.3578		0.9012	0.2643	0.3844	0.8344	0.3341	0.5876	0.3058	0.4179	0.5356	0.35	0.7423	0.8219
	0.868	0.8657	0.9108	0.8367	0.8591	0.4264	0.1603	0.5273	0.0413	0.4733	0.2469	0.641		0.3942	0.9164	0.8192	0.4232	0.7197	0.3905	0.2418	0.0179	0.0503	0.2577	0.2175	0.3676		0.6083	0.8924	0.686	0.8348	0.2019	0.3207	0.1457	0.1611	0.0276	0.1206	0.3566	0.1532
	0.9903	0.1764	0.9637	0.978	0.9235	0.5086	0.376	0.7002	0.1354	0.064	0.2183	0.0066		0.8812	0.663	0.3789	0.8491	0.9681	0.2092	0.4142	0.6275	0.31	0.1346	0.2085	0.0091		0.5261	0.2306	0.6163	0.438	0.3407	0.125	0.5264	0.4806	0.1393	0.1028	0.1719	0.0289
	1	0.9886	0.7796	0.015	0.1129	0.6963	0.9145	0.8777	0.7967	0.122	0.5378	0.8529		0.6044	0.9022	0.65	0.0062	0.8015	0.0737	0.8006	0.9104	0.9039	0.0398	0.2758	0.7733		0.4276	0.7587	0.8069	0.1114	0.377	0.4582	0.3701	0.5657	0.7093	0.0256	0.8066	0.0732
	0.8421	0.9035	0.8557	0.9662	0.453	0.3781	0.6718	0.9585	0.563	0.913	0.5212	0.9972		0.0102	0.0927	0.5345	0.7479	0.3766	0.1871	0.1893	0.8535	0.6406	0.6891	0.2354	0.9757		0.3417	0.0811	0.5183	0.4941	0.2717	0.2993	0.4155	0.3793	0.3682	0.567	0.1448	0.3083
	0.847	0.7133	0.4583	0.6646	0.453	0.9474	0.2013	0.2601	0.7402	0.2802	0.7725	0.6074		0.8562	0.7546	0.2183	0.2859	0.0661	0.4619	0	0.3521	0.6241	0.0673	0.9873	0.3692		0.4263	0.5686	0.7629	0.6686	0.3326	0.2245	0.0202	0.1953	0.2598	0.0987	0.4253	0.3471
	0.7357	0.5693	0.5546	0.8698	0.7856	0.4627	0.6831	0.5651	0.257	0.8349	0.2046	0.625		0.6228	0.5649	0.5453	0.4638	0.356	0.3247	0.4216	0.4569	0.2235	0.732	0.5256	0.5077		0.1223	0.6296	0.5314	0.3729	0.4818	0.1224	0.4679	0.5225	0.166	0.7036	0.0766	0.8421
	0.5613	0.7827	0.6229	0.888	0.9906	0.6812	0.4413	0.601	0.792	0.176	0.4217	0.3806		0.5809	0.5761	0.4719	0.5426	0.2558	0.2343	0.8447	0.5758	0.2538	0.372	0.4392	0.2387		0.6093	0.3396	0.2296	0.511	0.8308	0.0577	0.5822	0.3792	0.6765	0.1489	0.165	0.5173
	1	0.7549	0.5743	0.8414	0.6974	0.9026	0.3569	0.4414	0.7829	0.977	0.2396	0.9408		0.9947	0.6262	0.5846	0.1519	0.4663	0.1582	0.0097	0.2501	0.1557	0.8874	0.3372	0.8185		0.7409	0.1038	0.5689	0.3365	0.7443	0.037	0.3281	0.2033	0.5737	0.5727	0.2483	0.4318
	0.7774	0.2996	0.4315	0.993	0.9003	0.9321	0.81	0.8117	0.0575	0.8372	0.4997	0.6267		0.8047	0.1765	0.5224	0.8275	0.1933	0.6016	0.5988	0.5564	0.0384	0.6811	0.4191	0.8371		0.6469	0.4194	0.2413	0.7544	0.9203	0.4097	0.2232	0.3077	0.0324	0.5296	0.0175	0.5606
	0.3292	0.9583	0.9929	0.5862	0.7992	0.494	0.8379	0.0635	0.6555	0.9975	0.457	0.933		0.5364	0.9015	0.8113	0.5353	0.7153	0.5515	0.796	0.1328	0.5689	0.819	0.4916	0.4999		0.5	0.5015	0.6334	0.5866	0.7106	0.1608	0.4074	0.1182	0.2965	0.5833	0.561	0.1181
	0.928	0.99	0.7746	0.8488	0.4592	0.8654	0.2882	0.5308	0.5009	0.9656	0.5244	0.8031		0.7956	0.7548	0.936	0.7845	0.4234	0.9566	0.5943	0.1688	0.2508	0.6645	0.1695	0.5286		0.273	0.2608	0.5136	0.2567	0.3709	0.6956	0.367	0.3992	0.4779	0.5158	0.4308	0.3647
	0.9247	0.9395	0.531	0.9115	0.6394	0.5651	0.414	0.8577	0.43	0.4092	0.7237	0.1948		0.1481	0.952	0.6823	0.4756	0.7929	0.4494	0.5419	0.3774	0.7275	0.6023	0.7211	0.1405		0.3273	0.5962	0.0781	0.3036	0.3162	0.4003	0.4418	0.5365	0.6958	0.7385	0.4005	0.6609
	1	0.9304	0.9509	0.5553	0.6529	0.7545	0.4495	0.3466	0.7678	0.7435	0.5693	0.3378		0.8105	0.8342	0.7475	0.2668	0.5021	0.8251	0.137	0.4018	0.9	0.6638	0.7716	0.6078		0.8393	0.4013	0.4624	0.45	0.4055	0.6743	0.3842	0.8064	0.6261	0.4577	0.7439	0.1989
	0.9932	0.9511	0.9744	0.9039	0.698	0.6878	0.78	0.8651	0.9283	0.2322	0.8209	0.3786		0.6398	0.162	0.8392	0.9341	0.2903	0.3695	0.902	0.8733	0.94	0.0873	0.5697	0.4082		0.2863	0.3713	0.6145	0.4262	0.0712	0.5901	0.5993	0.3814	0.7435	0.2781	0.9123	0.2136
	0.97	0.9938	0.8763	0.2425	0.8533	0.8851	0.2729	0.6249	0.9718	0.5149	0.8148	0.5843		0.1678	0.2572	0.8361	0.6703	0.9002	0.8252	0.3271	0.306	0.5537	0.4989	0.6786	0.2584		0.4538	0.1834	0.7353	0.4497	0.2091	0.6432	0.143	0.1647	0.6196	0.6691	0.5417	0.3008
	0.9838	0.9208	0.9233	0.9535	0.7354	0.3304	1	0.1898	0.647	0.4049	0.6055	0.9212		0.9063	0.9214	0.8281	0.704	0.679	0.0243	0.7235	0.6999	0.4268	0.3832	0.639	0.8726		0.7163	0.058	0.7148	0.4279	0.2774	0.0083	0.7831	0.2612	0.3016	0.2803	0.4272	0.6894
	0.8789	0.6443	0.975	0.9749	0.7883	0.9129	0.4851	0.5705	0.1671	0.9229	0.0288	0.78		0.9552	0.049	0.8946	0.8985	0.63	0.9593	0.38	0.4624	0.1309	0.7527	0.0175	0.4997		0.6993	0.1454	0.6318	0.3099	0.4907	0.6717	0.902	0.7413	0.054	0.7337	0.2784	0.7592
	0.8757	0.0272	0.4844	0.0279	0.9133	0.8515	0.5227	0.4986	0.0898	0.9619	0.3761	0.4565		0.8712	0.3584	0.3119	0.0494	0.2485	0.837	0.4327	0.0514	0.3181	0.4744	0.4331	0.7636		0.3742	0.0151	0.2197	0.2931	0.4664	0.4637	0.676	0.4642	0.2362	0.7433	0.5018	0.5963
	0.7801	0.9461	0.1727	0.1851	0.6488	0.9644	0.9019	0.9758	0.2125	0.6554	0.8341	0.154		0.5713	0.3197	0.0611	0.0925	0.3059	0.9463	0.8784	0.7605	0.0649	0.095	0.5082	0.2649		0.1403	0.687	0.0929	0.2352	0.2403	0.6105	0.1466	0.5729	0.1897	0.2535	0.6012	0.2108
	0.9874	0.4576	0.6291	0.8712	0.8542	0.9619	0.4073	0.9555	0.982	0.9556	0.734	0.2259		0.8999	0.2397	0.7642	0.7811	0.7074	0.744	0.0967	0.6071	0.7111	0.4581	0.3949	0.1704		0.8026	0.644	0.431	0.712	0.5171	0.7018	0.3222	0.4474	0.5717	0.385	0.7733	0.0926
	0.495	0.787	0.9174	0.6798	0.3819	0.9095	0.8311	0.9791	0.587	0.9973	0.4744	0.9471		0.7617	0.9696	0.6466	0.8493	0.4646	0.8316	0.7904	0.9853	0.2262	0.6591	0.0555	0.9214		0.4076	0.2733	0.571	0.3552	0.1731	0.2182	0.3537	0.3641	0.5627	0.4137	0.3163	0.0111
	0.9526	0.6913	0.4348	1	1	0.6178	0.6248	0.8824	0.755	0.6981	0.9826	0.1267		0.696	0.897	0.8449	0.624	0.9851	0.3951	0.8508	0.9378	0.8267	0.4073	0.852	0.42		0.4491	0.4104	0.4552	0.2913	0.205	0.273	0.0708	0.5175	0.2455	0.8051	0.2632	0.1199
	0.634	0.9439	0.5154	0.6743	0.9544	0.3006	0.4978	0.3415	0.5339	0.9241	0.868	0.4934		0.3482	0.9294	0.4115	0.6204	0.4512	0.4336	0.584	0.1564	0.5612	0.9864	0.8533	0.1823		0.0207	0.4809	0.2943	0.6098	0.9127	0.4864	0.4583	0.2223	0.2469	0.5103	0.5769	0.3322
	0.3429	0.9511	0.8394	0.6922	0.308	0.5585	0.569	0.7866	0.9732	0.2245	0.4202	0.2881		0.1599	0.4012	0.692	0.7807	0.0456	0.1111	0.5459	0.1853	0.4543	0.4019	0.4844	0.3256		0.0877	0.5214	0.4056	0.5984	0.1137	0.1625	0.3627	0.2117	0.7376	0.3885	0.544	0.5128
	0.037	0.8294	0.9238	0.9839	0.6765	0.0575	0.4532	0.7451	0.8253	0.1295	0.2905	0.3689		0.0258	0.3585	0.8614	0.8025	0.4789	0	0.3275	0.4643	0.775	0.1435	0.655	0.4814		0.0683	0.7539	0.5073	0.6262	0.4912	0.3421	0.4989	0.6256	0.8251	0.2148	0.3484	0.5624
	0.342	0.7978	1	0.7762	0.5817	0.1502	0.5781	0.7534	0.4631	0.3067	0.0173	0.2641		0.2629	0.7553	0.9364	0.4298	0.4645	0.0502	0.4882	0.5588	0.3347	0.6714	0.0273	0.586		0.6305	0.6155	0.4745	0.1772	0.7866	0.3876	0.4647	0.4836	0.5179	0.2421	0.039	0.2855
	0.8678	0.9726	0.9425	0.8246	0.706	0.9766	0.9703	0.862	0.67	0.614	0.3546	0.0425		0.8297	0.7007	0.7907	0.8645	0.4692	0.9971	0.3756	0.6701	0.2143	0.536	0.7336	0.0521		0.6744	0.5507	0.4098	0.929	0.6362	0.7978	0.4012	0.3532	0.5422	0.6268	0.4998	0.0309
	0.9809	0.7119	0.9752	0.9858	0.7653	0.8256	0.981	0.9898	0.9665	0.1452	0.523	0.1732		0.2765	0.7414	0.9651	0.7446	0.4179	0.6787	0.9811	0.8145	0.7433	0.1723	0.3475	0.4234		0.2009	0.4173	0.7117	0.7428	0.3299	0.4326	0.7375	0.165	0.54	0.3401	0.4992	0.0398
	0.745	0.6966	0.9554	0.8194	0.277	0.8588	0.2188	0.8121	0.433	0.8916	0.3024	0.3771		0.7	0.4322	0.9144	0.8113	0.1901	0.8706	0.2073	0.6947	0.7085	0.839	0.344	0.196		0.5285	0.4737	0.6256	0.541	0.2214	0.4289	0.5069	0.2404	0.8632	0.4087	0.2645	0.1237
	0.9556	0.4257	0.8539	0.3247	0.1285	0.8796	0.4635	0.9546	0.828	0.8142	0.2263	0.4979		0.9473	0.5102	0.9458	0.336	0.2919	0.9293	0.8015	0.6688	0.2744	0.7899	0.5698	0.2148		0.5189	0.4058	0.7874	0.1218	0.2063	0.4066	0.5414	0.6326	0.5209	0.4418	0.6094	0.498
	0.9559	0.9804	0.7747	0.8093	0.1917	0.563	0.4679	0.3056	0.9179	0.3961	0.593	0.9343		0.8206	0.9557	0.7471	0.9321	0.7127	0.5304	0.1967	0.4573	0.4278	0.5823	0.3366	0.4997		0.7182	0.5265	0.44	0.6268	0.1812	0.4189	0.3018	0.8627	0.2077	0.57	0.5061	0.6925
	0.4068	0.8657	0.8112	0.6179	0.4439	0.8459	0.9557	0.3729	0.9321	0.6352	0.9866	0.3659		0.4557	0.4289	0.6788	0.7683	0.3807	0.6876	0.6062	0.4605	0.2423	0.254	0.9112	0.2862		0.2479	0.6195	0.7241	0.7226	0.2968	0.7211	0.5872	0.3798	0.3693	0.0735	0.4572	0.5381
	0.7246	0.9148	0.6428	0.9538	0.0818	0.8959	0.9549	0.9931	0.0749	0.3014	0.5403	0.9083		0.6836	0.8803	0.6888	0.9222	0.2418	0.6213	0.8554	0.8544	0.1252	0.2762	0.0175	0.7871		0.1853	0.8367	0.6015	0.2567	0.2747	0.4248	0.2253	0.3758	0.0761	0.3956	0.2178	0.5386
	0.9651	1	0.3222	0.9056	0.0102	0.9166	0.8419	0.2829	0.0998	0.311	0.9226	0.6598		0.8534	0.9851	0.1812	0.9428	0.0475	0.805	0.7647	0.1723	0.111	0.2174	0.6035	0.2431		0.556	0.5475	0.0685	0.1465	0.0072	0.5154	0.2308	0.1437	0.0978	0.1734	0.1818	0.5821
	0.16	0.944	0.8474	0.7765	0.3462	0.4388	0.8314	0.593	0.8655	0.3338	0.0653	0.6185		0.772	0.6201	0.5126	0.7721	0.4825	0.2273	0.6881	0.3175	0.7472	0.327	0.2973	0.4014		0.314	0.7188	0.5507	0.6825	0.5993	0.361	0.4581	0.7026	0.845	0.4153	0.2487	0.4049
	0.82	0.2421	0.9418	0.9046	0.8095	0.1574	0.7755	0.2223	0.633	0.0753	0.8611	0.8641		0.4479	0.6313	0.8618	0.7499	0.7269	0.0937	0.3776	0.1099	0.3282	0.0492	0.3801	0.6149		0.6024	0.3119	0.4399	0.6757	0.5828	0.1399	0.6026	0.5755	0.4361	0.0694	0.6405	0.6394
	0.8046	0.2744	0.8319	0.8677	0.6847	0.4907	0.3058	0.2173	0.8461	0.6472	0.363	0.3771		0.1753	0.7891	0.8184	0.0241	0.8542	0.4595	0.5966	0.4108	0.6692	0.3373	0.2165	0.2847		0.3464	0.2509	0.6522	0.2207	0.4529	0.1546	0.3911	0.1681	0.7746	0.6645	0.2248	0.3499
	0.8371	0.6175	0.566	0.6975	0.24	0.1939	0.0282	0.0168	0.7153	0.8923	0.2813	0.9406		0.4305	0.7799	0.5938	0.3704	0.0397	0.2177	0.0064	0.0026	0.2891	0.8584	0.6812	0.8289		0.5825	0.419	0.2923	0.4895	0.0664	0.4022	0.018	0.232	0.1585	0.245	0.1538	0.4418
	0.9625	0.5285	0.0814	0.7737	0.9967	0.8673	0.8111	0.3328	0.7904	0.6001	0.8475	0.8296		0.7145	0.411	0.2106	0.7868	0.8301	0.4024	0.5375	0.8654	0.2878	0.6521	0.6033	0.8312		0.411	0.4966	0.2849	0.3478	0.3065	0.4696	0.6082	0.1571	0.5628	0.3245	0.3501	0.4278
	0.374	0.3413	0.139	0.8986	0.2941	0.8291	0.7435	0.1547	0.7033	0.1921	0.2063	0.5035		0.7734	0.8987	0.1551	0.7884	0.833	0.3606	0.7789	0.182	0.1917	0.0191	0.171	0.1622		0.2139	0.3103	0.2832	0.6136	0.0687	0.7647	0.3536	0.1372	0.6266	0.4742	0.1971	0.5042
	0.9799	0.0499	0.9345	0.7746	0.7432	0.5546	0.9778	0.0197	0.947	0.3064	0.95	0.3837		0.9695	0.0478	0.9015	0.6852	0.5503	0.2559	0.7083	0.0642	0.2285	0.1313	0.8126	0.6497		0.5173	0.2418	0.5705	0.5701	0.7049	0.6496	0.3809	0.038	0.3758	0.3886	0.6578	0.7099
	0.6276	0.6451	0.9932	0.9587	0.9365	0.9241	0.1292	0.9465	0.9045	0.4259	0.8946	0.1638		0.6512	0.1966	0.9119	0.4514	0.8521	0.8513	0.6206	0.4887	0.8077	0.6855	0.7565	0.193		0.6734	0.4906	0.0847	0.5202	0.0844	0.6509	0.187	0.3296	0.462	0.1715	0.282	0.5476
	0.9136	0.5453	0.7381	0.9833	0.2457	0.934	0.6984	0.287	0.9038	0.4894	0.5904	0.5759		0.9519	0.8155	0.6474	0.7246	0.1803	0.4741	0.1561	0.3239	0.7204	0.467	0.6295	0.0846		0.7136	0.11	0.3377	0.6481	0.574	0.4362	0.3323	0.3643	0.6782	0.5711	0.8199	0.0839
	0.3473	0.7245	0.8201	0.9256	0.6732	0.5253	0.4991	0.5979	0.769	0.7186	0.874	0.4924		0.3665	0.3228	0.6434	0.6652	0.3871	0.7899	0.4039	0.3481	0.5702	0.8272	0.6485	0.4766		0.2046	0.2375	0.517	0.8445	0.4685	0.7375	0.4382	0.0286	0.3216	0.4957	0.835	0.3602
	1	0.8076	0.9818	0.9798	0.7317	0.6987	0.7386	0.1538	0.8992	0.0637	0.8072	0.8542		0.9684	0.5691	0.5429	0.7837	0.403	0.6334	0.7559	0.3868	0.7519	0.0793	0.5776	0.754		0.2921	0.2559	0.4125	0.8361	0.6197	0.4698	0.7157	0.5849	0.4778	0.0378	0.4407	0.6409
	0.983	0.9044	1	0.9689	0.2999	0.6699	0.3729	0.3054	0.9964	0.2867	0.5814	0.2326		0.9582	0.2201	0.7667	0.9364	0.324	0.3008	0.6686	0.3677	0.3626	0.324	0.5204	0.3763		0.5732	0.2543	0.4335	0.7786	0.3831	0.3213	0.6574	0.4864	0.1501	0.1927	0.3718	0.4087
	0.7851	0.3137	0.9424	0.9662	0.8796	0.9934	0.6166	0.8761	0.8151	0.7429	0.9537	0.8465		0.7788	0.3877	0.9132	0.9854	0.1045	0.5559	0.3057	0.8685	0.9368	0.8905	0.7674	0.5168		0.2346	0.1365	0.6528	0.4679	0.1075	0.8806	0.3918	0.3928	0.2443	0.7374	0.8152	0.3649
	0.5456	0.9104	0.8497	0.7528	0.539	0.8357	0.3635	0.9766	0.8963	0.9099	0.8517	0.6		0.5337	0.8353	0.7147	0.7904	0.7794	0.5457	0.1771	0.8782	0.8291	0.5153	0.0832	0.1755		0.2191	0.5969	0.7808	0.2482	0.4162	0.6992	0.4356	0.6158	0.2272	0.8209	0.4574	0.5285
	0.8408	0.9738	0.9149	0.681	0.2777	0.8723	0.8436	0.4824	0.7032	0.0784	0.9742	0.4325		0.8258	0.8045	0.8264	0.5913	0.3177	0.7852	0.3214	0.1444	0.7616	0.688	0.9053	0.3249		0.3484	0.4871	0.4002	0.0606	0.0865	0.4722	0.802	0.0403	0.5923	0.337	0.8228	0.5152
	0.9892	0.8964	0.7104	0.6681	0.6397	0.9794	0.9563	0.9837	0.9111	0.5573	0.8749	0.4072		0.9424	0.8599	0.3392	0.3603	0.7018	0.8769	0.7007	0.267	0.4786	0.8817	0.4948	0.1159		0.5821	0.0865	0.3386	0.5104	0.4207	0.6568	0.3529	0.6371	0.5485	0.7142	0.4559	0.1813
	0.7633	0.8033	0.9247	1	0.6239	0.895	0.6096	0.6823	0.8871	0.8162	0.405	0.7679		0.8238	0.271	0.648	0.7919	0.3878	0.6818	0.5782	0.1839	0.6041	0.4709	0.6851	0.7505		0.2449	0.112	0.458	0.3998	0.3346	0.7387	0.4822	0.3874	0.6923	0.4919	0.3118	0.8597
	0.9165	0.9841	1	0.4767	0.5851	0.7763	0.7803	0.9662	0.9044	0.8525	0.3812	0.6935		0.9233	0.9796	0.9566	0.687	0.5361	0.2955	0.4164	0.7439	0.7297	0.6689	0.2321	0.7992		0.6244	0.1181	0.6264	0.3633	0.1952	0.5027	0.3147	0.5359	0.8646	0.8	0.3388	0.455
	0.9629	0.7519	0.0922	0.8207	0.8146	0.3229	0.8291	0.1836	0.7364	0.4493	0.1966	0.4276		0.7516	0.7419	0.2562	0.7281	0.7633	0.3988	0.2368	0.1542	0.6093	0.3759	0.5439	0.3593		0.4696	0.4544	0.2799	0.4022	0.1755	0.0707	0.1424	0.1762	0.3754	0.3066	0.256	0.6446
	0.971	0.2532	0.9895	0.8832	0.7472	0.9573	0.5699	0.623	0.5578	0.2717	0.2123	0.2081		0.766	0.0871	0.6074	0.5159	0.6722	0.8185	0.6297	0.4234	0.4096	0.434	0.398	0.1586		0.5421	0.0727	0.6106	0.5715	0.7965	0.8388	0.4663	0.4848	0.7689	0.5607	0.1504	0.4385
	1	0.8785	0.5105	0.2405	0.4729	0.4936	0.9705	1	0.8002	0.5623	0.6763	0.1926		1	0.1233	0.2108	0.3806	0.3329	0.3651	0.7781	0.944	0.6208	0.5547	0.4922	0.2306		0.2146	0.5084	0.1731	0.079	0.7214	0.376	0.6655	0.1686	0.5616	0.4789	0.4995	0.1466
	0.8878	0.4391	0.0184	0.8323	0.8624	0.9704	0.2038	0.0686	0.6137	0.328	0.353	0.3907		0.3497	0.0827	0.0885	0.5108	0.9169	0.6294	0.1908	0.0162	0.7485	0.1185	0.1499	0.1288		0.3254	0.2432	0.0102	0.5375	0.4327	0.5064	0.1994	0.0237	0.1783	0.2106	0.1485	0.2367
	0.9776	0.837	0.9701	0.8683	0.5905	0.5078	0.9085	0.6506	0.9825	0.9732	0.5803	0.7511		0.941	0.0936	0.9352	0.5803	0.3792	0.8074	0.7534	0.5552	0.2446	0.7738	0.3666	0.2198		0.4884	0.0803	0.4464	0.4176	0.2001	0.1896	0.6185	0.7347	0.2141	0.5859	0.259	0.448
	0.9873	0.8123	0.8181	0.9157	0.2768	0.5808	0.8414	0.4845	0.7777	0.2689	0.8615	0.2282		0.8017	0.7496	0.1657	0.8661	0.3611	0.4823	0.8006	0.1092	0.1661	0.561	0.7483	0.7255		0.2118	0.2883	0.3317	0.7341	0.1381	0.5077	0.6829	0.1768	0.2707	0.2906	0.4089	0.2865
	0.2777	0.9215	0.9154	0.7161	0.4936	0.058	0.9485	0.5837	0.3804	0.3318	0.8991	0.3499		0.1024	0.8147	0.7173	0.279	0.649	0.0105	0.8957	0.4518	0.3038	0.309	0.6867	0.1588		0.6087	0.5232	0.6032	0.5486	0.4376	0.2521	0.2818	0.4438	0.2596	0.2161	0.2161	0.4711
	0.2955	0.9359	0.7025	0.8791	0.3139	0.3259	0.9122	0.3872	0.532	0.4091	0.3565	0.5473		0.1355	0.2243	0.6342	0.5033	0.2584	0.2661	0.6677	0.7569	0.604	0.1133	0.7507	0.1987		0.1966	0.0663	0.3246	0.7584	0.1983	0.468	0.3792	0.3598	0.3497	0.599	0.2392	0.3586
	0.9706	1	0.9412	0.8366	0.8813	0.4713	0.4445	0.1699	0.3292	0.5242	0.3627	0.361		0.5269	0.8673	0.6317	0.9409	0.703	0.5905	0.0408	0.1716	0.2961	0.2078	0.2118	0.1999		0.0909	0.5687	0.7467	0.7055	0.4389	0.3115	0.2418	0.2003	0.6014	0.6401	0.7698	0.6261
	0.2905	0.7824	0.5105	0.6297	0.1502	0.9854	0.7731	0.4353	0.3957	0.9547	0.1761	0.701		0.2941	0.5193	0.2625	0.2569	0.543	0.9333	0.1275	0.3324	0.6486	0.7069	0.1938	0.8117		0.5151	0.6358	0.6273	0.7734	0.3402	0.3111	0.1313	0.3505	0.4478	0.6742	0.0933	0.3844
	0.7967	0.854	0.9982	0.9435	0.939	0.1066	0.1663	0.4895	0.4977	0.0821	0.6872	0.6611		0.8215	0.8322	0.9948	0.766	0.8298	0.0394	0.1892	0.509	0.4627	0.1432	0.3315	0.3315		0.2596	0.5617	0.5103	0.5417	0.244	0.1089	0.4231	0.5575	0.2916	0.061	0.4826	0.3892
	0.7875	0.9399	0.7856	0.7854	0.8284	0.9042	0.8872	0.9239	0.3728	0.7334	0.8969	0.2858		0.176	0.6143	0.8359	0.3161	0.5629	0.6408	0.4935	0.9131	0.5111	0.0994	0.9512	0.7446		0.4739	0.3939	0.7686	0.2757	0.5	0.4644	0.5187	0.6337	0.58	0.2936	0.491	0.3778
	0.8733	0.6264	0.9077	0.8031	0.9076	0.42	0.5197	0.289	0.3678	0.2761	0.1865	0.8911		0.9861	0.5442	0.8548	0.3851	0.7608	0.1242	0.476	0.2886	0.5317	0.2889	0.2496	0.939		0.572	0.4863	0.303	0.4636	0.2877	0.2294	0.686	0.3783	0.317	0.4031	0.2681	0.565
	1	0.9724	0.9968	0.8773	0.2063	0.5056	0.9268	0.4046	0.2725	0.27	0.519	0.439		0.9095	0.7839	0.9733	0.5828	0.6875	0.4558	0.6703	0.1275	0.368	0.1066	0.0081	0.3628		0.6345	0.6786	0.2526	0.7928	0.5438	0.6602	0.7577	0.7698	0.3779	0.3761	0.6066	0.5468
	0.2942	0.9589	0.9711	0.6177	0.8477	0.9318	0.3524	0.5917	0.3187	0.4515	0.3447	0.1119		0.6903	0.6655	0.806	0.7654	0.3673	0.3068	0.494	0.9205	0.276	0.4804	0.6341	0.3083		0.0879	0.6749	0.9578	0.4195	0.6809	0.4115	0.2187	0.4759	0.4202	0.3442	0.5152	0.0249
	0.6603	0.9616	0.8692	0.9798	0.1122	0.7915	0.8562	0.2249	0.8859	0.9887	0.7211	0.5409		0.9258	0.5532	0.3615	0.784	0.0729	0.6831	0.5454	0.1036	0.769	0.9741	0.4739	0.568		0.5677	0.6671	0.155	0.6949	0.091	0.7879	0.3942	0.1312	0.236	0.6462	0.8762	0.3996
	0.7855	0.989	0.8355	0.8141	0.8749	0.7158	0.3065	0.8458	0.7223	0.9934	0.0708	0.4275		0.6681	0.8227	0.8463	0.8712	0.8917	0.6561	0.2593	0.8409	0.4898	0.8811	0.5009	0.4201		0.1433	0.4055	0.1655	0.393	0.2532	0.3805	0.2642	0.4425	0.1916	0.2589	0.4087	0.0541
	0.8328	0.9813	0.9352	0.611	0.2155	0.9475	0.012	0.2719	0.6552	0.2619	0.5744	0.1657		0.9257	0.4812	0.9699	0.3866	0.2108	0.663	0.0258	0.4871	0.5332	0.3478	0.8952	0.0933		0.6683	0.4796	0.4105	0.1946	0.2824	0.7033	0.0329	0.2673	0.3795	0.328	0.489	0.1393
	0.9884	0.6885	0.4895	0.1599	0.7862	0.9913	0.9017	0.5198	0.3159	0.9333	0.6451	1		0.4454	0.1744	0.3308	0.055	0.6654	0.5595	0.7082	0.5949	0.3855	0.9336	0.52	0.6889		0.6838	0.4376	0.288	0.0313	0.3702	0.7534	0.7202	0.4289	0.4805	0.4457	0.3588	0.7214
	0.6554	1	0.9357	0.7456	0.4913	0.637	0.8977	0.4127	0.6458	0.7453	0.3919	0.3505		0.0808	0.3048	0.9357	0.7159	0.7535	0.2079	0.4171	0.5852	0.7144	0.4188	0.2246	0.4006		0.1527	0.8013	0.6771	0.1255	0.1162	0.4148	0.5299	0.3944	0.9548	0.5744	0.3172	0.2646
	0.847	0.8549	0.759	0.6778	0.4067	0.9181	0.9679	0.9342	0.6484	0.7815	0.6626	0.3529		0.1907	0.3371	0.2545	0.625	0.2849	0.4198	0.6587	0.3634	0.6238	0.9189	0.3788	0.4742		0.2877	0.615	0.603	0.6375	0.6859	0.3677	0.4043	0.762	0.5976	0.6391	0.3335	0.7162
	0.9497	0.9592	0.7866	0.9148	0.0509	0.9809	0.6532	0.7436	0.4496	0.8116	0.0345	0.1457		0.8125	0.5849	0.8077	0.3558	0.003	0.7621	0.1285	0.8867	0.6061	0.5833	0.0244	0.1876		0.75	0.5976	0.8589	0.4021	0.3113	0.5372	0.6198	0.8348	0.3367	0.9162	0.0142	0.1148
	1	0.9608	0.1787	0.2046	0.5596	0.1072	0.6395	0.6632	0.9036	0.868	0.2369	0.6878		0.9186	0.8349	0.696	0.2551	0.2227	0.6963	0.6029	0.5672	0.5605	0.7885	0.5108	0.347		0.3734	0.8442	0.5165	0.2134	0.6697	0.1414	0.6053	0.731	0.8136	0.9154	0.3877	0.2313
	0.9396	0.9908	0.1621	0.82	0.9201	0.5566	0.956	0.9177	0.3986	0.9462	0.8473	0.9188		0.957	0.9525	0.835	0.7851	0.8469	0.5027	0.9632	0.0175	0.4408	0.9717	0.4034	0.8805		0.6498	0.6309	0.1302	0.2866	0.5668	0.4852	0.6417	0.2734	0.538	0.8804	0.1065	0.4284
	0.5299	0.8273	0.9263	0.7729	0.8453	0.5738	0.577	0.5488	0.6821	0.0504	0.8431	0.567		0.6253	0.6487	0.8017	0.5971	0.68	0.2257	0.9356	0.1114	0.2695	0.0071	0.9048	0.3481		0.7357	0.8015	0.0889	0.6482	0.624	0.4142	0.6333	0.1271	0.732	0.0084	0.6623	0.4195
	1	0.8254	0.9232	0.3505	0.9641	0.6377	0.5265	0.5292	0.9474	0.4501	0.5783	0.3289		0.5068	0.6662	0.9291	0.4043	0.6666	0.3319	0.1914	0.6855	0.8743	0.3581	0.4831	0.6653		0.2523	0.3236	0.7083	0.4978	0.3987	0.1556	0.1851	0.426	0.5279	0.5339	0.4916	0.6651
	0.2986	0.7618	0.2383	0.6077	0.0103	0.8292	0.5458	0.794	0.6968	0.6306	0.2412	0.2197		0.8503	0.632	0.0913	0.6409	0.0136	0.3433	0.8757	0.7338	0.5295	0.4179	0.1301	0.0247		0.1774	0.6013	0.1586	0.683	0.0162	0.7436	0.5282	0.3706	0.1463	0.2737	0.1177	0.0383
	0.5784	0.3688	0.4378	0.9645	0.7235	0.7404	0.4117	0.9339	0.6597	0.1315	0.5695	0.036		0.1096	0.4589	0.5119	0.9134	0.23	0.711	0.3956	0.3366	0.5483	0.2945	0.6722	0.008		0.2796	0.4632	0.53	0.8331	0.6693	0.7758	0.5187	0.5022	0.3212	0.1543	0.5134	0.0139
	0.3291	0.9666	0.3641	0.417	0.4611	0.8723	0.7484	0.0661	0.0141	0.0211	0.5786	1		0.4014	0.663	0.3008	0.4261	0.8909	0.5744	0.6459	0.5858	0.0013	0.0028	0.735	0.9468		0.535	0.6073	0.4987	0.5729	0.3162	0.3812	0.5602	0.0417	0.0324	0.3591	0.5964	0.3536
	0.5371	0.9064	0.6872	0.0171	0.7047	0.9606	0.3114	0.9658	0.3427	0.5988	0.4852	0.9967		0.4026	0.4793	0.6653	0.8832	0.6078	0.9321	0.4497	0.9598	0.8896	0.6036	0.4101	0.9022		0.4359	0.3819	0.6748	0.0143	0.4878	0.5405	0.1668	0.851	0.4416	0.2435	0.483	0.2994
	0.2177	0.9707	0.8532	0.6029	0.8519	0.0113	0.8496	0.9126	0.1278	0.0125	0.8172	0.5089		0.1327	0.6253	0.7143	0.4296	0.593	0.0049	0.243	0.7092	0.249	0.0043	0.5765	0.4047		0.1353	0.571	0.1088	0.609	0.7569	0.0103	0.3633	0.8808	0.101	0.0099	0.7475	0.285
	0.5261	0.6256	0.3127	0.6086	0.6486	0.1793	0.8912	0.8634	0.7797	0.2441	0.9072	0.8355		0.488	0.4329	0.5943	0.7668	0.2881	0.3553	0.5986	0.7338	0.6135	0.4908	0.8045	0.9081		0.0836	0.4378	0.4961	0.6224	0.5754	0.1376	0.6166	0.5184	0.6306	0.276	0.8734	0.4756
	0.2991	0.6521	0.7939	0.7915	0.7995	0.7832	0.5305	0.3852	0.6994	0.6984	0.968	0.5237		0.5913	0.5688	0.5546	0.6119	0.3288	0.508	0.36	0.5683	0.5058	0.5263	0.6231	0.1069		0.6162	0.5817	0.6153	0.2541	0.4019	0.5975	0.7629	0.0683	0.3145	0.0174	0.9743	0.4848
	0.7218	0.6479	0.8838	0.9868	0.1302	0.3379	0.5724	0.6114	0.939	0.7166	0.6012	0.4225		0.9773	0.2346	0.2244	0.9165	0.1447	0.0864	0.4266	0.4046	0.6511	0.8218	0.3338	0.1109		0.3753	0.195	0.4135	0.634	0.1914	0.4059	0.7598	0.8943	0.2835	0.5947	0.473	0.1954
	0.5454	0.9673	0.9322	0.5431	1	0.9941	0.7212	0.5824	0.4627	0.5296	0.8874	0.2878		0.5542	0.7863	0.8479	0.0981	0.9315	0.9669	0.7868	0.6523	0.224	0.7712	0.5989	0.1581		0.5605	0.2471	0.6095	0.3008	0.2333	0.4938	0.4812	0.6748	0.6406	0.5218	0.6482	0.275
	0.7794	0.9945	0.2627	0.7386	0.305	0.8575	0.2601	0.2298	0.7363	0.9934	0.9555	0.9948		0.3456	0.7779	0.2728	0.4276	0.3293	0.8983	0.9221	0.2209	0.3189	0.803	0.9686	0.5875		0.1789	0.0461	0.2319	0.5958	0.3331	0.3641	0.3851	0.2191	0.4189	0.6414	0.4633	0.2266
	0.9767	0.627	0.94	0.8626	0.3417	0.703	0.8984	0.7988	0.7879	0.563	0.302	0.7084		0.423	0.5001	0.8592	0.7615	0.5865	0.2451	0.7597	0.6108	0.9005	0.7628	0.0279	0.1491		0.2705	0.0637	0.482	0.5614	0.4176	0.3132	0.7048	0.4983	0.8459	0.6736	0.3037	0.3067
	0.9692	0.521	0.9448	0.8428	0.0548	0.7151	0.0753	0.4448	0.4451	0.6067	0.633	0.4164		0.3396	0.175	0.737	0.5811	0.1011	0.3024	0.0467	0.0342	0.1433	0.4436	0.2309	0.2243		0.6587	0.4334	0.1455	0.7113	0.0477	0.7729	0.3773	0.0619	0.1861	0.3809	0.7699	0.54
	1	0.791	0.476	0.6536	0.6021	0.4364	0.7299	0.5639	0.637	0.3458	0.4145	0.9207		0.718	0.7786	0.3341	0.1199	0.395	0.5726	0.7264	0.2207	0.6561	0.5471	0.7657	0.9388		0.6258	0.3804	0.7194	0.2002	0.0747	0.1214	0.11	0.3811	0.6711	0.5716	0.4321	0.3994
	0.526	0.9633	0.4859	0.7178	0.6264	0.1073	0.9959	0.4827	0.5028	0.5715	0.1498	0.5832		0.1959	0.983	0.6581	0.3326	0.5819	0.4231	0.936	0.7145	0.3292	0.7925	0.3571	0.709		0.1684	0.6575	0.6046	0.6243	0.3671	0.1432	0.2068	0.3847	0.4749	0.3453	0.0151	0.5824
	0.8345	0.7018	0.8963	0.4545	0.7031	0.4385	0.3683	0.6551	0.6764	0.3983	0.1611	0.8043		0.8704	0.402	0.2423	0.2402	0.3638	0.8837	0.48	0.7621	0.7133	0.1442	0.2038	0.773		0.3957	0.6912	0.2563	0.4698	0.5106	0.2299	0.559	0.5073	0.6747	0.2551	0.4125	0.4821
	0.9609	0.993	0.8084	0.9899	0.6826	0.875	0.9673	0.7353	0.7136	0.4266	0.4039	0.0116		0.9101	0.4571	0.7497	0.8767	0.331	0.4997	0.9746	0.8474	0.3922	0.679	0.3844	0.0045		0.754	0.845	0.3452	0.6492	0.1651	0.3817	0.6525	0.3894	0.2815	0.5006	0.0691	0.2007
	0.9972	0.4086	0.6131	0.9361	0.9766	0.0866	0.732	0.6688	0.0063	0.8864	0.4558	0.443		0.9152	0.4272	0.402	0.7572	0.7853	0.0295	0.8196	0.376	0.0137	0.7017	0.5768	0.343		0.3802	0.1868	0.2442	0.5245	0.8147	0.0152	0.6922	0.5235	0.0172	0.7712	0.6279	0.0792
	0.977	0.7403	0.5588	0.768	0.8858	0.3982	0.6424	0.9486	0.249	0.687	0.9304	0.3373		0.956	0.4871	0.3479	0.8724	0.3788	0.356	0.0144	0.818	0.7419	0.5177	0.4226	0.5511		0.621	0.4004	0.5017	0.6797	0.55	0.6374	0.3108	0.401	0.5065	0.3532	0.6092	0.6094
	0.996	0.9674	0.5699	0.6171	0.4207	0.4908	0.3978	0.7329	0.653	0.4073	0.5444	0.443		0.9886	0.4807	0.4427	0.3793	0.3995	0.3945	0.3988	0.6816	0.2625	0.4518	0.4287	0.122		0.4127	0.6083	0.6386	0.7853	0.7707	0.48	0.2759	0.3873	0.2373	0.3472	0.4532	0.2728
	0.9178	0.9463	0.8254	0.7515	0.5263	0.9639	0.2792	0.9586	0.5624	0.8192	0.8546	0.4791		0.53	0.8711	0.6088	0.3487	0.5296	0.8026	0.6331	0.5731	0.3949	0.6143	0.7755	0.2438		0.0142	0.72	0.3963	0.5851	0.405	0.7763	0.3939	0.54	0.223	0.551	0.3534	0.2086
	0.8042	0.784	0.2745	0.8402	0.3235	0.5205	0.2359	0.3433	0.5731	0.7784	0.0235	0.9649		0.1922	0.7435	0.2784	0.7053	0.4776	0.4905	0.9892	0.2455	0.8155	0.6013	0.451	0.853		0.5422	0.6414	0.2676	0.664	0.5674	0.3966	0.6867	0.3277	0.1697	0.6222	0.3708	0.5133
	0.9857	0.5104	1	0.5814	0.285	1	0.6667	0.5926	0.4237	0.9536	0.8505	0.6552		0.672	0.466	0.9464	0.8582	0.5609	0.655	0.6899	0.6705	0.4997	0.7467	0.7002	0.596		0.4193	0.5563	0.7126	0.6676	0.4342	0.3042	0.5374	0.3422	0.7135	0.8855	0.4121	0.4526
	1	0.9076	0.1521	0.0421	0.1526	0.9969	0.8074	0.7388	0.6167	0.7505	0.5195	0.0864		0.7145	0.741	0.1816	0.0141	0.0748	0.9535	0.6681	0.596	0.2886	0.6194	0.6374	0.1897		0.3152	0.5493	0.2129	0.1785	0.0751	0.6711	0.8043	0.29	0.8374	0.7039	0.4062	0.1204
	0.6039	0.4211	0.4374	0.2783	0.7641	0.318	0.4771	0.4176	0.5568	0.8453	0.8637	0.2381		0.8717	0.3609	0.5239	0.2106	0.466	0.2684	0.7592	0.2881	0.6185	0.8298	0.7134	0.3588		0.3943	0.6353	0.5458	0.4718	0.4949	0.1329	0.5246	0.4958	0.4928	0.6104	0.7053	0.3919
	0.4691	0.6665	0.9304	0.9967	0.136	0.5165	0.9021	0.4272	0.6718	0.5017	0.6698	0.0223		0.6204	0.6388	0.6416	0.915	0.1466	0.4741	0.5853	0.3056	0.1843	0.124	0.2406	0.0101		0.6651	0.8215	0.73	0.6197	0.0987	0.3843	0.5607	0.308	0.7654	0.7456	0.2593	0.0162
	0.9152	0.991	0.8724	0.1157	0.2656	0.757	0.5759	0.803	0.5088	0.881	0.6882	0.7946		0.5307	0.9365	0.7238	0.2076	0.3615	0.4357	0.1576	0.4916	0.35	0.8141	0.0226	0.563		0.7013	0.5771	0.5808	0.1907	0.2629	0.5605	0.2295	0.8473	0.3001	0.5169	0.5518	0.4148
	0.8888	0.8804	1	0.3577	0.1361	0.5036	0.1252	0.4303	0.6441	0.9938	0.9448	0.5168		0.7926	0.9768	1	0.7332	0.0837	0.8162	0.2633	0.7814	0.2506	0.9154	0.8766	0.8747		0.1015	0.0461	0.7793	0.4211	0.0537	0.0741	0.158	0.628	0.6563	0.4264	0.7998	0.4564
	0.6815	0.8777	0.8988	0.8689	0.9828	0.9685	0.5493	0.7545	0.7682	0.9802	0.7017	0.1103		0.914	0.9756	0.6383	0.1967	0.8193	0.6443	0.6608	0.8691	0.3668	0.9859	0.7318	0.3014		0.4567	0.7029	0.7039	0.1804	0.3179	0.5458	0.6277	0.5739	0.5317	0.5679	0.202	0.3147
	0.947	0.9423	0.8558	0.0797	0.8644	0.0133	0.7355	0.1754	0.3243	0.8506	0.1461	0.7999		0.5282	0.6552	0.8018	0.2233	0.2366	0.0469	0.7424	0	0.1432	0.5853	0.4491	0.3129		0.5181	0.2419	0.6291	0.0555	0.8564	0.0645	0.3462	0.0306	0.5599	0.4074	0.5424	0.0471
	0.826	0.7267	0.7069	0.276	0.8105	0.363	0.3662	0.8386	0.4481	0.4192	0.802	0.5473		0.6094	0.802	0.3601	0.0878	0.3948	0.6383	0.3216	0.5067	0.4824	0.2848	0.2347	0.332		0.4765	0.546	0.4846	0.0417	0.8384	0.1747	0.232	0.4803	0.3959	0.2335	0.2569	0.4418
	0.7474	0.9871	0.4217	0.3275	0.7435	0.6854	0.6435	0.72	0.6027	0.4061	0.6812	0.2691		0.4661	0.5216	0.5287	0.2361	0.7205	0.5006	0.591	0.762	0.8646	0.3841	0.8372	0.4297		0.2858	0.1556	0.5373	0.4433	0.8636	0.4915	0.4733	0.6024	0.5591	0.3981	0.5328	0.4602
	0.8794	0.2876	0.0104	0.6858	0.9801	0.9832	0.7307	0.4525	0.6272	0.7042	0.3914	0.9561		0.6885	0.3655	0.0357	0.3421	0.7745	0.8868	0.4211	0.2675	0.4566	0.6685	0.1699	0.4142		0.4586	0.4574	0.0108	0.3012	0.9025	0.1639	0.63	0.1603	0.3296	0.3793	0.5159	0.2073
	0.9133	0.9932	0.8583	0.184	1	0.9399	0.7561	0.987	0.249	0.7292	0.2417	0.7607		0.6766	0.8818	0.6681	0.3397	0.9306	0.9054	0.3971	0.2374	0.5842	0.0792	0.2038	0.6575		0.4539	0.7398	0.5597	0.0931	0.5874	0.4255	0.7378	0.2476	0.2977	0.3236	0.3844	0.3804
	0.9964	0.9742	0.8154	0.8164	0.4395	0.6284	0.2867	0.9863	0.8185	0.6746	0.2959	0.9965		0.9504	0.8684	0.5888	0.7738	0.5276	0.4631	0.0988	0.8146	0.7096	0.3747	0.3599	0.9739		0.6625	0.4699	0.298	0.4078	0.4447	0.367	0.1587	0.2952	0.3168	0.237	0.7083	0.3436
	0.8174	0.996	0.5335	0.9234	0.4245	0.5743	0.5068	0.5913	0.5329	0.2403	0.2973	0.0336		0.5895	0.786	0.8967	0.6222	0.1558	0.1455	0.3386	0.3426	0.1504	0.206	0.1199	0.0454		0.199	0.7015	0.5096	0.4702	0.2944	0.4535	0.4675	0.5314	0.0947	0.3043	0.2887	0.2059
	0.9625	0.4802	0.9553	0.3793	0.2545	0.3092	0.8666	0.5854	0.2892	0.8001	0.648	0.6752		0.6161	0.4751	0.8985	0.6172	0.9381	0.3026	0.6538	0.1145	0.2142	0.6384	0.6014	0.1364		0.6011	0.3486	0.8172	0.587	0.4779	0.5588	0.5495	0.3191	0.4257	0.5824	0.3929	0.3769
	0.8635	0.0605	0.7383	0.8145	0.4663	0.9419	0.5784	0.7087	0.8879	0.9814	0.2643	0.7564		0.6498	0.0123	0.7155	0.8351	0.3745	0.695	0.159	0.6298	0.7772	0.8889	0.0592	0.4177		0.4824	0.0469	0.4441	0.4273	0.6835	0.1882	0.4123	0.4513	0.5106	0.3663	0.1518	0.4458
	0.921	0.9926	0.8599	0.8939	0.2495	0.6206	0.5514	0.7531	0.4235	0.4896	0.3745	0.8689		0.9348	0.8197	0.5397	0.8588	0.3513	0.2212	0.6189	0.4586	0.5367	0.1285	0.3916	0.8822		0.5141	0.6517	0.2754	0.0777	0.176	0.4446	0.5941	0.8505	0.395	0.5291	0.3614	0.3784
	0.825	0.2539	0.6172	0.2696	0.72	0.8862	0.2363	0.8913	0.6694	0.8213	0.8668	0.4869		0.465	0.6922	0.4736	0.4199	0.3823	0.7449	0.6253	0.2186	0.561	0.8701	0.9117	0.235		0.6564	0.7331	0.5615	0.2139	0.3115	0.6577	0.0688	0.5859	0.3534	0.794	0.8742	0.0258
	0.9937	0.4586	0.5493	1	0.4748	0.8896	0.7172	0.9399	0.2718	0.6149	0.8711	0.0324		0.9844	0.8356	0.2191	0.9866	0.6696	0.8396	0.9401	0.6187	0.267	0.7058	0.5376	0.0865		0.6512	0.4589	0.393	0.6445	0.4159	0.2794	0.644	0.3261	0.2152	0.5151	0.5896	0.0179
	1	0.9834	0.3316	0.8286	0.9565	0.8565	0.8401	0.0319	0.5253	0.2462	0.136	0.8951		0.807	0.8644	0.4205	0.3614	0.8101	0.9701	0.695	0.1358	0.6899	0.119	0.2137	0.6095		0.7607	0.7476	0.2476	0.2436	0.4901	0.2563	0.7166	0.1254	0.4326	0.1985	0.127	0.5616
	1	0.8089	0.7641	0.7879	0.5362	0.3877	0.3868	0.9435	0.3123	0.7648	0.6327	0.5604		0.9443	0.4161	0.3117	0.7461	0.418	0.6418	0.3323	0.9583	0.1635	0.554	0.2476	0.4014		0.6842	0.2818	0.2086	0.4738	0.4691	0.374	0.5033	0.4857	0.7788	0.4233	0.6602	0.2773
	0.9839	0.8913	0.3936	0.9252	0.5421	0.7266	0.4951	0.4807	0.4015	0.2786	0.7811	0.62		0.9243	0.7351	0.7126	0.4671	0.5833	0.727	0.2621	0.3059	0.4163	0.3015	0.5692	0.4848		0.0755	0.3493	0.6714	0.5232	0.3924	0.2931	0.2363	0.582	0.2239	0.3539	0.8792	0.6252
	0.8123	0.6065	0.1422	0.7889	0.2744	0.7165	0.9493	0.9823	0.709	0.7037	0.8167	0.2904		0.5617	0.5891	0.2171	0.3553	0.2659	0.4178	0.4498	0.9069	0.5805	0.3732	0.7432	0.4781		0.409	0.3261	0.0982	0.4452	0.476	0.3928	0.2703	0.8025	0.0942	0.3906	0.3229	0.2651
	0.9966	0.8221	0.9328	1	0.5613	0.3887	0.4829	0.2759	0.7677	0.3576	0.6247	0.9413		0.2486	0.8328	0.4221	0.5699	0.807	0.1045	0.448	0.3153	0.2373	0.6195	0.4943	0.8206		0.281	0.4342	0.2947	0.2344	0.7235	0.0915	0.408	0.4918	0.4357	0.2289	0.7098	0.48
	0.9567	0.9733	0.1379	0.9735	0.4459	0.9398	0.2645	0.5927	0.2889	0.9783	0.0204	0.9566		0.039	0.2911	0.2568	0.977	0.5821	0.9083	0.2042	0.5497	0.1523	0.9346	0.0161	0.9529		0.1198	0.6321	0.2767	0.3489	0.8429	0.2073	0.1808	0.5562	0.2356	0.3489	0.0104	0.0444
	0.9878	0.7774	0.829	0.8717	0.6342	0.9502	0.4864	0.9173	0.4014	0.7566	0.9275	0.5398		0.9539	0.6627	0.7807	0.4665	0.4939	0.7714	0.5108	0.836	0.2984	0.5785	0.793	0.5701		0.7657	0.648	0.2257	0.075	0.6688	0.7646	0.6136	0.5427	0.5973	0.5005	0.3621	0.7075
	0.8939	0.7495	0.8298	0.6311	0.0058	0.8513	0.8273	0.9185	0.6813	0.1602	0.6127	0.2232		0.8863	0.7609	0.5867	0.6469	0.069	0.8495	0.6634	0.6768	0.1362	0.4633	0.4701	0.1612		0.7279	0.7346	0.5199	0.5607	0.07	0.6442	0.74	0.4133	0.2182	0.6777	0.2525	0.1769
	0.101	0.9544	0.3708	0.9032	0.7801	0.1908	0.3899	0.9359	0.7541	0.9043	0.2124	0.1638		0.2465	0.8781	0.3462	0.9144	0.8361	0.1655	0.45	0.5417	0.3566	0.7451	0.1396	0.0528		0.1323	0.8007	0.4191	0.703	0.6549	0.1707	0.3649	0.5279	0.6186	0.6442	0.4842	0.2877
	0.9904	0.8649	0.6514	0.9068	0.9356	0.3703	0.7311	0.6535	0.2008	0.4244	0.8069	0.4983		0.5024	0.6103	0.4585	0.8362	0.9704	0.5434	0.5425	0.7245	0.5313	0.5151	0.3594	0.5623		0.5049	0.6204	0.4105	0.2853	0.4544	0.1329	0.4989	0.5614	0.3372	0.2845	0.6654	0.2894
	0.9965	0.9732	0.9337	0.884	0.9553	1	0.9869	0.9324	0.0121	0.9769	0.7997	0.1738		0.9077	0.9607	0.7861	0.7884	0.4745	0.919	0.895	0.7913	0.4891	0.8019	0.5977	0.8379		0.788	0.8898	0.3965	0.5041	0.3505	0.7787	0.4486	0.7814	0.4763	0.2239	0.4111	0.1987
	0.9586	0.9969	0.9736	0.9705	0.704	0.9821	0.8114	0.9819	0.2781	0.3394	0.3595	0.0785		0.7018	0.8906	0.9328	0.9801	0.8969	0.9851	0.6541	0.9169	0.1753	0.6219	0.159	0.2895		0.9006	0.4874	0.7371	0.546	0.7056	0.4525	0.3215	0.4252	0.6047	0.3219	0.4099	0.1312
	0.6848	0.7586	0.6019	0.3672	0.1454	0.2253	0.4963	0.2324	0.4032	0.8893	0.99	0.5296		0.5836	0.8407	0.1995	0.4267	0.5111	0.392	0.6443	0.2007	0.2914	0.5963	0.8169	0.319		0.5971	0.4914	0.5195	0.5389	0.3334	0.2956	0.4788	0.0854	0.7659	0.4076	0.4023	0.5641
	0.8409	0.7306	0.4694	0.4686	0.7824	0.8393	0.7055	0.3416	0.3403	0.4696	0.2354	0.3877		0.633	0.3186	0.5791	0.4575	0.7537	0.7502	0.5612	0.5379	0.224	0.8242	0.1728	0.644		0.5062	0.3984	0.4602	0.5422	0.464	0.561	0.6045	0.4044	0.0703	0.2312	0.2606	0.296
	0.6149	0.9399	0.0719	0.7399	0.9381	0.6328	0.9115	0.2994	0.598	0.5713	0.5363	0.2534		0.2426	0.9213	0.0137	0.5616	0.7298	0.5057	0.8592	0.61	0.3626	0.8203	0.6051	0.5809		0.6198	0.9624	0.1477	0.2763	0.4335	0.4385	0.6815	0.4751	0.3639	0.0446	0.6816	0.2581
	0.8687	0.8787	0.8789	0.929	0.7485	0.7476	0.7335	0.544	0.8663	0.0197	0.0091	0.0927		0.7324	0.8234	0.6487	0.8429	0.6847	0.2458	0.4139	0.6902	0.2408	0.0233	0.009	0.1339		0.5097	0.5159	0.1888	0.7797	0.3621	0.4571	0.6047	0.4079	0.2863	0.0222	0.0227	0.2154
	0.9007	0.9741	0.6034	0.493	0.932	0.6614	0.983	0.7249	0.4431	0.7827	0.884	0.1379		0.6643	0.9464	0.3435	0.4458	0.4	0.6189	0.702	0.0989	0.3415	0.6446	0.9069	0.4076		0.3478	0.5656	0.3793	0.4207	0.769	0.5103	0.5071	0.4044	0.3668	0.0421	0.4687	0.4315
	1	0.9873	0.8406	0.9437	0.6084	0.9533	0.8764	0.3901	0.8695	0.3056	0.7612	0.8894		0.861	0.827	0.8487	0.8754	0.2178	0.0606	0.5207	0.3903	0.8333	0.2049	0.8192	0.3017		0.6984	0.6603	0.4359	0.637	0.2281	0.1518	0.6302	0.8147	0.2869	0.4455	0.6472	0.6649
	0.9321	0.3049	0.3411	0.8544	0.3317	0.6442	0.5193	0.4798	0.6128	0.9466	0.6072	0.6209		0.8121	0.192	0.2803	0.9036	0.2572	0.2119	0.6792	0.4091	0.5727	0.7649	0.1771	0.3951		0.6245	0.6051	0.1939	0.4281	0.5372	0.4776	0.4355	0.4376	0.5768	0.4267	0.6447	0.4183
	0.8507	0.8207	0.1325	0.2351	0.7049	0.7347	0.4743	0.7751	0.0365	0.8462	0.533	0.2809		0.644	0.7766	0.0833	0.0806	0.4744	0.4678	0.1628	0.8987	0.0306	0.7445	0.392	0.2915		0.4418	0.5161	0.4858	0.0789	0.436	0.7482	0.4064	0.2967	0.2079	0.671	0.5551	0.5304
	0.9537	0.6474	0.9037	0.5767	0.8183	0.6266	0.6184	0.4661	0.6051	0.7025	0.7028	0.371		0.2727	0.5937	0.5755	0.579	0.974	0.6616	0.3057	0.21	0.5869	0.5692	0.6306	0.3124		0.4086	0.5538	0.6145	0.4062	0.3721	0.7032	0.2306	0.2712	0.4551	0.1486	0.5758	0.2845
	0.9761	0.9907	0.9449	0.9306	0.3774	0.8498	0.727	0.8376	0.3107	0.2999	0.9253	0.2896		0.3794	0.8116	0.9334	0.7994	0.1662	0.6526	0.5442	0.482	0.3236	0.3218	0.8838	0.6936		0.2819	0.8251	0.6056	0.3062	0.7453	0.4422	0.4165	0.4015	0.1091	0.429	0.3182	0.3622
	0.8689	0.8587	0.7904	0.7163	0.3255	0.9867	0.1555	0.9763	0.5146	0.8597	0.287	0.3712		0.1414	0.8543	0.3738	0.2102	0.0734	0.4483	0.2687	0.9871	0.2749	0.4054	0.1134	0.6358		0.406	0.4438	0.6193	0.5121	0.6399	0.8618	0.2904	0.4786	0.4201	0.6925	0.2667	0.2865
	0.9547	0.5921	0.9609	0.707	0.1117	0.9951	0.1338	0.545	0.9966	0.9724	0.6551	0.858		0.7745	0.7966	0.3642	0.8093	0.0746	0.9859	0.2724	0.8841	0.5938	0.6131	0.2219	0.8193		0.742	0.7022	0.6965	0.08	0.0609	0.6372	0.3902	0.8515	0.3553	0.3957	0.368	0.6697
	0.8105	0.1855	0.9377	0.8897	0.8624	0.3728	0.2908	0.0302	0.9195	0.6622	0.8307	0.9724		0.7812	0.5472	0.8434	0.9609	0.4878	0.7822	0.129	0.0253	0.7711	0.5701	0.8501	0.8784		0.3416	0.2662	0.769	0.805	0.9086	0.3934	0.3627	0.042	0.3717	0.5871	0.6771	0.4753
	0.8132	0.5273	0.9075	0.7158	0.7404	0.5385	0.1808	0.9637	0.5203	0.6584	0.5966	0.406		0.6677	0.4257	0.7261	0.7641	0.734	0.4608	0.6207	0.6039	0.7465	0.4416	0.8943	0.2417		0.5597	0.7063	0.6528	0.6019	0.8689	0.782	0.2768	0.573	0.7221	0.6758	0.8055	0.3489
	0.3032	0.6579	0.9067	0.8763	0.4459	0.3483	0.9677	0.9046	0.8205	0.4732	0.4978	0.1654		0.2831	0.2517	0.6858	0.7743	0.8431	0.2796	0.7045	0.6035	0.4942	0.6969	0.8847	0.1056		0.5827	0.6902	0.4814	0.4955	0.2519	0.4049	0.3346	0.5001	0.6617	0.5391	0.3206	0.2354
	0.7351	0.1978	0.8514	0.8491	0.6321	0.4489	0.0744	0.9805	0.7729	0.6932	0.813	0.8179		0.716	0.6663	0.4149	0.5587	0.6189	0.7004	0.0346	0.3426	0.8518	0.409	0.4652	0.8345		0.7664	0.1845	0.2063	0.6681	0.6788	0.326	0.3217	0.2893	0.2298	0.0127	0.4643	0.6448
	0.8013	0.4197	0.8885	0.9707	0.9375	0.6306	0.8695	0.3635	0.9039	0.7114	0.8251	0.1956		0.5661	0.414	0.8295	0.9078	0.7453	0.8554	0.906	0.0504	0.7615	0.4334	0.8708	0.3795		0.1393	0.2523	0.6648	0.7731	0.8569	0.2965	0.6697	0.0714	0.636	0.2906	0.626	0.047
	0.9964	0.9591	0.8172	1	0.992	0.8654	0.1304	0.4081	0.7688	0.6157	0.9219	0.5765		0.7667	0.8432	0.8423	0.9205	0.9193	0.347	0.1107	0.8348	0.7651	0.2137	0.9018	0.0651		0.3498	0.2792	0.1802	0.2234	0.8313	0.3327	0.1121	0.4569	0.4151	0.2552	0.9062	0.0582
	0.9934	0.9386	0.0035	0.6966	0.7574	0.9372	0.8977	0.6865	0.6767	0.9743	0.1504	0.6666		0.7585	0.2872	0.485	0.6173	0.3973	0.7432	0.41	0.5897	0.7846	0.5836	0.0981	0.8026		0.379	0.3901	0.0248	0.0423	0.5588	0.5769	0.4474	0.4047	0.7113	0.5905	0.1936	0.7051
	0.9486	0.9263	0.8812	0.7051	0.8926	0.8436	0.3849	0.4616	0.3781	0.9702	0.1227	0.7964		0.4452	0.8961	0.5609	0.6417	0.7212	0.2566	0.2608	0.3573	0.2077	0.2388	0.0988	0.4195		0.5697	0.4184	0.3433	0.3337	0.877	0.2011	0.297	0.3607	0.4872	0.4898	0.2035	0.2747
	0.975	1	0.9923	0.3319	0.9522	0.5091	0.9326	0.8167	0.4079	0.7909	0.4427	0.9381		0.2756	0.6959	0.9483	0.3988	0.48	0.3051	0.8503	0.798	0.1184	0.2908	0.7054	0.9491		0.7952	0.7499	0.5155	0.4403	0.4023	0.4506	0.3528	0.5947	0.3313	0.171	0.3191	0.706
	0.9131	1	0.921	0.5932	0.9398	0.7465	0.7853	0.4822	0.8526	0.6615	0.7023	0.8269		0.711	0.7518	0.9743	0.5015	0.8572	0.5767	0.6512	0.7906	0.6885	0.3751	0.6862	0.0742		0.5484	0.6438	0.6203	0.7132	0.7897	0.4566	0.6155	0.8377	0.3983	0.3102	0.3813	0.1604
	0.9211	0.6432	0.0368	0.4588	0.9724	0.417	0.81	0.9771	0.6858	0.9828	0.3984	0.9609		0.7922	0.2659	0.0029	0.3521	0.7315	0.9187	0.8571	0.9288	0.3465	0.9651	0.5371	0.9765		0.563	0.2504	0.0665	0.3253	0.5935	0.3145	0.2054	0.0236	0.2645	0.9352	0.2213	0.3565
	1	0.452	0.106	0.5045	0.9432	0.2098	0.9733	0.6514	0.9154	0.6582	0.2096	0.6107		0.9616	0.6675	0.2643	0.5231	0.6862	0.4872	0.9508	0.313	0.9626	0.739	0.2295	0.3417		0.5231	0.2219	0.1224	0.3792	0.3952	0.0837	0.3667	0.2093	0.1824	0.5119	0.3191	0.5047
	0.9096	0.8835	0.9672	0.8495	0.9449	0.3991	0.6773	0.8657	0.7215	0.8903	0.3801	0.1946		0.7877	0.7924	0.8479	0.8904	0.9449	0.7041	0.6318	0.8577	0.6015	0.7983	0.7012	0.0924		0.2794	0.558	0.5951	0.5013	0.0875	0.6531	0.6829	0.5131	0.6874	0.3655	0.4155	0.2794
	0.519	0.3346	0.9788	0.3045	0.8724	0.175	0.0292	0.4936	0.6182	0.1592	0.7587	0.6229		0.9645	0.2977	0.7843	0.491	0.2148	0.228	0.019	0.4102	0.7963	0.0344	0.7843	0.7526		0.0452	0.388	0.5573	0.2251	0.6206	0.1623	0.1164	0.6026	0.2203	0.1876	0.6191	0.6477
	0.9176	0.1251	0.3224	0.5451	0.8486	0.6513	0.4472	0.8012	0.7372	0.324	0.5062	0.8985		0.8372	0.7984	0.4673	0.4692	0.2643	0.1922	0.4091	0.7305	0.4404	0.3466	0.4611	0.1697		0.4071	0.5564	0.6151	0.8318	0.7864	0.5992	0.2356	0.5065	0.399	0.3827	0.2401	0.2454
	0.7593	0.9719	0.725	0.4122	0.8965	0.9934	0.9967	0.9978	0.9488	0.2419	0.6603	0.4128		0.6641	0.3143	0.549	0.2167	0.7996	0.9707	0.5522	0.8617	0.8727	0.4014	0.8041	0.4581		0.0364	0.5907	0.5671	0.1845	0.5708	0.6632	0.6656	0.615	0.455	0.3567	0.6366	0.414
[truncated: 110 more rows]

## Sheet: Figure 6b
Spurious link location
1	511.16	363.141	9.0402
2	456.498	297.408	41.372
3	457.053	297.001	41.1129
4	515.878	364.783	9.6782
[truncated: 104 more rows]

## Sheet: Figure 6g
	MES score				MES branch score				MES leaf score
[truncated: 17 more rows]

[truncated: 8 more sheets: Figure 7g, Supplementary Figure 1, Supplementary Figure 3a, Supplementary Figure 3b, Supplementary Figure 4a, Supplementary Figure 4b, Supplementary Figure 5e , Supplementary Figure 9]
